# Supplementary material for: Co-expression network analysis of protein phosphatase 2A (PP2A) genes with stress-responsive genes in Arabidopsis thaliana reveals 13 key regulators
Source: Sci Rep. 2020 Dec 8;10:21480. doi: 10.1038/s41598-020-77746-z (PMC7722862; doi:10.1038/s41598-020-77746-z)
Supplement: Supplementary file 2 — Supplementary Information 2. [file 41598_2020_77746_MOESM2_ESM.xlsx]

## Sheet: Sheet1 
			Co-expression Network Analysis of Protein Phosphatase 2A (PP2A) Genes with Stress-Responsive Genes in Arabidopsis thaliana Reveals 13 Key Regulators
			Zaiba Hasan Khan, Swati Agarwal, Atul Rai, Mounil Binal Memaya, Sandhya Mehrotra, and Rajesh Mehrotra

## Sheet: Cold
Supplementary Table S1(B): Number of genes for subunit B across stress conditions
Cold stress genes with B subunit genes (cut off value 0.5)
nc	ps	Unique	Redundant	AGI	Symbol	Description	cor.258176_at	cor.258177_at	cor.258084_at	cor.245557_at	cor.251865_at	cor.255731_at	cor.246907_at	cor.256187_at	cor.258060_at	cor.259359_at
9	248381_at	T	F	AT5G51830	AT5G51830	pfkB-like carbohydrate kinase family protein	0.51743	0.544484	0.788188	0.71089	0.899304	0.801408	0.609385	0.520735	0.359084	0.505538
9	261386_at	T	F	AT1G05430	AT1G05430	unknown protein; Has 31 Blast hits to 31 proteins in 9 species: Archae - 0; Bacteria - 0; Metazoa - 0; Fungi - 0; Plants - 31; Viruses - 0; Other Eukaryotes - 0 (source: NCBI BLink).	0.501102	0.615073	0.730682	0.672518	0.912887	0.726544	0.617079	0.575024	0.349206	0.511038
9	262733_s_at	F	NA	AT1G28660	AT1G28660	GDSL-like Lipase/Acylhydrolase superfamily protein	0.509742	0.519346	0.661677	0.791744	0.933209	0.736404	0.59737	0.633541	0.333623	0.50062
8	245280_at	T	F	AT4G16845	VRN2	VEFS-Box of polycomb protein	0.0915594	0.780255	0.741543	0.55767	0.768187	0.633016	0.350328	0.527994	0.519555	0.751806
8	245289_at	T	F	AT4G15470	AT4G15470	Bax inhibitor-1 family protein	0.212272	0.745827	0.765369	0.743818	0.896218	0.788108	0.374749	0.511356	0.577031	0.751074
8	245330_at	T	F	AT4G14930	AT4G14930	Survival protein SurE-like phosphatase/nucleotidase	0.427315	0.511223	0.699837	0.794094	0.915368	0.75441	0.539417	0.587234	0.388203	0.528961
8	245418_at	T	F	AT4G17370	AT4G17370	Oxidoreductase family protein	0.391044	0.61135	0.807447	0.729092	0.892453	0.774103	0.536759	0.538611	0.436521	0.602679
8	245523_at	T	F	AT4G15910	DI21|ATDI21	drought-induced 21	0.283459	0.614374	0.683515	0.862258	0.914752	0.769922	0.36335	0.518735	0.556184	0.686747
8	245718_at	T	T	AT5G04110	GYRB3	DNA GYRASE B3	0.307896	0.602583	0.692678	0.50037	0.775981	0.565332	0.56262	0.682708	0.248556	0.536439
8	245810_at	F	NA	AT1G38131	AT1G38131	O-fucosyltransferase family protein	0.323027	0.520145	0.836892	0.668031	0.839796	0.588246	0.551975	0.567585	0.391995	0.595628
8	245867_at	T	F	AT1G58080	ATATP-PRT1|ATP-PRT1|HISN1A	ATP phosphoribosyl transferase 1	0.353131	0.604176	0.81337	0.713073	0.881443	0.67758	0.548524	0.663857	0.418475	0.642681
8	245896_at	T	F	AT5G09250	KIWI	ssDNA-binding transcriptional regulator	0.328201	0.561584	0.757921	0.708729	0.848822	0.710906	0.505444	0.563361	0.427568	0.551255
8	246011_at	T	F	AT5G08330	AT5G08330	TCP family transcription factor	0.325404	0.528701	0.761811	0.880653	0.901168	0.727073	0.446816	0.545798	0.524415	0.651608
8	246170_at	T	F	AT5G32450	AT5G32450	RNA binding (RRM/RBD/RNP motifs) family protein	0.2772	0.651697	0.79012	0.812283	0.893077	0.733242	0.43979	0.539241	0.576841	0.710951
8	246221_at	T	F	AT4G37120	SMP2	Pre-mRNA splicing Prp18-interacting factor	0.208486	0.551323	0.839921	0.829153	0.851545	0.712887	0.383897	0.513983	0.584059	0.719873
8	246231_at	T	F	AT4G37080	AT4G37080	Protein of unknown function, DUF547	0.309367	0.618952	0.741954	0.849743	0.920693	0.815713	0.413049	0.503151	0.544617	0.675163
8	246269_at	T	F	AT4G37110	AT4G37110	Zinc-finger domain of monoamine-oxidase A repressor R1	0.513673	0.660007	0.61195	0.606134	0.928455	0.735897	0.563515	0.602751	0.327817	0.479426
8	246348_at	T	F	AT3G56840	AT3G56840	FAD-dependent oxidoreductase family protein	0.503271	0.598338	0.707951	0.62517	0.886203	0.706598	0.579532	0.51317	0.35161	0.448656
8	246451_at	T	F	AT5G16760	AT5G16760	Inositol 1,3,4-trisphosphate 5/6-kinase family protein	0.158341	0.64922	0.719723	0.80328	0.869644	0.73457	0.323178	0.51234	0.55332	0.750275
8	246583_at	T	F	AT5G14720	AT5G14720	Protein kinase superfamily protein	0.410245	0.700872	0.514658	0.557754	0.897321	0.62572	0.546834	0.664047	0.261652	0.512832
8	246614_at	T	F	AT5G35410	ATSOS2|CIPK24|SOS2|SNRK3.11	Protein kinase superfamily protein	0.582988	0.603555	0.588189	0.564101	0.943407	0.635887	0.683489	0.660243	0.191459	0.422332
8	246623_at	T	F	AT1G48920	PARL1|NUC-L1|ATNUC-L1	nucleolin like 1	0.43431	0.567849	0.603407	0.800438	0.930548	0.754273	0.506811	0.555795	0.372526	0.515628
8	246681_at	T	F	AT5G33280	AT5G33280	Voltage-gated chloride channel family protein	0.457353	0.547236	0.713046	0.79698	0.943761	0.791369	0.587638	0.61316	0.391753	0.546079
8	246995_at	T	F	AT5G67470	ATFH6|FH6	formin homolog 6	0.10828	0.713265	0.516403	0.706946	0.829115	0.676392	0.217254	0.501282	0.568132	0.686176
8	247282_at	T	F	AT5G64240	MC3|AtMC3	metacaspase 3	0.506359	0.503471	0.711441	0.69786	0.884976	0.712953	0.682104	0.591785	0.301188	0.466177
8	247453_at	T	T	AT5G62440	AT5G62440	Protein of unknown function (DUF3223)	0.245658	0.594044	0.652257	0.852931	0.88518	0.741579	0.410649	0.534908	0.502378	0.65779
8	247454_at	T	T	AT5G62440	AT5G62440	Protein of unknown function (DUF3223)	0.166482	0.587034	0.633462	0.853246	0.865077	0.699925	0.366338	0.538026	0.524945	0.702052
8	247534_at	T	F	AT5G61580	PFK4	phosphofructokinase 4	0.6032	0.532483	0.559722	0.632144	0.930996	0.707003	0.718935	0.671877	0.205684	0.361479
8	247549_at	T	F	AT5G61420	HAG1|MYB28|AtMYB28|PMG1	myb domain protein 28	0.441771	0.527361	0.809804	0.716136	0.895246	0.73591	0.64664	0.598212	0.356551	0.532313
8	247578_at	T	F	AT5G61300	AT5G61300	unknown protein; BEST Arabidopsis thaliana protein match is: unknown protein (TAIR:AT5G07790.2); Has 1807 Blast hits to 1807 proteins in 277 species: Archae - 0; Bacteria - 0; Metazoa - 736; Fungi - 347; Plants - 385; Viruses - 0; Other Eukaryotes - 339 (source: NCBI BLink).	0.23891	0.642647	0.689402	0.612394	0.8416	0.644613	0.514696	0.631409	0.387256	0.615375
8	247609_at	T	F	AT5G60940	AT5G60940	Transducin/WD40 repeat-like superfamily protein	0.508103	0.535362	0.720973	0.664388	0.858744	0.701901	0.635748	0.539387	0.30568	0.475638
8	247683_at	T	F	AT5G59660	AT5G59660	Leucine-rich repeat protein kinase family protein	0.0264896	0.771796	0.531359	0.613292	0.732217	0.64477	0.236417	0.53059	0.500095	0.722262
8	247820_at	T	F	AT5G58380	PKS2|SNRK3.8|SIP1|CIPK10	SOS3-interacting protein 1	0.484767	0.518306	0.742099	0.765193	0.934834	0.705476	0.606631	0.679848	0.341698	0.536507
8	247826_at	T	F	AT5G58480	AT5G58480	O-Glycosyl hydrolases family 17 protein	0.239836	0.615899	0.785931	0.849337	0.898126	0.726904	0.385121	0.505155	0.587352	0.723016
8	247952_at	T	F	AT5G57250	AT5G57250	Pentatricopeptide repeat (PPR) superfamily protein	0.243295	0.803319	0.64609	0.693247	0.931738	0.756145	0.363456	0.523765	0.538354	0.718256
8	247995_at	T	F	AT5G56160	AT5G56160	Sec14p-like phosphatidylinositol transfer family protein	0.510587	0.527511	0.708135	0.637614	0.867469	0.679538	0.628154	0.552955	0.272721	0.494359
8	248007_at	T	F	AT5G56260	AT5G56260	Ribonuclease E inhibitor RraA/Dimethylmenaquinone methyltransferase	0.512012	0.576752	0.641406	0.669903	0.919041	0.782357	0.593373	0.609688	0.291459	0.447375
8	248068_at	T	F	AT5G55610	AT5G55610	unknown protein; LOCATED IN: mitochondrion, chloroplast, plastid, membrane; EXPRESSED IN: 25 plant structures; EXPRESSED DURING: 13 growth stages; Has 1807 Blast hits to 1807 proteins in 277 species: Archae - 0; Bacteria - 0; Metazoa - 736; Fungi - 347; Plants - 385; Viruses - 0; Other Eukaryotes - 339 (source: NCBI BLink).	0.239336	0.576244	0.702616	0.874775	0.878497	0.78258	0.369833	0.53413	0.512903	0.676023
8	248074_at	T	F	AT5G55730	FLA1	FASCICLIN-like arabinogalactan 1	0.429147	0.613216	0.644106	0.617398	0.92005	0.570897	0.5983	0.741243	0.304252	0.549843
8	248155_at	T	F	AT5G54390	HL|ATAHL|AHL	HAL2-like	0.43723	0.503434	0.742336	0.781865	0.912447	0.729351	0.56715	0.541502	0.387912	0.520966
8	248191_at	T	T	AT5G54130	AT5G54130	Calcium-binding endonuclease/exonuclease/phosphatase family	0.332137	0.632532	0.71357	0.80975	0.904735	0.818257	0.448095	0.513405	0.506364	0.630287
8	248303_at	T	F	AT5G53170	FTSH11	FTSH protease 11	0.14933	0.675841	0.727855	0.834994	0.880832	0.745715	0.31259	0.508625	0.620293	0.767583
8	248342_at	T	F	AT5G52230	MBD13	methyl-CPG-binding domain protein 13	0.600801	0.501539	0.562329	0.555731	0.887764	0.632758	0.689489	0.660948	0.0917133	0.354677
8	248446_at	T	F	AT5G51140	AT5G51140	Pseudouridine synthase family protein	0.349041	0.737597	0.692045	0.57828	0.884989	0.762561	0.516478	0.510836	0.442134	0.583958
8	248527_at	T	T	AT5G50740	AT5G50740	Heavy metal transport/detoxification superfamily protein	0.347933	0.53325	0.782061	0.573455	0.779195	0.614603	0.556959	0.544661	0.320657	0.512712
8	248724_at	T	F	AT5G47970	AT5G47970	Aldolase-type TIM barrel family protein	0.159015	0.501095	0.693363	0.881769	0.829849	0.700101	0.310769	0.520952	0.579605	0.701899
8	248743_at	NA	NA	NA	NA	NA	0.373357	0.506922	0.653265	0.791524	0.898334	0.689341	0.52412	0.628644	0.362247	0.555269
8	249416_at	T	F	AT5G39570	AT5G39570	FUNCTIONS IN: molecular_function unknown; INVOLVED IN: biological_process unknown; LOCATED IN: cytosol, nucleus; EXPRESSED IN: 25 plant structures; EXPRESSED DURING: 14 growth stages; BEST Arabidopsis thaliana protein match is: glycine-rich protein (TAIR:AT3G29075.1); Has 30201 Blast hits to 17322 proteins in 780 species: Archae - 12; Bacteria - 1396; Metazoa - 17338; Fungi - 3422; Plants - 5037;…	0.247401	0.533636	0.770463	0.86095	0.870841	0.693106	0.381656	0.550985	0.56259	0.694628
8	249442_at	T	F	AT5G39590	AT5G39590	TLD-domain containing nucleolar protein	0.248252	0.605668	0.645274	0.767994	0.842003	0.723343	0.358812	0.526651	0.506119	0.625885
8	249546_at	T	F	AT5G38150	PMI15	Plant protein of unknown function (DUF827)	0.18949	0.591595	0.779673	0.871097	0.872168	0.707359	0.355292	0.505552	0.621758	0.750562
8	249579_at	T	F	AT5G37680	ARLA1A|ATARLA1A	ADP-ribosylation factor-like A1A	0.358266	0.585002	0.785287	0.809196	0.911825	0.788313	0.469445	0.541929	0.500759	0.625404
8	249778_at	T	F	AT5G24165	AT5G24165	unknown protein; FUNCTIONS IN: molecular_function unknown; INVOLVED IN: biological_process unknown; LOCATED IN: chloroplast; EXPRESSED IN: 22 plant structures; EXPRESSED DURING: 13 growth stages; BEST Arabidopsis thaliana protein match is: unknown protein (TAIR:AT4G23885.1); Has 30201 Blast hits to 17322 proteins in 780 species: Archae - 12; Bacteria - 1396; Metazoa - 17338; Fungi - 3422; Plants …	0.559938	0.5423	0.668693	0.60435	0.886659	0.709954	0.693409	0.687707	0.159672	0.417587
8	249792_at	T	F	AT5G23720	PHS1	dual specificity protein phosphatase family protein	0.318177	0.730196	0.692237	0.751991	0.924211	0.780881	0.400799	0.500481	0.519117	0.68859
8	249798_at	T	F	AT5G23730	AT5G23730	Transducin/WD40 repeat-like superfamily protein	0.185773	0.750756	0.6976	0.766355	0.897438	0.723241	0.344325	0.518322	0.595997	0.762223
8	249888_s_at	F	NA	AT5G37340	AT5G37340	ZPR1 zinc-finger domain protein	0.185503	0.685168	0.733267	0.796991	0.892344	0.802274	0.358439	0.517426	0.523336	0.743641
8	250062_at	T	F	AT5G17760	AT5G17760	P-loop containing nucleoside triphosphate hydrolases superfamily protein	0.379966	0.617129	0.763242	0.782235	0.935246	0.761387	0.523019	0.553595	0.478818	0.614434
8	250072_at	T	F	AT5G17210	AT5G17210	Protein of unknown function (DUF1218)	0.498656	0.51784	0.756328	0.745352	0.910306	0.710654	0.609062	0.64822	0.347224	0.540242
8	250217_at	T	F	AT5G14120	AT5G14120	Major facilitator superfamily protein	0.249833	0.641134	0.736907	0.815656	0.893712	0.70672	0.431033	0.597542	0.506586	0.714668
8	250221_at	T	F	AT5G14220	MEE61|PPO2|HEMG2	Flavin containing amine oxidoreductase family	0.537794	0.519252	0.712083	0.712113	0.925666	0.71393	0.672585	0.671323	0.283917	0.469354
8	250304_at	T	F	AT5G12110	AT5G12110	Glutathione S-transferase, C-terminal-like;Translation elongation factor EF1B/ribosomal protein S6	0.411089	0.533243	0.808914	0.775297	0.899333	0.772825	0.531406	0.559197	0.443768	0.573495
8	250482_at	T	F	AT5G10320	AT5G10320	unknown protein; Has 54 Blast hits to 53 proteins in 19 species: Archae - 0; Bacteria - 4; Metazoa - 0; Fungi - 0; Plants - 50; Viruses - 0; Other Eukaryotes - 0 (source: NCBI BLink).	0.460062	0.606207	0.674466	0.765617	0.956689	0.773032	0.528738	0.602317	0.38833	0.561549
8	250679_at	T	F	AT5G06550	AT5G06550	CONTAINS InterPro DOMAIN/s: Transcription factor jumonji/aspartyl beta-hydroxylase (InterPro:IPR003347), F-box domain, Skp2-like (InterPro:IPR022364), Transcription factor jumonji (InterPro:IPR013129); BEST Arabidopsis thaliana protein match is: transferases, transferring glycosyl groups (TAIR:AT1G78280.1); Has 1762 Blast hits to 1747 proteins in 292 species: Archae - 0; Bacteria - 297; Metazoa -…	0.112089	0.614879	0.596373	0.826751	0.839853	0.728495	0.28356	0.505928	0.528143	0.709227
8	250729_at	T	F	AT5G06460	ATUBA2|UBA 2	ubiquitin activating enzyme 2	0.0607773	0.516624	0.50864	0.852911	0.744927	0.666619	0.238041	0.51855	0.531497	0.673789
8	250753_at	T	F	AT5G05860	UGT76C2	UDP-glucosyl transferase 76C2	0.606349	0.506126	0.570931	0.605152	0.861581	0.608428	0.664628	0.703579	0.168346	0.380743
8	250846_at	T	F	AT5G04590	SIR	sulfite reductase	0.468139	0.548106	0.72146	0.664783	0.917038	0.659326	0.623512	0.634728	0.310247	0.521557
8	250938_at	T	F	AT5G03180	AT5G03180	RING/U-box superfamily protein	0.428658	0.622816	0.682257	0.70723	0.9201	0.679753	0.538749	0.617661	0.364823	0.561889
8	251094_at	T	F	AT5G01350	AT5G01350	unknown protein; FUNCTIONS IN: molecular_function unknown; INVOLVED IN: biological_process unknown; LOCATED IN: endomembrane system; EXPRESSED IN: 24 plant structures; EXPRESSED DURING: 15 growth stages; Has 30201 Blast hits to 17322 proteins in 780 species: Archae - 12; Bacteria - 1396; Metazoa - 17338; Fungi - 3422; Plants - 5037; Viruses - 0; Other Eukaryotes - 2996 (source: NCBI BLink).	0.0364576	0.708334	0.735268	0.736189	0.78797	0.629788	0.228853	0.501237	0.640226	0.856874
8	251219_at	T	F	AT3G62390	TBL6	TRICHOME BIREFRINGENCE-LIKE 6	0.633736	0.572544	0.532727	0.585854	0.943495	0.69807	0.716591	0.643308	0.158436	0.332697
8	251407_at	T	F	AT3G60350	ARABIDILLO-2	ARABIDILLO-2	0.523425	0.611091	0.727752	0.607067	0.910651	0.690925	0.653345	0.564504	0.293559	0.499224
8	251465_at	T	F	AT3G59360	ATUTR6|UTR6	UDP-galactose transporter 6	0.507397	0.617391	0.593128	0.609427	0.933838	0.650009	0.590714	0.71416	0.226954	0.497913
8	251535_at	T	F	AT3G58540	AT3G58540	unknown protein; FUNCTIONS IN: molecular_function unknown; INVOLVED IN: biological_process unknown; LOCATED IN: endomembrane system; EXPRESSED IN: 10 plant structures; EXPRESSED DURING: 4 anthesis, F mature embryo stage, petal differentiation and expansion stage, E expanded cotyledon stage, D bilateral stage; BEST Arabidopsis thaliana protein match is: unknown protein (TAIR:AT5G06190.2); Has 6 Bl…	0.219593	0.691138	0.698391	0.751656	0.896362	0.654541	0.358607	0.521548	0.531927	0.718533
8	251865_at	T	F	AT3G54930	AT3G54930	Protein phosphatase 2A regulatory B subunit family protein	0.478056	0.635671	0.604629	0.690884	1	0.72559	0.575747	0.591025	0.365311	0.523259
8	251975_at	T	F	AT3G53230	AT3G53230	ATPase, AAA-type, CDC48 protein	0.0297662	0.566749	0.787027	0.816799	0.767028	0.662059	0.285901	0.523241	0.592384	0.787555
8	251977_at	T	F	AT3G53250	AT3G53250	SAUR-like auxin-responsive protein family	0.100315	0.746645	0.548009	0.621267	0.818487	0.59132	0.269141	0.504732	0.616373	0.685562
8	252034_at	T	F	AT3G52040	AT3G52040	unknown protein; Has 37 Blast hits to 37 proteins in 15 species: Archae - 0; Bacteria - 0; Metazoa - 0; Fungi - 0; Plants - 37; Viruses - 0; Other Eukaryotes - 0 (source: NCBI BLink).	0.163043	0.548471	0.626052	0.839891	0.854058	0.673631	0.323167	0.530912	0.517235	0.695774
8	252105_at	T	F	AT3G51470	AT3G51470	Protein phosphatase 2C family protein	0.541197	0.565897	0.547221	0.706065	0.932328	0.674314	0.581932	0.597063	0.282635	0.420339
8	252316_at	T	F	AT3G48700	ATCXE13|CXE13	carboxyesterase 13	0.190325	0.623986	0.818274	0.777951	0.832615	0.730159	0.392149	0.532399	0.53863	0.719826
8	252858_at	T	F	AT4G39770	AT4G39770	Haloacid dehalogenase-like hydrolase (HAD) superfamily protein	0.518494	0.512565	0.684235	0.714781	0.921506	0.672567	0.658667	0.688298	0.319387	0.493348
8	252861_at	T	F	AT4G39820	AT4G39820	Tetratricopeptide repeat (TPR)-like superfamily protein	0.54642	0.612977	0.585729	0.66478	0.907211	0.745438	0.545943	0.540021	0.292402	0.450359
8	252980_at	T	F	AT4G38040	AT4G38040	Exostosin family protein	0.533137	0.655736	0.588587	0.547674	0.916674	0.636613	0.65924	0.604781	0.262593	0.426023
8	253042_at	T	F	AT4G37550	AT4G37550	Acetamidase/Formamidase family protein	0.413771	0.622204	0.754931	0.724191	0.90905	0.792816	0.567783	0.547007	0.405155	0.590446
8	253049_at	T	F	AT4G37300	MEE59	maternal effect embryo arrest 59	0.332951	0.629256	0.808222	0.756508	0.893768	0.808318	0.503214	0.508414	0.473008	0.653291
8	253118_at	T	F	AT4G35950	RAC6|ROP5|RAC2|ARAC6|ATROP5|ATRAC6	RAC-like 6	0.367121	0.708856	0.641758	0.695166	0.938484	0.751527	0.502785	0.596566	0.410204	0.59664
8	253171_at	T	F	AT4G35040	bZIP19	Basic-leucine zipper (bZIP) transcription factor family protein	0.202027	0.672696	0.720084	0.74141	0.868187	0.702282	0.380892	0.559717	0.528753	0.717823
8	253277_at	T	F	AT4G34230	CAD-5|ATCAD5|CAD5	cinnamyl alcohol dehydrogenase 5	0.201533	0.664758	0.827469	0.791716	0.873505	0.747144	0.395	0.504335	0.596343	0.760589
8	253424_at	T	F	AT4G32330	AT4G32330	TPX2 (targeting protein for Xklp2) protein family	0.303149	0.642009	0.651731	0.59216	0.80832	0.641826	0.55863	0.654675	0.321966	0.563708
8	253473_at	T	F	AT4G32250	AT4G32250	Protein kinase superfamily protein	0.308226	0.556995	0.741983	0.691255	0.827824	0.640374	0.517446	0.585479	0.470518	0.600754
8	253490_at	T	F	AT4G31790	AT4G31790	Tetrapyrrole (Corrin/Porphyrin) Methylases	0.380526	0.606606	0.685717	0.787007	0.941758	0.729031	0.555994	0.60958	0.427049	0.590282
8	253669_at	T	F	AT4G30000	AT4G30000	Dihydropterin pyrophosphokinase / Dihydropteroate synthase	0.102255	0.796622	0.641636	0.564922	0.820938	0.620734	0.325738	0.537847	0.582324	0.74352
8	254204_at	T	F	AT4G24160	AT4G24160	alpha/beta-Hydrolases superfamily protein	0.418571	0.549752	0.835233	0.778094	0.900458	0.762855	0.531951	0.532458	0.451231	0.602721
8	254210_at	T	F	AT4G23450	AT4G23450	RING/U-box superfamily protein	0.379469	0.547409	0.801579	0.794962	0.903858	0.696186	0.538903	0.590264	0.448623	0.62279
8	254328_at	T	F	AT4G22570	APT3	adenine phosphoribosyl transferase 3	0.426718	0.535754	0.805265	0.746519	0.893624	0.751355	0.614109	0.606754	0.378572	0.568804
8	254448_at	T	F	AT4G20870	ATFAH2|FAH2	fatty acid hydroxylase 2	0.421187	0.525063	0.741618	0.774189	0.884672	0.674241	0.517816	0.523818	0.437125	0.530708
8	254478_at	T	F	AT4G20330	AT4G20330	Transcription initiation factor TFIIE, beta subunit	0.153142	0.520051	0.825675	0.864552	0.815735	0.655573	0.346483	0.560902	0.586091	0.767458
8	254529_at	T	F	AT4G19540	INDL	IND1(iron-sulfur protein required for NADH dehydrogenase)-like	0.329663	0.5883	0.76165	0.738157	0.881001	0.564684	0.525866	0.680431	0.431147	0.649227
8	254573_at	T	F	AT4G19420	AT4G19420	Pectinacetylesterase family protein	0.254331	0.69561	0.682862	0.813687	0.918939	0.746046	0.379139	0.523595	0.55095	0.71342
8	254643_at	T	F	AT4G18820	AT4G18820	AAA-type ATPase family protein	0.547722	0.552253	0.57713	0.575501	0.920683	0.633198	0.686506	0.695517	0.184506	0.408705
8	254649_at	T	F	AT4G18570	AT4G18570	Tetratricopeptide repeat (TPR)-like superfamily protein	0.446572	0.518317	0.701269	0.821138	0.924945	0.741223	0.564556	0.621775	0.410588	0.560342
8	254920_at	T	F	AT4G11220	BTI2|RTNLB2	VIRB2-interacting protein 2	0.270901	0.6327	0.729394	0.860029	0.916388	0.786586	0.418622	0.540924	0.546995	0.704888
8	254938_at	T	F	AT4G10770	OPT7|ATOPT7	oligopeptide transporter 7	0.229801	0.665898	0.759008	0.821473	0.916044	0.800841	0.382379	0.517329	0.568276	0.729025
8	255259_at	T	F	AT4G05020	NDB2	NAD(P)H dehydrogenase B2	0.353025	0.546634	0.801101	0.788523	0.873695	0.779651	0.508742	0.591755	0.422529	0.607964
8	255303_at	T	F	AT4G04860	DER2.2	DERLIN-2.2	0.533311	0.572801	0.655318	0.669342	0.88995	0.795845	0.552455	0.550097	0.321727	0.44751
8	255441_at	T	F	AT4G02570	AXR6|ATCUL1|CUL1	cullin 1	0.241768	0.667179	0.811708	0.794563	0.888346	0.820085	0.422372	0.501123	0.54552	0.722872
8	255450_at	T	F	AT4G02850	AT4G02850	phenazine biosynthesis PhzC/PhzF family protein	0.37929	0.652748	0.762552	0.731377	0.935005	0.771002	0.540503	0.533925	0.452165	0.597676
8	255679_at	T	F	AT4G00520	AT4G00520	Acyl-CoA thioesterase family protein	0.286919	0.579082	0.799343	0.728202	0.867101	0.673831	0.537356	0.578604	0.467028	0.640511
8	255700_at	T	F	AT4G00200	AT4G00200	AT hook motif DNA-binding family protein	0.376989	0.62196	0.783636	0.764442	0.90602	0.764139	0.518784	0.501473	0.474128	0.623297
8	255775_at	T	F	AT1G18600	ATRBL12|RBL12	RHOMBOID-like protein 12	0.315746	0.594953	0.76847	0.725239	0.879618	0.709502	0.502079	0.453415	0.56046	0.638945
8	255843_at	T	F	AT2G33540	CPL3|ATCPL3	C-terminal domain phosphatase-like 3	0.538092	0.529682	0.602563	0.599899	0.824126	0.651904	0.609007	0.567134	0.24102	0.38485
8	255923_at	T	F	AT1G22180	AT1G22180	Sec14p-like phosphatidylinositol transfer family protein	0.302474	0.655773	0.765165	0.816352	0.926967	0.766676	0.430342	0.533381	0.531521	0.701332
8	256021_at	T	F	AT1G58270	ZW9	TRAF-like family protein	0.134379	0.66141	0.651789	0.746482	0.833535	0.688607	0.226809	0.503985	0.531381	0.731475
8	256160_at	T	F	AT1G30120	PDH-E1 BETA	pyruvate dehydrogenase E1 beta	0.51668	0.597293	0.674596	0.511917	0.870939	0.579675	0.665344	0.65599	0.197662	0.46884
8	256299_at	T	F	AT1G69530	AT-EXP1|ATHEXP ALPHA 1.2|EXP1|ATEXPA1|EXPA1|A	expansin A1	0.44306	0.523217	0.705998	0.806434	0.90937	0.709358	0.530175	0.621622	0.407083	0.563963
8	256516_at	T	F	AT1G66150	TMK1	transmembrane kinase 1	0.16826	0.647565	0.75535	0.842208	0.881485	0.740112	0.376927	0.548936	0.581648	0.749133
8	256616_at	T	F	AT3G22260	AT3G22260	Cysteine proteinases superfamily protein	0.453087	0.556089	0.740553	0.735227	0.893702	0.746783	0.510597	0.543584	0.421192	0.537519
8	256880_at	T	F	AT3G26450	AT3G26450	Polyketide cyclase/dehydrase and lipid transport superfamily protein	0.42661	0.520161	0.744126	0.779718	0.894914	0.767898	0.579041	0.580038	0.383373	0.549836
8	256881_at	T	F	AT3G26410	AT3G26410	methyltransferases;nucleic acid binding	0.192809	0.630566	0.711196	0.835843	0.880347	0.728393	0.382744	0.516022	0.534717	0.721586
8	256960_at	T	F	AT3G13510	AT3G13510	Protein of Unknown Function (DUF239)	0.44458	0.604004	0.769493	0.676129	0.91504	0.772017	0.590153	0.561325	0.367687	0.56489
8	257067_at	T	F	AT3G18270	CYP77A5P	cytochrome P450, family 77, subfamily A, polypeptide 5 pseudogene	0.563259	0.511484	0.703455	0.5891	0.87762	0.693237	0.655574	0.541449	0.241464	0.429076
8	257072_at	T	F	AT3G14220	AT3G14220	GDSL-like Lipase/Acylhydrolase superfamily protein	0.366325	0.631301	0.707439	0.688237	0.93008	0.741399	0.53224	0.527175	0.423981	0.566002
8	257176_s_at	F	NA	AT3G23510	AT3G23510	Cyclopropane-fatty-acyl-phospholipid synthase	0.252318	0.621141	0.751571	0.82131	0.911575	0.730771	0.410318	0.528101	0.587375	0.697976
8	257263_at	T	F	AT3G22070	AT3G22070	proline-rich family protein	0.608094	0.530816	0.530481	0.579284	0.895282	0.680678	0.653147	0.630431	0.152839	0.362376
8	257406_at	T	F	AT1G27060	AT1G27060	Regulator of chromosome condensation (RCC1) family protein	0.504154	0.606763	0.649863	0.672571	0.918031	0.779557	0.535445	0.518746	0.340558	0.467949
8	257477_at	T	F	AT1G10660	AT1G10660	unknown protein; LOCATED IN: endomembrane system; EXPRESSED IN: 24 plant structures; EXPRESSED DURING: 15 growth stages; BEST Arabidopsis thaliana protein match is: unknown protein (TAIR:AT5G62960.1); Has 155 Blast hits to 154 proteins in 22 species: Archae - 0; Bacteria - 0; Metazoa - 10; Fungi - 4; Plants - 139; Viruses - 0; Other Eukaryotes - 2 (source: NCBI BLink).	0.272607	0.595891	0.853942	0.769897	0.850633	0.655891	0.473101	0.573458	0.507063	0.711567
8	257650_at	T	F	AT3G16800	AT3G16800	Protein phosphatase 2C family protein	0.48236	0.526013	0.712365	0.748147	0.923225	0.668681	0.602405	0.668939	0.340973	0.521919
8	257745_at	T	F	AT3G29240	AT3G29240	Protein of unknown function (DUF179)	0.375636	0.553773	0.799667	0.662118	0.819445	0.778034	0.530942	0.533005	0.390768	0.573692
8	258125_s_at	F	NA	AT3G23510	AT3G23510	Cyclopropane-fatty-acyl-phospholipid synthase	0.263142	0.619888	0.819477	0.793543	0.890567	0.735375	0.44738	0.552338	0.531801	0.696442
8	258273_at	T	F	AT3G15660	ATGRX4|GRX4	glutaredoxin 4	0.145518	0.574046	0.681072	0.836955	0.816249	0.69255	0.334837	0.55354	0.508137	0.732756
8	258291_at	T	F	AT3G23310	AT3G23310	AGC (cAMP-dependent, cGMP-dependent and protein kinase C) kinase family protein	0.251862	0.6136	0.644597	0.834728	0.901626	0.735182	0.424071	0.585547	0.501416	0.669944
8	258676_at	T	F	AT3G08600	AT3G08600	Protein of unknown function (DUF1191)	0.274434	0.542287	0.706456	0.876727	0.866372	0.71166	0.37006	0.54071	0.545607	0.65476
8	258780_at	T	F	AT3G11910	UBP13	ubiquitin-specific protease 13	0.246526	0.693537	0.736316	0.783993	0.919718	0.798134	0.405667	0.528824	0.517219	0.723442
8	258836_at	T	F	AT3G07210	AT3G07210	unknown protein; Has 97 Blast hits to 85 proteins in 31 species: Archae - 0; Bacteria - 14; Metazoa - 7; Fungi - 19; Plants - 37; Viruses - 0; Other Eukaryotes - 20 (source: NCBI BLink).	0.603611	0.522049	0.56241	0.578922	0.906483	0.661767	0.597607	0.548682	0.258239	0.340153
8	258871_at	T	F	AT3G03060	AT3G03060	P-loop containing nucleoside triphosphate hydrolases superfamily protein	0.222956	0.575797	0.734677	0.852169	0.861389	0.770537	0.389725	0.524222	0.518716	0.698233
8	258878_at	T	F	AT3G03170	AT3G03170	unknown protein; BEST Arabidopsis thaliana protein match is: unknown protein (TAIR:AT5G24890.1); Has 184 Blast hits to 184 proteins in 18 species: Archae - 0; Bacteria - 0; Metazoa - 0; Fungi - 0; Plants - 184; Viruses - 0; Other Eukaryotes - 0 (source: NCBI BLink).	0.342029	0.597699	0.825179	0.791908	0.9024	0.7581	0.519253	0.567836	0.493356	0.661967
8	258977_s_at	F	NA	AT5G14060	CARAB-AK-LYS	Aspartate kinase family protein	0.30139	0.564773	0.873411	0.727605	0.856086	0.725656	0.530414	0.51528	0.492986	0.644393
8	259181_at	T	F	AT3G01690	AT3G01690	alpha/beta-Hydrolases superfamily protein	0.480244	0.561417	0.73864	0.703305	0.948628	0.709914	0.640781	0.628282	0.342728	0.522711
8	259470_at	T	F	AT1G19110	AT1G19110	inter-alpha-trypsin inhibitor heavy chain-related	0.489358	0.506116	0.736491	0.655945	0.857448	0.665887	0.636955	0.64261	0.283232	0.508682
8	259710_at	T	F	AT1G77670	AT1G77670	Pyridoxal phosphate (PLP)-dependent transferases superfamily protein	0.453114	0.523821	0.710093	0.791973	0.903276	0.704531	0.520207	0.553563	0.4386	0.531262
8	259763_at	T	F	AT1G77630	AT1G77630	Peptidoglycan-binding LysM domain-containing protein	0.174105	0.788458	0.518328	0.628982	0.862287	0.604483	0.300299	0.541525	0.522873	0.696201
8	259818_at	T	F	AT1G49890	AT1G49890	Family of unknown function (DUF566)	0.161644	0.686953	0.776034	0.727196	0.860203	0.706372	0.400519	0.52905	0.574287	0.75898
8	259872_at	T	F	AT1G76810	AT1G76810	eukaryotic translation initiation factor 2 (eIF-2) family protein	0.503259	0.659988	0.622389	0.51255	0.887929	0.659458	0.612022	0.520212	0.246326	0.451893
8	260167_at	T	F	AT1G71970	AT1G71970	unknown protein; FUNCTIONS IN: molecular_function unknown; INVOLVED IN: biological_process unknown; LOCATED IN: chloroplast; EXPRESSED IN: 22 plant structures; EXPRESSED DURING: 13 growth stages; BEST Arabidopsis thaliana protein match is: unknown protein (TAIR:AT1G22680.1); Has 58 Blast hits to 58 proteins in 13 species: Archae - 0; Bacteria - 0; Metazoa - 4; Fungi - 0; Plants - 49; Viruses - 0;…	0.487345	0.53479	0.682082	0.78822	0.920016	0.691926	0.557941	0.585479	0.393413	0.531324
8	260342_at	NA	NA	NA	NA	NA	0.410489	0.56069	0.685075	0.713343	0.866206	0.676331	0.513488	0.654291	0.290817	0.540551
8	260596_at	T	F	AT1G55900	TIM50|emb1860	Haloacid dehalogenase-like hydrolase (HAD) superfamily protein	0.151007	0.53189	0.706034	0.863382	0.816424	0.692531	0.357407	0.534711	0.5192	0.701529
8	260644_at	T	F	AT1G53290	AT1G53290	Galactosyltransferase family protein	0.404194	0.609457	0.707071	0.674321	0.900964	0.701894	0.584562	0.542278	0.392231	0.527504
8	260824_at	T	F	AT1G06720	AT1G06720	P-loop containing nucleoside triphosphate hydrolases superfamily protein	0.188507	0.73088	0.629528	0.739032	0.912833	0.750173	0.359584	0.542547	0.502701	0.706953
8	260832_at	T	F	AT1G06780	GAUT6	galacturonosyltransferase 6	0.528278	0.46398	0.717152	0.800544	0.914692	0.715706	0.6036	0.637612	0.351159	0.502732
8	260983_at	T	F	AT1G53560	AT1G53560	Ribosomal protein L18ae family	0.399199	0.572854	0.791337	0.771648	0.9173	0.790408	0.523077	0.546889	0.424977	0.588819
8	261031_at	T	F	AT1G17360	AT1G17360	BEST Arabidopsis thaliana protein match is: COP1-interacting protein-related (TAIR:AT1G72410.1); Has 9949 Blast hits to 7480 proteins in 576 species: Archae - 12; Bacteria - 1007; Metazoa - 3636; Fungi - 982; Plants - 444; Viruses - 50; Other Eukaryotes - 3818 (source: NCBI BLink).	0.204307	0.564447	0.823677	0.864852	0.864941	0.745222	0.389362	0.511643	0.571063	0.741625
8	261471_at	T	F	AT1G14460	AT1G14460	AAA-type ATPase family protein	0.353778	0.520011	0.714041	0.694204	0.857229	0.692559	0.559977	0.664191	0.353691	0.560824
8	262054_s_at	F	NA	AT1G79920	AT1G79920	Heat shock protein 70 (Hsp 70) family protein	0.179447	0.605998	0.722702	0.821527	0.854416	0.804586	0.412282	0.501232	0.528966	0.678476
8	262577_at	T	F	AT1G15290	AT1G15290	Tetratricopeptide repeat (TPR)-like superfamily protein	0.21128	0.714298	0.749113	0.80707	0.916985	0.763095	0.366727	0.50713	0.580637	0.764515
8	262584_at	T	F	AT1G15440	PWP2|ATPWP2	periodic tryptophan protein 2	0.230347	0.594385	0.66882	0.881113	0.900859	0.776678	0.3598	0.503724	0.548917	0.687565
8	262607_at	T	F	AT1G13990	AT1G13990	unknown protein; FUNCTIONS IN: molecular_function unknown; INVOLVED IN: biological_process unknown; LOCATED IN: chloroplast; EXPRESSED IN: 23 plant structures; EXPRESSED DURING: 13 growth stages; CONTAINS InterPro DOMAIN/s: Protein of unknown function DUF3110 (InterPro:IPR021503); Has 25 Blast hits to 25 proteins in 8 species: Archae - 0; Bacteria - 0; Metazoa - 0; Fungi - 0; Plants - 25; Viruses…	0.147666	0.604935	0.674351	0.8077	0.81279	0.695323	0.361913	0.618385	0.544563	0.712168
8	262766_at	T	F	AT1G13160	AT1G13160	ARM repeat superfamily protein	0.383095	0.583824	0.675255	0.806778	0.942483	0.760747	0.540098	0.613717	0.412451	0.592251
8	262958_at	T	F	AT1G54410	AT1G54410	dehydrin family protein	0.484354	0.59185	0.623859	0.744441	0.942584	0.731451	0.51031	0.555336	0.398968	0.522849
8	262969_at	T	F	AT1G75710	AT1G75710	C2H2-like zinc finger protein	0.0655889	0.547704	0.668749	0.725923	0.711388	0.534222	0.254906	0.501567	0.566428	0.756544
8	263170_at	T	F	AT1G03000	PEX6	peroxin 6	0.552155	0.573227	0.633763	0.637978	0.940818	0.660533	0.699116	0.67289	0.25642	0.430142
8	263243_at	T	F	AT2G31350	GLX2-5	glyoxalase 2-5	0.0425781	0.594846	0.776484	0.773607	0.77177	0.653573	0.291336	0.51458	0.594427	0.780858
8	263320_at	T	F	AT2G47180	GolS1|AtGolS1	galactinol synthase 1	0.011403	0.588315	0.746486	0.750287	0.736316	0.594556	0.227123	0.508789	0.598889	0.791388
8	263477_at	T	F	AT2G31790	AT2G31790	UDP-Glycosyltransferase superfamily protein	0.52746	0.528435	0.727953	0.74261	0.954392	0.724078	0.662018	0.63218	0.333705	0.490824
8	263606_at	T	F	AT2G16280	KCS9	3-ketoacyl-CoA synthase 9	0.302595	0.654264	0.63482	0.822385	0.922087	0.725676	0.414365	0.549914	0.507872	0.657653
8	263681_at	T	F	AT1G26840	ORC6|ATORC6	origin recognition complex protein 6	0.222767	0.702173	0.56546	0.748913	0.880831	0.732778	0.357166	0.531954	0.505819	0.66775
8	263810_at	T	F	AT2G04520	AT2G04520	Nucleic acid-binding, OB-fold-like protein	0.198445	0.714609	0.655141	0.788093	0.897511	0.737318	0.3719	0.531996	0.567587	0.729577
8	264221_s_at	F	NA	AT3G60610	AT3G60610	pseudogene, putative pre-mRNA processing ribonucleoprotein, similar to U4/U6 snRNP-associated 61 kDa protein (Homo sapiens) GI:18249847; contains Pfam profile PF01798: Putative snoRNA binding domain; blastp match of 63% identity and 1.9e-143 P-value to GP|24059931|dbj|BAC21394.1||AP004010 putative U4/U6 snRNP-associated 61 kDa protein {Oryza sativa (japonica cultivar-group)}	0.225102	0.543553	0.778175	0.837663	0.847464	0.678448	0.378657	0.57756	0.54296	0.706861
8	264362_at	T	F	AT1G03290	AT1G03290	unknown protein; BEST Arabidopsis thaliana protein match is: unknown protein (TAIR:AT4G02880.2); Has 13587 Blast hits to 10183 proteins in 1114 species: Archae - 257; Bacteria - 2402; Metazoa - 5637; Fungi - 960; Plants - 675; Viruses - 54; Other Eukaryotes - 3602 (source: NCBI BLink).	0.237848	0.599689	0.70076	0.798979	0.86764	0.612369	0.376092	0.607658	0.502566	0.684608
8	264485_at	T	F	AT1G77220	AT1G77220	Protein of unknown function (DUF300)	0.491967	0.531452	0.6884	0.788201	0.928381	0.712571	0.618154	0.631748	0.321973	0.527345
8	264491_at	T	F	AT1G27410	AT1G27410	DNA repair metallo-beta-lactamase family protein	0.620622	0.507041	0.639933	0.584583	0.899426	0.711854	0.625678	0.631012	0.205852	0.386243
8	264501_at	T	F	AT1G09390	AT1G09390	GDSL-like Lipase/Acylhydrolase superfamily protein	0.340905	0.513539	0.765663	0.846124	0.89426	0.646067	0.504339	0.589806	0.482787	0.646782
8	264594_at	T	F	AT2G17640	SAT-106|ATSERAT3;1	Trimeric LpxA-like enzymes superfamily protein	0.378443	0.592501	0.62334	0.700515	0.888119	0.739927	0.516233	0.569323	0.386336	0.538334
8	264671_at	T	F	AT1G09920	AT1G09920	TRAF-type zinc finger-related	0.251386	0.529249	0.730996	0.858682	0.867753	0.676004	0.424693	0.595528	0.52132	0.67766
8	264808_at	T	F	AT1G08770	PRA1.E	prenylated RAB acceptor 1.E	0.449932	0.541592	0.61001	0.74347	0.877197	0.779476	0.522518	0.58324	0.315051	0.512817
8	264854_at	T	F	AT2G17450	RHA3A	RING-H2 finger A3A	0.37615	0.554985	0.690515	0.837638	0.92035	0.725073	0.500636	0.583326	0.461906	0.633913
8	264900_at	T	F	AT1G23080	PIN7|ATPIN7	Auxin efflux carrier family protein	0.307246	0.595383	0.765741	0.834064	0.921205	0.702324	0.471768	0.561229	0.526208	0.693464
8	264930_at	T	F	AT1G60800	NIK3	NSP-interacting kinase 3	0.419534	0.604512	0.748717	0.75721	0.941427	0.744059	0.564838	0.632676	0.425558	0.613022
8	265119_at	T	F	AT1G62570	FMO GS-OX4	flavin-monooxygenase glucosinolate S-oxygenase 4	0.487735	0.588992	0.679917	0.734549	0.938106	0.69348	0.536309	0.592933	0.395001	0.532922
8	265162_at	T	F	AT1G30910	AT1G30910	Molybdenum cofactor sulfurase family protein	0.426489	0.639792	0.728977	0.593344	0.886378	0.791041	0.588081	0.504269	0.361762	0.529772
8	265217_s_at	F	NA	AT4G20720	AT4G20720	dentin sialophosphoprotein-related	0.105109	0.708434	0.67435	0.728818	0.843996	0.616335	0.304404	0.571435	0.563125	0.754629
8	265312_at	T	F	AT2G20240	AT2G20240	Protein of unknown function (DUF3741)	0.452046	0.710185	0.59979	0.630337	0.936687	0.748236	0.553656	0.578245	0.351692	0.539157
8	265323_at	T	F	AT2G18260	SYP112|ATSYP112	syntaxin of plants 112	0.123235	0.779183	0.575154	0.671073	0.833885	0.630074	0.279667	0.515056	0.560119	0.720556
8	265646_at	T	F	AT2G27360	AT2G27360	GDSL-like Lipase/Acylhydrolase superfamily protein	0.35145	0.684529	0.773253	0.650782	0.899048	0.731694	0.523387	0.531762	0.437322	0.633869
8	265716_at	T	F	AT2G03350	AT2G03350	Protein of unknown function, DUF538	0.539554	0.571093	0.690681	0.743779	0.943831	0.742026	0.607575	0.59059	0.339717	0.488088
8	265877_at	T	F	AT2G42380	BZIP34|ATBZIP34	Basic-leucine zipper (bZIP) transcription factor family protein	0.0800625	0.744024	0.557115	0.706183	0.82302	0.614293	0.217132	0.5333	0.569682	0.767579
8	265884_at	T	F	AT2G42320	AT2G42320	nucleolar protein gar2-related	0.188697	0.679231	0.659993	0.783618	0.89589	0.720448	0.41096	0.50924	0.544558	0.706468
8	265900_at	T	F	AT2G25730	AT2G25730	unknown protein; Has 157 Blast hits to 144 proteins in 62 species: Archae - 0; Bacteria - 0; Metazoa - 101; Fungi - 0; Plants - 35; Viruses - 0; Other Eukaryotes - 21 (source: NCBI BLink).	0.258616	0.55144	0.645042	0.874005	0.880017	0.730716	0.337936	0.523152	0.524894	0.6586
8	266008_at	T	F	AT2G37390	AT2G37390	Chloroplast-targeted copper chaperone protein	0.500238	0.554866	0.55457	0.610888	0.910017	0.592174	0.621622	0.659078	0.286112	0.390579
8	266300_at	T	F	AT2G01420	ATPIN4|PIN4	Auxin efflux carrier family protein	0.489697	0.533955	0.626622	0.804832	0.941621	0.708872	0.534224	0.572098	0.415129	0.528246
8	266391_at	T	F	AT2G41290	SSL2	strictosidine synthase-like 2	0.255942	0.695604	0.739708	0.772755	0.926366	0.780293	0.427564	0.524011	0.515331	0.690705
8	266460_at	T	F	AT2G47930	AGP26|ATAGP26	arabinogalactan protein 26	0.411398	0.568805	0.769309	0.81644	0.936227	0.738771	0.518019	0.597638	0.452932	0.611079
8	266473_at	T	T	AT2G31110	TBL40	Plant protein of unknown function (DUF828)	0.335217	0.576066	0.683649	0.775323	0.884227	0.704106	0.523997	0.651967	0.360911	0.609547
8	266776_at	T	F	AT2G29070	AT2G29070	Ubiquitin fusion degradation UFD1 family protein	0.0931428	0.538521	0.752082	0.865443	0.787505	0.636584	0.286734	0.504698	0.581827	0.756748
8	266822_at	T	F	AT2G44860	AT2G44860	Ribosomal protein L24e family protein	0.0749803	0.701882	0.600475	0.754373	0.841706	0.674847	0.275636	0.548875	0.52231	0.766074
8	266882_at	T	F	AT2G44670	AT2G44670	Protein of unknown function (DUF581)	0.46754	0.601289	0.693753	0.514995	0.879131	0.616573	0.571394	0.547191	0.293854	0.512916
8	266932_s_at	F	NA	AT1G63250	AT1G63250	DEA(D/H)-box RNA helicase family protein	0.370248	0.56936	0.567728	0.739456	0.915723	0.652959	0.532391	0.66156	0.308315	0.553787
8	266996_at	T	F	AT2G34490	CYP710A2	cytochrome P450, family 710, subfamily A, polypeptide 2	0.388029	0.544825	0.711116	0.644337	0.824442	0.678086	0.587812	0.544709	0.335136	0.540676
8	267182_at	T	F	AT2G23360	AT2G23360	Plant protein of unknown function (DUF869)	0.230218	0.549144	0.655103	0.779662	0.839791	0.649213	0.503372	0.563667	0.448187	0.615658
8	267260_at	T	F	AT2G23130	AGP17|ATAGP17	arabinogalactan protein 17	0.134663	0.71764	0.583817	0.687482	0.818655	0.596192	0.240417	0.562893	0.542409	0.743934
8	267291_at	T	T	AT2G23740	AT2G23740	nucleic acid binding;sequence-specific DNA binding transcription factors;zinc ion binding	0.367574	0.608831	0.634376	0.514271	0.778343	0.546074	0.584781	0.689644	0.273993	0.512494
8	267330_at	T	F	AT2G19270	AT2G19270	CONTAINS InterPro DOMAIN/s: Mitotic checkpoint protein PRCC, C-terminal (InterPro:IPR018800); Has 930 Blast hits to 533 proteins in 146 species: Archae - 0; Bacteria - 18; Metazoa - 327; Fungi - 143; Plants - 61; Viruses - 0; Other Eukaryotes - 381 (source: NCBI BLink).	0.546814	0.58015	0.585927	0.652371	0.901365	0.691992	0.581339	0.591262	0.235369	0.434418
8	267516_at	T	T	AT2G30520	RPT2	Phototropic-responsive NPH3 family protein	0.352248	0.648701	0.752604	0.79407	0.922205	0.779015	0.451682	0.525169	0.513525	0.660962
7	244919_at	F	NA	ATMG00960	CCB203	Cytochrome C assembly protein	0.0100002	0.613551	0.653388	0.685232	0.670135	0.601616	0.211338	0.374513	0.638208	0.710762
7	244934_at	T	F	ATCG01080	NDHG	NADH:ubiquinone/plastoquinone oxidoreductase, chain 6	0.256997	0.769572	0.682964	0.625505	0.595075	0.620918	0.0629203	0.137691	0.783471	0.909684
7	244935_at	T	F	ATCG01090	NDHI	NADPH dehydrogenases	0.107478	0.730387	0.804526	0.637765	0.641947	0.702899	0.0667104	0.140009	0.720315	0.863146
7	244936_at	T	F	ATCG01100	NDHA	NADH dehydrogenase family protein	0.215201	0.699391	0.796161	0.660801	0.575562	0.673311	0.0381077	0.0826833	0.792503	0.891089
7	244937_at	T	F	ATCG01110	NDHH	NAD(P)H dehydrogenase subunit H	0.197752	0.816174	0.702639	0.602365	0.640235	0.622227	0.00319415	0.232126	0.748387	0.917599
7	244938_at	T	F	ATCG01120	RPS15	chloroplast ribosomal protein S15	0.0154965	0.800915	0.730099	0.623095	0.728157	0.698117	0.179385	0.269226	0.64148	0.81723
7	244939_at	T	F	ATCG00065	RPS12|RPS12A	ribosomal protein S12A	0.0565301	0.756988	0.703044	0.61235	0.713938	0.658484	0.196167	0.273107	0.588355	0.774351
7	244940_at	F	NA	ATCG01230	RPS12B|RPS12	ribosomal protein S12B	0.00179999	0.634331	0.831628	0.673766	0.655682	0.668402	0.142688	0.180308	0.669434	0.802133
7	244946_at	NA	NA	NA	NA	NA	0.158551	0.526232	0.747842	0.581392	0.514284	0.571103	0.0249017	0.175454	0.650659	0.757213
7	244961_at	T	F	ATCG01040	YCF5	Cytochrome C assembly protein	0.114947	0.815851	0.761576	0.632979	0.689244	0.725044	0.0432734	0.158861	0.753966	0.890977
7	244962_at	T	F	ATCG01050	NDHD	NADH-Ubiquinone/plastoquinone (complex I) protein	0.137858	0.74472	0.731292	0.544636	0.588489	0.630663	0.068158	0.197884	0.652089	0.839652
7	244963_at	T	F	ATCG00570	PSBF	photosystem II reaction center protein F	0.175657	0.829839	0.746455	0.613693	0.673204	0.686699	0.00472612	0.152562	0.7912	0.926258
7	244964_at	T	F	ATCG00580	PSBE	photosystem II reaction center protein E	0.142202	0.868233	0.718233	0.604563	0.707992	0.704913	0.0367621	0.212692	0.754973	0.913654
7	244965_at	T	F	ATCG00590	ORF31	electron carriers	0.165719	0.660175	0.797219	0.674329	0.579298	0.695671	0.0179862	0.0654207	0.774696	0.843119
7	244966_at	T	F	ATCG00600	PETG	PETG	0.169922	0.759397	0.725635	0.631813	0.622861	0.659329	0.00125096	0.192054	0.748247	0.886536
7	244967_at	T	F	ATCG00630	PSAJ	PSAJ	0.265687	0.701686	0.784806	0.632936	0.548151	0.660402	0.0879448	0.000554337	0.827078	0.902422
7	244968_at	T	F	ATCG00640	RPL33	ribosomal protein L33	0.0104069	0.748852	0.815455	0.610041	0.688306	0.702852	0.15933	0.22832	0.668795	0.821959
7	244969_at	T	F	ATCG00650	RPS18	ribosomal protein S18	0.0816961	0.66418	0.816936	0.658016	0.612547	0.693434	0.0811268	0.165714	0.725004	0.817229
7	244970_at	T	F	ATCG00660	RPL20	ribosomal protein L20	0.0165836	0.766134	0.69489	0.595843	0.670572	0.680634	0.133825	0.230367	0.623761	0.794691
7	244972_at	T	F	ATCG00680	PSBB	photosystem II reaction center protein B	0.363309	0.844061	0.580164	0.524853	0.541619	0.576382	0.158101	0.0980403	0.786132	0.932544
7	244974_at	T	F	ATCG00700	PSBN	photosystem II reaction center protein N	0.132816	0.81834	0.74209	0.628091	0.678743	0.710128	0.0392038	0.194512	0.735281	0.895182
7	244975_at	T	F	ATCG00710	PSBH	photosystem II reaction center protein H	0.151872	0.800097	0.786549	0.630341	0.672463	0.702928	0.0485365	0.162289	0.760771	0.909952
7	244976_at	T	F	ATCG00720	PETB	photosynthetic electron transfer B	0.164807	0.725888	0.817632	0.642982	0.620753	0.6915	0.0310333	0.11717	0.775383	0.891152
7	244977_at	T	F	ATCG00730	PETD	photosynthetic electron transfer D	0.285162	0.842875	0.598507	0.526353	0.565526	0.560183	0.0822914	0.166307	0.754839	0.911313
7	244978_at	T	F	ATCG00740	RPOA	RNA polymerase subunit alpha	0.0862841	0.756621	0.81908	0.626243	0.692578	0.776151	0.105957	0.172952	0.723012	0.850155
7	244979_at	T	F	ATCG00750	RPS11	ribosomal protein S11	0.15983	0.854397	0.732755	0.623185	0.698297	0.731359	0.0198395	0.17795	0.779265	0.910155
7	244980_at	T	F	ATCG00760	RPL36	ribosomal protein L36	0.134279	0.85228	0.742762	0.610443	0.706435	0.742174	0.0344083	0.182561	0.761955	0.900691
7	244981_at	T	F	ATCG00770	RPS8	ribosomal protein S8	0.231085	0.686546	0.817309	0.693093	0.595133	0.687308	0.040669	0.113449	0.831057	0.912577
7	244982_at	T	F	ATCG00780	RPL14	ribosomal protein L14	0.0824805	0.819561	0.739303	0.608887	0.69638	0.704598	0.0960787	0.244382	0.685588	0.872886
7	244985_at	T	F	ATCG00810	RPL22	ribosomal protein L22	0.15893	0.780378	0.790508	0.695814	0.686554	0.754855	0.0103125	0.12199	0.822521	0.908176
7	244986_at	T	F	ATCG00820	RPS19	ribosomal protein S19	0.0714479	0.692239	0.821308	0.712009	0.672652	0.733254	0.0806306	0.132955	0.742222	0.854667
7	244987_s_at	F	NA	ATCG00830	RPL2.1	ribosomal protein L2	0.0365497	0.756341	0.763322	0.606292	0.708865	0.727908	0.163608	0.189503	0.619161	0.798135
7	244988_s_at	F	NA	ATCG00840	RPL23.1|RPL23	ribosomal protein L23.1	0.0605123	0.781627	0.796883	0.662707	0.717952	0.753341	0.0941384	0.182359	0.722979	0.87288
7	244990_s_at	F	NA	ATCG00870	ORF77.1	Protein precursor Ycf15, putative, chloroplast	0.281081	0.587305	0.739399	0.704287	0.506981	0.604	0.105805	0.0183819	0.873081	0.88885
7	244991_s_at	F	NA	ATCG01250	NDHB.2	NADH-Ubiquinone/plastoquinone (complex I) protein	0.262845	0.773725	0.633495	0.620569	0.589834	0.613548	0.101396	0.094749	0.846095	0.913044
7	244992_s_at	F	NA	ATCG01240	RPS7.2	ribosomal protein S7	0.0953235	0.562583	0.783347	0.582069	0.611513	0.632356	0.217229	0.192325	0.520918	0.682164
7	244993_s_at	F	NA	ATCG01000	YCF1.1	Ycf1 protein	0.0169608	0.587282	0.887265	0.702375	0.636281	0.700217	0.159052	0.229644	0.677591	0.789403
7	244995_at	T	F	ATCG00150	ATPI	ATPase, F0 complex, subunit A protein	0.280328	0.763526	0.686437	0.672436	0.595654	0.662778	0.119494	0.0881683	0.838656	0.934249
7	244996_at	T	F	ATCG00160	RPS2	ribosomal protein S2	0.0192896	0.785618	0.742225	0.53516	0.688003	0.668414	0.173438	0.224035	0.600308	0.795511
7	244997_at	T	F	ATCG00170	RPOC2	DNA-directed RNA polymerase family protein	0.144693	0.758204	0.730774	0.617196	0.782838	0.706084	0.316069	0.383627	0.535042	0.750727
7	244998_at	T	F	ATCG00180	RPOC1	DNA-directed RNA polymerase family protein	0.00607765	0.766114	0.775449	0.586397	0.701165	0.673173	0.175789	0.290742	0.628037	0.82681
7	244999_at	T	F	ATCG00190	RPOB	RNA polymerase subunit beta	0.147683	0.816215	0.658897	0.594146	0.662896	0.628035	0.0185656	0.214995	0.73134	0.8775
7	245001_at	T	F	ATCG00220	PSBM	photosystem II reaction center protein M	0.102485	0.794426	0.789403	0.593242	0.697217	0.715688	0.0789071	0.182249	0.736191	0.887632
7	245002_at	T	F	ATCG00270	PSBD	photosystem II reaction center protein D	0.145527	0.800574	0.703849	0.533116	0.626424	0.582678	0.0575438	0.260795	0.661525	0.86872
7	245003_at	T	F	ATCG00280	PSBC	photosystem II reaction center protein C	0.0134157	0.789788	0.767776	0.587247	0.708712	0.66944	0.165202	0.266846	0.636455	0.834897
7	245004_at	T	F	ATCG00300	YCF9	YCF9	0.0368749	0.69388	0.841432	0.61455	0.700183	0.695815	0.217021	0.230961	0.626524	0.792162
7	245005_at	T	F	ATCG00330	RPS14	chloroplast ribosomal protein S14	0.317129	0.682744	0.656026	0.641779	0.510593	0.626892	0.15035	0.0478393	0.862297	0.882545
7	245006_at	T	F	ATCG00340	PSAB	Photosystem I, PsaA/PsaB protein	0.00499842	0.610753	0.824713	0.610578	0.606619	0.685854	0.154854	0.109092	0.624684	0.759257
7	245007_at	T	F	ATCG00350	PSAA	Photosystem I, PsaA/PsaB protein	0.0553372	0.777923	0.795994	0.607287	0.689891	0.717072	0.126668	0.186115	0.680377	0.859898
7	245008_at	T	F	ATCG00360	YCF3	Tetratricopeptide repeat (TPR)-like superfamily protein	0.0787046	0.781149	0.733657	0.570689	0.655879	0.612547	0.113687	0.25624	0.651248	0.847565
7	245009_at	T	F	ATCG00380	RPS4	chloroplast ribosomal protein S4	0.0707275	0.761474	0.760045	0.587644	0.733259	0.699182	0.233943	0.285019	0.581065	0.784315
7	245010_at	T	F	ATCG00420	NDHJ	NADH dehydrogenase subunit J	0.22402	0.854277	0.683754	0.567719	0.629319	0.650705	0.0212669	0.169376	0.753371	0.916623
7	245011_at	T	F	ATCG00430	PSBG	photosystem II reaction center protein G	0.225386	0.859686	0.685836	0.591279	0.649388	0.660381	0.0246784	0.192132	0.777125	0.932446
7	245012_at	T	F	ATCG00440	NDHC	NADH:ubiquinone/plastoquinone oxidoreductase, chain 3 protein	0.21751	0.765929	0.796845	0.624116	0.613042	0.722414	0.026235	0.08325	0.794539	0.911535
7	245013_at	T	F	ATCG00470	ATPE	ATP synthase epsilon chain	0.00614288	0.718953	0.818993	0.606702	0.694765	0.715586	0.178207	0.182635	0.652073	0.808636
7	245014_at	T	F	ATCG00480	PB|ATPB	ATP synthase subunit beta	0.0678886	0.675323	0.838448	0.676152	0.65184	0.707217	0.0914444	0.131721	0.720133	0.845983
7	245015_at	T	F	ATCG00490	RBCL	ribulose-bisphosphate carboxylases	0.0584119	0.785898	0.688516	0.519875	0.649934	0.55706	0.135623	0.319489	0.591724	0.834068
7	245017_at	T	F	ATCG00510	PSAI	photsystem I subunit I	0.0619583	0.680832	0.741971	0.551175	0.648832	0.61591	0.22781	0.294096	0.519236	0.730269
7	245018_at	T	F	ATCG00520	YCF4	unfolded protein binding	0.0417697	0.722131	0.793682	0.61889	0.701978	0.698725	0.208188	0.254488	0.611207	0.789358
7	245021_at	T	F	ATCG00550	PSBJ	photosystem II reaction center protein J	0.267964	0.686122	0.793082	0.685855	0.562656	0.68782	0.0874387	0.0639795	0.844983	0.914283
7	245022_at	T	F	ATCG00560	PSBL	photosystem II reaction center protein L	0.298144	0.778718	0.736512	0.652795	0.581824	0.692082	0.131923	0.0535046	0.850045	0.944735
7	245023_at	T	F	ATCG00080	PSBI	photosystem II reaction center protein I	0.197299	0.579351	0.844685	0.670077	0.522494	0.657006	0.0294995	0.0258554	0.769122	0.844197
7	245024_at	T	F	ATCG00120	ATPA	ATP synthase subunit alpha	0.00664742	0.748699	0.750844	0.584043	0.683246	0.644172	0.176785	0.229508	0.614678	0.791536
7	245025_at	T	F	ATCG00130	ATPF	ATPase, F0 complex, subunit B/B', bacterial/chloroplast	0.0944503	0.785625	0.747419	0.594783	0.657573	0.652169	0.083021	0.203348	0.691415	0.856333
7	245026_at	T	F	ATCG00140	ATPH	ATP synthase subunit C family protein	0.165811	0.812563	0.722733	0.647459	0.672289	0.689203	0.00667783	0.168153	0.780256	0.907071
7	245027_at	T	F	AT2G26550	HO2	heme oxygenase 2	0.163328	0.690911	0.841302	0.735749	0.668078	0.757999	0.0145291	0.131223	0.833251	0.894742
7	245034_at	T	F	AT2G26390	AT2G26390	Serine protease inhibitor (SERPIN) family protein	0.100562	0.593402	0.862109	0.633295	0.692374	0.614798	0.311263	0.311214	0.620101	0.754681
7	245035_at	T	F	AT2G26400	ARD3|ARD|ATARD3	acireductone dioxygenase 3	0.269478	0.84919	0.570998	0.533922	0.606674	0.630579	0.127488	0.0254105	0.7987	0.862528
7	245036_at	T	F	AT2G26410	Iqd4	IQ-domain 4	0.123845	0.660918	0.868354	0.554316	0.724708	0.682508	0.347179	0.358224	0.553314	0.730328
7	245039_at	T	F	AT2G26600	AT2G26600	Glycosyl hydrolase superfamily protein	0.229347	0.88542	0.582637	0.595876	0.657816	0.640881	0.0960199	0.145764	0.800233	0.904045
7	245042_at	T	F	AT2G26540	DUF3|ATDUF3|HEMD|ATUROS|UROS	uroporphyrinogen-III synthase family protein	0.128521	0.860633	0.735927	0.640081	0.73851	0.763241	0.0620177	0.182889	0.78001	0.898765
7	245044_at	T	F	AT2G26500	AT2G26500	cytochrome b6f complex subunit (petM), putative	0.159484	0.813301	0.777298	0.612641	0.664481	0.742021	0.0270014	0.123745	0.772463	0.90197
7	245045_at	T	F	AT2G26590	RPN13	regulatory particle non-ATPase 13	0.240778	0.559557	0.75355	0.785763	0.592687	0.660803	0.0595965	0.116192	0.766923	0.903759
7	245046_at	T	F	AT2G26510	PDE135	Xanthine/uracil permease family protein	0.269478	0.77891	0.685375	0.676801	0.603284	0.734631	0.1686	0.0101038	0.877915	0.918415
7	245047_at	T	F	ATCG00020	PSBA	photosystem II reaction center protein A	0.239394	0.828886	0.7223	0.561254	0.594501	0.652306	0.0404223	0.0937556	0.76847	0.909953
7	245048_at	T	F	ATCG00040	MATK	maturase K	0.141723	0.710154	0.811284	0.655124	0.620761	0.679085	0.0448722	0.144431	0.751445	0.874502
7	245049_at	T	F	ATCG00050	RPS16	ribosomal protein S16	0.306532	0.643735	0.808171	0.691769	0.543445	0.63638	0.113109	0.0396148	0.854016	0.93422
7	245050_at	T	F	ATCG00070	PSBK	photosystem II reaction center protein K precursor	0.0755956	0.759799	0.78677	0.610489	0.660632	0.700939	0.0879052	0.157294	0.695801	0.855029
7	245056_at	T	F	AT2G26480	UGT76D1	UDP-glucosyl transferase 76D1	0.185268	0.768894	0.791112	0.613678	0.63659	0.6777	0.0413597	0.118815	0.7963	0.886392
7	245060_at	T	F	AT2G39770	CYT1|EMB101|GMP1|VTC1|SOZ1	Glucose-1-phosphate adenylyltransferase family protein	0.228051	0.541954	0.643476	0.724602	0.531209	0.753023	0.113635	0.155641	0.846273	0.748108
7	245061_at	T	F	AT2G39730	RCA	rubisco activase	0.192685	0.827737	0.765369	0.615346	0.660958	0.716102	0.00660027	0.116062	0.783983	0.923804
7	245062_at	T	F	AT2G39760	BPM3|ATBPM3	BTB/POZ/MATH-domains containing protein	0.081699	0.536289	0.682669	0.736726	0.670927	0.656138	0.0785539	0.274883	0.6029	0.774818
7	245063_at	T	F	AT2G39795	AT2G39795	Mitochondrial glycoprotein family protein	0.0582001	0.750091	0.547391	0.723874	0.843713	0.714186	0.244277	0.465843	0.522006	0.752655
7	245064_at	T	F	AT2G39725	AT2G39725	LYR family of Fe/S cluster biogenesis protein	0.0844211	0.773462	0.777089	0.749013	0.840198	0.819881	0.224333	0.321414	0.682417	0.835537
7	245075_at	T	F	AT2G23180	CYP96A1	cytochrome P450, family 96, subfamily A, polypeptide 1	0.0539392	0.805954	0.67637	0.673545	0.784622	0.828167	0.0921246	0.162365	0.716541	0.768953
7	245085_at	T	F	AT2G23350	PABP4|PAB4	poly(A) binding protein 4	0.51695	0.566163	0.516316	0.525486	0.28131	0.627973	0.404854	0.367194	0.868478	0.786986
7	245087_at	T	F	AT2G39830	DAR2	DA1-related protein 2	0.313649	0.760532	0.720377	0.655663	0.603009	0.67163	0.132859	0.105459	0.864167	0.963723
7	245088_at	T	F	AT2G39850	AT2G39850	Subtilisin-like serine endopeptidase family protein	0.219289	0.851669	0.720236	0.633989	0.681693	0.734651	0.0299317	0.129385	0.812028	0.926575
7	245089_at	T	F	AT2G45290	AT2G45290	Transketolase	0.283731	0.869669	0.628146	0.560161	0.622108	0.710399	0.122954	0.0545824	0.781682	0.917611
7	245090_at	T	F	AT2G40900	AT2G40900	nodulin MtN21 /EamA-like transporter family protein	0.0579862	0.689177	0.820015	0.78663	0.811115	0.784771	0.185902	0.282403	0.710968	0.824714
7	245095_at	T	F	AT2G40860	AT2G40860	protein kinase family protein / protein phosphatase 2C ( PP2C) family protein	0.294374	0.660181	0.65585	0.827751	0.914676	0.809278	0.419335	0.493833	0.528539	0.65217
7	245098_at	T	F	AT2G40940	ERS1|ERS	ethylene response sensor 1	0.00504901	0.755161	0.57927	0.760598	0.785115	0.696511	0.0921163	0.332228	0.712397	0.773742
7	245100_at	T	F	AT2G40930	ATUBP5|PDE323|UBP5	ubiquitin-specific protease 5	0.616696	0.24621	0.60584	0.764532	0.823144	0.635244	0.627125	0.598706	0.153312	0.291302
7	245103_at	T	F	AT2G41590	AT2G41590	unknown protein; BEST Arabidopsis thaliana protein match is: unknown protein (TAIR:AT5G25200.1); Has 221 Blast hits to 217 proteins in 10 species: Archae - 0; Bacteria - 0; Metazoa - 0; Fungi - 0; Plants - 221; Viruses - 0; Other Eukaryotes - 0 (source: NCBI BLink).	0.168876	0.801178	0.613786	0.526504	0.649312	0.70444	0.0558862	0.227893	0.619277	0.778364
7	245106_at	T	F	AT2G41650	AT2G41650	unknown protein; FUNCTIONS IN: molecular_function unknown; INVOLVED IN: biological_process unknown; LOCATED IN: chloroplast; EXPRESSED IN: 22 plant structures; EXPRESSED DURING: 13 growth stages; Has 3 Blast hits to 3 proteins in 1 species: Archae - 0; Bacteria - 0; Metazoa - 0; Fungi - 0; Plants - 3; Viruses - 0; Other Eukaryotes - 0 (source: NCBI BLink).	0.434035	0.783157	0.607284	0.563474	0.519918	0.602231	0.247617	0.00109115	0.856961	0.950079
7	245108_at	T	F	AT2G41510	ATCKX1|CKX1	cytokinin oxidase/dehydrogenase 1	0.414783	0.695228	0.660779	0.595634	0.514421	0.545971	0.140994	0.115728	0.857762	0.925731
7	245113_at	T	F	AT2G41660	MIZ1	Protein of unknown function, DUF617	0.15802	0.788258	0.799451	0.584583	0.644193	0.690226	0.0330032	0.11591	0.78598	0.880073
7	245117_at	T	F	AT2G41560	ACA4	autoinhibited Ca(2+)-ATPase, isoform 4	0.391682	0.738645	0.626126	0.582282	0.500103	0.511375	0.210786	0.18912	0.797535	0.957252
7	245118_at	T	F	AT2G41680	NTRC	NADPH-dependent thioredoxin reductase C	0.275087	0.851765	0.687785	0.604331	0.633237	0.705407	0.11504	0.059188	0.846942	0.936243
7	245121_at	T	F	AT2G47610	AT2G47610	Ribosomal protein L7Ae/L30e/S12e/Gadd45 family protein	0.364566	0.754131	0.669372	0.631946	0.543683	0.664358	0.157735	0.0418133	0.822825	0.931937
7	245122_at	T	F	AT2G47420	AT2G47420	Ribosomal RNA adenine dimethylase family protein	0.0502071	0.582028	0.689092	0.856836	0.745897	0.732716	0.12143	0.342261	0.67303	0.794332
7	245123_at	T	F	AT2G47450	CAO|CPSRP43	chloroplast signal recognition particle component (CAO)	0.0429517	0.825479	0.786077	0.693748	0.782973	0.766629	0.138058	0.271553	0.73825	0.890017
7	245126_at	T	F	AT2G47460	PFG1|ATMYB12|MYB12	myb domain protein 12	0.148731	0.815182	0.768616	0.611121	0.677222	0.726065	0.0312049	0.130241	0.783057	0.898251
7	245129_at	T	F	AT2G45350	CRR4	Pentatricopeptide repeat (PPR) superfamily protein	0.0221623	0.711123	0.570828	0.629075	0.67911	0.753325	0.0196079	0.0631385	0.669866	0.683553
7	245130_at	T	F	AT2G45340	AT2G45340	Leucine-rich repeat protein kinase family protein	0.216489	0.49087	0.668568	0.869388	0.84786	0.651381	0.350267	0.555774	0.550554	0.669271
7	245138_at	T	F	AT2G45190	YAB1|AFO|FIL	Plant-specific transcription factor YABBY family protein	0.263694	0.850825	0.711216	0.589423	0.629717	0.706883	0.0844885	0.0665646	0.828325	0.930992
7	245139_at	T	F	AT2G45430	AHL22	AT-hook motif nuclear-localized protein 22	0.304665	0.816652	0.71046	0.62856	0.613124	0.687362	0.119805	0.0655782	0.851207	0.957993
7	245140_at	T	F	AT2G45420	LBD18	LOB domain-containing protein 18	0.144549	0.770926	0.67647	0.550327	0.642827	0.596014	0.0438276	0.122039	0.741934	0.794958
7	245142_at	T	F	AT2G45270	GCP1	glycoprotease 1	0.143067	0.901859	0.680294	0.574585	0.723484	0.743431	0.0188009	0.155674	0.760817	0.884592
7	245144_at	T	F	AT2G45240	MAP1A	methionine aminopeptidase 1A	0.417546	0.703134	0.635646	0.636083	0.50083	0.654401	0.207579	0.0136738	0.816418	0.931708
7	245146_at	T	F	AT2G45200	GOS12|ATGOS12	golgi snare 12	0.390188	0.803135	0.522747	0.536047	0.515213	0.596209	0.264373	0.0412012	0.879996	0.913784
7	245148_at	T	F	AT2G45220	AT2G45220	Plant invertase/pectin methylesterase inhibitor superfamily	0.290154	0.858211	0.682373	0.579115	0.610871	0.687902	0.121067	0.0565284	0.833453	0.930844
7	245150_at	T	F	AT2G47590	PHR2	photolyase/blue-light receptor 2	0.136205	0.819459	0.771259	0.682315	0.729981	0.75461	0.0439565	0.158826	0.810108	0.907187
7	245151_at	T	F	AT2G47550	AT2G47550	Plant invertase/pectin methylesterase inhibitor superfamily	0.144706	0.812861	0.790767	0.618042	0.692789	0.711618	0.0520604	0.155526	0.788331	0.899251
7	245155_at	T	F	AT5G12470	AT5G12470	Protein of unknown function (DUF3411)	0.0169569	0.605475	0.51008	0.548084	0.588084	0.569722	0.0553922	0.0417793	0.714751	0.594479
7	245164_at	T	F	AT2G33210	HSP60-2	heat shock protein 60-2	0.195736	0.768154	0.64797	0.723868	0.714825	0.753065	0.0081302	0.24786	0.727703	0.894321
7	245165_at	T	F	AT2G33180	AT2G33180	unknown protein; FUNCTIONS IN: molecular_function unknown; INVOLVED IN: biological_process unknown; LOCATED IN: chloroplast stroma; EXPRESSED IN: 22 plant structures; EXPRESSED DURING: 13 growth stages; Has 57 Blast hits to 57 proteins in 22 species: Archae - 0; Bacteria - 8; Metazoa - 0; Fungi - 0; Plants - 35; Viruses - 0; Other Eukaryotes - 14 (source: NCBI BLink).	0.15275	0.811007	0.772551	0.683682	0.712649	0.753843	0.0291352	0.17594	0.819071	0.9199
7	245167_s_at	F	NA	AT2G33120	SAR1|VAMP722|ATVAMP722	synaptobrevin-related protein 1	0.460976	0.603843	0.628878	0.513631	0.849305	0.657227	0.574999	0.536937	0.236244	0.442097
7	245168_at	T	F	AT2G33150	PKT3|KAT2|PED1	peroxisomal 3-ketoacyl-CoA thiolase 3	0.189929	0.693996	0.762267	0.730276	0.626179	0.774226	0.0733022	0.0214173	0.849361	0.860698
7	245176_at	T	F	AT2G47440	AT2G47440	Tetratricopeptide repeat (TPR)-like superfamily protein	0.715354	0.350372	0.58031	0.662599	0.865649	0.679806	0.704627	0.556636	0.167836	0.248162
7	245180_at	T	F	AT5G12410	AT5G12410	THUMP domain-containing protein	0.213629	0.865185	0.649959	0.635598	0.698164	0.710212	0.0499479	0.151097	0.781389	0.930889
7	245181_at	T	F	AT5G12420	AT5G12420	O-acyltransferase (WSD1-like) family protein	0.339967	0.817289	0.720456	0.553194	0.562926	0.65575	0.124537	0.0738366	0.841927	0.945932
7	245186_at	T	F	AT1G67710	ARR11	response regulator 11	0.325212	0.703786	0.761525	0.647167	0.532095	0.649	0.115651	0.0701181	0.825946	0.944001
7	245187_s_at	F	NA	AT1G67650	AT1G67650	SRP72 RNA-binding domain	0.230717	0.749671	0.60962	0.741572	0.702321	0.696284	0.069947	0.220895	0.7746	0.902826
7	245192_at	T	F	AT1G67780	AT1G67780	Zinc-finger domain of monoamine-oxidase A repressor R1 protein	0.182845	0.649231	0.595562	0.606768	0.577654	0.509025	0.0803056	0.0912053	0.690801	0.799521
7	245193_at	T	F	AT1G67810	SUFE2	sulfur E2	0.0033444	0.721209	0.875547	0.684932	0.739346	0.708913	0.199764	0.249106	0.716841	0.83869
7	245195_at	T	F	AT1G67740	YCF32|PSBY	photosystem II BY	0.155419	0.837876	0.760411	0.607494	0.684242	0.731719	0.0248524	0.134902	0.772274	0.908025
7	245197_at	T	F	AT1G67800	AT1G67800	Copine (Calcium-dependent phospholipid-binding protein) family	0.0869164	0.737154	0.85377	0.693921	0.787139	0.748174	0.311661	0.358782	0.631747	0.797596
7	245198_at	T	F	AT1G67700	AT1G67700	unknown protein; FUNCTIONS IN: molecular_function unknown; INVOLVED IN: biological_process unknown; LOCATED IN: chloroplast, chloroplast envelope; EXPRESSED IN: 22 plant structures; EXPRESSED DURING: 13 growth stages; Has 49 Blast hits to 49 proteins in 20 species: Archae - 0; Bacteria - 0; Metazoa - 0; Fungi - 0; Plants - 44; Viruses - 0; Other Eukaryotes - 5 (source: NCBI BLink).	0.236029	0.849144	0.717953	0.608025	0.651791	0.727944	0.061977	0.0793522	0.828002	0.924437
7	245201_at	T	F	AT1G67840	CSK	chloroplast sensor kinase	0.171507	0.852789	0.710084	0.646214	0.712053	0.731376	0.00316087	0.150436	0.8088	0.922358
7	245204_at	T	F	AT5G12270	AT5G12270	2-oxoglutarate (2OG) and Fe(II)-dependent oxygenase superfamily protein	0.0167549	0.730944	0.809617	0.576295	0.691862	0.630446	0.155195	0.184065	0.697176	0.777392
7	245206_at	T	F	AT5G12290	DGS1	dgd1 suppressor 1	0.328578	0.767835	0.712355	0.606957	0.548556	0.685935	0.177757	0.0307882	0.827032	0.934733
7	245208_at	T	F	AT5G12330	LRP1	Lateral root primordium (LRP) protein-related	0.145815	0.817968	0.762963	0.605836	0.673091	0.760802	0.0271953	0.111712	0.779448	0.879512
7	245209_at	T	F	AT5G12340	AT5G12340	unknown protein; BEST Arabidopsis thaliana protein match is: unknown protein (TAIR:AT1G28190.1); Has 30201 Blast hits to 17322 proteins in 780 species: Archae - 12; Bacteria - 1396; Metazoa - 17338; Fungi - 3422; Plants - 5037; Viruses - 0; Other Eukaryotes - 2996 (source: NCBI BLink).	0.17311	0.859413	0.712216	0.560832	0.675504	0.696806	0.0111709	0.0965745	0.781723	0.891575
7	245213_at	T	F	AT1G44575	NPQ4|PSBS	Chlorophyll A-B binding family protein	0.208576	0.838971	0.738188	0.628504	0.670072	0.729757	0.0301509	0.113839	0.81303	0.929038
7	245215_at	T	F	AT1G67830	ATFXG1|FXG1	alpha-fucosidase 1	0.0992222	0.824755	0.713492	0.718755	0.862429	0.827835	0.209243	0.290399	0.690512	0.794858
7	245217_at	T	F	AT1G38340	AT1G38340	gypsy-like retrotransposon family (Athila), has a 3.7e-36 P-value blast match to GB:CAA57397 Athila ORF 1 (Arabidopsis thaliana)	0.306706	0.716956	0.601012	0.51987	0.515725	0.545776	0.210546	0.155865	0.69897	0.844788
7	245218_s_at	F	NA	AT1G59218	AT1G59218	Disease resistance protein (CC-NBS-LRR class) family	0.185628	0.850641	0.640531	0.687868	0.719129	0.737419	0.0250392	0.169165	0.802349	0.923172
7	245219_at	F	NA	AT1G59124	AT1G59124	Disease resistance protein (CC-NBS-LRR class) family	0.159362	0.796418	0.72847	0.705393	0.705839	0.787824	0.0104897	0.181522	0.798579	0.918905
7	245231_at	NA	NA	NA	NA	NA	0.246195	0.717374	0.587569	0.617345	0.839131	0.709898	0.379628	0.416268	0.513465	0.55441
7	245234_at	T	F	AT4G25560	AtMYB18|MYB18	myb domain protein 18	0.139473	0.804803	0.575329	0.510618	0.61652	0.70492	0.00427182	0.0984666	0.612741	0.784375
7	245240_at	T	F	AT1G44510	AT1G44510	copia-like retrotransposon family, has a 0. P-value blast match to dbj|BAA78426.1| polyprotein (AtRE2-1) (Arabidopsis thaliana) (Ty1_Copia-element)	0.180763	0.836845	0.62056	0.53539	0.662005	0.69146	0.0579573	0.185725	0.742574	0.854024
7	245242_at	T	F	AT1G44446	CH1|ATCAO|CAO	Pheophorbide a oxygenase family protein with Rieske [2Fe-2S] domain	0.119981	0.838199	0.742195	0.695518	0.751818	0.765005	0.0478591	0.203402	0.777388	0.91549
7	245249_at	T	F	AT4G16760	ATACX1|ACX1	acyl-CoA oxidase 1	0.0933161	0.61893	0.883943	0.818641	0.797169	0.733692	0.273304	0.434474	0.660161	0.81507
7	245253_at	T	F	AT4G15440	HPL1|CYP74B2	hydroperoxide lyase 1	0.240609	0.874175	0.643677	0.516285	0.601394	0.754738	0.098302	0.0336729	0.779258	0.850189
7	245255_at	T	F	AT4G14110	EMB143|COP9|CSN8|FUS7	COP9 signalosome, subunit CSN8	0.267494	0.770895	0.636888	0.687336	0.643546	0.615688	0.0915184	0.145983	0.802486	0.945957
7	245257_at	T	F	AT4G14640	CAM8	calmodulin 8	0.209842	0.730587	0.557685	0.669238	0.602638	0.658501	0.142256	0.0492791	0.754439	0.85555
7	245263_at	T	F	AT4G17740	AT4G17740	Peptidase S41 family protein	0.203094	0.800573	0.760327	0.667548	0.665008	0.751086	0.028471	0.121927	0.827088	0.927203
7	245264_at	T	F	AT4G17245	AT4G17245	RING/U-box superfamily protein	0.062559	0.749059	0.69427	0.801878	0.82819	0.812083	0.136536	0.247819	0.744071	0.816552
7	245265_at	T	F	AT4G14400	ACD6	ankyrin repeat family protein	0.0999984	0.708161	0.668241	0.825023	0.862538	0.7951	0.182597	0.368988	0.675395	0.775828
7	245267_at	T	F	AT4G14060	AT4G14060	Polyketide cyclase/dehydrase and lipid transport superfamily protein	0.324201	0.815404	0.64277	0.522897	0.572802	0.576187	0.172644	0.0298646	0.829777	0.903273
7	245268_at	T	F	AT4G16570	PRMT7|ATPRMT7	protein arginine methyltransferase 7	0.128002	0.567027	0.627317	0.760941	0.610142	0.600028	0.0656198	0.343204	0.630015	0.73935
7	245271_at	T	F	AT4G16430	AT4G16430	basic helix-loop-helix (bHLH) DNA-binding superfamily protein	0.194378	0.658158	0.765676	0.800229	0.649648	0.724753	0.0287284	0.182642	0.81082	0.909063
7	245274_at	T	F	AT4G14360	AT4G14360	S-adenosyl-L-methionine-dependent methyltransferases superfamily protein	0.00568718	0.789544	0.53466	0.712556	0.78552	0.649418	0.0813679	0.283236	0.672678	0.776951
7	245275_at	T	F	AT4G15210	AT-BETA-AMY|ATBETA-AMY|BMY1|RAM1|BAM5	beta-amylase 5	0.164108	0.763313	0.663408	0.708686	0.722344	0.764407	0.0424086	0.13487	0.71858	0.830511
7	245279_at	T	F	AT4G17270	AT4G17270	Mo25 family protein	0.122261	0.811757	0.724323	0.727424	0.752248	0.778862	0.0231852	0.256174	0.765684	0.903988
7	245281_at	T	F	AT4G15560	DXPS2|DXS|CLA|DEF|CLA1	Deoxyxylulose-5-phosphate synthase	0.0235195	0.787502	0.820138	0.714566	0.812433	0.774647	0.213853	0.310674	0.712043	0.85647
7	245284_at	T	F	AT4G14210	PDS3|PDE226|PDS	phytoene desaturase 3	0.254505	0.824807	0.729723	0.632189	0.644551	0.724407	0.0737507	0.0828369	0.846389	0.937184
7	245285_s_at	F	NA	AT4G14040	EDA38|SBP2	selenium-binding protein 2	0.0326619	0.503112	0.829855	0.809025	0.680768	0.744524	0.175233	0.293437	0.655555	0.72136
7	245287_at	T	F	AT4G14910	HISN5B	HISTIDINE BIOSYNTHESIS 5B	0.115166	0.780377	0.740233	0.712096	0.711339	0.765125	0.0122716	0.102916	0.820074	0.878847
7	245291_at	T	F	AT4G16155	AT4G16155	dihydrolipoyl dehydrogenases	0.0555225	0.875597	0.738048	0.593614	0.749545	0.728243	0.128782	0.23113	0.72377	0.852795
7	245292_at	T	F	AT4G15093	AT4G15093	catalytic LigB subunit of aromatic ring-opening dioxygenase family	0.343098	0.862498	0.618329	0.553032	0.577014	0.668877	0.197099	0.0118012	0.851335	0.938967
7	245296_at	T	F	AT4G16370	OPT3|ATOPT3	oligopeptide transporter	0.156169	0.845227	0.57198	0.640834	0.700626	0.703768	0.0999453	0.114699	0.804288	0.872308
7	245298_at	T	F	AT4G15010	AT4G15010	Mitochondrial substrate carrier family protein	0.0163135	0.601281	0.754352	0.810217	0.757852	0.702074	0.194548	0.370825	0.650365	0.805563
7	245300_at	T	F	AT4G16350	SCABP2|CBL6	calcineurin B-like protein 6	0.33214	0.802587	0.526594	0.593708	0.581125	0.695649	0.2233	0.0115384	0.786491	0.902088
7	245304_at	T	F	AT4G15630	AT4G15630	Uncharacterised protein family (UPF0497)	0.181299	0.581415	0.583444	0.712676	0.58849	0.641616	0.0665221	0.226444	0.721805	0.767078
7	245305_at	T	F	AT4G17215	AT4G17215	Pollen Ole e 1 allergen and extensin family protein	0.157222	0.800797	0.788281	0.591491	0.668876	0.707842	0.0630003	0.180695	0.763235	0.900524
7	245307_at	T	F	AT4G16770	AT4G16770	2-oxoglutarate (2OG) and Fe(II)-dependent oxygenase superfamily protein	0.0282906	0.519278	0.729299	0.524703	0.604301	0.555055	0.189914	0.176608	0.530936	0.622462
7	245317_at	T	F	AT4G15610	AT4G15610	Uncharacterised protein family (UPF0497)	0.26386	0.815675	0.745729	0.605209	0.615995	0.693112	0.0706154	0.0995072	0.834838	0.940389
7	245318_at	T	F	AT4G16980	AT4G16980	arabinogalactan-protein family	0.0765018	0.816738	0.769915	0.721732	0.774055	0.779346	0.0905037	0.222582	0.774869	0.900905
7	245321_at	T	F	AT4G15545	AT4G15545	unknown protein; BEST Arabidopsis thaliana protein match is: unknown protein (TAIR:AT1G16520.1); Has 30201 Blast hits to 17322 proteins in 780 species: Archae - 12; Bacteria - 1396; Metazoa - 17338; Fungi - 3422; Plants - 5037; Viruses - 0; Other Eukaryotes - 2996 (source: NCBI BLink).	0.137952	0.762516	0.78777	0.763266	0.883449	0.798107	0.313311	0.431699	0.62869	0.799452
7	245324_at	T	F	AT4G17260	AT4G17260	Lactate/malate dehydrogenase family protein	0.167601	0.774411	0.649835	0.733828	0.844758	0.810739	0.235841	0.285616	0.671885	0.701311
7	245326_at	T	F	AT4G14100	AT4G14100	transferases, transferring glycosyl groups	0.308811	0.663309	0.69575	0.791346	0.909224	0.796503	0.348945	0.391864	0.56914	0.638062
7	245328_at	T	F	AT4G14465	AHL20	AT-hook motif nuclear-localized protein 20	0.2739	0.821936	0.726667	0.605599	0.610356	0.709584	0.0983908	0.0526282	0.844281	0.930768
7	245340_at	T	F	AT4G14420	AT4G14420	HR-like lesion-inducing protein-related	0.125621	0.791975	0.638016	0.744898	0.718338	0.721733	0.0248184	0.189405	0.771702	0.873892
7	245342_at	T	F	AT4G16720	AT4G16720	Ribosomal protein L23/L15e family protein	0.536834	0.754375	0.51398	0.510504	0.40986	0.550012	0.355553	0.097159	0.85857	0.936615
7	245345_at	T	F	AT4G16640	AT4G16640	Matrixin family protein	0.351333	0.728635	0.663251	0.623835	0.560591	0.599086	0.108889	0.179956	0.79992	0.915899
7	245347_at	T	F	AT4G14890	AT4G14890	2Fe-2S ferredoxin-like superfamily protein	0.141999	0.800608	0.803091	0.665086	0.702411	0.744507	0.036761	0.152831	0.804766	0.911189
7	245349_at	T	F	AT4G16690	MES16|ATMES16	methyl esterase 16	0.111866	0.847071	0.717776	0.69942	0.751941	0.769681	0.0291049	0.206035	0.775931	0.900242
7	245353_at	T	F	AT4G16000	AT4G16000	unknown protein; BEST Arabidopsis thaliana protein match is: unknown protein (TAIR:AT4G15990.1); Has 30201 Blast hits to 17322 proteins in 780 species: Archae - 12; Bacteria - 1396; Metazoa - 17338; Fungi - 3422; Plants - 5037; Viruses - 0; Other Eukaryotes - 2996 (source: NCBI BLink).	0.00697287	0.811732	0.666037	0.623294	0.774254	0.70521	0.14083	0.342806	0.673109	0.856347
7	245354_at	T	F	AT4G17600	LIL3:1	Chlorophyll A-B binding family protein	0.228219	0.811128	0.764542	0.63872	0.645909	0.724762	0.0478547	0.0952827	0.83107	0.932082
7	245355_at	T	F	AT4G17390	AT4G17390	Ribosomal protein L23/L15e family protein	0.579258	0.677242	0.54856	0.509869	0.333405	0.529858	0.341175	0.113573	0.852593	0.918265
7	245356_at	T	F	AT4G13940	MEE58|HOG1|SAHH1|EMB1395|ATSAHH1	S-adenosyl-L-homocysteine hydrolase	0.145455	0.796834	0.723728	0.737548	0.737431	0.775223	0.0204161	0.213114	0.787262	0.902417
7	245357_at	T	F	AT4G17560	AT4G17560	Ribosomal protein L19 family protein	0.296022	0.85287	0.669845	0.591425	0.621785	0.691986	0.14271	0.041973	0.850199	0.933245
7	245358_at	T	F	AT4G15900	PRL1	pleiotropic regulatory locus 1	0.204168	0.710988	0.670498	0.602729	0.625346	0.757524	0.0179748	0.0506568	0.758971	0.789905
7	245363_at	T	F	AT4G15120	AT4G15120	VQ motif-containing protein	0.0816235	0.703294	0.865542	0.613735	0.754695	0.699831	0.308595	0.318948	0.634791	0.779528
7	245367_at	T	F	AT4G16265	NRPB9B|NRPD9B|NRPE9B	RNA polymerases M/15 Kd subunit	0.110332	0.575062	0.766359	0.86782	0.813421	0.763717	0.209975	0.266397	0.680488	0.746694
7	245368_at	T	F	AT4G15510	AT4G15510	Photosystem II reaction center PsbP family protein	0.130141	0.851553	0.731997	0.66066	0.736119	0.764944	0.039439	0.186828	0.782387	0.900883
7	245374_at	T	F	AT4G17620	AT4G17620	glycine-rich protein	0.0116332	0.651541	0.652414	0.838414	0.799511	0.668376	0.129045	0.327898	0.740791	0.806501
7	245382_at	T	F	AT4G17800	AT4G17800	Predicted AT-hook DNA-binding family protein	0.348091	0.833447	0.663966	0.591025	0.577898	0.678199	0.182445	0.0130225	0.872654	0.949239
7	245383_at	T	F	AT4G17810	AT4G17810	C2H2 and C2HC zinc fingers superfamily protein	0.146427	0.828655	0.722972	0.718242	0.748596	0.751938	0.0114494	0.199149	0.811863	0.919308
7	245385_at	T	F	AT4G14020	AT4G14020	Rapid alkalinization factor (RALF) family protein	0.0514951	0.504484	0.680436	0.703199	0.646619	0.731395	0.133654	0.16047	0.613722	0.677558
7	245387_at	T	F	AT4G17520	AT4G17520	Hyaluronan / mRNA binding family	0.401454	0.596217	0.647473	0.729661	0.504355	0.650527	0.130699	0.045808	0.811343	0.879748
7	245388_at	T	F	AT4G16410	AT4G16410	unknown protein; CONTAINS InterPro DOMAIN/s: Protein of unknown function DUF751 (InterPro:IPR008470); Has 30201 Blast hits to 17322 proteins in 780 species: Archae - 12; Bacteria - 1396; Metazoa - 17338; Fungi - 3422; Plants - 5037; Viruses - 0; Other Eukaryotes - 2996 (source: NCBI BLink).	0.180951	0.830583	0.757292	0.658656	0.694311	0.749768	0.00723734	0.144291	0.808178	0.928684
7	245391_at	T	F	AT4G16520	ATG8F	Ubiquitin-like superfamily protein	0.690036	0.113001	0.583299	0.73836	0.780979	0.607779	0.73172	0.600832	0.102463	0.159081
7	245393_at	T	F	AT4G16260	AT4G16260	Glycosyl hydrolase superfamily protein	0.340596	0.833102	0.666948	0.567853	0.565855	0.680261	0.184584	0.00713648	0.855485	0.940769
7	245396_at	T	F	AT4G14870	AT4G14870	secE/sec61-gamma protein transport protein	0.0590916	0.839191	0.776221	0.664179	0.769729	0.762948	0.110714	0.230929	0.752965	0.878855
7	245397_at	T	F	AT4G14560	AXR5|IAA1	indole-3-acetic acid inducible	0.219334	0.874669	0.640582	0.531107	0.626991	0.707191	0.0924872	0.0747485	0.743912	0.894483
7	245398_at	T	F	AT4G14900	AT4G14900	FRIGIDA-like protein	0.0428741	0.685391	0.811211	0.800953	0.798878	0.747515	0.227085	0.381344	0.70432	0.823484
7	245400_at	T	F	AT4G17040	CLPR4	CLP protease R subunit 4	0.11214	0.776958	0.806835	0.68867	0.72015	0.759866	0.0570872	0.15621	0.810611	0.893171
7	245404_at	T	F	AT4G17610	AT4G17610	tRNA/rRNA methyltransferase (SpoU) family protein	0.301031	0.705725	0.578748	0.664828	0.565996	0.661181	0.219711	0.0388647	0.769066	0.900983
7	245411_at	T	F	AT4G17240	AT4G17240	unknown protein; FUNCTIONS IN: molecular_function unknown; INVOLVED IN: biological_process unknown; LOCATED IN: chloroplast; EXPRESSED IN: 16 plant structures; EXPRESSED DURING: 8 growth stages; Has 1142 Blast hits to 1055 proteins in 252 species: Archae - 22; Bacteria - 318; Metazoa - 248; Fungi - 96; Plants - 59; Viruses - 3; Other Eukaryotes - 396 (source: NCBI BLink).	0.522952	0.397732	0.660517	0.641599	0.779527	0.678117	0.546055	0.510691	0.245136	0.368435
7	245412_at	T	F	AT4G17280	AT4G17280	Auxin-responsive family protein	0.272916	0.836031	0.715081	0.578541	0.613146	0.696556	0.0966111	0.0902206	0.83882	0.932123
7	245413_at	T	F	AT4G17300	NS1|ATNS1|OVA8	Class II aminoacyl-tRNA and biotin synthetases superfamily protein	0.114292	0.83118	0.69852	0.633881	0.720509	0.769395	0.00589364	0.0529133	0.792451	0.851953
7	245417_at	T	F	AT4G17360	AT4G17360	Formyl transferase	0.156034	0.800606	0.793515	0.660186	0.689748	0.756612	0.0221938	0.114569	0.816282	0.896372
7	245419_at	T	F	AT4G17380	ATMSH4|MSH4	MUTS-like protein 4	0.121145	0.636489	0.780302	0.645271	0.62207	0.5785	0.212223	0.26856	0.669991	0.77951
7	245422_at	T	F	AT4G17470	AT4G17470	alpha/beta-Hydrolases superfamily protein	0.229257	0.793702	0.626553	0.580077	0.636012	0.67267	0.00671985	0.134968	0.688393	0.814
7	245425_at	T	F	AT4G17510	UCH3	ubiquitin C-terminal hydrolase 3	0.353659	0.787446	0.601803	0.652913	0.584574	0.633623	0.193201	0.0662988	0.852718	0.943082
7	245426_at	T	F	AT4G17540	AT4G17540	unknown protein; Has 30201 Blast hits to 17322 proteins in 780 species: Archae - 12; Bacteria - 1396; Metazoa - 17338; Fungi - 3422; Plants - 5037; Viruses - 0; Other Eukaryotes - 2996 (source: NCBI BLink).	0.190767	0.649116	0.805132	0.828407	0.873939	0.802866	0.310936	0.375737	0.651849	0.744193
7	245433_at	T	T	AT4G17140	AT4G17140	pleckstrin homology (PH) domain-containing protein	0.590463	0.164873	0.575533	0.813635	0.792866	0.528918	0.645935	0.684599	0.19929	0.298306
7	245434_at	T	T	AT4G17140	AT4G17140	pleckstrin homology (PH) domain-containing protein	0.599409	0.234216	0.587309	0.813919	0.834853	0.597371	0.682251	0.711846	0.192219	0.3081
7	245436_at	T	F	AT4G16620	AT4G16620	nodulin MtN21 /EamA-like transporter family protein	0.0367204	0.63558	0.736756	0.58585	0.677096	0.514883	0.186416	0.191073	0.654571	0.705619
7	245437_at	NA	NA	NA	NA	NA	0.25503	0.556193	0.673909	0.801234	0.882573	0.70324	0.465297	0.610089	0.452028	0.630276
7	245450_at	NA	NA	NA	NA	NA	0.225228	0.670446	0.729154	0.77471	0.680055	0.621008	0.00401385	0.24464	0.803538	0.934347
7	245457_s_at	F	NA	AT4G16960	AT4G16960	Disease resistance protein (TIR-NBS-LRR class) family	0.200028	0.645241	0.764447	0.55334	0.738416	0.581873	0.27696	0.226994	0.515863	0.657354
7	245459_at	NA	NA	NA	NA	NA	0.329167	0.743077	0.68615	0.642632	0.556773	0.580879	0.165557	0.0876766	0.851306	0.963164
7	245460_at	T	F	AT4G16990	RLM3	disease resistance protein (TIR-NBS class), putative	0.249096	0.820901	0.741157	0.636855	0.643071	0.699321	0.070426	0.103664	0.838842	0.949432
7	245464_at	NA	NA	NA	NA	NA	0.23581	0.841976	0.690584	0.607017	0.66078	0.694212	0.0558417	0.129099	0.792125	0.907924
7	245466_at	T	F	AT4G16600	AT4G16600	Nucleotide-diphospho-sugar transferases superfamily protein	0.210969	0.767125	0.773167	0.615595	0.619249	0.665604	0.0102279	0.120406	0.839203	0.895262
7	245474_at	T	F	AT4G16060	AT4G16060	unknown protein; FUNCTIONS IN: molecular_function unknown; INVOLVED IN: biological_process unknown; LOCATED IN: chloroplast, chloroplast stroma; EXPRESSED IN: 22 plant structures; EXPRESSED DURING: 13 growth stages; Has 42 Blast hits to 42 proteins in 16 species: Archae - 0; Bacteria - 2; Metazoa - 0; Fungi - 0; Plants - 33; Viruses - 0; Other Eukaryotes - 7 (source: NCBI BLink).	0.0457718	0.783027	0.703594	0.595788	0.74855	0.749474	0.290324	0.287809	0.605835	0.754111
7	245479_at	T	F	AT4G16140	AT4G16140	proline-rich family protein	0.15768	0.514592	0.788563	0.866281	0.80011	0.713061	0.268136	0.471328	0.572312	0.720534
7	245480_at	NA	NA	NA	NA	NA	0.135623	0.544635	0.703686	0.751602	0.609783	0.628587	0.0298297	0.196103	0.828541	0.781701
7	245481_at	T	T	AT4G16180	AT4G16180	unknown protein; FUNCTIONS IN: molecular_function unknown; INVOLVED IN: biological_process unknown; LOCATED IN: plasma membrane; BEST Arabidopsis thaliana protein match is: unknown protein (TAIR:AT3G28720.1); Has 5 Blast hits to 5 proteins in 3 species: Archae - 0; Bacteria - 0; Metazoa - 0; Fungi - 0; Plants - 4; Viruses - 0; Other Eukaryotes - 1 (source: NCBI BLink).	0.312672	0.83102	0.621191	0.638212	0.623929	0.697458	0.136105	0.152724	0.82139	0.951644
7	245482_at	T	T	AT4G16180	AT4G16180	unknown protein; FUNCTIONS IN: molecular_function unknown; INVOLVED IN: biological_process unknown; LOCATED IN: plasma membrane; BEST Arabidopsis thaliana protein match is: unknown protein (TAIR:AT3G28720.1); Has 5 Blast hits to 5 proteins in 3 species: Archae - 0; Bacteria - 0; Metazoa - 0; Fungi - 0; Plants - 4; Viruses - 0; Other Eukaryotes - 1 (source: NCBI BLink).	0.585809	0.613442	0.548255	0.549305	0.312047	0.572671	0.446801	0.159064	0.886167	0.899292
7	245485_at	NA	NA	NA	NA	NA	0.302979	0.810239	0.598399	0.569359	0.579863	0.655238	0.201181	0.043604	0.813877	0.897169
7	245486_x_at	T	F	AT4G16240	AT4G16240	unknown protein; Has 17010 Blast hits to 4557 proteins in 509 species: Archae - 32; Bacteria - 2889; Metazoa - 6537; Fungi - 648; Plants - 4769; Viruses - 447; Other Eukaryotes - 1688 (source: NCBI BLink).	0.0152228	0.811872	0.598627	0.60506	0.75194	0.752956	0.17683	0.29023	0.617649	0.762935
7	245499_at	T	F	AT4G16480	INT4|ATINT4	inositol transporter 4	0.627397	0.372921	0.633688	0.680496	0.87583	0.606404	0.757308	0.690564	0.157166	0.353115
7	245501_at	T	F	AT4G15620	AT4G15620	Uncharacterised protein family (UPF0497)	0.220261	0.849532	0.702512	0.648868	0.694158	0.751308	0.0396363	0.131257	0.80937	0.917418
7	245502_at	T	F	AT4G15640	AT4G15640	unknown protein; BEST Arabidopsis thaliana protein match is: unknown protein (TAIR:AT3G21465.1); Has 38 Blast hits to 38 proteins in 14 species: Archae - 0; Bacteria - 0; Metazoa - 0; Fungi - 0; Plants - 38; Viruses - 0; Other Eukaryotes - 0 (source: NCBI BLink).	0.512123	0.611158	0.582722	0.582448	0.373311	0.53492	0.310917	0.0348857	0.779234	0.899442
7	245504_at	T	F	AT4G15660	AT4G15660	Thioredoxin superfamily protein	0.16434	0.709984	0.628379	0.608163	0.609463	0.551395	0.0287096	0.232509	0.722446	0.883859
7	245505_at	T	F	AT4G15690	AT4G15690	Thioredoxin superfamily protein	0.0774581	0.729206	0.686082	0.544549	0.601206	0.688527	0.0483437	0.069479	0.715186	0.807111
7	245510_at	T	F	AT4G15740	AT4G15740	Calcium-dependent lipid-binding (CaLB domain) family protein	0.381499	0.782216	0.592637	0.581206	0.5132	0.668435	0.262471	0.0340034	0.848468	0.900825
7	245518_at	T	F	AT4G15850	RH1|ATRH1	RNA helicase 1	0.216202	0.756938	0.551986	0.65108	0.660468	0.675223	0.00441709	0.159077	0.69022	0.845688
7	245528_at	T	F	AT4G15530	PPDK	pyruvate orthophosphate dikinase	0.156419	0.852367	0.694117	0.645067	0.728926	0.756228	0.00475194	0.177166	0.771149	0.901032
7	245532_at	T	F	AT4G15110	CYP97B3	cytochrome P450, family 97, subfamily B, polypeptide 3	0.240656	0.854877	0.698731	0.596589	0.654859	0.706542	0.0576203	0.0724628	0.822695	0.91786
7	245540_at	T	T	AT4G15230	PDR2|ATPDR2	pleiotropic drug resistance 2	0.157883	0.769488	0.778114	0.635337	0.655224	0.737684	0.00770009	0.112924	0.788349	0.901902
7	245542_at	T	F	AT4G15250	AT4G15250	B-box type zinc finger protein with CCT domain	0.0470979	0.567594	0.566593	0.563759	0.605659	0.776053	0.0466322	0.0552685	0.615128	0.571971
7	245547_at	T	F	AT4G15300	CYP702A2	cytochrome P450, family 702, subfamily A, polypeptide 2	0.255011	0.833283	0.662812	0.602071	0.634547	0.688242	0.112285	0.0512112	0.847404	0.917177
7	245551_at	T	F	AT4G15350	CYP705A2	cytochrome P450, family 705, subfamily A, polypeptide 2	0.037047	0.648843	0.830327	0.581159	0.683945	0.674441	0.288345	0.251122	0.58137	0.748777
7	245552_at	T	F	AT4G15360	CYP705A3	cytochrome P450, family 705, subfamily A, polypeptide 3	0.124169	0.80285	0.728357	0.585932	0.685871	0.683629	0.0752941	0.114868	0.718822	0.859469
7	245553_at	T	F	AT4G15370	PEN2|BARS1	baruol synthase 1	0.231762	0.867684	0.670601	0.562791	0.645384	0.690133	0.0694923	0.075242	0.807546	0.906402
7	245555_at	T	F	AT4G15390	AT4G15390	HXXXD-type acyl-transferase family protein	0.363428	0.848824	0.628203	0.558553	0.559956	0.657639	0.218889	0.00746031	0.866286	0.939873
7	245556_at	T	F	AT4G15400	AT4G15400	HXXXD-type acyl-transferase family protein	0.260059	0.839868	0.726749	0.592018	0.625659	0.702604	0.072675	0.0798913	0.820913	0.933823
7	245565_at	T	F	AT4G14605	AT4G14605	Mitochondrial transcription termination factor family protein	0.104245	0.756363	0.816956	0.619625	0.807918	0.729993	0.295568	0.316604	0.625299	0.772962
7	245567_at	T	F	AT4G14630	GLP9	germin-like protein 9	0.0763456	0.811886	0.803708	0.586607	0.707731	0.707408	0.12149	0.184977	0.725082	0.86548
7	245568_at	T	F	AT4G14650	AT4G14650	unknown protein; FUNCTIONS IN: molecular_function unknown; INVOLVED IN: N-terminal protein myristoylation; EXPRESSED IN: 6 plant structures; EXPRESSED DURING: petal differentiation and expansion stage; Has 2407 Blast hits to 1833 proteins in 310 species: Archae - 19; Bacteria - 223; Metazoa - 708; Fungi - 285; Plants - 140; Viruses - 42; Other Eukaryotes - 990 (source: NCBI BLink).	0.0560309	0.627036	0.679051	0.577987	0.592664	0.685766	0.00194672	0.220582	0.657314	0.787022
7	245576_at	T	F	AT4G14770	TCX2|ATTCX2	TESMIN/TSO1-like CXC 2	0.574433	0.400732	0.576365	0.547186	0.780004	0.65846	0.647421	0.560984	0.159324	0.318465
7	245577_at	T	F	AT4G14780	AT4G14780	Protein kinase superfamily protein	0.409768	0.691722	0.618955	0.678659	0.532692	0.612293	0.233721	0.0251128	0.844717	0.940109
7	245592_at	T	F	AT4G14540	NF-YB3	nuclear factor Y, subunit B3	0.0623293	0.800404	0.658254	0.729539	0.808985	0.813545	0.123526	0.238688	0.722921	0.791941
7	245595_at	T	F	AT4G14170	AT4G14170	Pentatricopeptide repeat (PPR) superfamily protein	0.0841435	0.750352	0.752447	0.660254	0.686957	0.688762	0.0294088	0.212831	0.785777	0.837048
7	245597_at	T	F	AT4G14190	AT4G14190	Pentatricopeptide repeat (PPR) superfamily protein	0.174727	0.856668	0.705474	0.512112	0.645265	0.708613	0.0108793	0.0688935	0.775405	0.87241
7	245601_at	T	F	AT4G14240	AT4G14240	CBS domain-containing protein with a domain of unknown function (DUF21)	0.161857	0.820741	0.763761	0.620444	0.694268	0.716092	0.0495011	0.156171	0.771869	0.907473
7	245611_at	T	F	AT4G14390	AT4G14390	Ankyrin repeat family protein	0.313127	0.814714	0.50014	0.545211	0.571393	0.596621	0.176331	0.013131	0.817187	0.83861
7	245614_at	T	F	AT4G14460	AT4G14460	copia-like retrotransposon family, has a 4.2e-253 P-value blast match to GB:CAA72989 open reading frame 1 (Ty1_Copia-element) (Brassica oleracea)	0.111053	0.705695	0.575565	0.537083	0.607817	0.743328	0.0584222	0.0800447	0.682605	0.707142
7	245616_at	T	F	AT4G14480	AT4G14480	Protein kinase superfamily protein	0.046404	0.86455	0.626898	0.609939	0.734086	0.821167	0.0107524	0.100657	0.72701	0.805173
7	245618_at	T	F	AT4G14510	ATCFM3B|CFM3B	CRM family member 3B	0.105735	0.713554	0.820616	0.780739	0.849054	0.802163	0.302607	0.399766	0.641565	0.797889
7	245619_at	T	F	AT4G13990	AT4G13990	Exostosin family protein	0.664154	0.375756	0.54527	0.595744	0.835877	0.685404	0.66151	0.516362	0.129789	0.279337
7	245621_at	T	F	AT4G14070	AAE15	acyl-activating enzyme 15	0.235948	0.854728	0.698048	0.578008	0.652812	0.728366	0.0561427	0.0851234	0.81469	0.914865
7	245622_at	T	F	AT4G14080	MEE48	O-Glycosyl hydrolases family 17 protein	0.20941	0.713486	0.565281	0.565148	0.623998	0.532736	0.0466087	0.287511	0.605614	0.832726
7	245631_at	T	F	AT1G25350	OVA9	glutamine-tRNA ligase, putative / glutaminyl-tRNA synthetase, putative / GlnRS, putative	0.291344	0.818207	0.567987	0.553441	0.618832	0.751969	0.0806384	0.117973	0.691322	0.841944
7	245632_at	T	F	AT1G25290	ATRBL10|RBL10	RHOMBOID-like protein 10	0.0916223	0.81564	0.773874	0.657685	0.721434	0.751273	0.0379703	0.157512	0.765231	0.881137
7	245633_at	T	F	AT1G25280	AtTLP10|TLP10	tubby like protein 10	0.430014	0.739424	0.700202	0.597279	0.521861	0.569591	0.161737	0.0719099	0.860006	0.948384
7	245639_at	T	F	AT1G25260	AT1G25260	Ribosomal protein L10 family protein	0.0870883	0.769075	0.650933	0.767721	0.796599	0.734716	0.101508	0.326706	0.709157	0.870667
7	245640_at	T	F	AT1G25330	AT1G25330	basic helix-loop-helix (bHLH) DNA-binding superfamily protein	0.27851	0.680556	0.549546	0.630313	0.5055	0.664148	0.156871	0.0990694	0.795748	0.800404
7	245665_at	T	F	AT1G28250	AT1G28250	unknown protein; Has 22 Blast hits to 22 proteins in 10 species: Archae - 0; Bacteria - 0; Metazoa - 0; Fungi - 0; Plants - 22; Viruses - 0; Other Eukaryotes - 0 (source: NCBI BLink).	0.241659	0.62137	0.519901	0.790376	0.834385	0.71504	0.268064	0.408638	0.540879	0.646883
7	245667_at	T	F	AT1G28200	FIP1	FH interacting protein 1	0.398194	0.431768	0.832316	0.799749	0.853304	0.725975	0.574276	0.566213	0.432019	0.56617
7	245668_at	T	F	AT1G28330	DRM1|DYL1	dormancy-associated protein-like 1	0.0826013	0.737832	0.58169	0.699955	0.695459	0.746305	0.045107	0.0606593	0.771765	0.750334
7	245673_at	T	F	AT1G56690	AT1G56690	Pentatricopeptide repeat (PPR) superfamily protein	0.182101	0.624395	0.806532	0.684066	0.730404	0.708333	0.282504	0.170138	0.553626	0.682932
7	245675_at	F	NA	AT1G56675	AT1G56675	copia-like retrotransposon family, has a 1.7e-196 P-value blast match to GB:AAC02666 polyprotein (Ty1_Copia-element) (Arabidopsis thaliana)	0.214836	0.747021	0.617544	0.58094	0.604491	0.647639	0.00340831	0.223246	0.662517	0.78115
7	245688_at	T	F	AT1G28290	AGP31	arabinogalactan protein 31	0.202132	0.895104	0.661981	0.573607	0.673932	0.717541	0.0407903	0.174307	0.781656	0.916901
7	245690_at	T	F	AT5G04230	PAL3|ATPAL3	phenyl alanine ammonia-lyase 3	0.054325	0.772321	0.677963	0.784666	0.80131	0.703843	0.0859363	0.342082	0.746101	0.878206
7	245693_at	T	F	AT5G04260	WCRKC2	WCRKC thioredoxin 2	0.227605	0.639256	0.838933	0.594801	0.777266	0.634111	0.46835	0.476298	0.505284	0.663869
7	245696_at	T	F	AT5G04190	PKS4	phytochrome kinase substrate 4	0.211888	0.732661	0.597837	0.757354	0.88044	0.808635	0.226532	0.356282	0.596545	0.687364
7	245700_at	T	F	AT5G04180	ATACA3|ACA3	alpha carbonic anhydrase 3	0.304052	0.865606	0.627348	0.587393	0.611288	0.655402	0.141642	0.0587006	0.846931	0.927333
7	245701_at	T	F	AT5G04140	GLUS|FD-GOGAT|GLS1|GLU1	glutamate synthase 1	0.229997	0.843323	0.727106	0.631641	0.664039	0.725934	0.0491554	0.11016	0.828672	0.933542
7	245715_s_at	F	NA	AT5G08670	AT5G08670	ATP synthase alpha/beta family protein	0.293985	0.889747	0.642474	0.511938	0.611111	0.667306	0.103147	0.143543	0.771604	0.929162
7	245716_at	T	F	AT5G08740	NDC1	NAD(P)H dehydrogenase C1	0.400185	0.804411	0.641169	0.596947	0.55461	0.628759	0.229147	0.00588263	0.894275	0.953011
7	245725_at	T	F	AT1G73370	ATSUS6|SUS6	sucrose synthase 6	0.136805	0.797567	0.751514	0.663978	0.732351	0.698242	0.00107628	0.190876	0.810529	0.928409
7	245730_at	T	F	AT1G73470	AT1G73470	unknown protein; FUNCTIONS IN: molecular_function unknown; INVOLVED IN: biological_process unknown; LOCATED IN: chloroplast; EXPRESSED IN: 22 plant structures; EXPRESSED DURING: 13 growth stages; Has 72 Blast hits to 72 proteins in 35 species: Archae - 0; Bacteria - 50; Metazoa - 0; Fungi - 0; Plants - 22; Viruses - 0; Other Eukaryotes - 0 (source: NCBI BLink).	0.204466	0.834124	0.74409	0.565036	0.644553	0.70513	0.00248508	0.0938396	0.786809	0.897631
7	245736_at	T	F	AT1G73330	ATDR4|DR4	drought-repressed 4	0.347122	0.825877	0.670968	0.54072	0.534294	0.637064	0.202811	0.021182	0.854157	0.932612
7	245742_at	T	F	AT1G44170	ALDH4|ALDH3H1	aldehyde dehydrogenase 3H1	0.00363051	0.820696	0.798638	0.658783	0.760857	0.759218	0.149659	0.259475	0.738958	0.856587
7	245744_at	T	T	AT1G51110	AT1G51110	Plastid-lipid associated protein PAP / fibrillin family protein	0.236834	0.79871	0.741269	0.67267	0.659147	0.742058	0.08062	0.0555638	0.861735	0.928674
7	245745_at	T	T	AT1G51110	AT1G51110	Plastid-lipid associated protein PAP / fibrillin family protein	0.266525	0.802731	0.74137	0.638006	0.623656	0.709455	0.0908593	0.0556387	0.853857	0.940532
7	245747_at	T	F	AT1G51100	AT1G51100	unknown protein; FUNCTIONS IN: molecular_function unknown; INVOLVED IN: biological_process unknown; LOCATED IN: chloroplast, chloroplast stroma; EXPRESSED IN: 22 plant structures; EXPRESSED DURING: 13 growth stages; Has 26 Blast hits to 26 proteins in 9 species: Archae - 0; Bacteria - 0; Metazoa - 0; Fungi - 0; Plants - 26; Viruses - 0; Other Eukaryotes - 0 (source: NCBI BLink).	0.209364	0.801244	0.759418	0.672739	0.684879	0.758262	0.02614	0.0967384	0.826917	0.913758
7	245756_at	T	F	AT1G35190	AT1G35190	2-oxoglutarate (2OG) and Fe(II)-dependent oxygenase superfamily protein	0.277277	0.740637	0.768041	0.691015	0.600487	0.676196	0.108544	0.0619561	0.873443	0.947759
7	245759_at	T	F	AT1G66900	AT1G66900	alpha/beta-Hydrolases superfamily protein	0.678445	0.380296	0.673484	0.683989	0.879857	0.687803	0.702781	0.589404	0.182321	0.31573
7	245760_s_at	F	NA	AT1G66910	AT1G66910	Protein kinase superfamily protein	0.101489	0.743036	0.774436	0.7756	0.746542	0.780501	0.0187077	0.195064	0.81002	0.908455
7	245764_s_at	F	NA	AT1G19750	AT1G19750	Transducin/WD40 repeat-like superfamily protein	0.0409586	0.716322	0.590749	0.648745	0.751711	0.719467	0.216545	0.444348	0.552653	0.757974
7	245767_at	T	F	AT1G33612	AT1G33612	Leucine-rich repeat (LRR) family protein	0.217887	0.833096	0.651065	0.597442	0.642965	0.69034	0.0848212	0.0482428	0.823376	0.880845
7	245770_at	T	F	AT1G30240	AT1G30240	FUNCTIONS IN: binding; INVOLVED IN: biological_process unknown; LOCATED IN: cellular_component unknown; EXPRESSED IN: 21 plant structures; EXPRESSED DURING: 13 growth stages; CONTAINS InterPro DOMAIN/s: Armadillo-type fold (InterPro:IPR016024); Has 165 Blast hits to 164 proteins in 73 species: Archae - 0; Bacteria - 0; Metazoa - 47; Fungi - 68; Plants - 46; Viruses - 0; Other Eukaryotes - 4 (sour…	0.388809	0.489081	0.658754	0.829684	0.89003	0.723508	0.52954	0.634846	0.355681	0.545101
7	245775_at	T	F	AT1G30270	SnRK3.23|CIPK23|ATCIPK23|LKS1	CBL-interacting protein kinase 23	0.323331	0.865269	0.628729	0.595856	0.614535	0.671299	0.162785	0.0701004	0.846943	0.945084
7	245778_at	T	F	AT1G73530	AT1G73530	RNA-binding (RRM/RBD/RNP motifs) family protein	0.176668	0.805797	0.715367	0.668711	0.696017	0.818435	0.0151776	0.205893	0.762451	0.904384
7	245781_at	T	F	AT1G45976	SBP1	S-ribonuclease binding protein 1	0.0981848	0.641297	0.652275	0.68624	0.807435	0.609287	0.397648	0.616261	0.490036	0.719521
7	245783_s_at	F	NA	AT1G35170	AT1G35170	TRAM, LAG1 and CLN8 (TLC) lipid-sensing domain containing protein	0.147178	0.737536	0.618298	0.788179	0.859467	0.817	0.185587	0.320594	0.630793	0.722809
7	245784_at	T	F	AT1G32190	AT1G32190	alpha/beta-Hydrolases superfamily protein	0.172451	0.857256	0.711889	0.513051	0.639706	0.731269	0.00614623	0.0964988	0.727186	0.854341
7	245787_at	T	F	AT1G32130	IWS1|ATIWS1	Transcription elongation factor (TFIIS) family protein	0.114927	0.702233	0.852966	0.78202	0.838504	0.760364	0.288667	0.354584	0.689548	0.798702
7	245790_at	T	F	AT1G32200	ACT1|ATS1	phospholipid/glycerol acyltransferase family protein	0.0659311	0.812536	0.784814	0.702035	0.765361	0.762003	0.11809	0.2756	0.745242	0.901199
7	245793_at	T	F	AT1G32220	AT1G32220	NAD(P)-binding Rossmann-fold superfamily protein	0.190841	0.845976	0.738562	0.634401	0.687359	0.740006	0.00913583	0.141095	0.808579	0.921093
7	245794_at	T	F	AT1G32170	XTH30|XTR4	xyloglucan endotransglucosylase/hydrolase 30	0.0528512	0.707245	0.827424	0.765349	0.811732	0.716821	0.228818	0.354384	0.699279	0.853981
7	245795_at	T	F	AT1G32160	AT1G32160	Protein of unknown function (DUF760)	0.167102	0.842782	0.742469	0.626133	0.699769	0.733823	0.000145299	0.12302	0.808156	0.909156
7	245796_at	T	F	AT1G32230	CEO|RCD1|ATP8|CEO1	WWE protein-protein interaction domain protein family	0.0492216	0.803909	0.74415	0.75808	0.836663	0.769996	0.229386	0.404194	0.674072	0.828936
7	245797_at	T	F	AT1G45230	AT1G45230	Protein of unknown function (DUF3223)	0.20544	0.849278	0.716373	0.619406	0.6697	0.740348	0.0626046	0.0766308	0.834115	0.906039
7	245799_at	T	F	AT1G45616	RLP6|AtRLP6	receptor like protein 6	0.19891	0.763498	0.646365	0.65109	0.875459	0.793559	0.293756	0.3214	0.578	0.686468
7	245806_at	T	F	AT1G45474	LHCA5	photosystem I light harvesting complex gene 5	0.24125	0.857584	0.708848	0.603918	0.650154	0.716283	0.0760649	0.0861548	0.820743	0.930984
7	245814_at	T	F	AT1G49910	BUB3.2	Transducin/WD40 repeat-like superfamily protein	0.0282692	0.523785	0.590974	0.611993	0.530718	0.641535	0.00254478	0.030551	0.638244	0.673443
7	245816_at	T	F	AT1G26210	ATSOFL1|SOFL1	SOB five-like 1	1.60225e-05	0.704334	0.774787	0.823622	0.805651	0.777971	0.124544	0.286112	0.759266	0.859873
7	245817_at	T	F	AT1G26160	AT1G26160	Metal-dependent phosphohydrolase	0.172042	0.761109	0.770577	0.633357	0.811853	0.709109	0.308553	0.269371	0.616167	0.720511
7	245821_at	T	F	AT1G26270	AT1G26270	Phosphatidylinositol 3- and 4-kinase family protein	0.108128	0.712063	0.814668	0.774916	0.855701	0.796805	0.276077	0.350363	0.668121	0.801377
7	245830_at	T	F	AT1G57790	AT1G57790	F-box family protein	0.025432	0.775413	0.771724	0.72986	0.785353	0.85252	0.122261	0.1631	0.745535	0.812543
7	245832_at	T	F	AT1G48850	EMB1144	chorismate synthase, putative / 5-enolpyruvylshikimate-3-phosphate phospholyase, putative	0.192184	0.672907	0.793465	0.529348	0.548168	0.623807	0.0776849	0.153065	0.675895	0.839261
7	245838_at	T	F	AT1G58410	AT1G58410	Disease resistance protein (CC-NBS-LRR class) family	0.0794914	0.755514	0.773913	0.556316	0.732274	0.648292	0.222646	0.19946	0.640107	0.756692
7	245839_at	T	F	AT1G58390	AT1G58390	Disease resistance protein (CC-NBS-LRR class) family	0.054845	0.542727	0.679312	0.80236	0.698656	0.621846	0.0668936	0.205987	0.707641	0.785677
7	245842_at	T	F	AT1G58430	RXF26	GDSL-like Lipase/Acylhydrolase family protein	0.144112	0.591798	0.519915	0.550772	0.633041	0.527366	0.074498	0.167324	0.582208	0.70108
7	245843_at	NA	NA	NA	NA	NA	0.0513143	0.725576	0.835926	0.780822	0.770637	0.777697	0.130553	0.24147	0.777762	0.876454
7	245845_at	T	F	AT1G26150	PERK10|ATPERK10	proline-rich extensin-like receptor kinase 10	0.0895633	0.711454	0.75581	0.825383	0.860664	0.76189	0.279371	0.430383	0.652107	0.825061
7	245849_at	T	F	AT5G13520	AT5G13520	peptidase M1 family protein	0.337084	0.750991	0.727986	0.592976	0.524118	0.662486	0.181778	0.00223411	0.857038	0.940651
7	245851_at	T	T	AT5G13530	KEG	protein kinases;ubiquitin-protein ligases	0.07595	0.547565	0.821835	0.800898	0.677928	0.672811	0.0393057	0.189096	0.787051	0.815113
7	245852_at	T	F	AT5G13510	AT5G13510	Ribosomal protein L10 family protein	0.12935	0.850508	0.759062	0.620039	0.717312	0.749047	0.058328	0.168019	0.770812	0.899753
7	245858_at	T	F	AT5G28280	AT5G28280	pseudogene, sterol desaturase domain-containing protein, CER1-like, A.thaliana, ATCER1L19; blastp match of 55% identity and 8.9e-22 P-value to GP|4769012|gb|AAD29719.1|AF143746_1|AF143746 CER1 {Oryza sativa}	0.278428	0.68287	0.608084	0.601473	0.591361	0.619442	0.101952	0.019695	0.684348	0.818029
7	245859_at	T	F	AT5G28290	ATNEK3|NEK3	NIMA-related kinase 3	0.244665	0.627467	0.575345	0.681423	0.747945	0.797198	0.176446	0.254896	0.505196	0.596201
7	245860_at	T	F	AT5G28310	AT5G28310	NAD(P)-binding Rossmann-fold superfamily protein	0.552055	0.647034	0.642213	0.520008	0.355787	0.511689	0.329599	0.137784	0.882118	0.925884
7	245874_at	NA	NA	NA	NA	NA	0.147359	0.804934	0.78606	0.573386	0.654219	0.704381	0.0601145	0.137384	0.762017	0.880819
7	245876_at	T	F	AT1G26230	AT1G26230	TCP-1/cpn60 chaperonin family protein	0.359036	0.832159	0.688847	0.510895	0.535399	0.653133	0.166298	0.0188902	0.834	0.925319
7	245877_at	T	F	AT1G26220	AT1G26220	Acyl-CoA N-acyltransferases (NAT) superfamily protein	0.0730504	0.85098	0.716737	0.703357	0.779476	0.78681	0.0633316	0.224521	0.771748	0.88866
7	245879_at	T	F	AT5G09420	ATTOC64-V|TOC64-V|MTOM64	translocon at the outer membrane of chloroplasts 64-V	0.418211	0.39163	0.729519	0.758299	0.839871	0.660731	0.619723	0.70665	0.27915	0.50482
7	245880_at	T	F	AT5G09430	AT5G09430	alpha/beta-Hydrolases superfamily protein	0.0441328	0.796282	0.58723	0.574074	0.773316	0.789741	0.183134	0.168612	0.659944	0.721296
7	245885_at	T	F	AT5G09440	EXL4	EXORDIUM like 4	0.21568	0.712182	0.811592	0.637001	0.79769	0.839383	0.288952	0.251992	0.60041	0.664742
7	245889_at	T	F	AT5G09480	AT5G09480	hydroxyproline-rich glycoprotein family protein	0.300986	0.850915	0.677567	0.59393	0.612657	0.699535	0.132513	0.0490812	0.84722	0.936985
7	245891_at	T	F	AT5G09220	AAP2	amino acid permease 2	0.282119	0.803962	0.710861	0.512056	0.535871	0.628949	0.106827	0.109367	0.782196	0.92113
7	245895_at	T	F	AT5G09230	AtSRT2|SRT2	sirtuin 2	0.293379	0.804779	0.642547	0.634102	0.881188	0.814359	0.360496	0.298859	0.539215	0.622827
7	245900_at	T	F	AT5G11040	TRS120|AtTRS120	TRS120	0.223277	0.780943	0.613288	0.643977	0.60261	0.690546	0.0255866	0.15755	0.731095	0.852978
7	245901_at	T	F	AT5G11060	KNAT4	KNOTTED1-like homeobox gene 4	0.212257	0.830847	0.709738	0.644424	0.688063	0.747653	0.0338011	0.140652	0.789053	0.927514
7	245903_at	T	F	AT5G11100	SYTD|SYT4|ATSYTD|NTMC2TYPE2.2|NTMC2T2.2	Calcium-dependent lipid-binding (CaLB domain) family protein	0.153803	0.763178	0.775401	0.644068	0.679839	0.749287	0.0977915	0.241341	0.744805	0.883783
7	245904_at	T	F	AT5G11110	KNS2|SPS1|ATSPS2F|SPS2F	sucrose phosphate synthase 2F	0.59395	0.45622	0.723611	0.737221	0.921708	0.704239	0.674088	0.646973	0.289978	0.44411
7	245911_at	T	F	AT5G19690	STT3A	staurosporin and temperature sensitive 3-like A	0.222002	0.848251	0.599158	0.65072	0.668867	0.777321	0.114284	0.0906584	0.783292	0.899745
7	245914_at	T	F	AT5G19620	TOC75|EMB213|OEP80|ATOEP80	outer envelope protein of 80 kDa	0.149145	0.825288	0.642781	0.524916	0.647453	0.527684	0.00959952	0.151295	0.762778	0.843623
7	245915_s_at	F	NA	AT5G19770	TUA3	tubulin alpha-3	0.037425	0.671199	0.790065	0.664084	0.744086	0.811145	0.246612	0.327604	0.559063	0.753818
7	245917_at	T	F	AT5G28740	AT5G28740	Tetratricopeptide repeat (TPR)-like superfamily protein	0.566013	0.33117	0.680749	0.742821	0.852121	0.669762	0.729225	0.65388	0.206966	0.36128
7	245924_at	T	F	AT5G28750	AT5G28750	Bacterial sec-independent translocation protein mttA/Hcf106	0.133366	0.773267	0.81781	0.630663	0.664468	0.749644	0.0614919	0.162493	0.779182	0.881207
7	245925_at	T	F	AT5G28770	AtbZIP63|BZO2H3	bZIP transcription factor family protein	0.0151856	0.692646	0.658698	0.806307	0.791324	0.683867	0.16886	0.495288	0.654874	0.835127
7	245930_at	T	F	AT5G09240	AT5G09240	ssDNA-binding transcriptional regulator	0.316506	0.802365	0.686127	0.501674	0.520251	0.640302	0.143924	0.0308877	0.796865	0.894685
7	245932_at	T	F	AT5G09290	AT5G09290	Inositol monophosphatase family protein	0.260966	0.82029	0.60616	0.622346	0.629645	0.694264	0.132777	0.0527487	0.830894	0.890025
7	245934_at	T	F	AT5G09330	NAC082|VNI1|anac082	NAC domain containing protein 82	0.280749	0.726689	0.633951	0.584442	0.629547	0.587773	0.0389228	0.319049	0.690711	0.866588
7	245936_at	T	F	AT5G19850	AT5G19850	alpha/beta-Hydrolases superfamily protein	0.108039	0.829938	0.766936	0.650999	0.725603	0.779213	0.0378714	0.139696	0.783224	0.888979
7	245943_at	T	F	AT5G19500	AT5G19500	Tryptophan/tyrosine permease	0.280988	0.84842	0.676968	0.602988	0.636834	0.716199	0.103149	0.0373291	0.833547	0.92927
7	245944_at	T	F	AT5G19520	ATMSL9|MSL9	mechanosensitive channel of small conductance-like 9	0.272166	0.83895	0.702649	0.603876	0.622367	0.713256	0.1045	0.0600041	0.831129	0.939633
7	245947_at	T	F	AT5G19530	ACL5	S-adenosyl-L-methionine-dependent methyltransferases superfamily protein	0.108079	0.649523	0.809112	0.621144	0.594379	0.669026	0.0250629	0.0886799	0.727237	0.796642
7	245948_at	T	F	AT5G19540	AT5G19540	unknown protein; FUNCTIONS IN: molecular_function unknown; INVOLVED IN: biological_process unknown; LOCATED IN: chloroplast; EXPRESSED IN: 22 plant structures; EXPRESSED DURING: 13 growth stages; Has 1807 Blast hits to 1807 proteins in 277 species: Archae - 0; Bacteria - 0; Metazoa - 736; Fungi - 347; Plants - 385; Viruses - 0; Other Eukaryotes - 339 (source: NCBI BLink).	0.350238	0.812643	0.66509	0.548625	0.547971	0.655793	0.187502	0.0514299	0.850141	0.923939
7	245951_at	T	F	AT5G19550	AAT2|ASP2	aspartate aminotransferase 2	0.32113	0.834056	0.621462	0.590769	0.59229	0.682108	0.152992	0.0208562	0.851017	0.92082
7	245952_at	T	F	AT5G28500	AT5G28500	unknown protein; FUNCTIONS IN: molecular_function unknown; INVOLVED IN: biological_process unknown; LOCATED IN: chloroplast stroma, chloroplast; EXPRESSED IN: 23 plant structures; EXPRESSED DURING: 13 growth stages; BEST Arabidopsis thaliana protein match is: unknown protein (TAIR:AT3G04550.1); Has 109 Blast hits to 109 proteins in 49 species: Archae - 0; Bacteria - 67; Metazoa - 0; Fungi - 0; Pl…	0.223871	0.84478	0.727114	0.626611	0.662647	0.729994	0.0574881	0.104008	0.814344	0.930997
7	245965_at	T	F	AT5G19730	AT5G19730	Pectin lyase-like superfamily protein	0.18234	0.794447	0.594297	0.567283	0.793395	0.731978	0.23801	0.197308	0.5748	0.633048
7	245971_at	T	F	AT5G20730	NPH4|MSG1|IAA21|IAA23|ARF7|IAA25|TIR5|BIP	Transcriptional factor B3 family protein / auxin-responsive factor AUX/IAA-related	0.709112	0.243632	0.673246	0.699479	0.825665	0.635017	0.752669	0.644445	0.116973	0.253541
7	245976_at	T	F	AT5G13080	WRKY75|ATWRKY75	WRKY DNA-binding protein 75	0.0674286	0.780783	0.796262	0.562342	0.685722	0.667317	0.108919	0.142498	0.725999	0.833577
7	245977_at	T	F	AT5G13110	G6PD2	glucose-6-phosphate dehydrogenase 2	0.452994	0.725949	0.629096	0.638557	0.507234	0.643999	0.261383	0.0182009	0.881114	0.941114
7	245979_at	T	F	AT5G13150	EXO70C1|ATEXO70C1	exocyst subunit exo70 family protein C1	0.316987	0.724473	0.685804	0.654361	0.584449	0.631998	0.103698	0.112632	0.854001	0.934205
7	245980_at	T	F	AT5G13140	AT5G13140	Pollen Ole e 1 allergen and extensin family protein	0.02182	0.794188	0.774229	0.731694	0.808397	0.799652	0.172204	0.249438	0.735801	0.856902
7	245982_at	T	F	AT5G13170	SAG29	senescence-associated gene 29	0.218513	0.810289	0.725331	0.679627	0.689926	0.762469	0.054542	0.127414	0.816806	0.911983
7	245985_at	T	F	AT5G13120	CYP20-2|ATCYP20-2	cyclophilin 20-2	0.155954	0.8132	0.762594	0.657434	0.701036	0.731275	0.0112132	0.114953	0.833097	0.899403
7	245989_s_at	T	F	AT5G20620	UBQ4	ubiquitin 4	0.272319	0.547661	0.75375	0.819951	0.816513	0.846326	0.328149	0.317384	0.575847	0.613197
7	245991_at	T	F	AT5G20660	AT5G20660	Zn-dependent exopeptidases superfamily protein	0.0112193	0.674149	0.699579	0.785545	0.726757	0.721441	0.0429236	0.24817	0.754407	0.81975
7	245998_at	T	F	AT5G20830	ASUS1|SUS1|atsus1	sucrose synthase 1	0.467557	0.57382	0.595765	0.780833	0.93947	0.772148	0.487076	0.542052	0.40836	0.524128
7	246002_at	T	F	AT5G20740	AT5G20740	Plant invertase/pectin methylesterase inhibitor superfamily protein	0.190803	0.834613	0.694575	0.684841	0.728171	0.72095	0.00221817	0.196026	0.816419	0.925961
7	246003_at	T	F	AT5G20720	ATCPN21|CPN20|CPN21|CHCPN10|CPN10	chaperonin 20	0.080108	0.778162	0.82397	0.670671	0.73311	0.755106	0.11008	0.215317	0.787983	0.872301
7	246004_at	T	F	AT5G20630	GER3|GLP3A|ATGER3|GLP3|GLP3B	germin 3	0.256895	0.85035	0.713524	0.61417	0.648444	0.722447	0.0767831	0.102602	0.828322	0.937763
7	246005_at	T	F	AT5G08415	AT5G08415	Radical SAM superfamily protein	0.265983	0.720709	0.682086	0.532385	0.522901	0.517488	0.0919398	0.0211806	0.832876	0.859596
7	246006_at	T	F	AT5G08290	YLS8	mRNA splicing factor, thioredoxin-like U5 snRNP	0.556591	0.626229	0.553887	0.625597	0.376637	0.511593	0.398026	0.121052	0.938338	0.935348
7	246008_at	T	F	AT5G08320	AT5G08320	CONTAINS InterPro DOMAIN/s: E2F-associated phosphoprotein, C-terminal (InterPro:IPR019370); Has 149 Blast hits to 149 proteins in 78 species: Archae - 0; Bacteria - 0; Metazoa - 79; Fungi - 0; Plants - 35; Viruses - 0; Other Eukaryotes - 35 (source: NCBI BLink).	0.256261	0.583365	0.850497	0.70493	0.799508	0.746579	0.37001	0.285777	0.556489	0.625912
7	246015_at	T	F	AT5G10700	AT5G10700	Peptidyl-tRNA hydrolase II (PTH2) family protein	0.266671	0.667947	0.779898	0.729246	0.859828	0.739045	0.354886	0.338752	0.593687	0.678343
7	246016_at	T	F	AT5G10720	HK5|CKI2|AHK5	histidine kinase 5	0.319393	0.840587	0.665975	0.615522	0.608198	0.669493	0.1505	0.0432253	0.86211	0.942376
7	246019_at	T	F	AT5G10690	AT5G10690	pentatricopeptide (PPR) repeat-containing protein / CBS domain-containing protein	0.177936	0.854789	0.706197	0.656048	0.708532	0.742507	0.000646558	0.160524	0.809926	0.920894
7	246021_at	T	F	AT5G21100	AT5G21100	Plant L-ascorbate oxidase	0.0677235	0.731343	0.703445	0.83026	0.858992	0.801676	0.188092	0.383153	0.691288	0.812378
7	246023_at	T	F	AT5G21120	EIL2	ETHYLENE-INSENSITIVE3-like 2	0.132168	0.718979	0.546727	0.597779	0.635121	0.617547	0.0263915	0.20705	0.621969	0.718088
7	246033_at	T	F	AT5G08280	HEMC	hydroxymethylbilane synthase	0.348625	0.800623	0.669539	0.635132	0.580161	0.674533	0.188802	0.0123556	0.88628	0.951048
7	246035_at	T	F	AT5G08300	AT5G08300	Succinyl-CoA ligase, alpha subunit	0.346731	0.835658	0.650285	0.603275	0.591931	0.713471	0.164183	0.0511228	0.83042	0.945307
7	246036_at	T	F	AT5G08370	AtAGAL2|AGAL2	alpha-galactosidase 2	0.117181	0.829942	0.733119	0.601723	0.82942	0.750922	0.337188	0.377202	0.586976	0.749274
7	246040_at	T	F	AT5G19370	AT5G19370	rhodanese-like domain-containing protein / PPIC-type PPIASE domain-containing protein	0.168464	0.776497	0.796691	0.698686	0.690072	0.74257	0.0155518	0.144897	0.831245	0.917375
7	246041_at	T	F	AT5G19290	AT5G19290	alpha/beta-Hydrolases superfamily protein	0.504934	0.432596	0.695797	0.798538	0.899049	0.72293	0.547445	0.528448	0.372681	0.456305
7	246042_at	T	F	AT5G19440	AT5G19440	NAD(P)-binding Rossmann-fold superfamily protein	0.101578	0.763547	0.818106	0.680566	0.70736	0.762124	0.112667	0.260399	0.751283	0.897809
7	246047_at	T	F	AT5G28870	AT5G28870	pseudogene, hypothetical protein	0.0564116	0.896055	0.513696	0.550457	0.725548	0.712343	0.0530716	0.231914	0.676821	0.747065
7	246051_at	T	F	AT5G28840	GME	GDP-D-mannose 3',5'-epimerase	0.229014	0.890957	0.634307	0.548582	0.652865	0.692908	0.0863111	0.0852615	0.793354	0.90905
7	246053_at	T	F	AT5G08340	AT5G08340	Nucleotidylyl transferase superfamily protein	0.0915557	0.661939	0.866261	0.704618	0.763426	0.768758	0.221807	0.183517	0.694	0.780662
7	246060_at	T	F	AT5G08420	AT5G08420	RNA-binding KH domain-containing protein	0.370815	0.60351	0.763836	0.524387	0.786607	0.586268	0.494659	0.513511	0.37262	0.556904
7	246061_at	T	F	AT5G19320	RANGAP2	RAN GTPase activating protein 2	0.0400574	0.747831	0.764353	0.761479	0.834583	0.780136	0.247854	0.35735	0.642968	0.829476
7	246062_at	T	F	AT5G19330	ARIA	ARM repeat protein interacting with ABF2	0.219881	0.894226	0.578969	0.546585	0.677676	0.678381	0.000802582	0.2511	0.673432	0.886718
7	246063_at	T	F	AT5G19340	AT5G19340	unknown protein; BEST Arabidopsis thaliana protein match is: unknown protein (TAIR:AT3G05980.1); Has 1000 Blast hits to 906 proteins in 61 species: Archae - 0; Bacteria - 4; Metazoa - 62; Fungi - 36; Plants - 128; Viruses - 4; Other Eukaryotes - 766 (source: NCBI BLink).	0.380542	0.819165	0.639204	0.586346	0.556532	0.670334	0.202347	0.0694781	0.850706	0.962313
7	246067_at	T	F	AT5G19410	AT5G19410	ABC-2 type transporter family protein	0.11229	0.684845	0.767573	0.551702	0.590259	0.694292	0.122628	0.209592	0.714481	0.779546
7	246068_at	T	F	AT5G20290	AT5G20290	Ribosomal protein S8e family protein	0.390098	0.825648	0.60556	0.602082	0.571704	0.629482	0.215355	0.0515085	0.840162	0.954601
7	246069_at	T	F	AT5G20220	AT5G20220	zinc knuckle (CCHC-type) family protein	0.135125	0.828506	0.742181	0.648133	0.706939	0.794822	0.00154744	0.104508	0.804903	0.88325
7	246074_at	T	F	AT5G20130	AT5G20130	unknown protein; Has 30201 Blast hits to 17322 proteins in 780 species: Archae - 12; Bacteria - 1396; Metazoa - 17338; Fungi - 3422; Plants - 5037; Viruses - 0; Other Eukaryotes - 2996 (source: NCBI BLink).	0.131802	0.712073	0.823379	0.694826	0.651199	0.794791	0.0259887	0.078533	0.796248	0.864293
7	246087_at	T	F	AT5G20580	AT5G20580	BEST Arabidopsis thaliana protein match is: FRIGIDA interacting protein 1 (TAIR:AT2G06005.1); Has 167 Blast hits to 167 proteins in 73 species: Archae - 0; Bacteria - 25; Metazoa - 58; Fungi - 25; Plants - 43; Viruses - 0; Other Eukaryotes - 16 (source: NCBI BLink).	0.424651	0.548874	0.573642	0.713153	0.880906	0.740033	0.483858	0.515439	0.379359	0.510695
7	246088_at	T	F	AT5G20600	AT5G20600	FUNCTIONS IN: molecular_function unknown; INVOLVED IN: rRNA processing; LOCATED IN: preribosome, small subunit precursor; EXPRESSED IN: 22 plant structures; EXPRESSED DURING: 13 growth stages; CONTAINS InterPro DOMAIN/s: Nucleolar, Nop52 (InterPro:IPR010301); Has 543 Blast hits to 530 proteins in 201 species: Archae - 0; Bacteria - 10; Metazoa - 211; Fungi - 164; Plants - 46; Viruses - 0; Other E…	0.373774	0.575845	0.621456	0.810396	0.920184	0.735833	0.477139	0.634008	0.415001	0.594089
7	246089_at	T	F	AT5G20570	ATRBX1|RBX1|HRT1|ROC1	RING-box 1	0.0591151	0.694083	0.642223	0.85784	0.841708	0.73847	0.174106	0.402125	0.691183	0.805804
7	246090_at	T	F	AT5G20520	WAV2	alpha/beta-Hydrolases superfamily protein	0.59239	0.598549	0.589341	0.518962	0.28899	0.545682	0.426791	0.23932	0.905718	0.893967
7	246092_at	T	F	AT5G20500	AT5G20500	Glutaredoxin family protein	0.502635	0.705276	0.526745	0.573419	0.41127	0.547553	0.381482	0.173052	0.910653	0.915044
7	246093_at	T	F	AT5G20550	AT5G20550	2-oxoglutarate (2OG) and Fe(II)-dependent oxygenase superfamily protein	0.410974	0.827913	0.551671	0.560874	0.525527	0.645237	0.300827	0.0600056	0.869141	0.928248
7	246094_at	T	F	AT5G19300	AT5G19300	CONTAINS InterPro DOMAIN/s: Nucleic acid-binding, OB-fold-like (InterPro:IPR016027), Protein of unknown function DUF171 (InterPro:IPR003750); Has 3649 Blast hits to 1964 proteins in 291 species: Archae - 113; Bacteria - 121; Metazoa - 1082; Fungi - 399; Plants - 227; Viruses - 4; Other Eukaryotes - 1703 (source: NCBI BLink).	0.120012	0.702818	0.74117	0.765954	0.720806	0.718577	0.0565414	0.273337	0.743897	0.884375
7	246098_at	T	F	AT5G20400	AT5G20400	2-oxoglutarate (2OG) and Fe(II)-dependent oxygenase superfamily protein	0.198764	0.832011	0.753965	0.609887	0.665922	0.713441	0.00013955	0.121395	0.790486	0.909529
7	246103_at	T	F	AT5G28640	GIF|GIF1|ATGIF1|AN3	SSXT family protein	0.128287	0.862144	0.678123	0.671213	0.727039	0.773745	0.00269915	0.170301	0.780842	0.898071
7	246110_at	T	F	AT5G20140	AT5G20140	SOUL heme-binding family protein	0.291361	0.841883	0.695629	0.614384	0.62127	0.704403	0.108098	0.0686922	0.845	0.941408
7	246122_at	T	F	AT5G20380	PHT4;5	phosphate transporter 4;5	0.145028	0.825272	0.765511	0.661736	0.714875	0.759235	0.00938471	0.136998	0.811802	0.906886
7	246128_at	T	T	AT5G32540	AT5G32540	pseudogene, hypothetical protein, predicted proteins, Arabidopsis thalianasimilar to hypothetical protein GI:4263830 from (Arabidopsis thaliana)(similar to MYOSIN HEAVY CHAIN (Encephalitozoon cuniculi) GI:19074177)similar to hypothetical protein GI:4263830 from (Arabidopsis thaliana)(similar to MYOSIN HEAVY CHAIN (Encephalitozoon cuniculi) GI:19074177)(similar to MYOSIN HEAVY CHAIN (Encephalitozo…	0.179784	0.639065	0.697127	0.812318	0.646907	0.70199	0.010568	0.149618	0.797557	0.869119
7	246133_at	T	F	AT5G20960	ATAO|AAO1|AOalpha|AO1|AT-AO1|AtAO1	aldehyde oxidase 1	0.324274	0.821512	0.706422	0.572366	0.570485	0.687868	0.15018	0.005913	0.856417	0.936928
7	246147_s_at	F	NA	AT5G19990	RPT6A|ATSUG1	regulatory particle triple-A ATPase 6A	0.284219	0.721375	0.585504	0.541053	0.820225	0.681331	0.448094	0.547339	0.280925	0.585899
7	246148_at	T	F	AT5G19960	AT5G19960	RNA-binding (RRM/RBD/RNP motifs) family protein	0.230639	0.574206	0.736786	0.598609	0.543104	0.622113	0.00677466	0.0504132	0.650517	0.784137
7	246152_at	T	F	AT5G20040	IPT9|ATIPT9	isopentenyltransferase 9	0.0608343	0.778839	0.780498	0.726986	0.773945	0.767268	0.0854187	0.26814	0.786998	0.869948
7	246154_at	T	F	AT5G19940	AT5G19940	Plastid-lipid associated protein PAP / fibrillin family protein	0.0653048	0.801268	0.808803	0.668599	0.742172	0.76363	0.117769	0.19322	0.75554	0.879883
7	246158_at	T	F	AT5G19855	AT5G19855	Chaperonin-like RbcX protein	0.249489	0.868939	0.659676	0.575465	0.63279	0.721334	0.126988	0.0439917	0.809929	0.917169
7	246159_at	T	F	AT5G20935	AT5G20935	unknown protein; CONTAINS InterPro DOMAIN/s: Protein of unknown function DUF3148 (InterPro:IPR021495); Has 30201 Blast hits to 17322 proteins in 780 species: Archae - 12; Bacteria - 1396; Metazoa - 17338; Fungi - 3422; Plants - 5037; Viruses - 0; Other Eukaryotes - 2996 (source: NCBI BLink).	0.145423	0.860158	0.7006	0.67727	0.741198	0.774824	0.0136674	0.174782	0.796883	0.902011
7	246173_s_at	F	NA	AT5G28460	AT5G28460	Pentatricopeptide repeat (PPR) superfamily protein	0.153141	0.731869	0.585717	0.647526	0.833072	0.635563	0.328688	0.536621	0.423588	0.679956
7	246183_at	T	F	AT5G20940	AT5G20940	Glycosyl hydrolase family protein	0.129591	0.710135	0.576879	0.598011	0.808966	0.611619	0.289886	0.517159	0.452543	0.688879
7	246185_at	T	F	AT5G20980	MS3|ATMS3	methionine synthase 3	0.00513593	0.817637	0.543734	0.522938	0.67619	0.575456	0.0835267	0.251788	0.599546	0.725959
7	246189_at	T	F	AT5G20910	AIP2	RING/U-box superfamily protein	0.689867	0.214676	0.643087	0.715719	0.821058	0.588479	0.772147	0.721077	0.0947894	0.26154
7	246191_at	T	F	AT5G20890	AT5G20890	TCP-1/cpn60 chaperonin family protein	0.100138	0.675783	0.733768	0.850511	0.845421	0.833064	0.25722	0.382252	0.63857	0.77632
7	246192_at	T	F	AT5G20920	EIF2 BETA|EMB1401	eukaryotic translation initiation factor 2 beta subunit	0.102268	0.769015	0.534144	0.663347	0.658191	0.727554	0.0233976	0.0813525	0.655892	0.772704
7	246194_at	T	F	AT4G37000	ACD2|ATRCCR	accelerated cell death 2 (ACD2)	0.134921	0.823935	0.773172	0.633169	0.706701	0.764203	0.0387137	0.142745	0.776741	0.898077
7	246196_at	T	F	AT4G37090	AT4G37090	unknown protein; FUNCTIONS IN: molecular_function unknown; INVOLVED IN: biological_process unknown; LOCATED IN: cellular_component unknown; EXPRESSED IN: 23 plant structures; EXPRESSED DURING: 13 growth stages; Has 30201 Blast hits to 17322 proteins in 780 species: Archae - 12; Bacteria - 1396; Metazoa - 17338; Fungi - 3422; Plants - 5037; Viruses - 0; Other Eukaryotes - 2996 (source: NCBI BLink).	0.10046	0.525911	0.74135	0.919141	0.813588	0.697636	0.288652	0.463899	0.613741	0.75414
7	246197_at	T	F	AT4G37010	CEN2	centrin 2	0.254855	0.864729	0.6765	0.550695	0.637188	0.668296	0.0863502	0.0843744	0.800483	0.930227
7	246198_at	T	F	AT4G36810	GGPS1	geranylgeranyl pyrophosphate synthase 1	0.144608	0.756871	0.816424	0.68054	0.67935	0.75485	0.0366778	0.115989	0.815809	0.884719
7	246199_at	T	F	AT4G36530	AT4G36530	alpha/beta-Hydrolases superfamily protein	0.24442	0.879945	0.691644	0.55727	0.639657	0.71521	0.0746418	0.0801921	0.794382	0.915698
7	246202_at	T	F	AT4G37040	MAP1D	methionine aminopeptidase 1D	0.120291	0.838026	0.764175	0.637241	0.721216	0.763512	0.0764326	0.186936	0.768044	0.893128
7	246203_at	T	F	AT4G36610	AT4G36610	alpha/beta-Hydrolases superfamily protein	0.2841	0.842931	0.702363	0.605917	0.631081	0.695313	0.0994842	0.103405	0.849984	0.942397
7	246205_at	T	F	AT4G36970	AT4G36970	Remorin family protein	0.215295	0.81865	0.676636	0.527042	0.590604	0.67887	0.0350307	0.0940304	0.769893	0.881491
7	246209_at	T	F	AT4G36870	SAW1|BLH2	BEL1-like homeodomain 2	0.15987	0.901948	0.624941	0.521783	0.673184	0.724262	0.0101927	0.132098	0.751871	0.878017
7	246212_at	T	F	AT4G36930	SPT	basic helix-loop-helix (bHLH) DNA-binding superfamily protein	0.0828537	0.836295	0.546665	0.642611	0.796785	0.760065	0.0963535	0.18894	0.653891	0.733103
7	246214_at	F	NA	AT4G36988	CPuORF49	conserved peptide upstream open reading frame 49	0.235885	0.797298	0.786313	0.619593	0.630518	0.717307	0.0217528	0.117459	0.81288	0.929129
7	246217_at	T	F	AT4G36920	AP2|FL1|FLO2	Integrase-type DNA-binding superfamily protein	0.36879	0.541051	0.773903	0.76511	0.831426	0.81306	0.407165	0.356253	0.52613	0.595129
7	246220_at	T	F	AT4G37210	AT4G37210	Tetratricopeptide repeat (TPR)-like superfamily protein	0.24179	0.578278	0.700163	0.864509	0.873195	0.781363	0.346903	0.493937	0.553311	0.672104
7	246222_at	T	F	AT4G36900	RAP2.10|DEAR4	related to AP2 10	0.605057	0.419738	0.532699	0.598247	0.82125	0.643249	0.524668	0.547549	0.273671	0.32994
7	246225_at	T	F	AT4G36910	CDCP2|LEJ2	Cystathionine beta-synthase (CBS) family protein	0.15213	0.787963	0.677313	0.69471	0.689557	0.758911	0.0421851	0.0816043	0.808825	0.858159
7	246226_at	T	F	AT4G37200	HCF164	Thioredoxin superfamily protein	0.0617134	0.811216	0.803015	0.643385	0.739008	0.750323	0.136465	0.210894	0.744508	0.871972
7	246228_at	T	F	AT4G36430	AT4G36430	Peroxidase superfamily protein	0.218018	0.825752	0.758093	0.626719	0.659192	0.730112	0.0142639	0.131962	0.814026	0.917541
7	246237_at	T	F	AT4G36390	AT4G36390	Methylthiotransferase	0.225836	0.815181	0.744596	0.656938	0.653773	0.724363	0.0483846	0.0951311	0.846767	0.924221
7	246239_at	T	F	AT4G36790	AT4G36790	Major facilitator superfamily protein	0.161104	0.779586	0.600688	0.686709	0.808544	0.828749	0.192586	0.34671	0.586694	0.697299
7	246241_at	T	F	AT4G37050	PLP4|AtPLAIVC|PLA V	PATATIN-like protein 4	0.343641	0.791362	0.554542	0.555458	0.514193	0.59428	0.277365	0.0210322	0.832139	0.892675
7	246244_at	T	F	AT4G37250	AT4G37250	Leucine-rich repeat protein kinase family protein	0.240518	0.894199	0.66886	0.534704	0.647113	0.705591	0.0822172	0.123049	0.794076	0.914726
7	246249_at	T	F	AT4G36680	AT4G36680	Tetratricopeptide repeat (TPR)-like superfamily protein	0.374599	0.479732	0.695793	0.81845	0.882385	0.733511	0.508806	0.609721	0.360842	0.555425
7	246250_at	T	F	AT4G36880	CP1	cysteine proteinase1	0.208757	0.675975	0.751972	0.589987	0.574142	0.708088	0.00844621	0.149158	0.747763	0.844203
7	246252_s_at	F	NA	AT4G37060	PLA IVB|AtPLAIVB|PLP5	PATATIN-like protein 5	0.273496	0.834672	0.689662	0.567528	0.622707	0.6676	0.105316	0.0661498	0.815859	0.939175
7	246256_at	T	F	AT4G36770	AT4G36770	UDP-Glycosyltransferase superfamily protein	0.0574886	0.860684	0.604708	0.689598	0.80535	0.757814	0.0648859	0.1964	0.736623	0.83831
7	246259_at	T	F	AT1G31830	AT1G31830	Amino acid permease family protein	0.0667709	0.734212	0.653184	0.796627	0.764394	0.695433	0.043582	0.351845	0.72325	0.883617
7	246268_at	T	F	AT1G31800	CYP97A3|LUT5	cytochrome P450, family 97, subfamily A, polypeptide 3	0.0631803	0.803765	0.811068	0.655755	0.745428	0.779862	0.133188	0.227713	0.741544	0.877717
7	246275_at	T	F	AT4G36540	BEE2	BR enhanced expression 2	0.0955106	0.799016	0.739174	0.751077	0.857613	0.81522	0.209867	0.326349	0.70556	0.809109
7	246276_at	T	F	AT4G37270	ATHMA1|HMA1	heavy metal atpase 1	0.0363054	0.751543	0.857106	0.672754	0.745456	0.769839	0.162485	0.227763	0.746087	0.860546
7	246279_at	T	F	AT4G36740	HB-5|HB40|ATHB40	homeobox protein 40	0.166741	0.736026	0.826117	0.634026	0.64611	0.720286	0.0416548	0.159767	0.747101	0.905851
7	246290_at	T	F	AT3G56800	acam-3|CAM3	calmodulin 3	0.311145	0.512419	0.800614	0.739853	0.51951	0.563199	0.107814	0.10385	0.853569	0.867009
7	246291_at	T	F	AT3G56820	AT3G56820	unknown protein; Has 34 Blast hits to 34 proteins in 13 species: Archae - 0; Bacteria - 0; Metazoa - 0; Fungi - 0; Plants - 27; Viruses - 0; Other Eukaryotes - 7 (source: NCBI BLink).	0.088373	0.540095	0.787796	0.901458	0.799392	0.706837	0.261445	0.440868	0.638757	0.796967
7	246294_at	T	F	AT3G56910	PSRP5	plastid-specific 50S ribosomal protein 5	0.166842	0.847969	0.749776	0.627596	0.697787	0.742762	0.0169125	0.156241	0.795397	0.914212
7	246303_at	T	F	AT3G51870	AT3G51870	Mitochondrial substrate carrier family protein	0.243378	0.825033	0.727914	0.616172	0.649539	0.712774	0.0819646	0.0971751	0.829837	0.943782
7	246307_at	T	F	AT3G51800	ATG2|EBP1|ATEBP1	metallopeptidase M24 family protein	0.00361977	0.755171	0.578903	0.707328	0.812839	0.716046	0.218779	0.42385	0.558567	0.794573
7	246308_at	T	F	AT3G51820	G4|CHLG|ATG4	UbiA prenyltransferase family protein	0.180375	0.856538	0.731621	0.614166	0.691286	0.734407	0.00537502	0.139709	0.80664	0.909377
7	246309_at	T	F	AT3G51790	ATG1|TG1	transmembrane protein G1P-related 1	0.510769	0.289961	0.535049	0.797632	0.811004	0.593495	0.635697	0.652533	0.193437	0.326852
7	246312_at	T	F	AT1G31930	XLG3	extra-large GTP-binding protein 3	0.075713	0.583045	0.768031	0.740685	0.704093	0.721421	0.103028	0.158172	0.71959	0.703045
7	246313_at	T	F	AT1G31920	AT1G31920	Tetratricopeptide repeat (TPR)-like superfamily protein	0.00245397	0.807915	0.716835	0.765005	0.821254	0.811919	0.121169	0.26534	0.751741	0.853293
7	246325_at	T	F	AT1G16540	ABA3|SIR3|ATABA3|ACI2|LOS5	molybdenum cofactor sulfurase (LOS5) (ABA3)	0.0508578	0.725857	0.829367	0.683822	0.798567	0.734111	0.28005	0.462017	0.622354	0.823503
7	246335_at	T	F	AT3G44880	ACD1|LLS1|PAO	Pheophorbide a oxygenase family protein with Rieske [2Fe-2S] domain	0.209325	0.822762	0.741755	0.625334	0.654643	0.740428	0.0683385	0.0695009	0.819117	0.917086
7	246339_at	T	F	AT3G44890	RPL9	ribosomal protein L9	0.220943	0.861483	0.70848	0.615462	0.674925	0.732166	0.0438273	0.108756	0.823116	0.924339
7	246340_s_at	F	NA	AT3G44870	AT3G44870	S-adenosyl-L-methionine-dependent methyltransferases superfamily protein	0.390543	0.650446	0.672296	0.607804	0.509113	0.572083	0.137113	0.0787954	0.800589	0.881332
7	246364_at	T	F	AT1G40230	AT1G40230	transposable_element_gene	0.101307	0.865157	0.566202	0.598482	0.745393	0.636996	0.0971814	0.291443	0.673336	0.812264
7	246366_at	T	F	AT1G51850	AT1G51850	Leucine-rich repeat protein kinase family protein	0.295969	0.854462	0.671903	0.584169	0.622526	0.686838	0.134538	0.0409009	0.843234	0.938542
7	246368_at	T	F	AT1G51890	AT1G51890	Leucine-rich repeat protein kinase family protein	0.0579588	0.792672	0.832859	0.633943	0.717104	0.728372	0.15094	0.227843	0.71851	0.866145
7	246370_at	T	F	AT1G51920	AT1G51920	unknown protein; FUNCTIONS IN: molecular_function unknown; INVOLVED IN: biological_process unknown; LOCATED IN: endomembrane system; EXPRESSED IN: stem, stamen; EXPRESSED DURING: 4 anthesis; Has 22 Blast hits to 22 proteins in 5 species: Archae - 0; Bacteria - 0; Metazoa - 0; Fungi - 0; Plants - 22; Viruses - 0; Other Eukaryotes - 0 (source: NCBI BLink).	0.142989	0.696695	0.651708	0.565812	0.598241	0.517946	0.0526986	0.0447186	0.776839	0.775692
7	246373_at	T	F	AT1G51860	AT1G51860	Leucine-rich repeat protein kinase family protein	0.243174	0.813824	0.731765	0.57827	0.601604	0.709896	0.061243	0.070997	0.815146	0.91524
7	246374_at	T	F	AT1G51840	AT1G51840	protein kinase-related	0.322367	0.844808	0.662395	0.593385	0.608251	0.70674	0.138602	0.0516572	0.848665	0.944852
7	246375_at	T	F	AT1G51830	AT1G51830	Leucine-rich repeat protein kinase family protein	0.266152	0.84839	0.709283	0.592225	0.633089	0.715551	0.0911732	0.0765281	0.819546	0.940531
7	246387_at	T	F	AT1G77400	AT1G77400	CONTAINS InterPro DOMAIN/s: Protein of unknown function DUF688 (InterPro:IPR007789); BEST Arabidopsis thaliana protein match is: hydroxyproline-rich glycoprotein family protein (TAIR:AT1G21695.1); Has 328 Blast hits to 314 proteins in 61 species: Archae - 0; Bacteria - 12; Metazoa - 130; Fungi - 28; Plants - 92; Viruses - 10; Other Eukaryotes - 56 (source: NCBI BLink).	0.649465	0.359801	0.584957	0.525384	0.79187	0.589637	0.716029	0.560559	0.0929613	0.247507
7	246389_at	T	F	AT1G77380	ATAAP3|AAP3	amino acid permease 3	0.123408	0.788085	0.744975	0.651066	0.676474	0.679586	0.026245	0.0901042	0.784166	0.882804
7	246390_at	T	F	AT1G77330	AT1G77330	2-oxoglutarate (2OG) and Fe(II)-dependent oxygenase superfamily protein	0.242757	0.804802	0.743156	0.607624	0.622137	0.708634	0.0734868	0.0800152	0.828541	0.932957
7	246391_at	T	F	AT1G77350	AT1G77350	unknown protein; FUNCTIONS IN: molecular_function unknown; INVOLVED IN: biological_process unknown; LOCATED IN: endomembrane system; EXPRESSED IN: 23 plant structures; EXPRESSED DURING: 13 growth stages; CONTAINS InterPro DOMAIN/s: Protein of unknown function KRTCAP2 (InterPro:IPR018614); Has 141 Blast hits to 141 proteins in 57 species: Archae - 0; Bacteria - 0; Metazoa - 96; Fungi - 0; Plants -…	0.412887	0.803951	0.549073	0.582111	0.519006	0.606646	0.245792	0.0387181	0.863208	0.952191
7	246409_at	T	F	AT1G57700	AT1G57700	Protein kinase superfamily protein	0.248726	0.75843	0.733613	0.525904	0.565406	0.656169	0.0163497	0.154319	0.759653	0.862838
7	246411_at	T	F	AT1G57770	AT1G57770	FAD/NAD(P)-binding oxidoreductase family protein	0.234554	0.858215	0.706389	0.610484	0.657309	0.728437	0.072593	0.096521	0.823803	0.930355
7	246417_at	T	F	AT5G16990	AT5G16990	Zinc-binding dehydrogenase family protein	0.215561	0.791946	0.774865	0.618993	0.638911	0.69906	0.0212191	0.0994838	0.831058	0.914206
7	246421_at	T	F	AT5G16880	AT5G16880	Target of Myb protein 1	0.387581	0.822303	0.67892	0.524719	0.53271	0.598714	0.184134	0.0387874	0.843069	0.943487
7	246422_at	T	F	AT5G17060	ATARFB1B|ARFB1B	ADP-ribosylation factor B1B	0.369041	0.726095	0.735773	0.600088	0.529119	0.583081	0.103862	0.112354	0.831071	0.947817
7	246423_at	T	F	AT5G16950	AT5G16950	unknown protein; Has 1807 Blast hits to 1807 proteins in 277 species: Archae - 0; Bacteria - 0; Metazoa - 736; Fungi - 347; Plants - 385; Viruses - 0; Other Eukaryotes - 339 (source: NCBI BLink).	0.0353347	0.597503	0.59679	0.860282	0.751308	0.71249	0.0669541	0.305853	0.666047	0.789916
7	246426_at	T	F	AT5G17430	BBM	Integrase-type DNA-binding superfamily protein	0.0950055	0.74234	0.79713	0.630354	0.674025	0.690197	0.0772056	0.153531	0.737183	0.85216
7	246434_at	T	F	AT5G17520	RCP1|MEX1	root cap 1 (RCP1)	0.155625	0.842223	0.74235	0.622288	0.721099	0.735869	0.0625813	0.147179	0.783328	0.885719
7	246439_at	T	F	AT5G17600	AT5G17600	RING/U-box superfamily protein	0.315062	0.760705	0.60843	0.541899	0.502416	0.661544	0.2389	0.147987	0.851149	0.844287
7	246441_at	T	F	AT5G17560	AT5G17560	BolA-like family protein	0.100529	0.792389	0.796649	0.660518	0.726465	0.754402	0.0682156	0.154057	0.792728	0.87287
7	246443_at	T	F	AT5G17620	AT5G17620	CONTAINS InterPro DOMAIN/s: Plant nuclear matrix 1 (InterPro:IPR010604); Has 30201 Blast hits to 17322 proteins in 780 species: Archae - 12; Bacteria - 1396; Metazoa - 17338; Fungi - 3422; Plants - 5037; Viruses - 0; Other Eukaryotes - 2996 (source: NCBI BLink).	0.516859	0.663644	0.578849	0.536544	0.346603	0.551275	0.411192	0.199912	0.879571	0.910968
7	246445_at	T	F	AT5G17630	AT5G17630	Nucleotide/sugar transporter family protein	0.123409	0.558667	0.765212	0.745862	0.636902	0.57207	0.0224356	0.242677	0.843774	0.822233
7	246449_at	T	F	AT5G16810	AT5G16810	Protein kinase superfamily protein	0.145043	0.857281	0.693679	0.665253	0.726724	0.765372	0.0174693	0.150528	0.771579	0.882399
7	246454_at	T	F	AT5G16710	DHAR3	dehydroascorbate reductase 1	0.132663	0.814104	0.783148	0.667736	0.717135	0.770123	0.056362	0.162487	0.797156	0.899978
7	246457_at	T	F	AT5G16750	TOZ	Transducin family protein / WD-40 repeat family protein	0.0695076	0.738517	0.662446	0.795173	0.793865	0.776313	0.0993342	0.303214	0.713283	0.847616
7	246459_at	T	F	AT5G16900	AT5G16900	Leucine-rich repeat protein kinase family protein	0.29612	0.855886	0.548248	0.550639	0.606013	0.662302	0.207878	0.0136883	0.807215	0.870404
7	246460_at	T	F	AT5G16910	CSLD2|ATCSLD2	cellulose-synthase like D2	0.250282	0.696305	0.80631	0.577836	0.767428	0.764513	0.33787	0.24231	0.532388	0.621111
7	246462_at	T	F	AT5G16940	AT5G16940	carbon-sulfur lyases	0.749004	0.228933	0.553865	0.55888	0.810203	0.521786	0.8618	0.704975	0.046199	0.12269
7	246477_at	T	F	AT5G16770	AtMYB9|MYB9	myb domain protein 9	0.0734844	0.626098	0.855064	0.598129	0.690675	0.684244	0.313322	0.351412	0.622408	0.730174
7	246480_at	T	F	AT5G16070	AT5G16070	TCP-1/cpn60 chaperonin family protein	0.240696	0.680083	0.663424	0.787382	0.64152	0.746296	0.102652	0.0353632	0.85729	0.876511
7	246484_at	T	F	AT5G16040	AT5G16040	Regulator of chromosome condensation (RCC1) family protein	0.719426	0.295409	0.523677	0.61937	0.809763	0.686001	0.680534	0.610832	0.0668562	0.172328
7	246487_at	T	F	AT5G16030	AT5G16030	unknown protein; BEST Arabidopsis thaliana protein match is: unknown protein (TAIR:AT3G02500.1); Has 30201 Blast hits to 17322 proteins in 780 species: Archae - 12; Bacteria - 1396; Metazoa - 17338; Fungi - 3422; Plants - 5037; Viruses - 0; Other Eukaryotes - 2996 (source: NCBI BLink).	0.0304522	0.797597	0.750029	0.773477	0.82198	0.777926	0.135305	0.317727	0.748063	0.88691
7	246492_at	T	F	AT5G16140	AT5G16140	Peptidyl-tRNA hydrolase family protein	0.171023	0.829792	0.758824	0.647754	0.697641	0.762431	0.0103088	0.134159	0.810708	0.909348
7	246493_at	T	F	AT5G16180	CRS1|ATCRS1	ortholog of maize chloroplast splicing factor CRS1	0.0700776	0.540092	0.843669	0.87803	0.777303	0.76158	0.2285	0.330427	0.710564	0.791988
7	246498_at	T	F	AT5G16230	AT5G16230	Plant stearoyl-acyl-carrier-protein desaturase family protein	0.115513	0.799689	0.700704	0.61456	0.664827	0.77264	0.012917	0.0952658	0.782555	0.823098
7	246508_at	T	F	AT5G16150	GLT1|PGLCT	plastidic GLC translocator	0.0971417	0.643914	0.785179	0.809624	0.736476	0.68268	0.067988	0.16261	0.823544	0.87004
7	246509_at	T	F	AT5G16715	EMB2247	ATP binding;valine-tRNA ligases;aminoacyl-tRNA ligases;nucleotide binding;ATP binding;aminoacyl-tRNA ligases	0.172619	0.849553	0.737771	0.644363	0.711639	0.751734	0.0204883	0.176764	0.800509	0.91941
7	246510_at	T	F	AT5G15410	CNGC2|DND1|ATCNGC2	Cyclic nucleotide-regulated ion channel family protein	0.124049	0.833137	0.749539	0.665318	0.716086	0.768389	0.0218357	0.124303	0.805787	0.898608
7	246517_at	T	F	AT5G15760	AT5G15760	Ribosomal protein PSRP-3/Ycf65	0.261688	0.833465	0.647981	0.523736	0.619269	0.678293	0.133962	0.0178442	0.853662	0.884341
7	246519_at	T	F	AT5G15780	AT5G15780	Pollen Ole e 1 allergen and extensin family protein	0.274456	0.77503	0.746745	0.661021	0.629591	0.685991	0.094434	0.0611003	0.859186	0.954895
7	246524_at	T	F	AT5G15860	ATPCME|PCME	prenylcysteine methylesterase	0.774757	0.287209	0.513349	0.584563	0.838121	0.618137	0.759342	0.626479	0.0364796	0.152277
7	246528_at	T	F	AT5G15640	AT5G15640	Mitochondrial substrate carrier family protein	0.709399	0.102544	0.515262	0.670321	0.746814	0.547647	0.75219	0.731842	0.00225982	0.131435
7	246529_at	T	F	AT5G15730	AT5G15730	Protein kinase superfamily protein	0.00106411	0.848921	0.707707	0.622375	0.765489	0.815629	0.0896727	0.14653	0.703338	0.786321
7	246530_at	T	F	AT5G15725	AT5G15725	unknown protein; FUNCTIONS IN: molecular_function unknown; INVOLVED IN: biological_process unknown; LOCATED IN: endomembrane system; EXPRESSED IN: root; Has 30201 Blast hits to 17322 proteins in 780 species: Archae - 12; Bacteria - 1396; Metazoa - 17338; Fungi - 3422; Plants - 5037; Viruses - 0; Other Eukaryotes - 2996 (source: NCBI BLink).	0.163078	0.739188	0.638265	0.573437	0.600006	0.691689	0.0414198	0.158394	0.654125	0.86317
7	246531_at	T	F	AT5G15800	SEP1|AGL2	K-box region and MADS-box transcription factor family protein	0.20521	0.831745	0.589085	0.559866	0.68081	0.673022	0.00340515	0.207517	0.682662	0.836626
7	246532_at	T	F	AT5G15870	AT5G15870	glycosyl hydrolase family 81 protein	0.094207	0.626681	0.889039	0.688772	0.762873	0.666165	0.336555	0.379535	0.620576	0.758197
7	246540_at	T	F	AT5G15600	SP1L4	SPIRAL1-like4	0.522552	0.445145	0.66648	0.679346	0.831729	0.686721	0.627702	0.548457	0.250043	0.36672
7	246541_at	T	F	AT5G15400	AT5G15400	U-box domain-containing protein	0.708172	0.30155	0.529605	0.577914	0.785749	0.567596	0.713411	0.629228	0.00568003	0.176256
7	246546_at	T	F	AT5G15090	VDAC3|ATVDAC3	voltage dependent anion channel 3	0.599753	0.584564	0.515338	0.506005	0.275006	0.533616	0.37451	0.185428	0.806209	0.873212
7	246547_at	T	F	AT5G14970	AT5G14970	unknown protein; BEST Arabidopsis thaliana protein match is: unknown protein (TAIR:AT2G14910.1); Has 579 Blast hits to 397 proteins in 95 species: Archae - 0; Bacteria - 294; Metazoa - 0; Fungi - 0; Plants - 86; Viruses - 0; Other Eukaryotes - 199 (source: NCBI BLink).	0.16266	0.812047	0.778529	0.635612	0.683219	0.729038	0.024761	0.141684	0.803239	0.903099
7	246548_at	T	F	AT5G14910	AT5G14910	Heavy metal transport/detoxification superfamily protein	0.205627	0.838386	0.746167	0.621427	0.669001	0.740314	0.0298511	0.116399	0.819049	0.923069
7	246551_at	T	F	AT5G15070	AT5G15070	Phosphoglycerate mutase-like family protein	0.0551287	0.500853	0.889815	0.61359	0.610432	0.629991	0.29947	0.350937	0.566197	0.732505
7	246554_at	T	F	AT5G15450	APG6|CLPB3|CLPB-P	casein lytic proteinase B3	0.260072	0.827727	0.709442	0.605089	0.625037	0.706159	0.112365	0.0342968	0.853663	0.920905
7	246559_at	T	F	AT5G15550	AT5G15550	Transducin/WD40 repeat-like superfamily protein	0.132891	0.665842	0.68744	0.810709	0.856536	0.73928	0.308615	0.474895	0.562274	0.737311
7	246564_at	T	F	AT5G15610	AT5G15610	Proteasome component (PCI) domain protein	0.53977	0.69362	0.587428	0.501552	0.361422	0.568226	0.356088	0.149411	0.84116	0.930996
7	246577_at	T	F	AT1G31640	AGL92	AGAMOUS-like 92	0.134773	0.842127	0.527158	0.574283	0.728035	0.624068	0.0242412	0.238769	0.648466	0.816018
7	246584_at	T	F	AT5G14730	AT5G14730	unknown protein; CONTAINS InterPro DOMAIN/s: Protein of unknown function DUF1645 (InterPro:IPR012442); BEST Arabidopsis thaliana protein match is: unknown protein (TAIR:AT3G01513.1); Has 85 Blast hits to 83 proteins in 14 species: Archae - 0; Bacteria - 9; Metazoa - 0; Fungi - 0; Plants - 76; Viruses - 0; Other Eukaryotes - 0 (source: NCBI BLink).	0.313348	0.816742	0.715684	0.510122	0.562907	0.61466	0.0774789	0.0623842	0.80968	0.922092
7	246585_at	T	F	AT5G14750	MYB66|WER1|ATMYB66|WER	myb domain protein 66	0.260523	0.822838	0.700187	0.599917	0.609424	0.69668	0.11344	0.0324617	0.810564	0.92409
7	246595_at	T	F	AT5G14780	FDH	formate dehydrogenase	0.162662	0.86496	0.668866	0.584426	0.69232	0.743417	0.00673079	0.126909	0.749617	0.897298
7	246596_at	T	F	AT5G14740	BETA CA2|CA2|CA18	carbonic anhydrase 2	0.241909	0.839588	0.729671	0.621978	0.651205	0.722186	0.0658926	0.0949527	0.834337	0.935129
7	246603_at	T	T	AT1G31690	AT1G31690	Copper amine oxidase family protein	0.355963	0.839082	0.617438	0.503241	0.545664	0.659042	0.165093	0.0281732	0.793694	0.876797
7	246607_at	T	F	AT5G35370	AT5G35370	S-locus lectin protein kinase family protein	0.514749	0.716122	0.659136	0.523229	0.393513	0.589642	0.279952	0.0709145	0.867639	0.932724
7	246620_at	T	F	AT5G36220	CYP91A1|CYP81D1	cytochrome p450 81d1	0.0275886	0.820283	0.649062	0.506113	0.701806	0.736729	0.102712	0.091896	0.686279	0.779698
7	246621_at	T	F	AT5G36230	AT5G36230	ARM repeat superfamily protein	0.0386389	0.709032	0.711292	0.808196	0.754995	0.802893	0.0765794	0.171876	0.755053	0.816776
7	246622_at	T	F	AT5G36250	AT5G36250	Protein phosphatase 2C family protein	0.224728	0.790771	0.598712	0.713995	0.698841	0.646071	0.0486343	0.218576	0.819435	0.911074
7	246628_at	T	F	AT1G48900	AT1G48900	Signal recognition particle, SRP54 subunit protein	0.0662947	0.613428	0.670478	0.640104	0.718755	0.62754	0.306498	0.515775	0.445113	0.720574
7	246630_at	NA	NA	NA	NA	NA	0.151028	0.824941	0.68746	0.723479	0.737728	0.782854	0.00987521	0.183933	0.795325	0.893602
7	246633_at	T	F	AT1G29720	AT1G29720	Leucine-rich repeat transmembrane protein kinase	0.143228	0.798842	0.713658	0.73627	0.737661	0.780032	0.0117375	0.157531	0.828918	0.906107
7	246634_at	T	F	AT1G31730	AT1G31730	Adaptin family protein	0.00454548	0.595974	0.606801	0.55641	0.550487	0.821735	0.0669561	0.141704	0.605392	0.597797
7	246644_at	T	F	AT5G35100	AT5G35100	Cyclophilin-like peptidyl-prolyl cis-trans isomerase family protein	0.0721198	0.818755	0.78061	0.667801	0.743131	0.771685	0.0865428	0.191287	0.753581	0.883885
7	246651_at	T	F	AT5G35170	AT5G35170	adenylate kinase family protein	0.131289	0.815921	0.782599	0.675631	0.71822	0.7578	0.0568538	0.196607	0.795529	0.910713
7	246653_at	T	F	AT5G35200	AT5G35200	ENTH/ANTH/VHS superfamily protein	0.180422	0.762616	0.799996	0.711126	0.687019	0.752926	0.0136804	0.156551	0.827537	0.916597
7	246654_s_at	F	NA	AT5G35220	EGY1	Peptidase M50 family protein	0.0413465	0.805602	0.72903	0.764417	0.85211	0.79578	0.191535	0.365052	0.717203	0.850021
7	246660_at	T	F	AT5G35180	AT5G35180	Protein of unknown function (DUF1336)	0.227126	0.634923	0.666298	0.770747	0.568901	0.695054	0.0974354	0.166469	0.797279	0.856231
7	246673_at	T	F	AT5G30510	ARRPS1|RPS1	ribosomal protein S1	0.189182	0.853784	0.737285	0.610315	0.683692	0.732461	0.00209748	0.1326	0.800902	0.917723
7	246682_at	T	F	AT5G33290	XGD1	xylogalacturonan deficient 1	0.016094	0.80334	0.740656	0.543297	0.694727	0.759108	0.0803223	0.0813106	0.693777	0.770928
7	246683_at	T	F	AT5G33300	AT5G33300	chromosome-associated kinesin-related	0.214832	0.806264	0.691552	0.662148	0.654252	0.731421	0.0799618	0.0627517	0.824985	0.907775
7	246687_at	T	F	AT5G33370	AT5G33370	GDSL-like Lipase/Acylhydrolase superfamily protein	0.329851	0.834041	0.680533	0.580572	0.605398	0.671996	0.122146	0.0733491	0.820838	0.929482
7	246699_at	T	F	AT5G27990	AT5G27990	Pre-rRNA-processing protein TSR2, conserved region	0.0489832	0.680276	0.536127	0.815786	0.780936	0.660361	0.0940954	0.300697	0.698883	0.78403
7	246703_at	T	F	AT5G28080	WNK9	Protein kinase superfamily protein	0.338369	0.518513	0.845753	0.518829	0.717793	0.537498	0.505371	0.391703	0.396512	0.55519
7	246725_at	T	F	AT5G29040	AT5G29040	pseudogene, hypothetical protein	0.110819	0.522789	0.780182	0.793948	0.67772	0.576443	0.0228313	0.287843	0.70863	0.86269
7	246736_at	T	F	AT5G27560	AT5G27560	Domain of unknown function (DUF1995)	0.178661	0.841062	0.750596	0.634054	0.693167	0.750725	0.000920258	0.134423	0.811385	0.913298
7	246737_at	T	F	AT5G27710	AT5G27710	unknown protein; Has 49 Blast hits to 49 proteins in 17 species: Archae - 0; Bacteria - 0; Metazoa - 0; Fungi - 0; Plants - 48; Viruses - 0; Other Eukaryotes - 1 (source: NCBI BLink).	0.721938	0.284852	0.630785	0.576155	0.843337	0.5359	0.817212	0.713857	0.0565371	0.227666
7	246744_at	T	F	AT5G27760	AT5G27760	Hypoxia-responsive family protein	0.323479	0.492635	0.862209	0.683761	0.790878	0.647327	0.54462	0.522633	0.427919	0.602787
7	246745_at	T	F	AT5G27770	AT5G27770	Ribosomal L22e protein family	0.211535	0.853738	0.54822	0.626152	0.709059	0.681301	0.0568348	0.167081	0.746573	0.895828
7	246748_at	T	F	AT5G27730	AT5G27730	Protein of unknown function (DUF1624)	0.285757	0.842327	0.710992	0.55556	0.611167	0.713734	0.0827037	0.0505889	0.809704	0.915609
7	246755_at	T	F	AT5G27920	AT5G27920	F-box family protein	0.307158	0.79936	0.693309	0.678274	0.630926	0.699697	0.114648	0.100332	0.857235	0.945023
7	246758_at	T	F	AT5G27850	AT5G27850	Ribosomal protein L18e/L15 superfamily protein	0.256153	0.89692	0.555241	0.531514	0.649615	0.656262	0.0551937	0.185129	0.710111	0.901562
7	246765_at	T	F	AT5G27330	AT5G27330	Prefoldin chaperone subunit family protein	0.242568	0.853912	0.647585	0.615719	0.664676	0.720122	0.0777116	0.109336	0.783295	0.927554
7	246767_at	T	F	AT5G27395	AT5G27395	Mitochondrial inner membrane translocase complex, subunit Tim44-related protein	0.0996935	0.802896	0.517303	0.609697	0.732983	0.671473	0.103548	0.356525	0.56569	0.806859
7	246778_at	T	F	AT5G27450	MVK|MK	mevalonate kinase	0.531074	0.544479	0.543384	0.57404	0.318153	0.564722	0.463305	0.293756	0.912327	0.844141
7	246783_at	T	F	AT5G27360	SFP2	Major facilitator superfamily protein	0.0722651	0.793632	0.700432	0.773001	0.789534	0.75461	0.0739798	0.290666	0.756122	0.880223
7	246792_at	T	F	AT5G27290	AT5G27290	unknown protein; LOCATED IN: chloroplast; EXPRESSED IN: 22 plant structures; EXPRESSED DURING: 13 growth stages; BEST Arabidopsis thaliana protein match is: unknown protein (TAIR:AT1G54680.3); Has 30201 Blast hits to 17322 proteins in 780 species: Archae - 12; Bacteria - 1396; Metazoa - 17338; Fungi - 3422; Plants - 5037; Viruses - 0; Other Eukaryotes - 2996 (source: NCBI BLink).	0.228626	0.843328	0.710319	0.644846	0.668747	0.737748	0.0638783	0.0848737	0.839959	0.928738
7	246793_at	T	F	AT5G27210	AT5G27210	Protein of unknown function, transmembrane-40	0.341171	0.764965	0.592844	0.667833	0.598966	0.624096	0.111138	0.221434	0.781467	0.938336
7	246802_at	T	F	AT5G27000	ATK4|KATD	kinesin 4	0.279069	0.713973	0.787496	0.651172	0.566238	0.647581	0.113333	0.0438532	0.843278	0.940548
7	246809_s_at	F	NA	AT5G27140	AT5G27140	NOP56-like pre RNA processing ribonucleoprotein	0.363824	0.574316	0.658379	0.756542	0.523224	0.655273	0.134559	0.151612	0.806987	0.88169
7	246818_at	T	F	AT5G27270	EMB976	Tetratricopeptide repeat (TPR)-like superfamily protein	0.258226	0.703377	0.829379	0.679306	0.848182	0.769779	0.431289	0.427889	0.562911	0.702592
7	246825_at	T	F	AT5G26260	AT5G26260	TRAF-like family protein	0.358632	0.830824	0.635299	0.563824	0.561986	0.666791	0.216765	0.0198878	0.852436	0.947142
7	246826_at	T	F	AT5G26310	UGT72E3	UDP-Glycosyltransferase superfamily protein	0.121481	0.768572	0.816857	0.59884	0.664484	0.698442	0.0515767	0.161634	0.766996	0.879307
7	246830_at	T	F	AT5G26360	AT5G26360	TCP-1/cpn60 chaperonin family protein	0.225183	0.642707	0.748208	0.756868	0.615435	0.787156	0.0733403	0.0323608	0.851118	0.85819
7	246842_at	T	F	AT5G26731	AT5G26731	unknown protein; Has 30201 Blast hits to 17322 proteins in 780 species: Archae - 12; Bacteria - 1396; Metazoa - 17338; Fungi - 3422; Plants - 5037; Viruses - 0; Other Eukaryotes - 2996 (source: NCBI BLink).	0.14566	0.860365	0.6738	0.614763	0.727485	0.687304	0.0402313	0.202255	0.760426	0.885502
7	246845_at	T	F	AT5G26710	AT5G26710	Glutamyl/glutaminyl-tRNA synthetase, class Ic	0.170943	0.779269	0.698507	0.728565	0.715799	0.743947	0.0242632	0.217391	0.775898	0.902673
7	246847_at	T	F	AT5G26820	RTS3|IREG3|ATIREG3|MAR1	iron-regulated protein 3	0.14371	0.792559	0.754017	0.729596	0.868472	0.810606	0.251665	0.323727	0.661567	0.774323
7	246855_at	T	F	AT5G26280	AT5G26280	TRAF-like family protein	0.250948	0.885491	0.649083	0.525979	0.647346	0.678153	0.0707862	0.0766408	0.783565	0.909929
7	246858_at	T	F	AT5G25930	AT5G25930	Protein kinase family protein with leucine-rich repeat domain	0.272564	0.790975	0.766043	0.530465	0.568178	0.659364	0.0784522	0.011192	0.821994	0.885622
7	246860_at	T	F	AT5G25840	AT5G25840	Protein of unknown function (DUF1677)	0.315865	0.856553	0.68291	0.536913	0.5797	0.662403	0.121248	0.0591167	0.821125	0.936881
7	246861_at	T	F	AT5G25890	IAA28|IAR2	indole-3-acetic acid inducible 28	0.0653938	0.80769	0.75863	0.731923	0.778284	0.764362	0.0880351	0.228939	0.775973	0.903962
7	246868_at	T	F	AT5G26010	AT5G26010	Protein phosphatase 2C family protein	0.259313	0.786817	0.581478	0.587471	0.589166	0.722015	0.164442	0.0112638	0.791582	0.85313
7	246880_s_at	F	NA	AT5G26000	TGG1|BGLU38	thioglucoside glucohydrolase 1	0.260082	0.806702	0.750386	0.621993	0.618411	0.705032	0.081362	0.0577048	0.836887	0.937301
7	246895_at	T	F	AT5G25540	CID6	CTC-interacting domain 6	0.0656586	0.735314	0.662065	0.817553	0.770574	0.771883	0.0585103	0.298168	0.744555	0.857334
7	246899_at	T	F	AT5G25590	AT5G25590	Protein of unknown function (DUF630 and DUF632)	0.331092	0.700276	0.503116	0.612094	0.888312	0.69072	0.426797	0.582968	0.37022	0.534701
7	246901_at	T	F	AT5G25630	AT5G25630	Tetratricopeptide repeat (TPR)-like superfamily protein	0.218769	0.740516	0.79551	0.762907	0.897173	0.828574	0.338208	0.396038	0.615622	0.751404
7	246906_at	T	F	AT5G25475	AT5G25475	AP2/B3-like transcriptional factor family protein	0.285392	0.795248	0.654921	0.638529	0.61517	0.701964	0.17328	0.0899468	0.828382	0.926815
7	246908_at	T	F	AT5G25610	RD22|ATRD22	BURP domain-containing protein	0.354035	0.844141	0.619506	0.560142	0.574588	0.669849	0.183917	0.0305847	0.847321	0.93935
7	246910_at	T	F	AT5G25800	AT5G25800	Polynucleotidyl transferase, ribonuclease H-like superfamily protein	0.440623	0.481585	0.626412	0.83083	0.919032	0.646278	0.537369	0.595972	0.366658	0.514031
7	246911_at	T	F	AT5G25810	tny	Integrase-type DNA-binding superfamily protein	0.161784	0.791616	0.664035	0.584104	0.63705	0.655716	0.109767	0.0309824	0.803848	0.872539
7	246912_at	T	F	AT5G25820	AT5G25820	Exostosin family protein	0.190759	0.801678	0.785762	0.62842	0.665681	0.7094	0.00632828	0.128232	0.792175	0.928421
7	246914_at	T	F	AT5G25860	AT5G25860	F-box/RNI-like superfamily protein	0.236602	0.821163	0.640629	0.645425	0.664992	0.667918	0.0731771	0.152815	0.82461	0.887929
7	246915_at	T	F	AT5G25880	ATNADP-ME3|NADP-ME3	NADP-malic enzyme 3	0.0621179	0.774478	0.77837	0.600912	0.73059	0.715856	0.0830808	0.271639	0.657106	0.852028
7	246922_at	T	F	AT5G25110	CIPK25|SnRK3.25	CBL-interacting protein kinase 25	0.527233	0.4937	0.643529	0.779515	0.924865	0.673011	0.55734	0.578217	0.379415	0.478831
7	246924_at	T	F	AT5G25060	AT5G25060	RNA recognition motif (RRM)-containing protein	0.344318	0.603977	0.725475	0.608661	0.512836	0.566988	0.0880209	0.188375	0.766744	0.878138
7	246927_s_at	F	NA	AT5G25260	AT5G25260	SPFH/Band 7/PHB domain-containing membrane-associated protein family	0.36267	0.520572	0.840755	0.515846	0.728015	0.57487	0.532723	0.401626	0.350642	0.514462
7	246930_at	T	F	AT5G25220	KNAT3	KNOTTED1-like homeobox gene 3	0.111552	0.763764	0.709816	0.601169	0.740146	0.834602	0.189885	0.147866	0.653571	0.705083
7	246933_at	T	F	AT5G25160	ZFP3	zinc finger protein 3	0.349935	0.82587	0.677284	0.596369	0.577793	0.673152	0.15314	0.043866	0.858922	0.955241
7	246947_at	T	F	AT5G25120	CYP71B11	ytochrome p450, family 71, subfamily B, polypeptide 11	0.0924651	0.755816	0.771151	0.593609	0.646953	0.710522	0.0895063	0.123824	0.721811	0.814194
7	246948_at	T	F	AT5G25130	CYP71B12	cytochrome P450, family 71, subfamily B, polypeptide 12	0.289139	0.560124	0.582421	0.68704	0.775471	0.819521	0.254162	0.131328	0.543948	0.52013
7	246951_at	T	F	AT5G04880	AT5G04880	pseudogene of ABC transporter family protein	0.181468	0.64439	0.713212	0.67094	0.726784	0.810205	0.225481	0.100119	0.658878	0.627166
7	246955_at	T	F	AT5G04870	ATCPK1|CPK1	calcium dependent protein kinase 1	0.0128531	0.729152	0.846704	0.606186	0.697388	0.755696	0.137409	0.197892	0.668147	0.785028
7	246956_at	T	F	AT5G04890	RTM2	HSP20-like chaperones superfamily protein	0.311363	0.837217	0.654346	0.559915	0.619269	0.644393	0.130106	0.0919895	0.849695	0.95335
7	246958_at	T	T	AT5G24690	AT5G24690	Protein of unknown function (DUF3411)	0.225941	0.888633	0.62202	0.575337	0.673	0.658436	0.0700835	0.164851	0.79728	0.929205
7	246959_at	T	T	AT5G24690	AT5G24690	Protein of unknown function (DUF3411)	0.123444	0.783517	0.790858	0.717884	0.747986	0.749241	0.0366394	0.199264	0.795156	0.918344
7	246970_at	T	F	AT5G24900	CYP714A2	cytochrome P450, family 714, subfamily A, polypeptide 2	0.126116	0.745541	0.751423	0.582646	0.634289	0.680617	0.0519131	0.113751	0.708333	0.829851
7	246972_s_at	F	NA	AT5G24960	CYP71A14	cytochrome P450, family 71, subfamily A, polypeptide 14	0.197945	0.818808	0.692328	0.539942	0.605134	0.675253	0.0749111	0.00625207	0.788564	0.860563
7	246977_at	T	F	AT5G24930	COL4|ATCOL4	CONSTANS-like 4	0.246824	0.866015	0.699343	0.590765	0.64829	0.716167	0.0620645	0.0997936	0.813393	0.929176
7	246985_at	T	F	AT5G67290	AT5G67290	FAD-dependent oxidoreductase family protein	0.320833	0.601841	0.818959	0.768462	0.906029	0.752853	0.466696	0.435141	0.540968	0.644817
7	246986_at	T	F	AT5G67280	RLK	receptor-like kinase	0.123943	0.725652	0.805028	0.724713	0.855739	0.770493	0.349543	0.44009	0.601818	0.782714
7	246988_at	T	F	AT5G67340	AT5G67340	ARM repeat superfamily protein	0.160952	0.690059	0.867878	0.630036	0.784058	0.726446	0.38549	0.373471	0.562058	0.724966
7	246990_at	T	F	AT5G67360	ARA12	Subtilase family protein	0.579748	0.30347	0.554565	0.750672	0.818483	0.562109	0.566168	0.509786	0.248497	0.350136
7	246991_at	T	F	AT5G67400	RHS19	root hair specific 19	0.36258	0.759732	0.652092	0.585257	0.523061	0.656487	0.22712	0.00354983	0.87591	0.931087
7	246998_at	T	F	AT5G67370	AT5G67370	Protein of unknown function (DUF1230)	0.201863	0.821092	0.752592	0.66255	0.676758	0.748004	0.0307411	0.118306	0.830038	0.927056
7	247002_at	T	F	AT5G67320	HOS15	WD-40 repeat family protein	0.185811	0.749325	0.622999	0.715876	0.865144	0.679061	0.222148	0.340965	0.616946	0.71076
7	247007_at	T	F	AT5G67500	VDAC2|ATVDAC2	voltage dependent anion channel 2	0.225475	0.82486	0.668721	0.633366	0.6659	0.751771	0.0364645	0.143546	0.793939	0.906927
7	247009_at	T	F	AT5G67600	AT5G67600	unknown protein; LOCATED IN: plasma membrane; EXPRESSED IN: 22 plant structures; EXPRESSED DURING: 13 growth stages; BEST Arabidopsis thaliana protein match is: unknown protein (TAIR:AT3G49845.1); Has 30201 Blast hits to 17322 proteins in 780 species: Archae - 12; Bacteria - 1396; Metazoa - 17338; Fungi - 3422; Plants - 5037; Viruses - 0; Other Eukaryotes - 2996 (source: NCBI BLink).	0.528934	0.670476	0.630289	0.543607	0.366983	0.531778	0.314361	0.0937057	0.881767	0.944432
7	247020_at	T	F	AT5G67020	AT5G67020	unknown protein; BEST Arabidopsis thaliana protein match is: unknown protein (TAIR:AT3G50340.1); Has 1807 Blast hits to 1807 proteins in 277 species: Archae - 0; Bacteria - 0; Metazoa - 736; Fungi - 347; Plants - 385; Viruses - 0; Other Eukaryotes - 339 (source: NCBI BLink).	0.123703	0.801803	0.783561	0.548382	0.673206	0.618439	0.0872206	0.160007	0.722201	0.857639
7	247024_at	T	F	AT5G66985	AT5G66985	unknown protein; Has 30201 Blast hits to 17322 proteins in 780 species: Archae - 12; Bacteria - 1396; Metazoa - 17338; Fungi - 3422; Plants - 5037; Viruses - 0; Other Eukaryotes - 2996 (source: NCBI BLink).	0.408464	0.824345	0.556927	0.583061	0.545624	0.666318	0.236041	0.0239491	0.859428	0.937015
7	247025_at	T	F	AT5G67030	LOS6|NPQ2|ZEP|ABA1|ATABA1|ATZEP|IBS3	zeaxanthin epoxidase (ZEP) (ABA1)	0.328872	0.853764	0.641727	0.556591	0.580036	0.676574	0.173499	0.0161317	0.852975	0.921604
7	247027_at	T	F	AT5G67090	AT5G67090	Subtilisin-like serine endopeptidase family protein	0.650348	0.243849	0.610438	0.70413	0.819847	0.585291	0.697596	0.628558	0.127694	0.286858
7	247033_at	T	F	AT5G67250	SKIP2|VFB4	SKP1/ASK1-interacting protein 2	0.299935	0.719022	0.556459	0.553579	0.526627	0.583082	0.141246	0.0386345	0.73218	0.758483
7	247034_at	T	F	AT5G67260	CYCD3;2	CYCLIN D3;2	0.195986	0.666149	0.78358	0.751963	0.87702	0.746424	0.402604	0.480425	0.569702	0.702494
7	247037_at	T	F	AT5G67070	RALFL34	ralf-like 34	0.309004	0.713575	0.790957	0.697313	0.919392	0.77342	0.452022	0.472861	0.54322	0.686825
7	247040_at	T	F	AT5G67150	AT5G67150	HXXXD-type acyl-transferase family protein	0.757136	0.280211	0.576828	0.659405	0.872758	0.598693	0.815594	0.680781	0.068766	0.195327
7	247045_at	T	F	AT5G66930	AT5G66930	unknown protein; CONTAINS InterPro DOMAIN/s: Protein of unknown function DUF1649 (InterPro:IPR012445); Has 236 Blast hits to 236 proteins in 105 species: Archae - 0; Bacteria - 0; Metazoa - 93; Fungi - 70; Plants - 56; Viruses - 0; Other Eukaryotes - 17 (source: NCBI BLink).	0.379958	0.790539	0.58093	0.605743	0.536553	0.560036	0.219807	0.0428049	0.881727	0.92514
7	247051_at	T	F	AT5G66670	AT5G66670	Protein of unknown function (DUF677)	0.0762019	0.68165	0.621744	0.5372	0.591434	0.592991	0.0986243	0.101525	0.641599	0.700298
7	247052_at	T	F	AT5G66700	ATHB53|HB-8|HB53	homeobox 53	0.144361	0.797169	0.727285	0.60382	0.669727	0.696345	0.0572145	0.149033	0.739894	0.852716
7	247053_at	T	F	AT5G66710	AT5G66710	Protein kinase superfamily protein	0.535138	0.391634	0.553805	0.704422	0.853439	0.650068	0.538649	0.591204	0.231473	0.378157
7	247055_at	T	F	AT5G66740	AT5G66740	Protein of unknown function (DUF620)	0.254032	0.830314	0.713429	0.642393	0.663286	0.716351	0.0573164	0.107953	0.828608	0.936548
7	247058_at	T	F	AT5G66680	DGL1	dolichyl-diphosphooligosaccharide-protein glycosyltransferase 48kDa subunit family protein	0.208231	0.919058	0.548374	0.519837	0.660182	0.693053	0.0425968	0.194704	0.679772	0.875484
7	247059_at	T	F	AT5G66690	UGT72E2	UDP-Glycosyltransferase superfamily protein	0.402701	0.832526	0.589268	0.561394	0.532424	0.641283	0.264267	0.0431872	0.884396	0.935941
7	247060_at	T	F	AT5G66760	SDH1-1	succinate dehydrogenase 1-1	0.0328724	0.705731	0.796969	0.82636	0.794484	0.816357	0.139452	0.290866	0.754413	0.865723
7	247067_at	T	F	AT5G66950	AT5G66950	Pyridoxal phosphate (PLP)-dependent transferases superfamily protein	0.310081	0.863758	0.599107	0.514145	0.562292	0.657386	0.179584	0.002622	0.811838	0.886517
7	247073_at	T	F	AT5G66570	OEE1|PSBO-1|MSP-1|OE33|OEE33|PSBO1	PS II oxygen-evolving complex 1	0.123748	0.827934	0.774877	0.612792	0.701912	0.745747	0.0731093	0.169635	0.753485	0.895591
7	247074_at	T	F	AT5G66590	AT5G66590	CAP (Cysteine-rich secretory proteins, Antigen 5, and Pathogenesis-related 1 protein) superfamily protein	0.113322	0.791563	0.73227	0.695888	0.877123	0.737489	0.288849	0.404074	0.621394	0.767002
7	247079_at	T	F	AT5G66055	AKRP|EMB16|EMB2036	ankyrin repeat protein	0.0546297	0.840632	0.728674	0.676844	0.765932	0.778289	0.0814547	0.2023	0.757033	0.862612
7	247087_at	T	F	AT5G66330	AT5G66330	Leucine-rich repeat (LRR) family protein	0.064376	0.736858	0.531647	0.65674	0.750884	0.548615	0.175702	0.43698	0.629201	0.819418
7	247091_at	T	F	AT5G66390	AT5G66390	Peroxidase superfamily protein	0.214591	0.823056	0.765604	0.59284	0.645968	0.719273	0.016739	0.125018	0.802951	0.924217
7	247094_at	T	F	AT5G66280	GMD1	GDP-D-mannose 4,6-dehydratase 1	0.321386	0.736306	0.717948	0.630217	0.552245	0.707945	0.144763	0.0670829	0.845936	0.934712
7	247098_at	T	F	AT5G66470	AT5G66470	RNA binding;GTP binding	0.247232	0.858336	0.711543	0.592002	0.646253	0.710095	0.0631932	0.0968327	0.823621	0.927878
7	247100_at	T	F	AT5G66520	AT5G66520	Tetratricopeptide repeat (TPR)-like superfamily protein	0.0266128	0.73956	0.700185	0.820893	0.833254	0.795356	0.120907	0.283886	0.740787	0.828023
7	247102_at	T	F	AT5G66550	AT5G66550	Maf-like protein	0.186311	0.791933	0.755964	0.706983	0.703683	0.758664	0.020706	0.131498	0.847286	0.915327
7	247115_at	T	F	AT5G65930	KCBP|PKCBP|ZWI	kinesin-like calmodulin-binding protein (ZWICHEL)	0.118681	0.626936	0.762365	0.573716	0.64756	0.644875	0.232069	0.294825	0.526651	0.686802
7	247116_at	T	F	AT5G65970	MLO10|ATMLO10	Seven transmembrane MLO family protein	0.368751	0.851041	0.602477	0.520518	0.559436	0.631145	0.225291	0.0225362	0.838641	0.933308
7	247118_at	T	F	AT5G65890	ACR1	ACT domain repeat 1	0.330545	0.815397	0.691139	0.605363	0.614758	0.671401	0.116603	0.113353	0.807518	0.944845
7	247121_at	T	F	AT5G66010	AT5G66010	RNA-binding (RRM/RBD/RNP motifs) family protein	0.54577	0.55821	0.624517	0.612427	0.343429	0.576645	0.289311	0.0926169	0.861087	0.882649
7	247131_at	T	F	AT5G66190	ATLFNR1|FNR1	ferredoxin-NADP(+)-oxidoreductase 1	0.156422	0.840008	0.759389	0.631334	0.699814	0.761801	0.0304075	0.154816	0.780169	0.91147
7	247136_at	T	F	AT5G66170	STR18	sulfurtransferase 18	0.341988	0.847336	0.661951	0.57267	0.592602	0.627883	0.173505	0.0738441	0.841178	0.959008
7	247139_at	T	F	AT5G66090	AT5G66090	unknown protein; FUNCTIONS IN: molecular_function unknown; LOCATED IN: chloroplast, chloroplast stroma; EXPRESSED IN: 21 plant structures; EXPRESSED DURING: 13 growth stages; Has 30201 Blast hits to 17322 proteins in 780 species: Archae - 12; Bacteria - 1396; Metazoa - 17338; Fungi - 3422; Plants - 5037; Viruses - 0; Other Eukaryotes - 2996 (source: NCBI BLink).	0.0756084	0.790542	0.825868	0.666453	0.749086	0.768405	0.109386	0.238169	0.750013	0.894869
7	247146_at	T	F	AT5G65610	AT5G65610	unknown protein; Has 1807 Blast hits to 1807 proteins in 277 species: Archae - 0; Bacteria - 0; Metazoa - 736; Fungi - 347; Plants - 385; Viruses - 0; Other Eukaryotes - 339 (source: NCBI BLink).	0.0996966	0.735	0.557658	0.558704	0.548435	0.671297	0.0761605	0.0678182	0.686225	0.698911
7	247148_at	T	F	AT5G65670	IAA9	indole-3-acetic acid inducible 9	0.143051	0.744522	0.794641	0.767569	0.717232	0.768725	0.0384031	0.219483	0.821913	0.913695
7	247162_at	T	F	AT5G65730	XTH6	xyloglucan endotransglucosylase/hydrolase 6	0.116836	0.817295	0.73416	0.74102	0.76415	0.753729	0.0468487	0.24111	0.800024	0.914767
7	247163_at	T	F	AT5G65685	AT5G65685	UDP-Glycosyltransferase superfamily protein	0.0732781	0.791687	0.828216	0.639429	0.792707	0.747737	0.238537	0.266091	0.667629	0.8021
7	247165_at	T	F	AT5G65790	ATMYB68|MYB68	myb domain protein 68	0.32201	0.829899	0.685389	0.597456	0.609352	0.663185	0.113032	0.073768	0.852402	0.944101
7	247166_at	T	F	AT5G65840	AT5G65840	Thioredoxin superfamily protein	0.165168	0.824669	0.743173	0.614323	0.687677	0.724897	0.00404972	0.123979	0.790699	0.894757
7	247170_at	T	F	AT5G65530	AT5G65530	Protein kinase superfamily protein	0.26475	0.829018	0.688415	0.603154	0.61238	0.683207	0.139152	0.0194871	0.84339	0.92148
7	247174_at	T	F	AT5G65250	AT5G65250	unknown protein; FUNCTIONS IN: molecular_function unknown; INVOLVED IN: biological_process unknown; LOCATED IN: chloroplast; EXPRESSED IN: 22 plant structures; EXPRESSED DURING: 13 growth stages; Has 30201 Blast hits to 17322 proteins in 780 species: Archae - 12; Bacteria - 1396; Metazoa - 17338; Fungi - 3422; Plants - 5037; Viruses - 0; Other Eukaryotes - 2996 (source: NCBI BLink).	0.00601683	0.801679	0.783612	0.642121	0.758937	0.7698	0.142229	0.202756	0.745257	0.83651
7	247182_at	T	F	AT5G65410	ZFHD2|ATHB25|HB25	homeobox protein 25	0.126359	0.840198	0.703746	0.713231	0.749387	0.774686	0.0245465	0.194526	0.796102	0.902347
7	247197_at	T	F	AT5G65240	AT5G65240	Leucine-rich repeat protein kinase family protein	0.316711	0.739576	0.716531	0.682704	0.932175	0.718628	0.47217	0.539245	0.437564	0.674484
7	247198_at	T	F	AT5G65290	AT5G65290	LMBR1-like membrane protein	0.190237	0.660023	0.891347	0.737705	0.809051	0.7586	0.339343	0.363536	0.616563	0.730271
7	247199_at	T	F	AT5G65210	TGA1	bZIP transcription factor family protein	0.369927	0.825696	0.681152	0.582351	0.560106	0.676158	0.172153	0.0456798	0.850162	0.957671
7	247201_at	T	F	AT5G65220	AT5G65220	Ribosomal L29 family protein	0.180617	0.821242	0.762189	0.655146	0.686936	0.762215	0.00389057	0.126327	0.80877	0.920028
7	247205_at	T	F	AT5G64890	PROPEP2	elicitor peptide 2 precursor	0.168721	0.836053	0.716884	0.572078	0.663914	0.624564	0.0157293	0.134174	0.776243	0.866648
7	247210_at	T	F	AT5G65020	ANNAT2	annexin 2	0.361874	0.832379	0.625177	0.554827	0.540028	0.651957	0.229755	0.0142659	0.875345	0.937599
7	247215_at	T	F	AT5G64905	PROPEP3	elicitor peptide 3 precursor	0.157792	0.767977	0.762074	0.564404	0.643189	0.588024	0.0457703	0.124062	0.78675	0.848409
7	247218_at	T	F	AT5G65010	ASN2	asparagine synthetase 2	0.0508669	0.775786	0.731175	0.771735	0.801874	0.712996	0.106442	0.293097	0.774283	0.883939
7	247222_at	T	F	AT5G64840	ATGCN5|GCN5	general control non-repressible 5	0.363438	0.831447	0.615653	0.575792	0.553424	0.656222	0.227922	0.0411954	0.865625	0.936905
7	247229_at	T	F	AT5G65160	AT5G65160	tetratricopeptide repeat (TPR)-containing protein	0.0340831	0.686413	0.865403	0.615571	0.688698	0.720864	0.18006	0.224482	0.717141	0.820407
7	247232_at	T	F	AT5G64940	OSA1|ATH13|ATOSA1|ATATH13	ABC2 homolog 13	0.201438	0.8383	0.726713	0.650502	0.685895	0.735523	0.0409923	0.113359	0.827681	0.925986
7	247234_at	T	F	AT5G64980	AT5G64980	unknown protein; BEST Arabidopsis thaliana protein match is: unknown protein (TAIR:AT4G02880.1); Has 1807 Blast hits to 1807 proteins in 277 species: Archae - 0; Bacteria - 0; Metazoa - 736; Fungi - 347; Plants - 385; Viruses - 0; Other Eukaryotes - 339 (source: NCBI BLink).	0.129731	0.789449	0.684237	0.576048	0.656489	0.697056	0.0017556	0.0649984	0.762931	0.797985
7	247235_at	T	F	AT5G64580	AT5G64580	AAA-type ATPase family protein	0.176258	0.879885	0.695809	0.602684	0.704579	0.703669	0.0157905	0.198788	0.774164	0.911889
7	247241_at	T	F	AT5G64680	AT5G64680	unknown protein; FUNCTIONS IN: molecular_function unknown; INVOLVED IN: biological_process unknown; LOCATED IN: nucleolus; EXPRESSED IN: 23 plant structures; EXPRESSED DURING: 13 growth stages; Has 114 Blast hits to 110 proteins in 37 species: Archae - 0; Bacteria - 0; Metazoa - 42; Fungi - 10; Plants - 37; Viruses - 0; Other Eukaryotes - 25 (source: NCBI BLink).	0.153163	0.735314	0.632361	0.781895	0.740623	0.709809	0.0151652	0.26317	0.746915	0.867165
7	247242_at	T	F	AT5G64690	AT5G64690	neurofilament triplet H protein-related	0.323984	0.775884	0.625216	0.549117	0.561956	0.604731	0.159256	0.018957	0.80702	0.914313
7	247252_at	T	F	AT5G64770	RGF9	Encodes a root meristem growth factor (RGF). Belongs to a family of functionally redundant homologous peptides that are secreted, tyrosine-sulfated, and expressed mainly in the stem cell area and the innermost layer of central columella cells. RGFs are required for maintenance of the root stem cell niche and transit amplifying cell proliferation. Members of this family include: At5g60810 (RGF1), …	0.300005	0.835482	0.711075	0.564119	0.592851	0.697445	0.118236	0.0349855	0.832159	0.932811
7	247255_at	T	F	AT5G64780	AT5G64780	Uncharacterised conserved protein UCP009193	0.194996	0.901321	0.523941	0.523856	0.639145	0.736048	0.140421	0.0365648	0.759132	0.84009
7	247261_at	T	F	AT5G64460	AT5G64460	Phosphoglycerate mutase family protein	0.162168	0.799098	0.780567	0.680046	0.693883	0.753818	0.00440138	0.13265	0.829359	0.914019
7	247270_at	T	F	AT5G64220	AT5G64220	Calmodulin-binding transcription activator protein with CG-1 and Ankyrin domains	0.317074	0.748766	0.700292	0.630164	0.565504	0.665925	0.149163	0.0184519	0.867	0.890878
7	247271_at	T	F	AT5G64270	AT5G64270	splicing factor, putative	0.178431	0.522772	0.839216	0.8691	0.820999	0.775609	0.357235	0.42159	0.609561	0.697889
7	247278_at	T	F	AT5G64380	AT5G64380	Inositol monophosphatase family protein	0.0605044	0.838868	0.741115	0.71416	0.789403	0.7959	0.0946217	0.239726	0.768966	0.885239
7	247280_at	T	F	AT5G64260	EXL2	EXORDIUM like 2	0.159456	0.745655	0.808361	0.657655	0.83759	0.751678	0.325471	0.388039	0.582134	0.726583
7	247283_at	T	F	AT5G64250	AT5G64250	Aldolase-type TIM barrel family protein	0.0860734	0.583772	0.845805	0.521713	0.627797	0.683317	0.342738	0.310575	0.509452	0.679973
7	247285_at	T	F	AT5G64400	AT5G64400	CONTAINS InterPro DOMAIN/s: CHCH (InterPro:IPR010625); BEST Arabidopsis thaliana protein match is: Cox19-like CHCH family protein (TAIR:AT5G09570.1); Has 1807 Blast hits to 1807 proteins in 277 species: Archae - 0; Bacteria - 0; Metazoa - 736; Fungi - 347; Plants - 385; Viruses - 0; Other Eukaryotes - 339 (source: NCBI BLink).	0.271732	0.673725	0.739482	0.704499	0.608243	0.617016	0.0147502	0.227465	0.777763	0.91366
7	247286_at	T	F	AT5G64280	DiT2.2	dicarboxylate transporter 2.2	0.106126	0.793499	0.693691	0.75008	0.869474	0.739353	0.22784	0.345003	0.685805	0.802131
7	247289_at	T	F	AT5G64290	DCT|DIT2.1	dicarboxylate transport 2.1	0.0854385	0.841165	0.780066	0.622139	0.739839	0.741615	0.103242	0.20355	0.746637	0.88425
7	247294_at	NA	NA	NA	NA	NA	0.192664	0.756182	0.761972	0.642428	0.852257	0.756417	0.325	0.356129	0.542786	0.704972
7	247296_at	T	F	AT5G64160	AT5G64160	unknown protein; FUNCTIONS IN: molecular_function unknown; INVOLVED IN: biological_process unknown; LOCATED IN: cellular_component unknown; EXPRESSED IN: 24 plant structures; EXPRESSED DURING: 15 growth stages; Has 30201 Blast hits to 17322 proteins in 780 species: Archae - 12; Bacteria - 1396; Metazoa - 17338; Fungi - 3422; Plants - 5037; Viruses - 0; Other Eukaryotes - 2996 (source: NCBI BLink).	0.0729015	0.701513	0.735995	0.839986	0.825558	0.756004	0.184236	0.372357	0.674059	0.812112
7	247297_at	T	F	AT5G64100	AT5G64100	Peroxidase superfamily protein	0.22173	0.835515	0.740173	0.613591	0.656152	0.728721	0.0398735	0.104655	0.813374	0.929326
7	247303_at	T	F	AT5G63890	HISN8|ATHDH|HDH	histidinol dehydrogenase	0.187488	0.798031	0.712248	0.598051	0.836095	0.745891	0.362221	0.415698	0.553791	0.698332
7	247305_at	T	F	AT5G63905	AT5G63905	unknown protein; FUNCTIONS IN: molecular_function unknown; INVOLVED IN: N-terminal protein myristoylation; LOCATED IN: cellular_component unknown; EXPRESSED IN: 20 plant structures; EXPRESSED DURING: 12 growth stages; Has 30201 Blast hits to 17322 proteins in 780 species: Archae - 12; Bacteria - 1396; Metazoa - 17338; Fungi - 3422; Plants - 5037; Viruses - 0; Other Eukaryotes - 2996 (source: NCBI…	0.0299145	0.858244	0.753919	0.612608	0.79267	0.730114	0.14476	0.264834	0.68632	0.84986
7	247308_at	T	F	AT5G63930	AT5G63930	Leucine-rich repeat protein kinase family protein	0.059462	0.757166	0.835249	0.587741	0.679584	0.726877	0.145169	0.200789	0.694033	0.842898
7	247310_at	T	F	AT5G63950	CHR24	chromatin remodeling 24	0.242417	0.598632	0.840624	0.816806	0.847925	0.725566	0.424917	0.478453	0.539175	0.720352
7	247312_at	T	F	AT5G63970	AT5G63970	Copine (Calcium-dependent phospholipid-binding protein) family	0.254041	0.776832	0.778383	0.582932	0.58224	0.679114	0.0585611	0.0566637	0.824496	0.917055
7	247313_at	T	F	AT5G63980	ALX8|HOS2|ATSAL1|SAL1|RON1|FRY1	Inositol monophosphatase family protein	0.45241	0.558226	0.749706	0.602223	0.891356	0.683661	0.659824	0.577235	0.309013	0.491848
7	247314_at	T	F	AT5G64000	SAL2|ATSAL2	Inositol monophosphatase family protein	0.311757	0.772227	0.544054	0.617103	0.585178	0.609188	0.163805	0.0149463	0.815722	0.845143
7	247318_at	T	F	AT5G63990	AT5G63990	Inositol monophosphatase family protein	0.559019	0.399293	0.559665	0.793967	0.888053	0.702222	0.551384	0.600748	0.282331	0.399883
7	247320_at	T	F	AT5G64040	PSAN	photosystem I reaction center subunit PSI-N, chloroplast, putative / PSI-N, putative (PSAN)	0.0978013	0.782045	0.818273	0.612767	0.683827	0.740294	0.106459	0.175971	0.728451	0.878702
7	247328_at	T	F	AT5G64130	AT5G64130	cAMP-regulated phosphoprotein 19-related protein	0.251097	0.800613	0.699453	0.644678	0.632575	0.693041	0.0967822	0.0799063	0.843298	0.904289
7	247331_at	T	F	AT5G63530	ATFP3|FP3	farnesylated protein 3	0.0959006	0.800303	0.791204	0.633734	0.795735	0.771189	0.240096	0.234552	0.65941	0.777979
7	247332_at	T	F	AT5G63440	AT5G63440	Protein of unknown function (DUF167)	0.15034	0.602107	0.612662	0.731552	0.698174	0.695038	0.231169	0.21281	0.556369	0.60336
7	247333_at	T	F	AT5G63600	FLS5|ATFLS5	flavonol synthase 5	0.305457	0.840267	0.683747	0.60614	0.613176	0.695196	0.140705	0.0447801	0.858322	0.946505
7	247336_at	T	F	AT5G63640	AT5G63640	ENTH/VHS/GAT family protein	0.213921	0.549281	0.799639	0.81954	0.813147	0.775148	0.310098	0.357718	0.593226	0.663
7	247337_at	T	F	AT5G63660	PDF2.5|LCR74	Scorpion toxin-like knottin superfamily protein	0.266164	0.841497	0.704487	0.603368	0.631736	0.706443	0.105208	0.0665699	0.83186	0.942223
7	247338_at	T	F	AT5G63680	AT5G63680	Pyruvate kinase family protein	0.311633	0.811694	0.716872	0.619702	0.610218	0.697716	0.10511	0.103381	0.831273	0.952555
7	247340_at	T	F	AT5G63700	AT5G63700	zinc ion binding;DNA binding	0.0428471	0.771568	0.769073	0.718981	0.793841	0.731627	0.184314	0.377098	0.695974	0.886965
7	247345_at	T	F	AT5G63760	ATARI15|ARI15	RING/U-box superfamily protein	0.0489558	0.752629	0.764376	0.783532	0.772949	0.840794	0.0897768	0.227259	0.736553	0.851103
7	247347_at	T	F	AT5G63780	SHA1	RING/FYVE/PHD zinc finger superfamily protein	0.0490719	0.766879	0.749145	0.730569	0.797609	0.712311	0.154872	0.314988	0.724147	0.858531
7	247356_at	T	F	AT5G63800	BGAL6|MUM2	Glycosyl hydrolase family 35 protein	0.0425073	0.702576	0.709351	0.750029	0.78547	0.65766	0.231336	0.406511	0.617503	0.819704
7	247359_at	T	F	AT5G63560	AT5G63560	HXXXD-type acyl-transferase family protein	0.300683	0.843394	0.679377	0.598856	0.61459	0.686696	0.129745	0.0638303	0.847586	0.941673
7	247360_at	T	F	AT5G63450	CYP94B1	cytochrome P450, family 94, subfamily B, polypeptide 1	0.12203	0.7591	0.745586	0.633615	0.699436	0.617426	0.0201569	0.239884	0.747764	0.853843
7	247362_at	T	F	AT5G63140	ATPAP29|PAP29	purple acid phosphatase 29	0.0662401	0.653713	0.6741	0.704195	0.751364	0.626442	0.179145	0.446627	0.61703	0.782574
7	247376_at	T	F	AT5G63310	NDPK2|NDPK IA|NDPK IA IA|NDPK1A|ATNDPK2	nucleoside diphosphate kinase 2	0.228565	0.812339	0.753451	0.660844	0.66282	0.738081	0.0366475	0.121721	0.839057	0.936626
7	247377_at	T	F	AT5G63180	AT5G63180	Pectin lyase-like superfamily protein	0.152482	0.830693	0.726073	0.701397	0.741762	0.765091	0.0158129	0.211832	0.798427	0.914929
7	247382_at	T	F	AT5G63400	ADK1	adenylate kinase 1	0.322821	0.842323	0.648452	0.586497	0.600965	0.701779	0.122779	0.0959936	0.813016	0.935266
7	247385_at	T	T	AT5G63420	emb2746	RNA-metabolising metallo-beta-lactamase family protein	0.203998	0.838014	0.745065	0.541685	0.659058	0.663746	0.0221794	0.142093	0.778666	0.890658
7	247388_s_at	F	NA	AT3G48590	HAP5A|NF-YC1|ATHAP5A	nuclear factor Y, subunit C1	0.369635	0.62623	0.70701	0.822644	0.939716	0.778129	0.474951	0.493866	0.531549	0.622463
7	247390_at	T	F	AT5G63520	AT5G63520	CONTAINS InterPro DOMAIN/s: F-box domain, Skp2-like (InterPro:IPR022364), FIST C domain (InterPro:IPR019494), FIST domain, N-terminal (InterPro:IPR013702); Has 137 Blast hits to 137 proteins in 56 species: Archae - 0; Bacteria - 88; Metazoa - 6; Fungi - 0; Plants - 32; Viruses - 0; Other Eukaryotes - 11 (source: NCBI BLink).	0.20523	0.65907	0.812685	0.787421	0.843232	0.784722	0.295238	0.395822	0.619864	0.73537
7	247392_at	T	F	AT5G63570	GSA1	glutamate-1-semialdehyde-2,1-aminomutase	0.254664	0.89219	0.646133	0.542368	0.634828	0.688504	0.090256	0.116361	0.791049	0.916938
7	247394_at	T	F	AT5G62865	AT5G62865	unknown protein; BEST Arabidopsis thaliana protein match is: unknown protein (TAIR:AT3G48020.1).	0.00798655	0.587012	0.886514	0.599631	0.622742	0.624516	0.155605	0.10418	0.701563	0.739273
7	247400_at	T	F	AT5G62840	AT5G62840	Phosphoglycerate mutase family protein	0.126154	0.848414	0.729154	0.673855	0.745369	0.773403	0.0281521	0.184475	0.804379	0.903194
7	247401_at	T	F	AT5G62790	PDE129|DXR	1-deoxy-D-xylulose 5-phosphate reductoisomerase	0.0964918	0.810011	0.800195	0.668793	0.736856	0.767664	0.0991857	0.211313	0.765025	0.89585
7	247410_at	T	F	AT5G62990	emb1692	Ubiquitin carboxyl-terminal hydrolase family protein	0.376203	0.744824	0.676848	0.616056	0.5321	0.69042	0.195761	0.0483285	0.845677	0.935211
7	247412_at	T	F	AT5G63010	AT5G63010	Transducin/WD40 repeat-like superfamily protein	0.0215687	0.732737	0.684411	0.767699	0.815822	0.723704	0.165749	0.418031	0.646551	0.855749
7	247413_at	NA	NA	NA	NA	NA	0.0762165	0.687583	0.533035	0.813347	0.743001	0.695619	0.00372835	0.265435	0.731734	0.814774
7	247415_at	T	F	AT5G63060	AT5G63060	Sec14p-like phosphatidylinositol transfer family protein	0.171276	0.821181	0.759306	0.674812	0.70988	0.756859	0.000732321	0.154636	0.821459	0.917853
7	247417_at	T	F	AT5G63040	AT5G63040	unknown protein; FUNCTIONS IN: molecular_function unknown; INVOLVED IN: biological_process unknown; LOCATED IN: chloroplast; EXPRESSED IN: 25 plant structures; EXPRESSED DURING: 15 growth stages; BEST Arabidopsis thaliana protein match is: unknown protein (TAIR:AT1G48460.1); Has 30201 Blast hits to 17322 proteins in 780 species: Archae - 12; Bacteria - 1396; Metazoa - 17338; Fungi - 3422; Plants …	0.109032	0.820089	0.764094	0.692067	0.757733	0.777077	0.0847426	0.248983	0.77424	0.901002
7	247418_at	T	F	AT5G63030	AT5G63030	Thioredoxin superfamily protein	0.147841	0.750164	0.72913	0.550671	0.588502	0.555716	0.0685243	0.136701	0.686476	0.840223
7	247420_at	T	F	AT5G63100	AT5G63100	S-adenosyl-L-methionine-dependent methyltransferases superfamily protein	0.0255282	0.835924	0.732334	0.72344	0.834044	0.797555	0.163469	0.30696	0.711415	0.842338
7	247422_at	T	F	AT5G62810	ATPEX14|PEX14|PED2	peroxin 14	0.247492	0.80484	0.680216	0.694476	0.925868	0.785898	0.382304	0.463537	0.570188	0.720343
7	247428_at	T	F	AT5G62600	AT5G62600	ARM repeat superfamily protein	0.0982	0.606379	0.632131	0.652704	0.615696	0.771029	0.0535413	0.062164	0.728763	0.684453
7	247439_at	T	F	AT5G62670	HA11|AHA11	H(+)-ATPase 11	0.0481167	0.748254	0.81172	0.767905	0.826823	0.739566	0.24861	0.411085	0.675266	0.856868
7	247444_at	T	F	AT5G62630	HIPL2	hipl2 protein precursor	0.115869	0.748392	0.852111	0.636032	0.780483	0.774403	0.278931	0.278003	0.64776	0.776977
7	247446_at	T	F	AT5G62650	AT5G62650	Tic22-like family protein	0.265159	0.645736	0.83617	0.722977	0.841154	0.761054	0.451641	0.461786	0.538578	0.673931
7	247447_at	T	F	AT5G62730	AT5G62730	Major facilitator superfamily protein	0.090985	0.762836	0.576251	0.624294	0.648998	0.775255	0.0688268	0.0785217	0.714169	0.731477
7	247449_at	T	F	AT5G62290	AT5G62290	nucleotide-sensitive chloride conductance regulator (ICln) family protein	0.134546	0.724367	0.610681	0.694553	0.84118	0.737918	0.342391	0.536426	0.470436	0.703777
7	247452_at	T	F	AT5G62430	CDF1	cycling DOF factor 1	0.231335	0.800039	0.557106	0.55008	0.585014	0.742371	0.0975284	0.0591802	0.732351	0.856867
7	247457_at	T	F	AT5G62170	AT5G62170	unknown protein; BEST Arabidopsis thaliana protein match is: unknown protein (TAIR:AT5G51850.1); Has 381 Blast hits to 359 proteins in 81 species: Archae - 0; Bacteria - 16; Metazoa - 101; Fungi - 21; Plants - 99; Viruses - 3; Other Eukaryotes - 141 (source: NCBI BLink).	0.502067	0.524265	0.803842	0.584962	0.831151	0.739318	0.555901	0.439278	0.350595	0.469149
7	247460_at	T	F	AT5G62050	OXA1AT|ATOXA1|OXA1	homolog of yeast oxidase assembly 1 (OXA1)	0.182592	0.544262	0.747389	0.828426	0.630982	0.72492	0.0112749	0.256418	0.737084	0.83967
7	247465_at	T	F	AT5G62190	PRH75	DEAD box RNA helicase (PRH75)	0.322114	0.699535	0.707055	0.778029	0.941673	0.840112	0.443394	0.493863	0.506033	0.6675
7	247469_at	T	F	AT5G62165	AGL42	AGAMOUS-like 42	0.21594	0.801695	0.752974	0.678647	0.663799	0.731868	0.0204627	0.152205	0.809901	0.943469
7	247473_at	T	F	AT5G62260	AT5G62260	AT hook motif DNA-binding family protein	0.233609	0.807668	0.753429	0.6344	0.63983	0.70697	0.0341774	0.0993541	0.824061	0.922509
7	247476_at	T	F	AT5G62330	AT5G62330	BEST Arabidopsis thaliana protein match is: Plant invertase/pectin methylesterase inhibitor superfamily protein (TAIR:AT5G62340.1); Has 9 Blast hits to 9 proteins in 2 species: Archae - 0; Bacteria - 0; Metazoa - 0; Fungi - 0; Plants - 9; Viruses - 0; Other Eukaryotes - 0 (source: NCBI BLink).	0.280159	0.751559	0.614095	0.567621	0.55974	0.66183	0.13446	0.0150187	0.82278	0.836548
7	247477_at	T	F	AT5G62340	AT5G62340	Plant invertase/pectin methylesterase inhibitor superfamily protein	0.140454	0.856963	0.672788	0.60493	0.684448	0.79769	0.0599971	0.0706973	0.79109	0.85889
7	247486_at	T	F	AT5G62140	AT5G62140	unknown protein; FUNCTIONS IN: molecular_function unknown; INVOLVED IN: biological_process unknown; LOCATED IN: chloroplast; EXPRESSED IN: 19 plant structures; EXPRESSED DURING: 13 growth stages; Has 60 Blast hits to 60 proteins in 24 species: Archae - 0; Bacteria - 14; Metazoa - 0; Fungi - 0; Plants - 45; Viruses - 0; Other Eukaryotes - 1 (source: NCBI BLink).	0.157367	0.866677	0.694593	0.65129	0.718667	0.77976	0.0220846	0.137494	0.804339	0.897345
7	247487_at	T	F	AT5G62150	AT5G62150	peptidoglycan-binding LysM domain-containing protein	0.17045	0.714452	0.856986	0.690184	0.844139	0.741762	0.348387	0.387982	0.588063	0.770105
7	247488_at	T	F	AT5G61820	AT5G61820	FUNCTIONS IN: molecular_function unknown; INVOLVED IN: biological_process unknown; LOCATED IN: vacuole; EXPRESSED IN: 24 plant structures; EXPRESSED DURING: 15 growth stages; CONTAINS InterPro DOMAIN/s: Stress up-regulated Nod 19 (InterPro:IPR011692); Has 30201 Blast hits to 17322 proteins in 780 species: Archae - 12; Bacteria - 1396; Metazoa - 17338; Fungi - 3422; Plants - 5037; Viruses - 0; Oth…	0.361821	0.393432	0.670726	0.809882	0.814767	0.593953	0.529098	0.708174	0.369689	0.547907
7	247517_at	T	F	AT5G61780	Tudor2|AtTudor2|TSN2	TUDOR-SN protein 2	0.0331708	0.794682	0.704994	0.762607	0.831302	0.850206	0.171136	0.262446	0.728182	0.812809
7	247521_at	T	F	AT5G61450	AT5G61450	P-loop containing nucleoside triphosphate hydrolases superfamily protein	0.334175	0.750688	0.712706	0.68708	0.584156	0.629176	0.157679	0.0971129	0.88303	0.964845
7	247523_at	T	F	AT5G61410	EMB2728|RPE	D-ribulose-5-phosphate-3-epimerase	0.220617	0.856513	0.722016	0.600651	0.663528	0.721118	0.047611	0.102824	0.811527	0.924262
7	247544_at	T	F	AT5G61670	AT5G61670	Encodes a close homolog of the Cauliflower OR (Orange) protein. The function of OR is to induce the differentiation of proplastids or other noncolored plastids into chromoplasts for carotenoid accumulation. Both proteins contain a Cysteine-rich zinc finger domain that is highly specific to DnaJ-like molecular chaperons.	0.0727851	0.804852	0.782467	0.694135	0.756043	0.77868	0.0653469	0.171453	0.800724	0.882572
7	247545_at	T	F	AT5G61530	AT5G61530	small G protein family protein / RhoGAP family protein	0.00455969	0.676786	0.694188	0.817404	0.752747	0.804884	0.0527891	0.208177	0.754473	0.790763
7	247555_at	T	F	AT5G61020	ECT3	evolutionarily conserved C-terminal region 3	0.0581837	0.500006	0.722673	0.899265	0.69534	0.747961	0.101606	0.237746	0.72988	0.767512
7	247560_at	T	F	AT5G61090	AT5G61090	Polynucleotidyl transferase, ribonuclease H-like superfamily protein	0.331009	0.757176	0.572409	0.512349	0.513349	0.554061	0.19781	0.101161	0.826016	0.841102
7	247563_at	T	F	AT5G61130	PDCB1	plasmodesmata callose-binding protein 1	0.243031	0.690581	0.652244	0.782859	0.904656	0.724134	0.322594	0.492225	0.5723	0.703264
7	247567_at	T	F	AT5G61190	AT5G61190	putative endonuclease or glycosyl hydrolase with C2H2-type zinc finger domain	0.402108	0.787551	0.66095	0.512921	0.500979	0.613383	0.205518	0.0550461	0.846962	0.91904
7	247568_at	T	F	AT5G61260	AT5G61260	Plant calmodulin-binding protein-related	0.352851	0.853403	0.597412	0.522965	0.573127	0.677556	0.18159	0.0254084	0.802541	0.920536
7	247570_at	T	F	AT5G61250	AtGUS1|GUS1	glucuronidase 1	0.399836	0.819349	0.63003	0.540255	0.509271	0.631527	0.238946	0.0627466	0.855756	0.934377
7	247575_at	T	F	AT5G61030	GR-RBP3	glycine-rich RNA-binding protein 3	0.112193	0.508114	0.686635	0.862371	0.677237	0.667667	0.0522685	0.288382	0.686935	0.80344
7	247582_at	T	F	AT5G60760	AT5G60760	P-loop containing nucleoside triphosphate hydrolases superfamily protein	0.0459668	0.714152	0.863027	0.661568	0.753713	0.756921	0.272926	0.346027	0.665196	0.808568
7	247587_at	T	F	AT5G60620	GPAT9	glycerol-3-phosphate acyltransferase 9	0.351451	0.694324	0.686828	0.627468	0.50183	0.634775	0.206811	0.00943149	0.823087	0.931889
7	247588_at	T	F	AT5G60640	PDI2|ATPDIL1-4|ATPDI2|PDIL1-4	PDI-like 1-4	0.375376	0.758201	0.665593	0.665861	0.551296	0.680778	0.23421	0.00986996	0.880145	0.95138
7	247595_at	T	F	AT5G60820	AT5G60820	RING/U-box superfamily protein	0.0868012	0.517761	0.519448	0.814103	0.6862	0.539696	0.077601	0.366567	0.690307	0.745359
7	247604_at	T	F	AT5G60950	COBL5	COBRA-like protein 5 precursor	0.326863	0.836369	0.685812	0.564057	0.58062	0.674608	0.142276	0.0226844	0.848415	0.936573
7	247605_at	T	F	AT5G60970	TCP5	TEOSINTE BRANCHED 1, cycloidea and PCF transcription factor 5	0.00541289	0.758155	0.709804	0.770023	0.783391	0.833332	0.074986	0.15553	0.769439	0.820095
7	247612_at	T	F	AT5G60730	AT5G60730	Anion-transporting ATPase	0.260869	0.745904	0.622355	0.693009	0.59955	0.7249	0.106534	0.076939	0.782448	0.889178
7	247618_at	T	F	AT5G60280	AT5G60280	Concanavalin A-like lectin protein kinase family protein	0.13842	0.73987	0.800263	0.676233	0.660236	0.742279	0.0817552	0.236872	0.724519	0.897589
7	247635_at	F	NA	AT5G60548	CPuORF62	conserved peptide upstream open reading frame 62	0.382229	0.606399	0.743515	0.800471	0.917665	0.847728	0.461646	0.471496	0.503533	0.615132
7	247637_at	T	F	AT5G60600	ISPG|CSB3|HDS|GCPE|CLB4	4-hydroxy-3-methylbut-2-enyl diphosphate synthase	0.215239	0.827398	0.746355	0.638908	0.671524	0.728418	0.0315846	0.114472	0.832708	0.932581
7	247644_s_at	F	NA	AT1G07940	AT1G07940	GTP binding Elongation factor Tu family protein	0.51345	0.748753	0.570467	0.566598	0.431151	0.634064	0.363633	0.131461	0.895569	0.921827
7	247645_at	T	F	AT5G60530	AT5G60530	late embryogenesis abundant protein-related / LEA protein-related	0.312892	0.806475	0.673893	0.590829	0.572076	0.686197	0.151306	0.0390175	0.849748	0.931429
7	247650_at	T	F	AT5G59960	AT5G59960	unknown protein; FUNCTIONS IN: molecular_function unknown; INVOLVED IN: biological_process unknown; LOCATED IN: nucleus; EXPRESSED IN: 24 plant structures; EXPRESSED DURING: 15 growth stages; Has 30201 Blast hits to 17322 proteins in 780 species: Archae - 12; Bacteria - 1396; Metazoa - 17338; Fungi - 3422; Plants - 5037; Viruses - 0; Other Eukaryotes - 2996 (source: NCBI BLink).	0.774787	0.290563	0.591114	0.513979	0.799175	0.580124	0.823708	0.628298	0.0131833	0.168628
7	247674_at	T	F	AT5G59930	AT5G59930	Cysteine/Histidine-rich C1 domain family protein	0.208467	0.864584	0.669704	0.566751	0.673923	0.694545	0.0168788	0.144731	0.781191	0.904993
7	247675_at	T	F	AT5G59940	AT5G59940	Cysteine/Histidine-rich C1 domain family protein	0.2831	0.790264	0.712116	0.623575	0.615575	0.664513	0.0830524	0.143436	0.836287	0.956404
7	247678_at	T	F	AT5G59520	ZIP2	ZRT/IRT-like protein 2	0.322159	0.852887	0.658671	0.583576	0.599832	0.690472	0.165138	0.0362315	0.845073	0.943339
7	247680_s_at	F	NA	AT1G61210	AT1G61210	Transducin/WD40 repeat-like superfamily protein	0.190395	0.587208	0.556032	0.650893	0.524459	0.540603	0.1372	0.06776	0.734058	0.799942
7	247684_at	T	F	AT5G59670	AT5G59670	Leucine-rich repeat protein kinase family protein	0.10415	0.766767	0.63367	0.680876	0.756684	0.753547	0.114632	0.200629	0.723559	0.817622
7	247685_at	T	F	AT5G59680	AT5G59680	Leucine-rich repeat protein kinase family protein	0.219023	0.835404	0.70931	0.555297	0.63437	0.710923	0.0563848	0.00207499	0.775917	0.874063
7	247694_at	T	F	AT5G59750	AT5G59750	DHBP synthase RibB-like alpha/beta domain;GTP cyclohydrolase II	0.199788	0.845844	0.735831	0.643849	0.686234	0.743413	0.0336513	0.135529	0.81818	0.930454
7	247695_at	T	F	AT5G59710	AtVIP2|VIP2	VIRE2 interacting protein 2	0.124602	0.79979	0.64935	0.71535	0.86345	0.794107	0.230864	0.340261	0.636314	0.755252
7	247699_at	T	F	AT5G59840	AT5G59840	Ras-related small GTP-binding family protein	0.26883	0.80162	0.581953	0.617082	0.620703	0.688577	0.0978298	0.107163	0.74834	0.885511
7	247702_at	T	F	AT5G59500	AT5G59500	protein C-terminal S-isoprenylcysteine carboxyl O-methyltransferases	0.276914	0.830732	0.727974	0.597814	0.636268	0.678169	0.0664863	0.156779	0.830712	0.936754
7	247704_at	T	F	AT5G59510	DVL18|RTFL5	ROTUNDIFOLIA like 5	0.002789	0.73248	0.801777	0.5474	0.707042	0.690151	0.193394	0.26022	0.661355	0.789025
7	247709_at	T	F	AT5G59250	AT5G59250	Major facilitator superfamily protein	0.247953	0.817041	0.733846	0.647963	0.652542	0.716537	0.0600171	0.0678117	0.85237	0.933991
7	247710_at	T	F	AT5G59260	AT5G59260	Concanavalin A-like lectin protein kinase family protein	0.329107	0.794299	0.509042	0.596798	0.58247	0.621383	0.172527	0.056562	0.754706	0.904213
7	247714_at	T	F	AT5G59340	WOX2	WUSCHEL related homeobox 2	0.0852214	0.763297	0.628414	0.72805	0.806483	0.80632	0.13585	0.33552	0.6636	0.737826
7	247717_at	T	F	AT5G59320	LTP3	lipid transfer protein 3	0.263141	0.833957	0.707002	0.598235	0.622261	0.699408	0.0984875	0.0983032	0.80234	0.937105
7	247721_at	T	F	AT5G59140	AT5G59140	BTB/POZ domain-containing protein	0.338405	0.832337	0.575146	0.611437	0.60805	0.617186	0.18204	0.134299	0.825745	0.946782
7	247724_at	T	F	AT5G59380	MBD6|ATMBD6	methyl-CPG-binding domain 6	0.419184	0.740189	0.568365	0.541988	0.502635	0.627305	0.164251	0.106635	0.717763	0.889729
7	247727_at	T	F	AT5G59490	AT5G59490	Haloacid dehalogenase-like hydrolase (HAD) superfamily protein	0.0525464	0.719364	0.847557	0.609315	0.731628	0.65204	0.236195	0.269962	0.67462	0.779292
7	247729_at	T	F	AT5G59530	AT5G59530	2-oxoglutarate (2OG) and Fe(II)-dependent oxygenase superfamily protein	0.183682	0.846478	0.751526	0.589324	0.684184	0.696888	0.0224617	0.146014	0.772303	0.920494
7	247733_at	T	F	AT5G59610	AT5G59610	Chaperone DnaJ-domain superfamily protein	0.0244459	0.809097	0.785181	0.595078	0.727468	0.745078	0.13346	0.165751	0.725108	0.822092
7	247740_at	T	F	AT5G58940	CRCK1	calmodulin-binding receptor-like cytoplasmic kinase 1	0.155179	0.868788	0.717033	0.576686	0.702111	0.676972	0.0189131	0.152255	0.764624	0.900213
7	247743_at	T	F	AT5G59010	AT5G59010	Protein kinase protein with tetratricopeptide repeat domain	0.0225221	0.730472	0.715006	0.731042	0.744919	0.765876	0.123641	0.207875	0.658076	0.797405
7	247745_at	T	F	AT5G59030	COPT1	copper transporter 1	0.34662	0.830522	0.638093	0.613743	0.60688	0.62877	0.141463	0.124753	0.829223	0.957307
7	247746_at	T	F	AT5G58970	UCP2|ATUCP2	uncoupling protein 2	0.570958	0.316842	0.73893	0.674489	0.80392	0.616139	0.7375	0.604558	0.195897	0.354564
7	247747_at	T	F	AT5G59000	AT5G59000	RING/FYVE/PHD zinc finger superfamily protein	0.313687	0.769869	0.713571	0.607088	0.580921	0.669928	0.0951279	0.0773357	0.849694	0.930302
7	247754_at	T	F	AT5G59080	AT5G59080	unknown protein; FUNCTIONS IN: molecular_function unknown; INVOLVED IN: response to oxidative stress; LOCATED IN: chloroplast; EXPRESSED IN: 18 plant structures; EXPRESSED DURING: 9 growth stages; BEST Arabidopsis thaliana protein match is: unknown protein (TAIR:AT3G46880.1); Has 1807 Blast hits to 1807 proteins in 277 species: Archae - 0; Bacteria - 0; Metazoa - 736; Fungi - 347; Plants - 385; V…	0.0396019	0.824348	0.696842	0.718855	0.777787	0.794028	0.0697049	0.181403	0.779472	0.85764
7	247755_at	T	F	AT5G59090	SBT4.12|ATSBT4.12	subtilase 4.12	0.329288	0.825554	0.681018	0.578502	0.576377	0.680763	0.164115	0.0389962	0.850816	0.945307
7	247760_at	T	F	AT5G59130	AT5G59130	Subtilase family protein	0.191523	0.854319	0.723366	0.631599	0.698128	0.771449	0.0117386	0.125878	0.791089	0.907762
7	247762_at	T	F	AT5G59170	AT5G59170	Proline-rich extensin-like family protein	0.0180407	0.892924	0.660334	0.557606	0.811368	0.755092	0.154122	0.271288	0.611403	0.795332
7	247765_at	T	F	AT5G58860	CYP86|CYP86A1	cytochrome P450, family 86, subfamily A, polypeptide 1	0.290719	0.839782	0.702264	0.590638	0.606642	0.688556	0.12415	0.0567847	0.846203	0.934087
7	247766_at	T	F	AT5G58870	ftsh9	FTSH protease 9	0.000325409	0.860042	0.720118	0.6876	0.817851	0.78002	0.142659	0.283264	0.71879	0.863807
7	247775_at	T	F	AT5G58690	PLC5|ATPLC5	phosphatidylinositol-speciwc phospholipase C5	0.268138	0.654549	0.784349	0.836708	0.9131	0.7763	0.382556	0.475285	0.60136	0.725295
7	247776_at	T	F	AT5G58700	ATPLC4|PLC4	phosphatidylinositol-speciwc phospholipase C4	0.521679	0.419268	0.610288	0.8217	0.898274	0.696291	0.551815	0.650576	0.328349	0.456581
7	247779_at	T	F	AT5G58760	DDB2	damaged DNA binding 2	0.0658354	0.738152	0.830315	0.763546	0.760518	0.774074	0.137043	0.228777	0.753976	0.89343
7	247788_at	T	F	AT5G58730	AT5G58730	pfkB-like carbohydrate kinase family protein	0.217617	0.797801	0.7795	0.634658	0.654538	0.712238	0.0198506	0.145875	0.814428	0.934328
7	247791_at	T	F	AT5G58710	ROC7	rotamase CYP 7	0.429946	0.752543	0.524086	0.637799	0.536322	0.579703	0.238741	0.144599	0.84324	0.94192
7	247795_at	T	F	AT5G58620	AT5G58620	zinc finger (CCCH-type) family protein	0.209218	0.659862	0.815291	0.765452	0.870452	0.726536	0.372524	0.428353	0.584334	0.717198
7	247806_at	T	F	AT5G58270	ATATM3|STA1|ATM3	ABC transporter of the mitochondrion 3	0.103494	0.875428	0.553061	0.619098	0.74655	0.735466	0.013421	0.177663	0.767571	0.846179
7	247810_at	T	F	AT5G58290	RPT3	regulatory particle triple-A ATPase 3	0.341977	0.507449	0.690934	0.887976	0.871843	0.78354	0.415739	0.524134	0.497729	0.617744
7	247812_at	T	F	AT5G58390	AT5G58390	Peroxidase superfamily protein	0.188795	0.845022	0.651904	0.684546	0.728634	0.730793	0.0359972	0.183457	0.794413	0.913265
7	247813_at	T	F	AT5G58330	AT5G58330	lactate/malate dehydrogenase family protein	0.211601	0.817063	0.763815	0.643633	0.668112	0.733146	0.0225982	0.11954	0.825382	0.931316
7	247814_at	T	F	AT5G58310	ATMES18|MES18	methyl esterase 18	0.0760276	0.783383	0.674375	0.7301	0.775292	0.82668	0.0554219	0.156067	0.759461	0.822521
7	247815_at	T	F	AT5G58420	AT5G58420	Ribosomal protein S4 (RPS4A) family protein	0.162222	0.807056	0.625272	0.720011	0.73287	0.706154	0.0112144	0.221829	0.761759	0.896538
7	247816_at	T	F	AT5G58260	AT5G58260	oxidoreductases, acting on NADH or NADPH, quinone or similar compound as acceptor	0.22388	0.846784	0.711114	0.642167	0.674666	0.736506	0.0618515	0.099487	0.829102	0.928429
7	247835_at	T	F	AT5G57910	AT5G57910	unknown protein; BEST Arabidopsis thaliana protein match is: unknown protein (TAIR:AT4G30630.1); Has 30201 Blast hits to 17322 proteins in 780 species: Archae - 12; Bacteria - 1396; Metazoa - 17338; Fungi - 3422; Plants - 5037; Viruses - 0; Other Eukaryotes - 2996 (source: NCBI BLink).	0.295851	0.809542	0.71525	0.553785	0.598826	0.66045	0.0386746	0.166036	0.777544	0.933938
7	247839_at	T	F	AT5G57870	eIFiso4G1	MIF4G domain-containing protein / MA3 domain-containing protein	0.0861336	0.641423	0.828527	0.819127	0.723314	0.80089	0.110786	0.250387	0.743648	0.860085
7	247848_at	T	F	AT5G58120	AT5G58120	Disease resistance protein (TIR-NBS-LRR class) family	0.05038	0.788047	0.586981	0.734828	0.768273	0.762062	0.0279299	0.207652	0.76849	0.840814
7	247849_at	T	F	AT5G58130	ROS3	RNA-binding (RRM/RBD/RNP motifs) family protein	0.249493	0.527868	0.768494	0.839222	0.861319	0.804449	0.390801	0.428825	0.503437	0.654611
7	247853_at	T	F	AT5G58140	NPL1|PHOT2	phototropin 2	0.193748	0.852275	0.720288	0.644653	0.697132	0.746901	0.0191344	0.13733	0.811945	0.924995
7	247855_at	T	F	AT5G58210	AT5G58210	hydroxyproline-rich glycoprotein family protein	0.170165	0.621383	0.691293	0.72365	0.803918	0.622624	0.419464	0.55014	0.452734	0.687962
7	247859_at	T	F	AT5G58410	AT5G58410	HEAT/U-box domain-containing protein	0.0897134	0.765292	0.769459	0.772661	0.742699	0.782125	0.0647863	0.216408	0.780598	0.893692
7	247862_at	T	F	AT5G58250	AT5G58250	unknown protein; FUNCTIONS IN: molecular_function unknown; INVOLVED IN: biological_process unknown; LOCATED IN: thylakoid, chloroplast; EXPRESSED IN: 22 plant structures; EXPRESSED DURING: 14 growth stages; CONTAINS InterPro DOMAIN/s: Protein of unknown function DUF2488 (InterPro:IPR019616); Has 1807 Blast hits to 1807 proteins in 277 species: Archae - 0; Bacteria - 0; Metazoa - 736; Fungi - 347;…	0.143178	0.844469	0.760563	0.623627	0.708626	0.752669	0.0464314	0.154362	0.775085	0.900656
7	247877_at	T	F	AT5G57740	XBAT32	XB3 ortholog 2 in Arabidopsis thaliana	0.526539	0.734646	0.549757	0.534386	0.4108	0.518542	0.325935	0.0861486	0.897658	0.943729
7	247878_at	T	F	AT5G57760	AT5G57760	unknown protein; Has 5 Blast hits to 5 proteins in 2 species: Archae - 0; Bacteria - 0; Metazoa - 0; Fungi - 0; Plants - 5; Viruses - 0; Other Eukaryotes - 0 (source: NCBI BLink).	0.184728	0.842591	0.673389	0.59998	0.66104	0.717246	0.0922006	0.106894	0.792753	0.910207
7	247880_at	T	F	AT5G57780	AT5G57780	EXPRESSED IN: 18 plant structures; EXPRESSED DURING: 12 growth stages; BEST Arabidopsis thaliana protein match is: sequence-specific DNA binding transcription factors (TAIR:AT4G30410.1); Has 123 Blast hits to 123 proteins in 11 species: Archae - 0; Bacteria - 0; Metazoa - 0; Fungi - 0; Plants - 123; Viruses - 0; Other Eukaryotes - 0 (source: NCBI BLink).	0.317847	0.685729	0.60961	0.680059	0.850781	0.849033	0.304673	0.309181	0.500851	0.551097
7	247884_at	T	F	AT5G57800	WAX2|FLP1|CER3|YRE	Fatty acid hydroxylase superfamily	0.0934548	0.764905	0.642037	0.761442	0.764436	0.707562	0.0250538	0.259651	0.783391	0.857412
7	247886_at	T	F	AT5G57850	AT5G57850	D-aminoacid aminotransferase-like PLP-dependent enzymes superfamily protein	0.0641736	0.820996	0.756433	0.616858	0.779455	0.787511	0.218932	0.235129	0.663099	0.79371
7	247888_at	T	F	AT5G57920	ENODL10|AtENODL10	early nodulin-like protein 10	0.0740936	0.803072	0.505921	0.657884	0.752773	0.658135	0.00759927	0.271452	0.749195	0.814116
7	247889_at	T	F	AT5G57930	APO2|emb1629	Arabidopsis thaliana protein of unknown function (DUF794)	0.0821124	0.828787	0.767295	0.690474	0.767658	0.763183	0.104863	0.229348	0.77333	0.896676
7	247891_at	T	F	AT5G57960	AT5G57960	GTP-binding protein, HflX	0.224648	0.833923	0.731549	0.617241	0.659783	0.739803	0.0405502	0.100177	0.828092	0.921394
7	247893_at	T	F	AT5G57980	RPB5C	RNA polymerase II fifth largest subunit, C	0.358462	0.782218	0.679468	0.610298	0.551455	0.693464	0.210101	0.0287829	0.873753	0.952893
7	247898_at	T	F	AT5G57360	FKL2|LKP1|ADO1|ZTL	Galactose oxidase/kelch repeat superfamily protein	0.0864432	0.700234	0.700098	0.737975	0.795854	0.764155	0.203273	0.228977	0.665331	0.74455
7	247899_at	T	F	AT5G57345	AT5G57345	unknown protein; Has 30201 Blast hits to 17322 proteins in 780 species: Archae - 12; Bacteria - 1396; Metazoa - 17338; Fungi - 3422; Plants - 5037; Viruses - 0; Other Eukaryotes - 2996 (source: NCBI BLink).	0.156634	0.813624	0.781449	0.657927	0.703747	0.744013	0.0268758	0.148266	0.796744	0.91319
7	247900_at	T	F	AT5G57290	AT5G57290	60S acidic ribosomal protein family	0.540705	0.674193	0.53696	0.580475	0.390177	0.603167	0.398466	0.175622	0.89349	0.91344
7	247901_at	T	F	AT5G57300	AT5G57300	S-adenosyl-L-methionine-dependent methyltransferases superfamily protein	0.18124	0.838841	0.645791	0.638711	0.675687	0.765635	0.0772887	0.0776609	0.802383	0.890215
7	247902_at	T	F	AT5G57350	ATAHA3|HA3|AHA3	H(+)-ATPase 3	0.162259	0.729717	0.78776	0.659097	0.648035	0.704733	0.0423839	0.168107	0.793431	0.89543
7	247910_at	T	F	AT5G57410	AT5G57410	Afadin/alpha-actinin-binding protein	0.159003	0.79607	0.744917	0.688905	0.85488	0.737683	0.234767	0.378308	0.616427	0.804056
7	247912_at	T	F	AT5G57480	AT5G57480	P-loop containing nucleoside triphosphate hydrolases superfamily protein	0.300377	0.81021	0.591352	0.500549	0.594072	0.571759	0.109157	0.0955541	0.7497	0.889327
7	247916_at	T	T	AT5G57590	BIO1	adenosylmethionine-8-amino-7-oxononanoate transaminases	0.130931	0.732042	0.646359	0.573842	0.816344	0.60638	0.349116	0.386776	0.59103	0.66732
7	247931_at	T	F	AT5G57040	AT5G57040	Lactoylglutathione lyase / glyoxalase I family protein	0.266938	0.842233	0.668289	0.59815	0.621476	0.709473	0.124289	0.00551461	0.839	0.911534
7	247936_at	T	F	AT5G57030	LUT2	Lycopene beta/epsilon cyclase protein	0.208724	0.832551	0.728972	0.658492	0.6717	0.764854	0.0599659	0.0919706	0.821239	0.925421
7	247937_at	T	F	AT5G57110	AT-ACA8|ACA8	autoinhibited Ca2+ -ATPase, isoform 8	0.647273	0.381771	0.520263	0.667221	0.8528	0.731212	0.56815	0.538142	0.17422	0.277887
7	247943_at	T	F	AT5G57170	AT5G57170	Tautomerase/MIF superfamily protein	0.202985	0.863076	0.691844	0.639688	0.701507	0.749592	0.0425163	0.134366	0.816432	0.916443
7	247944_at	T	F	AT5G57100	AT5G57100	Nucleotide/sugar transporter family protein	0.534652	0.412091	0.745967	0.697243	0.852254	0.629455	0.632571	0.602378	0.284471	0.434427
7	247946_at	T	F	AT5G57180	CIA2	chloroplast import apparatus 2	0.0530037	0.754166	0.754651	0.795567	0.842346	0.74825	0.228666	0.413871	0.705753	0.848999
7	247947_at	T	F	AT5G57090	AGR1|ATPIN2|EIR1|PIN2|WAV6|AGR	Auxin efflux carrier family protein	0.224802	0.811108	0.750548	0.605011	0.634517	0.708581	0.0311869	0.103836	0.794947	0.925123
7	247951_at	T	F	AT5G57240	ORP4C	OSBP(oxysterol binding protein)-related protein 4C	0.0957826	0.850366	0.521967	0.560296	0.696881	0.693371	0.0411668	0.201496	0.701808	0.836562
7	247955_at	T	F	AT5G56950	NFA3|NAP1;3|NFA03	nucleosome assembly protein 1;3	0.137661	0.739227	0.532883	0.722939	0.708151	0.782572	0.0416513	0.0820618	0.755714	0.788248
7	247962_at	T	F	AT5G56580	MKK6|ATMKK6|ANQ1	MAP kinase kinase 6	0.0467877	0.74912	0.769447	0.591182	0.702435	0.646668	0.118215	0.19147	0.706954	0.83709
7	247963_at	T	F	AT5G56590	AT5G56590	O-Glycosyl hydrolases family 17 protein	0.14139	0.667912	0.746968	0.838354	0.864121	0.76658	0.321262	0.456925	0.645325	0.753589
7	247964_at	T	F	AT5G56600	PFN3|PRF3	profilin 3	0.109443	0.841487	0.748258	0.619346	0.716103	0.786746	0.0695203	0.164467	0.747391	0.875243
7	247965_at	T	F	AT5G56540	ATAGP14|AGP14	arabinogalactan protein 14	0.40379	0.811333	0.60178	0.532018	0.502482	0.640944	0.260479	0.0516952	0.865116	0.932384
7	247967_at	T	F	AT5G56620	NAC099|anac099	NAC domain containing protein 99	0.13607	0.648463	0.651167	0.509677	0.502809	0.592015	0.0508119	0.0106737	0.693991	0.746548
7	247970_at	T	F	AT5G56720	AT5G56720	Lactate/malate dehydrogenase family protein	0.124856	0.754901	0.754056	0.706757	0.707311	0.689153	0.0174421	0.232272	0.806852	0.91577
7	247977_at	T	F	AT5G56850	AT5G56850	unknown protein; EXPRESSED IN: 21 plant structures; EXPRESSED DURING: 13 growth stages; Has 35333 Blast hits to 34131 proteins in 2444 species: Archae - 798; Bacteria - 22429; Metazoa - 974; Fungi - 991; Plants - 531; Viruses - 0; Other Eukaryotes - 9610 (source: NCBI BLink).	0.0623857	0.702962	0.719288	0.846927	0.848381	0.798233	0.167819	0.324181	0.721015	0.809314
7	247980_at	T	F	AT5G56860	GNC|GATA21	GATA type zinc finger transcription factor family protein	0.0284752	0.819447	0.704448	0.732591	0.78943	0.791431	0.0800335	0.224241	0.769751	0.859212
7	247983_at	T	F	AT5G56630	PFK7	phosphofructokinase 7	0.415387	0.509571	0.676633	0.833135	0.89622	0.793895	0.476658	0.552312	0.438329	0.557924
7	247985_at	T	F	AT5G56790	AT5G56790	Protein kinase superfamily protein	0.0812379	0.78849	0.784032	0.647369	0.807111	0.722651	0.27767	0.347065	0.605681	0.809935
7	247989_at	T	F	AT5G56350	AT5G56350	Pyruvate kinase family protein	0.288187	0.623096	0.701192	0.843925	0.882568	0.843928	0.347101	0.444528	0.537899	0.655172
7	247991_at	T	F	AT5G56320	ATEXP14|ATEXPA14|EXP14|ATHEXP ALPHA 1.5|EXPA1	expansin A14	0.387481	0.79023	0.63109	0.555761	0.515758	0.623302	0.260144	0.0848825	0.889846	0.925782
7	247999_at	T	F	AT5G56150	UBC30	ubiquitin-conjugating enzyme 30	0.0645874	0.659475	0.731437	0.851775	0.768797	0.748655	0.0949988	0.30615	0.757727	0.8522
7	248005_at	T	F	AT5G56240	AT5G56240	BEST Arabidopsis thaliana protein match is: hapless 8 (TAIR:AT5G56250.1); Has 35333 Blast hits to 34131 proteins in 2444 species: Archae - 798; Bacteria - 22429; Metazoa - 974; Fungi - 991; Plants - 531; Viruses - 0; Other Eukaryotes - 9610 (source: NCBI BLink).	0.0427699	0.58521	0.917142	0.613188	0.658376	0.688173	0.204383	0.218768	0.624866	0.742798
7	248008_at	T	F	AT5G56270	ATWRKY2|WRKY2	WRKY DNA-binding protein 2	0.190686	0.674217	0.551626	0.645406	0.795525	0.692155	0.363111	0.524496	0.397932	0.674662
7	248010_at	T	F	AT5G56290	ATPEX5|PEX5	peroxin 5	0.021566	0.851985	0.699182	0.55062	0.781084	0.75446	0.24417	0.40708	0.596585	0.786803
7	248016_at	T	F	AT5G56380	AT5G56380	F-box/RNI-like/FBD-like domains-containing protein	0.176524	0.621095	0.809325	0.836678	0.847367	0.723357	0.333116	0.468731	0.647618	0.747211
7	248021_at	T	F	AT5G56500	AT5G56500	TCP-1/cpn60 chaperonin family protein	0.267553	0.82872	0.700576	0.647527	0.643659	0.708393	0.0805255	0.150358	0.816711	0.9584
7	248023_at	T	F	AT5G56450	AT5G56450	Mitochondrial substrate carrier family protein	0.222578	0.76929	0.675968	0.599087	0.849509	0.800725	0.299494	0.34182	0.581925	0.659101
7	248025_at	T	F	AT5G55850	NOI	RPM1-interacting protein 4 (RIN4) family protein	0.0251645	0.567432	0.836664	0.812137	0.770778	0.697407	0.276122	0.419254	0.684293	0.794256
7	248026_at	T	F	AT5G55710	AT5G55710	FUNCTIONS IN: molecular_function unknown; INVOLVED IN: biological_process unknown; LOCATED IN: chloroplast thylakoid membrane, chloroplast; EXPRESSED IN: 23 plant structures; EXPRESSED DURING: 14 growth stages; BEST Arabidopsis thaliana protein match is: Uncharacterised conserved protein ycf60 (TAIR:AT2G47840.1); Has 1807 Blast hits to 1807 proteins in 277 species: Archae - 0; Bacteria - 0; Metaz…	0.235819	0.848487	0.735221	0.587354	0.651275	0.730313	0.0553745	0.0904025	0.814042	0.911154
7	248027_at	T	F	AT5G55630	TPK1|ATTPK1|ATKCO1|KCO1	Outward rectifying potassium channel protein	0.18885	0.818297	0.779678	0.620379	0.671365	0.680709	0.0349159	0.189009	0.783069	0.905484
7	248028_at	T	F	AT5G55620	AT5G55620	unknown protein; BEST Arabidopsis thaliana protein match is: unknown protein (TAIR:AT3G09950.1); Has 30201 Blast hits to 17322 proteins in 780 species: Archae - 12; Bacteria - 1396; Metazoa - 17338; Fungi - 3422; Plants - 5037; Viruses - 0; Other Eukaryotes - 2996 (source: NCBI BLink).	0.192933	0.831969	0.735392	0.671421	0.69687	0.758646	0.029893	0.117701	0.830675	0.920358
7	248032_at	T	F	AT5G55860	AT5G55860	Plant protein of unknown function (DUF827)	0.312928	0.808461	0.713053	0.570389	0.578504	0.686784	0.0894083	0.110416	0.820107	0.91851
7	248036_at	T	F	AT5G55920	OLI2	S-adenosyl-L-methionine-dependent methyltransferases superfamily protein	0.159299	0.508652	0.606256	0.867624	0.667826	0.704404	0.0450615	0.192349	0.709467	0.772133
7	248037_at	T	F	AT5G55930	OPT1|ATOPT1	oligopeptide transporter 1	0.0283189	0.823875	0.628299	0.73031	0.80312	0.699599	0.0902626	0.325634	0.72427	0.868527
7	248045_at	T	F	AT5G56030	HSP81-2|HSP90.2|AtHsp90.2|ERD8	heat shock protein 81-2	0.106181	0.548158	0.706238	0.821769	0.706263	0.641462	0.15455	0.362012	0.640771	0.803586
7	248048_at	T	F	AT5G56080	NAS2|ATNAS2	nicotianamine synthase 2	0.259248	0.787418	0.543513	0.517675	0.57005	0.583796	0.134109	0.0255699	0.742478	0.812423
7	248059_at	T	F	AT5G55540	TRN1|LOP1	tornado 1	0.0476607	0.772563	0.748323	0.596066	0.794958	0.619881	0.309103	0.468428	0.589202	0.805919
7	248060_at	T	F	AT5G55560	AT5G55560	Protein kinase superfamily protein	0.197762	0.791708	0.789907	0.611304	0.639204	0.74582	0.0309641	0.158447	0.757564	0.908142
7	248064_at	NA	NA	NA	NA	NA	0.232868	0.848876	0.636043	0.646519	0.681107	0.765788	0.0945224	0.141385	0.780306	0.894376
7	248065_at	T	F	AT5G55580	AT5G55580	Mitochondrial transcription termination factor family protein	0.171213	0.879443	0.677847	0.609487	0.701067	0.726012	0.0118864	0.136021	0.800711	0.902362
7	248067_at	T	F	AT5G55600	AT5G55600	agenet domain-containing protein / bromo-adjacent homology (BAH) domain-containing protein	0.309823	0.686005	0.679121	0.672543	0.867031	0.765609	0.376347	0.37614	0.526912	0.617298
7	248075_at	T	F	AT5G55740	CRR21	Tetratricopeptide repeat (TPR)-like superfamily protein	0.175522	0.817408	0.744901	0.701395	0.716104	0.753737	0.00622782	0.163654	0.827295	0.926088
7	248076_at	T	F	AT5G55750	AT5G55750	hydroxyproline-rich glycoprotein family protein	0.250434	0.775673	0.734347	0.516117	0.576384	0.590585	0.0822815	0.0259384	0.747678	0.865835
7	248091_at	T	F	AT5G55120	VTC5	galactose-1-phosphate guanylyltransferase (GDP)s;GDP-D-glucose phosphorylases;quercetin 4'-O-glucosyltransferases	0.780499	0.0628614	0.53755	0.62568	0.740651	0.507611	0.805913	0.640144	0.0283023	0.0484749
7	248093_at	T	F	AT5G55210	AT5G55210	unknown protein; FUNCTIONS IN: molecular_function unknown; INVOLVED IN: biological_process unknown; LOCATED IN: chloroplast; EXPRESSED IN: 23 plant structures; EXPRESSED DURING: 13 growth stages; BEST Arabidopsis thaliana protein match is: unknown protein (TAIR:AT4G22320.1); Has 1807 Blast hits to 1807 proteins in 277 species: Archae - 0; Bacteria - 0; Metazoa - 736; Fungi - 347; Plants - 385; Vi…	0.203772	0.765551	0.798078	0.658004	0.855711	0.775305	0.37777	0.432692	0.55586	0.73995
7	248094_at	T	F	AT5G55220	AT5G55220	trigger factor type chaperone family protein	0.222658	0.86464	0.710754	0.598682	0.664154	0.73859	0.0451351	0.106044	0.808101	0.920765
7	248100_at	T	F	AT5G55180	AT5G55180	O-Glycosyl hydrolases family 17 protein	0.733146	0.18775	0.543194	0.701114	0.815517	0.593286	0.733888	0.657856	0.0966582	0.166922
7	248101_at	T	F	AT5G55200	AT5G55200	Co-chaperone GrpE family protein	0.30877	0.516497	0.743926	0.869419	0.895988	0.72912	0.49319	0.569498	0.480994	0.635607
7	248104_at	T	F	AT5G55250	IAMT1	IAA carboxylmethyltransferase 1	0.0829345	0.820905	0.732791	0.618652	0.755185	0.711891	0.105522	0.232405	0.722023	0.86271
7	248120_at	T	F	AT5G54540	AT5G54540	Uncharacterised conserved protein (UCP012943)	0.0781305	0.899521	0.500927	0.545219	0.764105	0.705124	0.0409273	0.218147	0.637553	0.780865
7	248126_at	T	F	AT5G54760	AT5G54760	Translation initiation factor SUI1 family protein	0.195666	0.556638	0.822278	0.829182	0.627161	0.637313	0.0113733	0.248366	0.813318	0.893629
7	248128_at	T	F	AT5G54770	THI1|TZ|THI4	thiazole biosynthetic enzyme, chloroplast (ARA6) (THI1) (THI4)	0.147053	0.817799	0.758475	0.617072	0.68309	0.742313	0.0374342	0.138192	0.765159	0.901253
7	248129_at	T	F	AT5G54780	AT5G54780	Ypt/Rab-GAP domain of gyp1p superfamily protein	0.103366	0.812135	0.78484	0.629062	0.703931	0.731792	0.050269	0.176054	0.765473	0.903314
7	248131_at	T	F	AT5G54830	AT5G54830	DOMON domain-containing protein / dopamine beta-monooxygenase N-terminal domain-containing protein	0.00885019	0.65493	0.61794	0.832726	0.755395	0.780073	0.155046	0.198466	0.740802	0.75419
7	248132_at	T	F	AT5G54840	ATSGP1|SGP1	Ras-related small GTP-binding family protein	0.167922	0.767883	0.818675	0.610069	0.643258	0.716922	0.0483423	0.134847	0.777497	0.89853
7	248133_at	T	F	AT5G54850	AT5G54850	unknown protein; Has 1807 Blast hits to 1807 proteins in 277 species: Archae - 0; Bacteria - 0; Metazoa - 736; Fungi - 347; Plants - 385; Viruses - 0; Other Eukaryotes - 339 (source: NCBI BLink).	0.369035	0.773959	0.734669	0.586238	0.533326	0.645284	0.158883	0.0233946	0.863413	0.945818
7	248134_at	T	F	AT5G54860	AT5G54860	Major facilitator superfamily protein	0.524248	0.68357	0.608712	0.537178	0.399593	0.610011	0.306319	0.089167	0.890433	0.915306
7	248144_at	T	F	AT5G54800	GPT1|ATGPT1	glucose 6-phosphate/phosphate translocator 1	0.196383	0.883722	0.646771	0.594878	0.672032	0.783035	0.0425448	0.110115	0.7798	0.884929
7	248150_at	T	F	AT5G54670	KATC|ATK3	kinesin 3	0.359015	0.827761	0.629658	0.511881	0.517168	0.665647	0.229547	0.0762909	0.848712	0.917892
7	248151_at	T	F	AT5G54270	LHCB3|LHCB3*1	light-harvesting chlorophyll B-binding protein 3	0.0927421	0.791528	0.797712	0.633136	0.701936	0.753965	0.111691	0.185817	0.728637	0.881168
7	248153_at	T	F	AT5G54250	DND2|HLM1|ATCNGC4|CNGC4	cyclic nucleotide-gated cation channel 4	0.106186	0.816386	0.712088	0.737975	0.779126	0.751842	0.0496963	0.255292	0.78543	0.903184
7	248154_at	T	F	AT5G54400	AT5G54400	S-adenosyl-L-methionine-dependent methyltransferases superfamily protein	0.193654	0.776271	0.650512	0.654336	0.655781	0.702581	0.0429169	0.151711	0.825927	0.861369
7	248162_at	T	F	AT5G54500	FQR1	flavodoxin-like quinone reductase 1	0.22973	0.825099	0.744141	0.574667	0.620091	0.720281	0.0465747	0.0608167	0.821718	0.896029
7	248165_at	T	F	AT5G54430	ATPHOS32|PHOS32	Adenine nucleotide alpha hydrolases-like superfamily protein	0.360038	0.806347	0.601211	0.660058	0.585556	0.711597	0.198902	0.0441074	0.865536	0.937073
7	248167_at	T	F	AT5G54530	AT5G54530	Protein of unknown function, DUF538	0.0252476	0.868514	0.640349	0.686845	0.852324	0.767308	0.192731	0.324648	0.67971	0.817239
7	248169_at	T	F	AT5G54610	ANK	ankyrin	0.185602	0.7733	0.686983	0.610263	0.648882	0.758901	0.0579585	0.0488759	0.807612	0.866322
7	248174_at	T	F	AT5G54600	AT5G54600	Translation protein SH3-like family protein	0.106865	0.814618	0.798826	0.636935	0.711365	0.75214	0.082618	0.182818	0.764264	0.891002
7	248176_at	T	F	AT5G54650	Fh5|ATFH5	formin homology5	0.160367	0.784069	0.79388	0.697033	0.867798	0.810692	0.326861	0.42865	0.606844	0.777961
7	248177_at	T	F	AT5G54630	AT5G54630	zinc finger protein-related	0.112913	0.857606	0.682402	0.669483	0.734708	0.788105	0.00197598	0.156666	0.794038	0.883291
7	248178_at	T	F	AT5G54370	AT5G54370	Late embryogenesis abundant (LEA) protein-related	0.340718	0.79773	0.621694	0.548673	0.536712	0.658849	0.193867	0.013218	0.833689	0.918272
7	248181_at	T	F	AT5G54290	CcdA	cytochrome c biogenesis protein family	0.192275	0.838457	0.752944	0.60917	0.667265	0.741934	0.013942	0.124529	0.805139	0.913481
7	248183_at	T	F	AT5G54040	AT5G54040	Cysteine/Histidine-rich C1 domain family protein	0.224537	0.813632	0.708571	0.602833	0.629438	0.730851	0.0767636	0.0475491	0.789146	0.90377
7	248186_at	T	F	AT5G53880	AT5G53880	unknown protein; FUNCTIONS IN: molecular_function unknown; INVOLVED IN: biological_process unknown; LOCATED IN: mitochondrion, plasma membrane; EXPRESSED IN: 23 plant structures; EXPRESSED DURING: 13 growth stages; Has 30201 Blast hits to 17322 proteins in 780 species: Archae - 12; Bacteria - 1396; Metazoa - 17338; Fungi - 3422; Plants - 5037; Viruses - 0; Other Eukaryotes - 2996 (source: NCBI BL…	0.635536	0.221021	0.627336	0.659174	0.743953	0.638212	0.719165	0.62065	0.0700008	0.248869
7	248187_at	T	F	AT5G53940	AT5G53940	Yippee family putative zinc-binding protein	0.225359	0.766605	0.806159	0.679119	0.879585	0.808218	0.37954	0.430467	0.570978	0.733108
7	248189_at	T	F	AT5G54090	AT5G54090	DNA mismatch repair protein MutS, type 2	0.0336118	0.80429	0.719962	0.698595	0.841976	0.792891	0.139875	0.333055	0.701347	0.850801
7	248190_at	T	T	AT5G54130	AT5G54130	Calcium-binding endonuclease/exonuclease/phosphatase family	0.309444	0.617416	0.766812	0.820735	0.897472	0.82264	0.408807	0.476574	0.566404	0.655209
7	248201_at	T	F	AT5G54180	PTAC15	plastid transcriptionally active 15	0.303837	0.795907	0.726618	0.606291	0.589856	0.718271	0.115041	0.0130916	0.858521	0.922222
7	248203_at	T	F	AT5G54230	MYB49|AtMYB49	myb domain protein 49	0.175843	0.827803	0.748919	0.568165	0.670467	0.668824	0.0381456	0.169926	0.754282	0.912487
7	248209_at	T	F	AT5G53990	AT5G53990	UDP-Glycosyltransferase superfamily protein	0.356148	0.789524	0.563901	0.60211	0.562879	0.616126	0.216452	0.0147135	0.828866	0.892588
7	248212_at	T	F	AT5G54020	AT5G54020	Cysteine/Histidine-rich C1 domain family protein	0.263892	0.840671	0.64515	0.555338	0.621537	0.636293	0.107606	0.0435637	0.833115	0.894385
7	248224_at	T	F	AT5G53490	AT5G53490	Tetratricopeptide repeat (TPR)-like superfamily protein	0.259695	0.846956	0.712649	0.590605	0.629455	0.712695	0.0851558	0.06342	0.826566	0.932938
7	248227_at	T	F	AT5G53820	AT5G53820	Late embryogenesis abundant protein (LEA) family protein	0.352023	0.732497	0.526087	0.550412	0.52191	0.555637	0.237657	0.0145578	0.809794	0.828054
7	248231_at	T	F	AT5G53770	AT5G53770	Nucleotidyltransferase family protein	0.1398	0.596998	0.710922	0.857087	0.861568	0.771809	0.33738	0.449843	0.572875	0.708206
7	248235_at	T	F	AT5G53860	emb2737|EMB64	embryo defective 2737	0.0508216	0.850518	0.752785	0.674167	0.787857	0.747426	0.144235	0.285946	0.737767	0.88553
7	248242_at	T	F	AT5G53580	AT5G53580	NAD(P)-linked oxidoreductase superfamily protein	0.110158	0.797125	0.795318	0.670836	0.717362	0.765057	0.0697551	0.176898	0.784981	0.890435
7	248243_at	F	NA	AT5G53588	CPuORF50	conserved peptide upstream open reading frame 50	0.226676	0.615812	0.889909	0.696746	0.804521	0.719116	0.403505	0.382923	0.560812	0.690993
7	248247_at	T	F	AT5G53210	SPCH	basic helix-loop-helix (bHLH) DNA-binding superfamily protein	0.175365	0.806438	0.688175	0.641879	0.651459	0.742885	0.0685317	0.020361	0.849808	0.878903
7	248248_at	T	F	AT5G53120	ATSPDS3|SPDS3|SPMS	spermidine synthase 3	0.27108	0.580146	0.570033	0.768545	0.547624	0.529843	0.114316	0.229036	0.767988	0.867278
7	248252_at	T	F	AT5G53250	AGP22|ATAGP22	arabinogalactan protein 22	0.366554	0.841904	0.584184	0.521133	0.546753	0.639543	0.226962	0.00981768	0.844822	0.925766
7	248254_at	T	F	AT5G53320	AT5G53320	Leucine-rich repeat protein kinase family protein	0.400304	0.819308	0.577674	0.56923	0.533809	0.641688	0.266124	0.0615373	0.872354	0.923552
7	248258_at	T	F	AT5G53400	BOB1	HSP20-like chaperones superfamily protein	0.295414	0.684651	0.743843	0.721563	0.619639	0.662264	0.0454049	0.243259	0.783383	0.944538
7	248261_at	T	F	AT5G53280	PDV1	plastid division1	0.065713	0.857073	0.650523	0.566191	0.694939	0.824301	0.0155234	0.0476186	0.726242	0.777425
7	248263_at	T	F	AT5G53370	ATPMEPCRF|PMEPCRF	pectin methylesterase PCR fragment F	0.279375	0.647764	0.720146	0.790172	0.897761	0.765917	0.44299	0.465887	0.507213	0.643292
7	248264_at	T	F	AT5G53310	AT5G53310	myosin heavy chain-related	0.117847	0.662203	0.805333	0.76142	0.82047	0.75202	0.23978	0.313665	0.653806	0.744389
7	248267_at	T	F	AT5G53460	GLT1	NADH-dependent glutamate synthase 1	0.297047	0.842217	0.694554	0.572963	0.596608	0.727189	0.135629	0.0123457	0.849856	0.911975
7	248278_at	T	F	AT5G52890	AT5G52890	AT hook motif-containing protein	0.0151323	0.798845	0.66523	0.664775	0.751372	0.79073	0.0469081	0.193494	0.703521	0.811001
7	248283_at	T	F	AT5G52920	PKP-BETA1|PKP2|PKP1	plastidic pyruvate kinase beta subunit 1	0.184944	0.615188	0.801763	0.56544	0.668408	0.686844	0.336328	0.336921	0.513994	0.622615
7	248285_at	T	F	AT5G52960	AT5G52960	unknown protein; FUNCTIONS IN: molecular_function unknown; INVOLVED IN: biological_process unknown; LOCATED IN: chloroplast; EXPRESSED IN: 23 plant structures; EXPRESSED DURING: 13 growth stages; CONTAINS InterPro DOMAIN/s: Protein of unknown function DUF3143 (InterPro:IPR021489); Has 1807 Blast hits to 1807 proteins in 277 species: Archae - 0; Bacteria - 0; Metazoa - 736; Fungi - 347; Plants - 3…	0.114544	0.804685	0.803207	0.669073	0.717664	0.763097	0.0665178	0.178021	0.782733	0.895387
7	248287_at	T	F	AT5G52970	AT5G52970	thylakoid lumen 15.0 kDa protein	0.174868	0.825772	0.761992	0.671301	0.710108	0.747114	0.00253766	0.148426	0.818637	0.926709
7	248292_at	T	F	AT5G53030	AT5G53030	unknown protein; CONTAINS InterPro DOMAIN/s: Protein of unknown function DUF688 (InterPro:IPR007789); BEST Arabidopsis thaliana protein match is: unknown protein (TAIR:AT4G27810.1); Has 1807 Blast hits to 1807 proteins in 277 species: Archae - 0; Bacteria - 0; Metazoa - 736; Fungi - 347; Plants - 385; Viruses - 0; Other Eukaryotes - 339 (source: NCBI BLink).	0.101216	0.887114	0.602896	0.590528	0.831993	0.838938	0.176334	0.279187	0.592193	0.735627
7	248293_at	T	F	AT5G53050	AT5G53050	alpha/beta-Hydrolases superfamily protein	0.39917	0.763839	0.671459	0.630983	0.553032	0.624617	0.194291	0.035343	0.872182	0.964037
7	248298_at	T	F	AT5G53110	AT5G53110	RING/U-box superfamily protein	0.351622	0.808069	0.690963	0.576568	0.554439	0.649657	0.172222	0.0186251	0.871519	0.946208
7	248299_at	T	F	AT5G53080	AT5G53080	Tetratricopeptide repeat (TPR)-like superfamily protein	0.0392278	0.859556	0.724342	0.596121	0.775449	0.7647	0.209776	0.307194	0.647473	0.796781
7	248311_at	T	F	AT5G52570	CHY2|BCH2|BETA-OHASE 2|B2	beta-carotene hydroxylase 2	0.417753	0.825253	0.534657	0.537993	0.502418	0.626581	0.319333	0.107052	0.878787	0.912988
7	248329_at	T	F	AT5G52780	AT5G52780	Protein of unknown function (DUF3464)	0.00101898	0.791141	0.707672	0.783157	0.836094	0.788253	0.133337	0.326719	0.733539	0.852081
7	248331_at	T	F	AT5G52650	AT5G52650	RNA binding Plectin/S10 domain-containing protein	0.361365	0.684256	0.66831	0.672366	0.527122	0.656506	0.15628	0.0568153	0.802825	0.903434
7	248333_at	T	F	AT5G52390	AT5G52390	PAR1 protein	0.156811	0.730461	0.711763	0.689772	0.666435	0.657072	0.0581322	0.280889	0.799494	0.832662
7	248336_at	T	F	AT5G52420	AT5G52420	unknown protein; FUNCTIONS IN: molecular_function unknown; INVOLVED IN: biological_process unknown; LOCATED IN: endoplasmic reticulum; EXPRESSED IN: 24 plant structures; EXPRESSED DURING: 13 growth stages; BEST Arabidopsis thaliana protein match is: unknown protein (TAIR:AT5G23920.1); Has 30201 Blast hits to 17322 proteins in 780 species: Archae - 12; Bacteria - 1396; Metazoa - 17338; Fungi - 342…	0.253021	0.757991	0.705757	0.661384	0.843479	0.807591	0.284113	0.31426	0.586086	0.671608
7	248338_at	T	F	AT5G52440	HCF106	Bacterial sec-independent translocation protein mttA/Hcf106	0.0653415	0.827657	0.789512	0.661335	0.755682	0.779772	0.128554	0.231909	0.737359	0.879553
7	248339_at	T	F	AT5G52520	OVA6|PRORS1	Class II aaRS and biotin synthetases superfamily protein	0.204972	0.856055	0.727274	0.598346	0.670894	0.728509	0.0148207	0.152164	0.798339	0.916874
7	248348_at	T	F	AT5G52190	AT5G52190	Sugar isomerase (SIS) family protein	0.0395998	0.838153	0.734101	0.716642	0.793251	0.805089	0.104275	0.241043	0.759081	0.872729
7	248349_at	T	F	AT5G52240	MSBP1|AtMAPR5|ATMP1	membrane steroid binding protein 1	0.406766	0.788673	0.664399	0.599511	0.521726	0.641826	0.223319	0.0188417	0.863878	0.963316
7	248353_at	T	F	AT5G52320	CYP96A4	cytochrome P450, family 96, subfamily A, polypeptide 4	0.0402536	0.76802	0.645758	0.604669	0.767489	0.651048	0.202396	0.385797	0.595528	0.802335
7	248357_at	T	F	AT5G52380	AT5G52380	VASCULAR-RELATED NAC-DOMAIN 6	0.116529	0.688585	0.777163	0.816578	0.854006	0.813862	0.300271	0.39706	0.619529	0.772497
7	248362_at	T	F	AT5G52470	ATFIB1|FBR1|FIB1|SKIP7|ATFBR1	fibrillarin 1	0.120003	0.736535	0.62983	0.729293	0.72378	0.723898	0.0779413	0.278621	0.663787	0.832374
7	248365_at	T	F	AT5G52500	AT5G52500	unknown protein; BEST Arabidopsis thaliana protein match is: unknown protein (TAIR:AT3G57400.1); Has 1807 Blast hits to 1807 proteins in 277 species: Archae - 0; Bacteria - 0; Metazoa - 736; Fungi - 347; Plants - 385; Viruses - 0; Other Eukaryotes - 339 (source: NCBI BLink).	0.132688	0.857042	0.638658	0.556558	0.652975	0.685221	0.0113123	0.130047	0.68121	0.812098
7	248366_at	T	F	AT5G52510	SCL8	SCARECROW-like 8	0.0225841	0.694155	0.617316	0.585937	0.619936	0.780169	0.022275	0.00527054	0.700525	0.657368
7	248368_at	T	F	AT5G51950	AT5G51950	Glucose-methanol-choline (GMC) oxidoreductase family protein	0.142972	0.79009	0.615563	0.526308	0.615802	0.561223	0.0938247	0.12427	0.762742	0.828541
7	248370_at	T	F	AT5G52170	HDG7	homeodomain GLABROUS 7	0.109262	0.761596	0.787213	0.642007	0.685504	0.751922	0.0691444	0.140533	0.769182	0.879827
7	248372_at	T	F	AT5G51850	AT5G51850	unknown protein; BEST Arabidopsis thaliana protein match is: unknown protein (TAIR:AT5G62170.1); Has 384 Blast hits to 375 proteins in 79 species: Archae - 0; Bacteria - 14; Metazoa - 135; Fungi - 31; Plants - 92; Viruses - 0; Other Eukaryotes - 112 (source: NCBI BLink).	0.122427	0.693925	0.685236	0.741176	0.811145	0.819924	0.206129	0.209956	0.642946	0.704751
7	248377_at	T	F	AT5G51720	AT5G51720	2 iron, 2 sulfur cluster binding	0.269867	0.846919	0.703412	0.618611	0.646542	0.710795	0.0860543	0.0921052	0.83123	0.945925
7	248379_at	T	F	AT5G51700	RAR1|PBS2|ATRAR1|RPR2	protein binding;zinc ion binding	0.567224	0.610394	0.592481	0.608791	0.336323	0.50954	0.375225	0.165281	0.912378	0.923379
7	248380_at	T	F	AT5G51820	ATPGMP|PGM|PGM1|STF1	phosphoglucomutase	0.291714	0.814738	0.740903	0.574902	0.596597	0.65791	0.0654965	0.105418	0.821501	0.939657
7	248382_at	T	F	AT5G51890	AT5G51890	Peroxidase superfamily protein	0.018588	0.851246	0.513101	0.519904	0.75189	0.639292	0.165383	0.277066	0.543091	0.715739
7	248391_at	T	F	AT5G52030	AT5G52030	TraB family protein	0.200273	0.789121	0.760238	0.666326	0.676313	0.73049	0.0244795	0.0761763	0.83544	0.901809
7	248398_at	T	F	AT5G51970	AT5G51970	GroES-like zinc-binding alcohol dehydrogenase family protein	0.550343	0.458819	0.641295	0.722126	0.901907	0.676331	0.667401	0.652522	0.239565	0.414692
7	248399_at	T	F	AT5G52010	AT5G52010	C2H2-like zinc finger protein	0.22693	0.659667	0.792583	0.742545	0.603526	0.682084	0.0721625	0.0483096	0.876396	0.887739
7	248401_at	T	F	AT5G52110	HCF208|CCB2	Protein of unknown function (DUF2930)	0.0254142	0.808129	0.800775	0.640441	0.776911	0.759422	0.183123	0.247724	0.688339	0.828597
7	248402_at	T	F	AT5G52100	crr1	Dihydrodipicolinate reductase, bacterial/plant	0.126969	0.845304	0.71177	0.695721	0.747337	0.793957	0.0255713	0.181401	0.7936	0.899898
7	248407_at	T	F	AT5G51500	AT5G51500	Plant invertase/pectin methylesterase inhibitor superfamily	0.344864	0.745095	0.64022	0.594153	0.511862	0.696514	0.226669	0.0116072	0.805511	0.898675
7	248409_at	T	F	AT5G51545	LPA2	low psii accumulation2	0.114164	0.827578	0.765458	0.68302	0.737163	0.771821	0.0433903	0.176266	0.794935	0.903882
7	248410_at	T	F	AT5G51570	AT5G51570	SPFH/Band 7/PHB domain-containing membrane-associated protein family	0.669654	0.305314	0.553336	0.732673	0.856075	0.691647	0.629084	0.5888	0.173951	0.268071
7	248412_at	T	F	AT5G51590	AT5G51590	AT hook motif DNA-binding family protein	0.24061	0.756755	0.716995	0.666454	0.611885	0.728741	0.107889	0.0235646	0.852786	0.896266
7	248416_at	T	F	AT5G51630	AT5G51630	Disease resistance protein (TIR-NBS-LRR class) family	0.0950939	0.778414	0.814425	0.591065	0.683597	0.690404	0.130086	0.194326	0.725386	0.87599
7	248419_at	T	F	AT5G51550	EXL3	EXORDIUM like 3	0.363027	0.483273	0.781053	0.615961	0.761289	0.622887	0.559719	0.524122	0.325084	0.559138
7	248421_at	T	F	AT5G51510	AT5G51510	unknown protein; CONTAINS InterPro DOMAIN/s: Protein of unknown function DUF1352 (InterPro:IPR009787); Has 30201 Blast hits to 17322 proteins in 780 species: Archae - 12; Bacteria - 1396; Metazoa - 17338; Fungi - 3422; Plants - 5037; Viruses - 0; Other Eukaryotes - 2996 (source: NCBI BLink).	0.290334	0.808614	0.695862	0.684496	0.648076	0.698581	0.0807429	0.151154	0.848092	0.954043
7	248422_at	T	F	AT5G51640	YLS7|TBL17	Plant protein of unknown function (DUF828)	0.141479	0.649813	0.854473	0.759608	0.682598	0.746805	0.107155	0.277765	0.755812	0.882333
7	248424_at	T	F	AT5G51680	AT5G51680	hydroxyproline-rich glycoprotein family protein	0.149622	0.730225	0.821567	0.649316	0.665986	0.730471	0.0376062	0.19955	0.78456	0.888412
7	248442_at	T	F	AT5G51280	AT5G51280	DEAD-box protein abstrakt, putative	0.658683	0.20191	0.565832	0.697466	0.801156	0.586428	0.743213	0.684856	0.0537849	0.231386
7	248447_at	T	F	AT5G51120	PABN1|ATPABN1	polyadenylate-binding protein 1	0.126328	0.748708	0.688934	0.769261	0.735312	0.709991	0.065643	0.253781	0.742392	0.895229
7	248449_at	T	F	AT5G51110	AT5G51110	Transcriptional coactivator/pterin dehydratase	0.174866	0.842527	0.746979	0.627097	0.687955	0.742955	0.00223828	0.123795	0.805916	0.911025
7	248458_at	T	F	AT5G51430	EYE	conserved oligomeric Golgi complex component-related / COG complex component-related	0.282297	0.559439	0.574065	0.770524	0.529331	0.538946	0.205272	0.0609081	0.839056	0.844131
7	248459_at	T	F	AT5G51020	CRL	crumpled leaf	0.137255	0.831909	0.768638	0.661452	0.720359	0.772222	0.0454604	0.173974	0.780353	0.905565
7	248460_at	T	F	AT5G50915	AT5G50915	basic helix-loop-helix (bHLH) DNA-binding superfamily protein	0.117646	0.784743	0.706481	0.767374	0.767816	0.736792	0.0366556	0.27938	0.78855	0.912136
7	248463_at	T	F	AT5G51130	AT5G51130	S-adenosyl-L-methionine-dependent methyltransferases superfamily protein	0.65968	0.356047	0.595694	0.737396	0.897926	0.647551	0.742325	0.731422	0.145011	0.331812
7	248464_at	T	F	AT5G51160	AT5G51160	Ankyrin repeat family protein	0.206954	0.768882	0.776515	0.597073	0.618453	0.706826	0.0350309	0.158394	0.769131	0.90484
7	248472_at	T	F	AT5G50860	AT5G50860	Protein kinase superfamily protein	0.170225	0.741607	0.788616	0.683249	0.860537	0.790905	0.35569	0.485566	0.578068	0.760317
7	248473_at	T	F	AT5G50810	TIM8	translocase inner membrane subunit 8	0.246245	0.673525	0.601474	0.797642	0.657943	0.656032	0.0713558	0.141183	0.788941	0.886407
7	248474_at	T	F	AT5G50850	MAB1	Transketolase family protein	0.228554	0.876039	0.639976	0.605067	0.678662	0.772615	0.0474455	0.115551	0.778537	0.907273
7	248480_at	T	F	AT5G50920	DCA1|CLPC|ATHSP93-V|CLPC1|HSP93-V	CLPC homologue 1	0.280396	0.82613	0.697262	0.626199	0.621852	0.72191	0.113496	0.0570064	0.84222	0.933619
7	248484_at	T	F	AT5G51030	AT5G51030	NAD(P)-binding Rossmann-fold superfamily protein	0.110125	0.825596	0.605936	0.672678	0.708606	0.796978	0.0319459	0.157995	0.746634	0.816802
7	248486_at	T	F	AT5G51060	RHD2|RBOHC|ATRBOHC	NADPH/respiratory burst oxidase protein D	0.228729	0.834756	0.733064	0.593838	0.650891	0.719431	0.0459902	0.11771	0.819934	0.928918
7	248491_at	T	F	AT5G51010	AT5G51010	Rubredoxin-like superfamily protein	0.116295	0.816162	0.777743	0.676154	0.728198	0.777646	0.0486192	0.14239	0.793308	0.892486
7	248492_at	T	F	AT5G51040	AT5G51040	unknown protein; CONTAINS InterPro DOMAIN/s: Protein of unknown function DUF339 (InterPro:IPR005631); Has 532 Blast hits to 532 proteins in 207 species: Archae - 0; Bacteria - 285; Metazoa - 16; Fungi - 41; Plants - 40; Viruses - 0; Other Eukaryotes - 150 (source: NCBI BLink).	0.291235	0.755768	0.787476	0.582577	0.553253	0.646281	0.084354	0.0698337	0.820809	0.94056
7	248493_at	T	F	AT5G51100	FSD2	Fe superoxide dismutase 2	0.232892	0.867036	0.702464	0.593084	0.66327	0.733569	0.0546663	0.103538	0.821099	0.915582
7	248495_at	T	F	AT5G50780	AT5G50780	Histidine kinase-, DNA gyrase B-, and HSP90-like ATPase family protein	0.246996	0.587803	0.658083	0.796455	0.59915	0.613413	0.0864924	0.192855	0.813364	0.854704
7	248497_at	T	F	AT5G50380	EXO70F1|ATEXO70F1	exocyst subunit exo70 family protein F1	0.295532	0.659318	0.648989	0.763258	0.919542	0.718377	0.463491	0.618489	0.438911	0.634738
7	248508_at	T	F	AT5G50320	AtELP3|HAC8|ELP3|ELO3|HAG3	radical SAM domain-containing protein / GCN5-related N-acetyltransferase (GNAT) family protein	0.0820985	0.753493	0.698907	0.802253	0.776998	0.737452	0.0855007	0.291782	0.735806	0.87386
7	248509_at	T	F	AT5G50335	AT5G50335	unknown protein; Has 30201 Blast hits to 17322 proteins in 780 species: Archae - 12; Bacteria - 1396; Metazoa - 17338; Fungi - 3422; Plants - 5037; Viruses - 0; Other Eukaryotes - 2996 (source: NCBI BLink).	0.0729401	0.851966	0.645518	0.570471	0.731334	0.819071	0.0151308	0.0872946	0.693774	0.794526
7	248510_at	T	F	AT5G50315	AT5G50315	Mutator-like transposase family, has a 5.0e-14 P-value blast match to Q9XE24 /118-277 Pfam PF03108 MuDR family transposase (MuDr-element domain)	0.586068	0.398141	0.636913	0.704671	0.857325	0.590003	0.640737	0.635819	0.214999	0.383482
7	248512_at	T	F	AT5G50460	AT5G50460	secE/sec61-gamma protein transport protein	0.391931	0.817132	0.572116	0.574172	0.547306	0.666798	0.256861	0.0801732	0.866921	0.918588
7	248515_at	F	NA	AT5G50640	AT5G50640	CBS / octicosapeptide/Phox/Bemp1 (PB1) domains-containing protein	0.168992	0.808517	0.575786	0.558297	0.656951	0.559385	0.0413908	0.390424	0.652478	0.865416
7	248516_at	F	NA	AT5G50645	AT5G50645	unknown protein; BEST Arabidopsis thaliana protein match is: unknown protein (TAIR:AT5G50540.1); Has 30201 Blast hits to 17322 proteins in 780 species: Archae - 12; Bacteria - 1396; Metazoa - 17338; Fungi - 3422; Plants - 5037; Viruses - 0; Other Eukaryotes - 2996 (source: NCBI BLink).	0.0315038	0.744964	0.522075	0.696598	0.802884	0.701147	0.139774	0.43288	0.601769	0.780613
7	248518_at	F	NA	AT5G50560	AT5G50560	Protein of unknown function (DUF 3339)	0.235218	0.808605	0.76597	0.571122	0.622112	0.667263	0.0475713	0.122139	0.807978	0.940774
7	248526_at	T	T	AT5G50740	AT5G50740	Heavy metal transport/detoxification superfamily protein	0.110711	0.684399	0.723406	0.527589	0.746243	0.589686	0.418716	0.536999	0.436327	0.671594
7	248528_at	T	F	AT5G50760	AT5G50760	SAUR-like auxin-responsive protein family	0.391409	0.82138	0.634783	0.582776	0.54424	0.694473	0.2066	0.0280891	0.849213	0.952727
7	248532_at	T	F	AT5G49940	ATCNFU2|NFU2	NIFU-like protein 2	0.140085	0.846988	0.703107	0.628234	0.707429	0.773038	0.00456092	0.0924228	0.8136	0.865524
7	248533_at	T	F	AT5G50020	AT5G50020	DHHC-type zinc finger family protein	0.619453	0.36514	0.541721	0.687699	0.853408	0.598563	0.60124	0.655034	0.157272	0.333113
7	248535_at	T	F	AT5G50120	AT5G50120	Transducin/WD40 repeat-like superfamily protein	0.39727	0.792228	0.563202	0.57453	0.541729	0.678453	0.243805	0.00729635	0.805496	0.936023
7	248538_at	T	F	AT5G50110	AT5G50110	S-adenosyl-L-methionine-dependent methyltransferases superfamily protein	0.268048	0.863154	0.625255	0.547978	0.615763	0.748392	0.143259	0.00909106	0.824676	0.889372
7	248540_at	T	F	AT5G50160	FRO8|ATFRO8	ferric reduction oxidase 8	0.15706	0.835056	0.725575	0.689639	0.733726	0.759835	0.0157644	0.167811	0.81175	0.920035
7	248544_at	NA	NA	NA	NA	NA	0.227755	0.799213	0.661427	0.66063	0.657424	0.747502	0.130881	0.0140811	0.832958	0.880079
7	248547_at	T	F	AT5G50280	EMB1006	Pentatricopeptide repeat (PPR) superfamily protein	0.166809	0.805096	0.74462	0.697672	0.711174	0.77495	0.0135653	0.146587	0.813734	0.918949
7	248548_at	T	F	AT5G50300	AZG2|ATAZG2	Xanthine/uracil permease family protein	0.304086	0.841194	0.596431	0.56287	0.578928	0.683552	0.163288	0.0178708	0.814344	0.89043
7	248551_at	T	F	AT5G50200	WR3|NRT3.1|ATNRT3.1	nitrate transmembrane transporters	0.186388	0.783119	0.799069	0.649241	0.668824	0.752894	0.0241258	0.149927	0.790612	0.898005
7	248552_at	T	F	AT5G50250	CP31B	chloroplast RNA-binding protein 31B	0.232742	0.816387	0.755645	0.622462	0.644582	0.736047	0.0384765	0.0845905	0.823561	0.927577
7	248558_at	T	F	AT5G49990	AT5G49990	Xanthine/uracil permease family protein	0.3135	0.775205	0.745563	0.561168	0.540128	0.616712	0.114418	0.0230002	0.848244	0.914171
7	248560_at	T	F	AT5G49970	ATPPOX|PPOX|PDX3	pyridoxin (pyrodoxamine) 5'-phosphate oxidase	0.0153969	0.801898	0.800132	0.680955	0.777652	0.793599	0.189949	0.295698	0.712147	0.854172
7	248562_at	T	T	AT5G49680	KIP	Golgi-body localisation protein domain ;RNA pol II promoter Fmp27 protein domain	0.145746	0.810852	0.783774	0.558567	0.645655	0.710904	0.0335024	0.109734	0.766344	0.880669
7	248565_at	T	F	AT5G49710	AT5G49710	unknown protein; BEST Arabidopsis thaliana protein match is: unknown protein (TAIR:AT4G24590.1); Has 35333 Blast hits to 34131 proteins in 2444 species: Archae - 798; Bacteria - 22429; Metazoa - 974; Fungi - 991; Plants - 531; Viruses - 0; Other Eukaryotes - 9610 (source: NCBI BLink).	0.522589	0.746748	0.597475	0.52773	0.407566	0.562103	0.368489	0.121345	0.898187	0.947812
7	248566_s_at	F	NA	AT5G49740	ATFRO7|FRO7	ferric reduction oxidase 7	0.144166	0.824811	0.735845	0.716268	0.744076	0.756089	0.0200921	0.202667	0.799864	0.919743
7	248569_at	T	F	AT5G49770	AT5G49770	Leucine-rich repeat protein kinase family protein	0.0325898	0.747414	0.816664	0.573594	0.679488	0.719459	0.168244	0.190402	0.657241	0.810244
7	248570_at	T	F	AT5G49780	AT5G49780	Leucine-rich repeat protein kinase family protein	0.075464	0.689172	0.846953	0.537548	0.689312	0.706086	0.280694	0.246415	0.568974	0.737026
7	248573_at	T	F	AT5G49720	KOR|RSW2|TSD1|GH9A1|DEC|KOR1|ATGH9A1|IRX2	glycosyl hydrolase 9A1	0.0545021	0.640183	0.746495	0.585754	0.615885	0.773064	0.130538	0.152796	0.595879	0.73329
7	248575_at	T	F	AT5G49840	AT5G49840	ATP-dependent Clp protease	0.301261	0.726547	0.792327	0.652359	0.882443	0.785054	0.462801	0.447428	0.508191	0.662426
7	248576_at	T	F	AT5G49810	MMT	methionine S-methyltransferase	0.260532	0.727209	0.719665	0.515588	0.50433	0.624315	0.0671502	0.0398393	0.764651	0.866431
7	248577_at	T	F	AT5G49870	AT5G49870	Mannose-binding lectin superfamily protein	0.324286	0.750977	0.522932	0.547866	0.550837	0.581703	0.189977	0.0775104	0.787921	0.861819
7	248579_at	T	F	AT5G49880	AT5G49880	mitotic checkpoint family protein	0.158505	0.89465	0.658672	0.61881	0.735375	0.715629	0.0132363	0.232061	0.762215	0.905285
7	248583_at	T	F	AT5G49930	emb1441	zinc knuckle (CCHC-type) family protein	0.748342	0.323081	0.589816	0.52819	0.814903	0.507838	0.840112	0.712442	0.00702684	0.184169
7	248588_at	T	F	AT5G49540	AT5G49540	Rab5-interacting family protein	0.344459	0.704674	0.543406	0.710507	0.92135	0.755343	0.447379	0.57873	0.384758	0.599405
7	248592_at	T	F	AT5G49280	AT5G49280	hydroxyproline-rich glycoprotein family protein	0.283	0.611062	0.685276	0.784622	0.878997	0.747851	0.33641	0.442987	0.55036	0.617476
7	248594_at	T	F	AT5G49210	AT5G49210	unknown protein; Has 3675 Blast hits to 2315 proteins in 312 species: Archae - 2; Bacteria - 342; Metazoa - 1190; Fungi - 281; Plants - 114; Viruses - 4; Other Eukaryotes - 1742 (source: NCBI BLink).	0.301343	0.806423	0.551562	0.579186	0.617735	0.657235	0.1335	0.106932	0.759202	0.87095
7	248595_at	T	F	AT5G49230	HRB1	Drought-responsive family protein	0.146541	0.703395	0.727324	0.652072	0.764735	0.798661	0.191859	0.114506	0.651162	0.66962
7	248599_at	T	F	AT5G49380	AT5G49380	CONTAINS InterPro DOMAIN/s: Protein of unknown function DUF625 (InterPro:IPR006887); BEST Arabidopsis thaliana protein match is: binding (TAIR:AT3G06670.1); Has 1807 Blast hits to 1807 proteins in 277 species: Archae - 0; Bacteria - 0; Metazoa - 736; Fungi - 347; Plants - 385; Viruses - 0; Other Eukaryotes - 339 (source: NCBI BLink).	0.170418	0.818915	0.572806	0.537712	0.635967	0.596832	0.0365457	0.183385	0.703064	0.817998
7	248600_at	T	F	AT5G49390	AT5G49390	LOCATED IN: endomembrane system; EXPRESSED IN: 17 plant structures; EXPRESSED DURING: 11 growth stages; BEST Arabidopsis thaliana protein match is: binding (TAIR:AT3G06670.1); Has 30201 Blast hits to 17322 proteins in 780 species: Archae - 12; Bacteria - 1396; Metazoa - 17338; Fungi - 3422; Plants - 5037; Viruses - 0; Other Eukaryotes - 2996 (source: NCBI BLink).	0.337976	0.583181	0.648222	0.80364	0.894277	0.804965	0.407036	0.514212	0.445459	0.618028
7	248612_at	T	F	AT5G49530	AT5G49530	SIN-like family protein	0.0760898	0.56157	0.636226	0.879654	0.787466	0.757143	0.183303	0.32393	0.665423	0.716173
7	248614_at	T	F	AT5G49560	AT5G49560	Putative methyltransferase family protein	0.0227323	0.736902	0.705852	0.767243	0.774481	0.76504	0.0956713	0.213277	0.725095	0.840963
7	248615_at	T	F	AT5G49570	PNG1|AtPNG1	peptide-N-glycanase 1	0.176174	0.785924	0.68583	0.646336	0.641015	0.681751	0.0676009	0.0331315	0.802977	0.879388
7	248616_at	T	F	AT5G49580	AT5G49580	Chaperone DnaJ-domain superfamily protein	0.690422	0.467184	0.502971	0.596215	0.882446	0.661818	0.773862	0.670848	0.08326	0.25849
7	248621_at	T	F	AT5G49350	AT5G49350	Glycine-rich protein family	0.400765	0.827307	0.59145	0.581725	0.55508	0.6463	0.246449	0.0112137	0.873641	0.945429
7	248622_at	T	F	AT5G49360	ATBXL1|BXL1	beta-xylosidase 1	0.228171	0.552518	0.707228	0.845567	0.855533	0.665115	0.414946	0.613821	0.468472	0.685103
7	248623_at	T	F	AT5G49170	AT5G49170	unknown protein; BEST Arabidopsis thaliana protein match is: unknown protein (TAIR:AT3G06840.1); Has 1807 Blast hits to 1807 proteins in 277 species: Archae - 0; Bacteria - 0; Metazoa - 736; Fungi - 347; Plants - 385; Viruses - 0; Other Eukaryotes - 339 (source: NCBI BLink).	0.0381146	0.795772	0.720428	0.733998	0.855985	0.778678	0.204314	0.421178	0.689814	0.821631
7	248624_at	T	F	AT5G48790	AT5G48790	Domain of unknown function (DUF1995)	0.160737	0.819039	0.777078	0.650184	0.690424	0.757277	0.0221229	0.147704	0.79534	0.911423
7	248626_at	T	F	AT5G48940	AT5G48940	Leucine-rich repeat transmembrane protein kinase family protein	0.329924	0.851467	0.642798	0.573469	0.582888	0.686273	0.180559	0.0180492	0.847368	0.936714
7	248634_at	T	F	AT5G49030	OVA2	tRNA synthetase class I (I, L, M and V) family protein	0.303556	0.816978	0.706975	0.616739	0.615745	0.707808	0.115616	0.054868	0.867108	0.936383
7	248640_at	T	F	AT5G48910	LPA66	Pentatricopeptide repeat (PPR) superfamily protein	0.166888	0.774769	0.772142	0.735415	0.886493	0.833362	0.283277	0.371844	0.649919	0.777266
7	248645_at	F	NA	AT5G49152	AT5G49152	other RNA	0.174946	0.761567	0.703556	0.575349	0.683348	0.599404	0.0192197	0.203427	0.735078	0.84589
7	248655_at	T	F	AT5G48760	AT5G48760	Ribosomal protein L13 family protein	0.276445	0.59821	0.547167	0.788167	0.572205	0.724292	0.182286	0.00414209	0.791672	0.82345
7	248656_at	T	F	AT5G48460	AT5G48460	Actin binding Calponin homology (CH) domain-containing protein	0.00778325	0.732211	0.83268	0.738399	0.791381	0.764667	0.221315	0.368753	0.71861	0.862711
7	248660_at	T	F	AT5G48650	AT5G48650	Nuclear transport factor 2 (NTF2) family protein with RNA binding (RRM-RBD-RNP motifs) domain	0.302397	0.833297	0.646561	0.558053	0.571064	0.713809	0.165994	0.00866565	0.840316	0.916168
7	248663_at	T	F	AT5G48590	AT5G48590	Protein of unknown function (DUF760)	0.0366666	0.798166	0.813707	0.666747	0.751756	0.800068	0.129147	0.231323	0.738968	0.865372
7	248666_at	T	F	AT5G48630	AT5G48630	Cyclin family protein	0.0624684	0.782972	0.796559	0.722204	0.808908	0.806933	0.218083	0.277673	0.708108	0.80346
7	248669_at	T	F	AT5G48730	AT5G48730	Pentatricopeptide repeat (PPR) superfamily protein	0.00972664	0.718399	0.851774	0.764383	0.771092	0.767014	0.156162	0.273653	0.749503	0.853901
7	248673_at	T	F	AT5G48780	AT5G48780	disease resistance protein (TIR-NBS class)	0.142257	0.737202	0.734387	0.693269	0.67055	0.617714	0.0997318	0.207636	0.69145	0.842108
7	248678_at	T	F	AT5G48870	SAD1	Small nuclear ribonucleoprotein family protein	0.38749	0.606815	0.577963	0.75375	0.520357	0.560312	0.257628	0.0428624	0.89653	0.909945
7	248679_at	T	F	AT5G48830	AT5G48830	unknown protein; FUNCTIONS IN: molecular_function unknown; INVOLVED IN: biological_process unknown; LOCATED IN: chloroplast; EXPRESSED IN: 22 plant structures; EXPRESSED DURING: 13 growth stages; Has 30201 Blast hits to 17322 proteins in 780 species: Archae - 12; Bacteria - 1396; Metazoa - 17338; Fungi - 3422; Plants - 5037; Viruses - 0; Other Eukaryotes - 2996 (source: NCBI BLink).	0.212783	0.886264	0.682413	0.572325	0.686068	0.689848	0.0166142	0.202571	0.778982	0.927648
7	248680_at	T	F	AT5G48840	PANC|PTS|ATPTS	homolog of bacterial PANC	0.0658188	0.685839	0.884879	0.657434	0.675922	0.710448	0.123592	0.162963	0.735702	0.815634
7	248681_at	T	F	AT5G48900	AT5G48900	Pectin lyase-like superfamily protein	0.0264114	0.701113	0.811818	0.500079	0.66702	0.627851	0.274341	0.255906	0.585351	0.759381
7	248683_at	T	F	AT5G48490	AT5G48490	Bifunctional inhibitor/lipid-transfer protein/seed storage 2S albumin superfamily protein	0.0849049	0.799759	0.727233	0.760457	0.7903	0.760444	0.08535	0.287733	0.766005	0.895575
7	248684_at	T	F	AT5G48485	DIR1	Bifunctional inhibitor/lipid-transfer protein/seed storage 2S albumin superfamily protein	0.0104145	0.730959	0.729703	0.651742	0.693	0.755194	0.143301	0.195631	0.661598	0.805256
7	248686_at	T	F	AT5G48540	AT5G48540	receptor-like protein kinase-related family protein	0.597193	0.422872	0.72982	0.658977	0.885808	0.609818	0.694169	0.573762	0.258738	0.373081
7	248687_at	T	F	AT5G48300	ADG1|APS1	ADP glucose pyrophosphorylase 1	0.258095	0.831935	0.726834	0.597534	0.62874	0.696125	0.0810733	0.0654103	0.83692	0.930318
7	248688_at	T	F	AT5G48220	AT5G48220	Aldolase-type TIM barrel family protein	0.378781	0.820302	0.661549	0.559496	0.537952	0.66341	0.213022	0.0192068	0.867917	0.943378
7	248689_at	T	F	AT5G48150	PAT1	GRAS family transcription factor	0.679717	0.333281	0.558249	0.675601	0.845355	0.549854	0.627838	0.54692	0.17211	0.2785
7	248690_at	T	F	AT5G48230	EMB1276|ACAT2	acetoacetyl-CoA thiolase 2	0.344287	0.82976	0.662798	0.529255	0.540835	0.716028	0.17629	0.0165837	0.819222	0.915628
7	248703_at	T	F	AT5G48430	AT5G48430	Eukaryotic aspartyl protease family protein	0.226002	0.730376	0.657531	0.566388	0.547518	0.573365	0.068666	0.00253259	0.728683	0.830958
7	248708_at	T	F	AT5G48560	AT5G48560	basic helix-loop-helix (bHLH) DNA-binding superfamily protein	0.399938	0.823299	0.640829	0.566027	0.53856	0.630664	0.224865	0.00894848	0.88636	0.954298
7	248709_at	T	F	AT5G48470	AT5G48470	unknown protein; FUNCTIONS IN: molecular_function unknown; INVOLVED IN: biological_process unknown; LOCATED IN: chloroplast; EXPRESSED IN: 22 plant structures; EXPRESSED DURING: 13 growth stages; Has 30201 Blast hits to 17322 proteins in 780 species: Archae - 12; Bacteria - 1396; Metazoa - 17338; Fungi - 3422; Plants - 5037; Viruses - 0; Other Eukaryotes - 2996 (source: NCBI BLink).	0.192328	0.8838	0.697783	0.564889	0.672674	0.742382	0.0188102	0.137011	0.78149	0.896064
7	248715_at	T	F	AT5G48290	AT5G48290	Heavy metal transport/detoxification superfamily protein	0.284638	0.770783	0.717036	0.668493	0.616034	0.702903	0.122103	0.0611075	0.877206	0.947687
7	248716_at	T	F	AT5G48210	AT5G48210	Protein of unknown function (DUF1278)	0.0304571	0.750982	0.635521	0.559189	0.679982	0.627782	0.133015	0.321068	0.514468	0.75867
7	248717_at	T	F	AT5G48175	AT5G48175	FUNCTIONS IN: molecular_function unknown; INVOLVED IN: biological_process unknown; LOCATED IN: endomembrane system; EXPRESSED IN: hypocotyl, male gametophyte, root; BEST Arabidopsis thaliana protein match is: Glycosyl hydrolase superfamily protein (TAIR:AT3G09260.1); Has 30201 Blast hits to 17322 proteins in 780 species: Archae - 12; Bacteria - 1396; Metazoa - 17338; Fungi - 3422; Plants - 5037; …	0.152361	0.794065	0.79568	0.585953	0.662216	0.676348	0.0489532	0.131461	0.774832	0.888072
7	248720_at	T	F	AT5G47750	D6PKL2|PK5	D6 protein kinase like 2	0.290277	0.820979	0.673778	0.561366	0.599639	0.702447	0.0740833	0.168244	0.743051	0.922109
7	248721_at	T	F	AT5G47780	GAUT4	galacturonosyltransferase 4	0.675869	0.290233	0.575094	0.679683	0.843159	0.519622	0.771096	0.726143	0.0950431	0.25749
7	248726_at	T	F	AT5G47960	SMG1|ATRABA4C|RABA4C	RAB GTPase homolog A4C	0.212334	0.811397	0.738632	0.546578	0.606727	0.637874	0.0511496	0.030169	0.80831	0.867848
7	248731_at	T	F	AT5G48060	AT5G48060	C2 calcium/lipid-binding plant phosphoribosyltransferase family protein	0.0344211	0.5578	0.643884	0.694873	0.681209	0.614464	0.114396	0.254082	0.649277	0.725422
7	248732_at	T	F	AT5G48070	ATXTH20|XTH20	xyloglucan endotransglucosylase/hydrolase 20	0.136267	0.667665	0.85385	0.51506	0.70294	0.656706	0.327154	0.277782	0.547186	0.70429
7	248737_at	T	F	AT5G48120	AT5G48120	ARM repeat superfamily protein	0.103771	0.800216	0.642396	0.683952	0.721159	0.781069	0.0373575	0.218215	0.683227	0.824655
7	248741_at	T	F	AT5G48170	SLY2	F-box family protein	0.354805	0.681282	0.645472	0.713998	0.562865	0.669884	0.131661	0.0773148	0.819941	0.920075
7	248746_at	T	F	AT5G47890	AT5G47890	NADH-ubiquinone oxidoreductase B8 subunit, putative	0.348152	0.739322	0.659432	0.659218	0.565368	0.632322	0.207296	0.00584087	0.886755	0.951872
7	248747_at	T	F	AT5G47930	AT5G47930	Zinc-binding ribosomal protein family protein	0.431579	0.748666	0.505617	0.641951	0.515496	0.576221	0.266437	0.01292	0.851971	0.921944
7	248748_at	T	F	AT5G47840	AMK2	adenosine monophosphate kinase	0.156078	0.795067	0.790248	0.694868	0.704395	0.768395	0.0285699	0.147546	0.82202	0.91438
7	248749_at	T	F	AT5G47880	ERF1-1	eukaryotic release factor 1-1	0.633915	0.293584	0.618137	0.776147	0.872657	0.634086	0.690402	0.666316	0.189999	0.309816
7	248756_at	T	F	AT5G47560	ATSDAT|ATTDT|TDT	tonoplast dicarboxylate transporter	0.0205181	0.820668	0.737014	0.705709	0.797892	0.764075	0.156753	0.298819	0.70888	0.86468
7	248759_at	T	F	AT5G47610	AT5G47610	RING/U-box superfamily protein	0.00421676	0.81129	0.68144	0.729578	0.799198	0.824973	0.0826898	0.210115	0.757849	0.835753
7	248766_at	T	F	AT5G47580	AT5G47580	unknown protein; BEST Arabidopsis thaliana protein match is: unknown protein (TAIR:AT4G17250.1); Has 1807 Blast hits to 1807 proteins in 277 species: Archae - 0; Bacteria - 0; Metazoa - 736; Fungi - 347; Plants - 385; Viruses - 0; Other Eukaryotes - 339 (source: NCBI BLink).	0.14883	0.694376	0.861805	0.721779	0.668178	0.709459	0.0971952	0.259889	0.754114	0.896824
7	248776_at	T	F	AT5G47900	AT5G47900	Protein of unknown function (DUF1624)	0.00609178	0.755099	0.689537	0.802918	0.828535	0.800378	0.114259	0.299083	0.743318	0.826159
7	248786_at	T	T	AT5G47400	AT5G47400	unknown protein; FUNCTIONS IN: molecular_function unknown; LOCATED IN: endomembrane system; EXPRESSED IN: 23 plant structures; EXPRESSED DURING: 13 growth stages; Has 1807 Blast hits to 1807 proteins in 277 species: Archae - 0; Bacteria - 0; Metazoa - 736; Fungi - 347; Plants - 385; Viruses - 0; Other Eukaryotes - 339 (source: NCBI BLink).	0.600642	0.278676	0.564227	0.775929	0.840989	0.587558	0.665144	0.679743	0.167528	0.309829
7	248790_at	T	F	AT5G47450	ATTIP2;3|TIP2;3|DELTA-TIP3	tonoplast intrinsic protein 2;3	0.362229	0.777089	0.616354	0.532894	0.510973	0.635543	0.220975	0.00152698	0.848725	0.900028
7	248792_at	T	F	AT5G47200	RAB1A|ATRABD2B|ATRAB1A	RAB GTPase homolog 1A	0.0584155	0.789511	0.720135	0.713786	0.786192	0.717723	0.1733	0.389623	0.684723	0.869041
7	248798_at	T	F	AT5G47190	AT5G47190	Ribosomal protein L19 family protein	0.225519	0.822553	0.750016	0.641689	0.661861	0.729723	0.0510056	0.0978106	0.836569	0.930075
7	248802_at	T	F	AT5G47435	AT5G47435	formyltetrahydrofolate deformylase, putative	0.0193228	0.52586	0.825256	0.787326	0.638256	0.726799	0.165583	0.103527	0.765106	0.731308
7	248807_at	T	F	AT5G47500	AT5G47500	Pectin lyase-like superfamily protein	0.0359888	0.776302	0.78714	0.704693	0.806477	0.840679	0.207298	0.218453	0.695914	0.791849
7	248826_at	T	F	AT5G47080	CKB1	casein kinase II beta chain 1	0.0214688	0.689151	0.640843	0.84304	0.841937	0.728754	0.196504	0.381913	0.68305	0.805729
7	248828_at	T	F	AT5G47110	LIL3:2	Chlorophyll A-B binding family protein	0.104525	0.799815	0.814825	0.600199	0.688263	0.723402	0.110424	0.201808	0.730326	0.879856
7	248838_at	T	F	AT5G46800	BOU	Mitochondrial substrate carrier family protein	0.0138083	0.829741	0.780421	0.682197	0.812188	0.785329	0.188064	0.286648	0.727282	0.855252
7	248839_at	T	F	AT5G46690	bHLH071	beta HLH protein 71	0.18228	0.725585	0.60492	0.754372	0.857872	0.833874	0.220576	0.335388	0.586978	0.674269
7	248843_at	T	F	AT5G46880	HDG5|HB-7	homeobox-7	0.205616	0.88096	0.578473	0.610763	0.695112	0.682363	0.033052	0.190453	0.755633	0.883731
7	248844_s_at	F	NA	AT5G46900	AT5G46900	Bifunctional inhibitor/lipid-transfer protein/seed storage 2S albumin superfamily protein	0.27675	0.818965	0.662129	0.588244	0.599407	0.711977	0.122698	0.0671723	0.825027	0.923803
7	248851_s_at	F	NA	AT5G46490	AT5G46490	Disease resistance protein (TIR-NBS-LRR class) family	0.20966	0.653576	0.676217	0.745812	0.621299	0.663836	0.1189	0.0106838	0.87888	0.893849
7	248854_at	T	F	AT5G46580	AT5G46580	pentatricopeptide (PPR) repeat-containing protein	0.237947	0.856226	0.707527	0.608054	0.660431	0.735699	0.0720462	0.102749	0.82797	0.929564
7	248855_at	T	F	AT5G46590	anac096|NAC096	NAC domain containing protein 96	0.254317	0.705505	0.672489	0.535838	0.566531	0.573779	0.0103348	0.109847	0.720976	0.836043
7	248858_at	T	F	AT5G46630	AT5G46630	Clathrin adaptor complexes medium subunit family protein	0.054078	0.868918	0.577465	0.605567	0.832509	0.813012	0.153441	0.281582	0.580432	0.744026
7	248861_at	T	F	AT5G46700	TET1|TRN2	Tetraspanin family protein	0.380118	0.805179	0.636542	0.599271	0.534148	0.656602	0.227486	0.0221724	0.8653	0.947916
7	248863_at	T	F	AT5G46750	AGD9	ARF-GAP domain 9	0.39621	0.653572	0.585934	0.723211	0.529053	0.586718	0.254809	0.0299908	0.891088	0.922742
7	248869_at	T	F	AT5G46840	AT5G46840	RNA-binding (RRM/RBD/RNP motifs) family protein	0.0608721	0.839539	0.674266	0.694878	0.878719	0.776917	0.22954	0.411181	0.630039	0.822909
7	248873_at	T	F	AT5G46450	AT5G46450	Disease resistance protein (TIR-NBS-LRR class) family	0.086167	0.793935	0.724467	0.753634	0.75921	0.77405	0.0337308	0.211237	0.804896	0.905019
7	248886_at	T	F	AT5G46110	APE2|TPT	Glucose-6-phosphate/phosphate translocator-related	0.17709	0.835527	0.738342	0.627959	0.681532	0.736433	0.00495967	0.123948	0.786006	0.916616
7	248888_at	T	F	AT5G46240	KAT1	potassium channel in Arabidopsis thaliana 1	0.298638	0.824279	0.721099	0.564495	0.583904	0.693961	0.127345	0.0253315	0.841452	0.932468
7	248889_at	T	F	AT5G46230	AT5G46230	Protein of unknown function, DUF538	0.147113	0.775533	0.778578	0.718023	0.711639	0.747632	0.00192074	0.180803	0.803789	0.916162
7	248890_at	T	F	AT5G46270	AT5G46270	Disease resistance protein (TIR-NBS-LRR class) family	0.105398	0.599542	0.754333	0.891824	0.838502	0.763676	0.208154	0.336081	0.713966	0.797304
7	248899_at	T	F	AT5G46390	AT5G46390	Peptidase S41 family protein	0.144079	0.837304	0.68549	0.700229	0.734283	0.771531	0.00704046	0.14886	0.815331	0.89636
7	248901_at	T	F	AT5G46410	SSP4	SCP1-like small phosphatase 4	0.0624115	0.577428	0.752181	0.768939	0.711339	0.651213	0.150114	0.366902	0.659967	0.800021
7	248905_at	T	F	AT5G46250	AT5G46250	RNA-binding protein	0.151126	0.892818	0.571925	0.559779	0.695585	0.665513	0.0313251	0.247687	0.699572	0.861024
7	248906_at	T	F	AT5G46420	AT5G46420	16S rRNA processing protein RimM family	0.392268	0.799141	0.592018	0.623091	0.554524	0.710525	0.224534	0.000658562	0.886528	0.922608
7	248909_at	T	F	AT5G45810	SnRK3.5|CIPK19	CBL-interacting protein kinase 19	0.114631	0.681349	0.759738	0.532104	0.658793	0.588288	0.224124	0.329429	0.519951	0.736284
7	248910_at	T	F	AT5G45820	PKS18|SnRK3.6|CIPK20	CBL-interacting protein kinase 20	0.275678	0.812852	0.724905	0.641261	0.643571	0.659813	0.0639426	0.160448	0.818484	0.96041
7	248912_at	T	F	AT5G45670	AT5G45670	GDSL-like Lipase/Acylhydrolase superfamily protein	0.020901	0.620804	0.617691	0.640254	0.689927	0.574667	0.133433	0.399411	0.628453	0.729459
7	248917_at	T	F	AT5G45850	AT5G45850	Protein of unknown function (DUF688)	0.0299131	0.766073	0.640886	0.577167	0.752123	0.685473	0.158233	0.289754	0.610616	0.748477
7	248919_at	T	F	AT5G45920	AT5G45920	SGNH hydrolase-type esterase superfamily protein	0.165159	0.818654	0.597854	0.688608	0.700671	0.756206	0.0892987	0.160166	0.810166	0.882124
7	248920_at	T	F	AT5G45930	CHLI2|CHL I2|CHLI-2	magnesium chelatase i2	0.234685	0.854545	0.718205	0.598632	0.651894	0.722133	0.0547079	0.0844093	0.819806	0.925997
7	248921_at	T	F	AT5G45950	AT5G45950	GDSL-like Lipase/Acylhydrolase superfamily protein	0.237911	0.861561	0.695958	0.605724	0.655576	0.735845	0.0731495	0.0855368	0.829384	0.923496
7	248924_at	T	F	AT5G45960	AT5G45960	GDSL-like Lipase/Acylhydrolase superfamily protein	0.120418	0.817583	0.57381	0.706696	0.745714	0.729404	0.027031	0.271707	0.7645	0.821083
7	248932_at	T	F	AT5G46050	ATPTR3|PTR3	peptide transporter 3	0.0494657	0.860768	0.68352	0.579157	0.750792	0.690799	0.124994	0.210062	0.685371	0.822151
7	248933_at	T	F	AT5G46070	AT5G46070	Guanylate-binding family protein	0.230918	0.633229	0.781824	0.685262	0.815648	0.841763	0.385257	0.308492	0.529961	0.603865
7	248934_at	T	F	AT5G46080	AT5G46080	Protein kinase superfamily protein	0.353471	0.801689	0.581959	0.529453	0.572914	0.64019	0.198551	0.0241846	0.793812	0.906883
7	248938_at	T	F	AT5G45780	AT5G45780	Leucine-rich repeat protein kinase family protein	0.0737755	0.626977	0.665798	0.688908	0.650416	0.581965	0.0986194	0.265464	0.661479	0.791051
7	248941_s_at	F	NA	AT5G45460	AT5G45460	unknown protein; BEST Arabidopsis thaliana protein match is: Protein of unknown function (DUF594) (TAIR:AT5G45470.1); Has 30201 Blast hits to 17322 proteins in 780 species: Archae - 12; Bacteria - 1396; Metazoa - 17338; Fungi - 3422; Plants - 5037; Viruses - 0; Other Eukaryotes - 2996 (source: NCBI BLink).	0.317112	0.859039	0.622798	0.506202	0.567915	0.661627	0.16995	0.000588197	0.813555	0.899169
7	248944_at	T	F	AT5G45500	AT5G45500	RNI-like superfamily protein	0.273848	0.872782	0.632371	0.513453	0.598454	0.68519	0.135478	0.00193561	0.805919	0.880821
7	248945_at	T	F	AT5G45510	AT5G45510	Leucine-rich repeat (LRR) family protein	0.234647	0.842988	0.70075	0.608246	0.640159	0.731763	0.0883663	0.0456525	0.837549	0.908733
7	248947_at	T	F	AT5G45540	AT5G45540	Protein of unknown function (DUF594)	0.17955	0.770457	0.673636	0.5059	0.625284	0.63785	0.00755683	0.00641999	0.734366	0.819379
7	248948_at	T	F	AT5G45560	AT5G45560	Pleckstrin homology (PH) domain-containing protein / lipid-binding START domain-containing protein	0.259402	0.78576	0.713793	0.555761	0.558893	0.668022	0.153983	0.0382961	0.829823	0.879833
7	248950_at	T	F	AT5G45390	CLPP4|NCLPP4	CLP protease P4	0.217675	0.820203	0.733564	0.648509	0.661941	0.743337	0.0415105	0.0863485	0.849182	0.909511
7	248957_at	T	F	AT5G45620	AT5G45620	Proteasome component (PCI) domain protein	0.0409886	0.78843	0.508762	0.703813	0.771705	0.759716	0.044654	0.338271	0.61981	0.800348
7	248961_at	T	F	AT5G45650	AT5G45650	subtilase family protein	0.0569928	0.781982	0.727511	0.747537	0.809415	0.717959	0.142072	0.348593	0.72234	0.885654
7	248962_at	T	F	AT5G45680	ATFKBP13|FKBP13	FK506-binding protein 13	0.260703	0.84309	0.709202	0.625949	0.647028	0.72722	0.0881771	0.0876094	0.838385	0.938915
7	248968_at	T	F	AT5G45280	AT5G45280	Pectinacetylesterase family protein	0.0261963	0.755438	0.855664	0.638133	0.743987	0.77903	0.215559	0.249082	0.664917	0.80837
7	248970_at	T	F	AT5G45380	DUR3|ATDUR3	solute:sodium symporters;urea transmembrane transporters	0.267805	0.880438	0.625234	0.515201	0.594994	0.678163	0.127018	0.0151521	0.797165	0.884514
7	248971_at	T	F	AT5G45000	AT5G45000	Disease resistance protein (TIR-NBS-LRR class) family	0.220978	0.717082	0.804291	0.665981	0.599028	0.64981	0.0361264	0.0668686	0.857227	0.910472
7	248972_at	T	F	AT5G45010	DSS1(V)|ATDSS1(V)	DSS1 homolog on chromosome V	0.198281	0.674361	0.698317	0.788133	0.655079	0.695182	0.0677167	0.138752	0.813331	0.871574
7	248973_at	T	F	AT5G45050	WRKY16|ATWRKY16|TTR1	Disease resistance protein (TIR-NBS-LRR class)	0.255921	0.510652	0.528043	0.768088	0.825075	0.599408	0.343396	0.542413	0.46246	0.615564
7	248974_at	T	F	AT5G45060	AT5G45060	Disease resistance protein (TIR-NBS-LRR class) family	0.117654	0.547385	0.74694	0.822412	0.767503	0.704585	0.235321	0.327294	0.690031	0.760767
7	248975_at	T	F	AT5G45040	AT5G45040	Cytochrome c	0.105853	0.850379	0.762133	0.62883	0.732275	0.771166	0.0836561	0.20359	0.75392	0.891012
7	248978_at	T	F	AT5G45070	AtPP2-A8|PP2-A8	phloem protein 2-A8	0.148715	0.809936	0.780684	0.603842	0.670809	0.719761	0.0489694	0.138838	0.764326	0.893283
7	248979_at	T	F	AT5G45080	PP2-A6|AtPP2-A6	phloem protein 2-A6	0.075462	0.722501	0.822188	0.554556	0.7121	0.709393	0.294134	0.255458	0.573414	0.750713
7	248983_at	T	F	AT5G45130	RAB5A|RABF2A|ATRAB-F2A|ATRABF2A|RAB-F2A|RHA1|	RAB homolog 1	0.343483	0.805858	0.681098	0.64069	0.588232	0.681911	0.170194	0.0519484	0.885278	0.953289
7	248984_at	T	F	AT5G45140	NRPC2	nuclear RNA polymerase C2	0.0700643	0.630963	0.685771	0.658455	0.698367	0.707492	0.165677	0.254455	0.56659	0.729557
7	248986_at	T	F	AT5G45170	AT5G45170	Haloacid dehalogenase-like hydrolase (HAD) superfamily protein	0.138113	0.825785	0.760231	0.647835	0.699183	0.763442	0.0406006	0.155601	0.781734	0.900725
7	248989_at	T	F	AT5G45200	AT5G45200	Disease resistance protein (TIR-NBS-LRR class) family	0.148102	0.837987	0.677639	0.531187	0.641453	0.731175	0.0490427	0.0364001	0.715607	0.851231
7	248991_at	T	F	AT5G45220	AT5G45220	Disease resistance protein (TIR-NBS-LRR class) family	0.167821	0.884162	0.602692	0.571967	0.672099	0.769983	0.0553194	0.123624	0.755194	0.851386
7	249002_at	T	F	AT5G44520	AT5G44520	NagB/RpiA/CoA transferase-like superfamily protein	0.14874	0.834276	0.768538	0.657347	0.718726	0.753513	0.0353765	0.162816	0.798657	0.913023
7	249006_at	T	F	AT5G44660	AT5G44660	unknown protein; BEST Arabidopsis thaliana protein match is: unknown protein (TAIR:AT4G20190.1); Has 944 Blast hits to 462 proteins in 141 species: Archae - 2; Bacteria - 370; Metazoa - 161; Fungi - 102; Plants - 64; Viruses - 6; Other Eukaryotes - 239 (source: NCBI BLink).	0.243	0.804113	0.694651	0.552313	0.839633	0.865381	0.290716	0.276012	0.535744	0.651469
7	249007_at	T	F	AT5G44650	AtCEST|CEST	Encodes a chloroplast protein that induces tolerance to multiple environmental stresses and reduces photooxidative damage.	0.205872	0.806027	0.780145	0.620896	0.650756	0.725538	0.00986394	0.124165	0.80602	0.922436
7	249008_at	T	F	AT5G44680	AT5G44680	DNA glycosylase superfamily protein	0.0233987	0.840316	0.732613	0.710726	0.799918	0.814317	0.105921	0.241657	0.753479	0.859139
7	249009_at	T	F	AT5G44610	MAP18|PCAP2	microtubule-associated protein 18	0.21485	0.795034	0.77417	0.590203	0.623576	0.675332	0.0180225	0.10798	0.804426	0.918874
7	249010_at	T	F	AT5G44580	AT5G44580	unknown protein; FUNCTIONS IN: molecular_function unknown; INVOLVED IN: biological_process unknown; LOCATED IN: endomembrane system; EXPRESSED IN: 18 plant structures; EXPRESSED DURING: 12 growth stages; BEST Arabidopsis thaliana protein match is: unknown protein (TAIR:AT5G44582.1); Has 30201 Blast hits to 17322 proteins in 780 species: Archae - 12; Bacteria - 1396; Metazoa - 17338; Fungi - 3422;…	0.253185	0.833799	0.72435	0.618398	0.644616	0.725524	0.0825343	0.118612	0.818756	0.94504
7	249012_at	T	F	AT5G44620	CYP706A3	cytochrome P450, family 706, subfamily A, polypeptide 3	0.338343	0.767419	0.587546	0.500296	0.55613	0.630626	0.0874072	0.000496998	0.748539	0.827236
7	249014_at	T	F	AT5G44710	AT5G44710	CONTAINS InterPro DOMAIN/s: Ribosomal protein S27/S33, mitochondrial (InterPro:IPR013219); Has 101 Blast hits to 101 proteins in 55 species: Archae - 0; Bacteria - 0; Metazoa - 8; Fungi - 59; Plants - 26; Viruses - 0; Other Eukaryotes - 8 (source: NCBI BLink).	0.34639	0.850555	0.626343	0.527326	0.56748	0.616556	0.154341	0.0805775	0.806795	0.946466
7	249021_at	T	T	AT5G44820	AT5G44820	Nucleotide-diphospho-sugar transferase family protein	0.0535064	0.69833	0.710042	0.505893	0.694214	0.558155	0.164823	0.150714	0.647305	0.716382
7	249026_at	T	F	AT5G44785	OSB3	organellar single-stranded DNA binding protein 3	0.0266782	0.771396	0.802585	0.624736	0.758853	0.7016	0.257188	0.389744	0.664715	0.829059
7	249027_at	T	F	AT5G44790	HMA7|RAN1	copper-exporting ATPase / responsive-to-antagonist 1 / copper-transporting ATPase (RAN1)	0.336941	0.791252	0.684139	0.608087	0.561996	0.666727	0.20625	0.0312651	0.89412	0.937445
7	249028_at	T	F	AT5G44740	POLH	Y-family DNA polymerase H	0.21632	0.609373	0.743373	0.869981	0.867006	0.772786	0.319443	0.422246	0.611539	0.732727
7	249029_at	T	F	AT5G44870	AT5G44870	Disease resistance protein (TIR-NBS-LRR class) family	0.367114	0.838356	0.563113	0.584075	0.579406	0.65171	0.185804	0.0897854	0.847691	0.933139
7	249032_at	T	F	AT5G44910	AT5G44910	Toll-Interleukin-Resistance (TIR) domain family protein	0.329516	0.846691	0.661378	0.54018	0.581336	0.631533	0.145174	0.0304383	0.854018	0.914273
7	249033_at	T	F	AT5G44920	AT5G44920	Toll-Interleukin-Resistance (TIR) domain family protein	0.363176	0.838998	0.59017	0.563954	0.560305	0.635255	0.232502	0.0245575	0.863124	0.923009
7	249035_at	T	F	AT5G44190	ATGLK2|GPRI2|GLK2	GOLDEN2-like 2	0.105537	0.838693	0.757469	0.675256	0.752946	0.752693	0.0848699	0.23724	0.773172	0.906598
7	249037_at	T	F	AT5G44130	FLA13	FASCICLIN-like arabinogalactan protein 13 precursor	0.034717	0.847634	0.733755	0.663654	0.782467	0.74576	0.12163	0.241512	0.74762	0.859928
7	249040_at	T	F	AT5G44320	AT5G44320	Eukaryotic translation initiation factor 3 subunit 7 (eIF-3)	0.137012	0.635155	0.63727	0.827999	0.705167	0.666515	0.00850008	0.217311	0.755153	0.843602
7	249045_at	T	F	AT5G44380	AT5G44380	FAD-binding Berberine family protein	0.306235	0.837872	0.699801	0.577934	0.595458	0.679382	0.137826	0.0373093	0.845723	0.945976
7	249049_at	T	F	AT5G44340	TUB4	tubulin beta chain 4	0.0510555	0.676294	0.717525	0.775084	0.735008	0.853594	0.0948573	0.148426	0.707824	0.789744
7	249052_at	T	F	AT5G44420	LCR77|PDF1.2|PDF1.2A	plant defensin 1.2	0.295259	0.679633	0.650602	0.574776	0.536916	0.530943	0.102772	0.0662175	0.795599	0.851031
7	249055_at	T	F	AT5G44460	CML43	calmodulin like 43	0.16194	0.798997	0.738264	0.624795	0.67374	0.701635	0.00440862	0.108003	0.777637	0.896606
7	249057_at	T	F	AT5G44480	DUR	NAD(P)-binding Rossmann-fold superfamily protein	0.193738	0.777923	0.802808	0.629439	0.644586	0.708844	0.000707594	0.134604	0.790999	0.927926
7	249063_at	T	F	AT5G44110	POP1|ATNAP2|ATPOP1	P-loop containing nucleoside triphosphate hydrolases superfamily protein	0.253185	0.696838	0.802809	0.739887	0.885653	0.766308	0.352513	0.440088	0.577821	0.734184
7	249071_at	T	F	AT5G44050	AT5G44050	MATE efflux family protein	0.161626	0.65874	0.793279	0.813454	0.67157	0.732168	0.0104813	0.164955	0.82848	0.909674
7	249075_at	T	F	AT5G44000	AT5G44000	Glutathione S-transferase family protein	0.251046	0.828452	0.71843	0.578983	0.621295	0.726727	0.0966104	0.0173696	0.833056	0.908121
7	249079_at	T	F	AT5G43930	AT5G43930	Transducin family protein / WD-40 repeat family protein	0.0771041	0.648799	0.688515	0.825969	0.725058	0.743156	0.0618014	0.347275	0.686192	0.83526
7	249090_at	T	F	AT5G43745	AT5G43745	Protein of unknown function (DUF1012)	0.168265	0.841408	0.683906	0.676109	0.732478	0.720585	0.00465734	0.221617	0.789982	0.91062
7	249095_at	T	F	AT5G43900	XI-6|ATMYA2|XI-2|MYA2	myosin 2	0.173457	0.68062	0.840635	0.519315	0.540357	0.658041	0.023678	0.0111118	0.753195	0.817899
7	249096_at	T	F	AT5G43910	AT5G43910	pfkB-like carbohydrate kinase family protein	0.201092	0.802346	0.736859	0.569664	0.616607	0.730843	0.0138665	0.103442	0.737539	0.871501
7	249097_at	T	F	AT5G43520	AT5G43520	Cysteine/Histidine-rich C1 domain family protein	0.202283	0.820813	0.761075	0.600062	0.6531	0.696117	0.00236014	0.107293	0.798459	0.915607
7	249100_at	T	F	AT5G43560	AT5G43560	TRAF-like superfamily protein	0.0832342	0.76324	0.736279	0.734699	0.740068	0.731759	0.0645515	0.284773	0.75967	0.866821
7	249101_at	T	F	AT5G43580	AT5G43580	Serine protease inhibitor, potato inhibitor I-type family protein	0.295672	0.847595	0.674874	0.576944	0.611439	0.670125	0.120587	0.0527088	0.841528	0.938082
7	249112_at	T	F	AT5G43780	APS4	Pseudouridine synthase/archaeosine transglycosylase-like family protein	0.195993	0.833262	0.747618	0.638176	0.690211	0.736489	0.00491864	0.188667	0.773995	0.931868
7	249114_at	T	F	AT5G43800	AT5G43800	copia-like retrotransposon family, has a 0. P-value blast match to gb|AAG52949.1| gag/pol polyprotein (Endovir1-1) (Arabidopsis thaliana) (Ty1_Copia-family)	0.319737	0.838737	0.567863	0.502716	0.585793	0.585962	0.138593	0.0579515	0.810422	0.833312
7	249118_at	T	F	AT5G43870	AT5G43870	Plant protein of unknown function (DUF828) with plant pleckstrin homology-like region	0.274603	0.826592	0.677915	0.538043	0.595614	0.674	0.0940847	0.125135	0.753998	0.900926
7	249120_at	T	F	AT5G43750	NDH18	NAD(P)H dehydrogenase 18	0.208374	0.815046	0.772192	0.629323	0.659462	0.729933	0.0128756	0.121615	0.815782	0.922172
7	249122_at	T	F	AT5G43850	ATARD4|ARD4	RmlC-like cupins superfamily protein	0.28218	0.69354	0.788526	0.772334	0.90759	0.841997	0.398939	0.456687	0.565822	0.693249
7	249124_at	T	F	AT5G43740	AT5G43740	Disease resistance protein (CC-NBS-LRR class) family	0.22066	0.826441	0.666562	0.642167	0.676767	0.72171	0.0291662	0.235242	0.752864	0.922628
7	249130_at	T	F	AT5G43100	AT5G43100	Eukaryotic aspartyl protease family protein	0.0436712	0.928108	0.634883	0.568005	0.781616	0.74983	0.115906	0.262163	0.648765	0.838021
7	249136_at	T	F	AT5G43180	AT5G43180	Protein of unknown function, DUF599	0.31812	0.826553	0.709426	0.56398	0.58316	0.66156	0.125895	0.0525624	0.834842	0.948608
7	249137_at	T	F	AT5G43140	AT5G43140	Peroxisomal membrane 22 kDa (Mpv17/PMP22) family protein	0.0696177	0.662524	0.837769	0.541752	0.583863	0.699705	0.0832679	0.0906348	0.708105	0.768166
7	249152_s_at	F	NA	AT5G43370	PHT1;2|APT1|PHT2	phosphate transporter 2	0.28077	0.829542	0.721412	0.62192	0.627936	0.711239	0.0979487	0.0771903	0.839504	0.946619
7	249153_s_at	F	NA	AT5G43400	AT5G43400	Uncharacterised conserved protein UCP015417, vWA	0.194426	0.871684	0.610781	0.529696	0.678258	0.671958	0.0418851	0.110877	0.730646	0.881076
7	249159_at	T	F	AT5G43460	AT5G43460	HR-like lesion-inducing protein-related	0.391175	0.82987	0.594528	0.581066	0.564118	0.639615	0.208144	0.0683425	0.821667	0.957308
7	249162_at	T	F	AT5G42765	AT5G42765	INVOLVED IN: biological_process unknown; LOCATED IN: thylakoid, chloroplast thylakoid membrane, chloroplast; EXPRESSED IN: 22 plant structures; EXPRESSED DURING: 13 growth stages; CONTAINS InterPro DOMAIN/s: Twin-arginine translocation pathway, signal sequence (InterPro:IPR006311); Has 30201 Blast hits to 17322 proteins in 780 species: Archae - 12; Bacteria - 1396; Metazoa - 17338; Fungi - 3422; …	0.163734	0.783132	0.788997	0.674374	0.688319	0.769916	7.69701e-05	0.106028	0.822548	0.904286
7	249164_at	T	F	AT5G42820	ATU2AF35B|U2AF35B	Zinc finger C-x8-C-x5-C-x3-H type family protein	0.185416	0.693514	0.544761	0.750512	0.701082	0.726478	0.014428	0.289252	0.765123	0.807459
7	249167_at	T	F	AT5G42860	AT5G42860	unknown protein; FUNCTIONS IN: molecular_function unknown; INVOLVED IN: biological_process unknown; LOCATED IN: plasma membrane; EXPRESSED IN: 19 plant structures; EXPRESSED DURING: 11 growth stages; BEST Arabidopsis thaliana protein match is: unknown protein (TAIR:AT1G45688.1); Has 1807 Blast hits to 1807 proteins in 277 species: Archae - 0; Bacteria - 0; Metazoa - 736; Fungi - 347; Plants - 385…	0.199243	0.842509	0.684328	0.626355	0.666898	0.743415	0.0493378	0.123293	0.82112	0.909346
7	249172_at	T	F	AT5G42950	AT5G42950	GYF domain-containing protein	0.076447	0.707974	0.802235	0.597403	0.732496	0.833416	0.21062	0.17378	0.596563	0.693851
7	249175_at	T	F	AT5G42970	FUS4|FUS8|CSN4|ATS4|COP14|COP8|EMB134	Proteasome component (PCI) domain protein	0.222559	0.561421	0.757969	0.830089	0.614373	0.646393	0.0244318	0.244738	0.824224	0.89244
7	249180_at	T	F	AT5G43010	RPT4A	regulatory particle triple-A ATPase 4A	0.262329	0.83094	0.56051	0.613988	0.621341	0.720771	0.103465	0.106873	0.760418	0.875827
7	249185_at	T	F	AT5G43030	AT5G43030	Cysteine/Histidine-rich C1 domain family protein	0.274465	0.867249	0.586945	0.543582	0.615157	0.642541	0.154476	0.0311368	0.794221	0.900092
7	249187_at	T	F	AT5G43060	AT5G43060	Granulin repeat cysteine protease family protein	0.386644	0.811729	0.659783	0.539697	0.512384	0.6777	0.237188	0.0673941	0.868913	0.930357
7	249191_at	T	F	AT5G42760	AT5G42760	Leucine carboxyl methyltransferase	0.177714	0.855962	0.707667	0.628298	0.687335	0.772058	0.0407034	0.0891284	0.810926	0.901442
7	249193_at	T	F	AT5G42480	ARC6	Chaperone DnaJ-domain superfamily protein	0.210108	0.896997	0.65885	0.526942	0.652403	0.712479	0.032757	0.108387	0.788325	0.885809
7	249195_s_at	F	NA	AT5G42500	AT5G42500	Disease resistance-responsive (dirigent-like protein) family protein	0.333751	0.749201	0.596805	0.62417	0.54393	0.685151	0.198783	0.0824855	0.829136	0.9046
7	249198_s_at	F	NA	AT5G42350	AT5G42350	Galactose oxidase/kelch repeat superfamily protein	0.0256868	0.721701	0.877412	0.674623	0.735436	0.716149	0.213884	0.276537	0.674821	0.829869
7	249200_at	T	F	AT5G42540	XRN2|AtXRN2	exoribonuclease 2	0.32421	0.771092	0.529075	0.560168	0.55097	0.642845	0.187281	0.0460028	0.755481	0.859646
7	249204_at	T	F	AT5G42570	AT5G42570	B-cell receptor-associated 31-like	0.792144	0.189036	0.534412	0.595988	0.803542	0.516724	0.764617	0.693951	0.00537082	0.124872
7	249206_at	T	F	AT5G42630	KAN4|ATS	Homeodomain-like superfamily protein	0.412737	0.83951	0.526391	0.536277	0.532701	0.624452	0.268367	0.0445695	0.842911	0.923669
7	249208_at	T	F	AT5G42650	CYP74A|AOS|DDE2	allene oxide synthase	0.104655	0.730905	0.806621	0.62855	0.680765	0.714222	0.144947	0.264839	0.693683	0.86937
7	249210_at	T	F	AT5G42670	AT5G42670	Agenet domain-containing protein	0.31972	0.661552	0.731759	0.639622	0.506565	0.642766	0.183686	0.0543402	0.891767	0.88712
7	249211_at	T	F	AT5G42680	AT5G42680	Protein of unknown function, DUF617	0.252689	0.719191	0.571108	0.661895	0.839702	0.814588	0.222822	0.288521	0.547447	0.58258
7	249212_at	T	F	AT5G42690	AT5G42690	Protein of unknown function, DUF547	0.296495	0.76783	0.740153	0.623961	0.577541	0.700695	0.111236	0.0955719	0.830276	0.943953
7	249215_at	T	F	AT5G42800	TT3|M318|DFR	dihydroflavonol 4-reductase	0.0395303	0.626221	0.575661	0.662214	0.738335	0.714306	0.234655	0.222396	0.521919	0.629057
7	249216_at	T	F	AT5G42240	scpl42	serine carboxypeptidase-like 42	0.230597	0.847054	0.699007	0.62411	0.673853	0.685731	0.0223602	0.171637	0.823134	0.933293
7	249217_at	T	F	AT5G42300	UBL5	ubiquitin-like protein 5	0.0476407	0.763734	0.776488	0.684511	0.805701	0.726371	0.277274	0.454105	0.60787	0.831595
7	249218_at	T	F	AT5G42390	AT5G42390	Insulinase (Peptidase family M16) family protein	0.193198	0.865929	0.668113	0.627731	0.696047	0.716427	0.0303785	0.148076	0.800057	0.921338
7	249224_at	T	F	AT5G42130	AT5G42130	Mitochondrial substrate carrier family protein	0.0918433	0.816065	0.754665	0.663988	0.737575	0.773772	0.0395283	0.115284	0.788735	0.867661
7	249227_at	T	F	AT5G42180	AT5G42180	Peroxidase superfamily protein	0.270008	0.829919	0.710658	0.616192	0.627756	0.706714	0.106695	0.0637677	0.836106	0.942123
7	249230_at	T	F	AT5G42070	AT5G42070	unknown protein; FUNCTIONS IN: molecular_function unknown; INVOLVED IN: biological_process unknown; LOCATED IN: chloroplast thylakoid membrane, chloroplast; EXPRESSED IN: 21 plant structures; EXPRESSED DURING: 13 growth stages; Has 30201 Blast hits to 17322 proteins in 780 species: Archae - 12; Bacteria - 1396; Metazoa - 17338; Fungi - 3422; Plants - 5037; Viruses - 0; Other Eukaryotes - 2996 (so…	0.228264	0.849186	0.717342	0.629647	0.67039	0.732835	0.05917	0.103321	0.831018	0.92826
7	249231_at	T	F	AT5G42030	ABIL4	ABL interactor-like protein 4	0.268197	0.786661	0.683345	0.682205	0.639437	0.702339	0.13104	0.0239776	0.845705	0.924746
7	249235_at	T	F	AT5G42100	ATBG_PAP|BG_PPAP|ATBG_PPAP	beta-1,3-glucanase_putative	0.0666675	0.71567	0.576414	0.805526	0.835133	0.665054	0.148128	0.391077	0.670645	0.776355
7	249239_at	F	NA	AT5G41992	CPuORF58	conserved peptide upstream open reading frame 58	0.106563	0.815042	0.781852	0.691122	0.757396	0.748213	0.082385	0.265635	0.756641	0.915165
7	249244_at	T	F	AT5G42270	FTSH5|VAR1	FtsH extracellular protease family	0.261693	0.863145	0.675806	0.596401	0.637415	0.714607	0.111597	0.0498911	0.832953	0.926575
7	249245_at	T	F	AT5G42280	AT5G42280	Cysteine/Histidine-rich C1 domain family protein	0.13393	0.769872	0.687489	0.542815	0.626554	0.654378	0.00327436	0.0450439	0.739274	0.811219
7	249247_at	T	F	AT5G42310	AT5G42310	Pentatricopeptide repeat (PPR-like) superfamily protein	0.324915	0.852512	0.649941	0.590419	0.603579	0.69757	0.160811	0.0353884	0.852929	0.941986
7	249252_at	T	F	AT5G42010	AT5G42010	Transducin/WD40 repeat-like superfamily protein	0.125778	0.750724	0.745466	0.788888	0.859751	0.751395	0.256843	0.390707	0.671005	0.777492
7	249256_at	T	F	AT5G41620	AT5G41620	FUNCTIONS IN: molecular_function unknown; INVOLVED IN: biological_process unknown; LOCATED IN: chloroplast, plasma membrane; EXPRESSED IN: 9 plant structures; EXPRESSED DURING: 6 growth stages; BEST Arabidopsis thaliana protein match is: intracellular protein transport protein USO1-related (TAIR:AT1G64180.1); Has 30201 Blast hits to 17322 proteins in 780 species: Archae - 12; Bacteria - 1396; Met…	0.0518986	0.595491	0.815918	0.72354	0.752914	0.649055	0.323767	0.467802	0.573115	0.759828
7	249259_at	T	F	AT5G41660	AT5G41660	unknown protein; FUNCTIONS IN: molecular_function unknown; INVOLVED IN: biological_process unknown; LOCATED IN: mitochondrion; BEST Arabidopsis thaliana protein match is: unknown protein (TAIR:AT3G44430.1); Has 1807 Blast hits to 1807 proteins in 277 species: Archae - 0; Bacteria - 0; Metazoa - 736; Fungi - 347; Plants - 385; Viruses - 0; Other Eukaryotes - 339 (source: NCBI BLink).	0.294693	0.726249	0.678849	0.617218	0.56394	0.720056	0.182746	0.0788842	0.818845	0.850422
7	249266_at	T	F	AT5G41670	AT5G41670	6-phosphogluconate dehydrogenase family protein	0.0657259	0.809031	0.602596	0.7473	0.777896	0.780617	0.0251078	0.240597	0.741119	0.83264
7	249268_at	T	F	AT5G41685	AT5G41685	Mitochondrial outer membrane translocase complex, subunit Tom7	0.0250864	0.640522	0.551594	0.824001	0.771987	0.676642	0.153538	0.422706	0.618929	0.785859
7	249269_at	T	F	AT5G41770	AT5G41770	crooked neck protein, putative / cell cycle protein, putative	0.0313224	0.625086	0.73232	0.834455	0.79877	0.704041	0.225611	0.397941	0.68025	0.7731
7	249270_at	T	F	AT5G41780	AT5G41780	myosin heavy chain-related	0.0208982	0.726418	0.561391	0.735037	0.791658	0.754645	0.114588	0.381705	0.622567	0.794211
7	249278_at	T	F	AT5G41900	AT5G41900	alpha/beta-Hydrolases superfamily protein	0.0741435	0.833313	0.630297	0.667476	0.745595	0.729921	0.0358803	0.195956	0.775067	0.867617
7	249288_at	T	F	AT5G41050	AT5G41050	Pollen Ole e 1 allergen and extensin family protein	0.172948	0.845151	0.697799	0.694656	0.732691	0.751288	0.00297313	0.227006	0.791707	0.925699
7	249289_at	T	F	AT5G41040	AT5G41040	HXXXD-type acyl-transferase family protein	0.200653	0.844776	0.748142	0.607004	0.666383	0.723473	0.0121383	0.142642	0.805526	0.922322
7	249290_at	T	F	AT5G41060	AT5G41060	DHHC-type zinc finger family protein	0.0178269	0.769442	0.687277	0.500741	0.645652	0.73177	0.176434	0.156425	0.58725	0.750753
7	249291_at	T	F	AT5G41210	ATGSTT1|GST10|GSTT1	glutathione S-transferase THETA 1	0.523127	0.229139	0.705894	0.673375	0.740817	0.647295	0.642097	0.551073	0.215812	0.272721
7	249295_at	T	F	AT5G41280	AT5G41280	Receptor-like protein kinase-related family protein	0.00151065	0.793672	0.745748	0.547706	0.718139	0.698313	0.176842	0.213089	0.653878	0.789892
7	249299_at	T	F	AT5G41340	UBC4|ATUBC4	ubiquitin conjugating enzyme 4	0.667315	0.196728	0.696066	0.553529	0.705388	0.609896	0.782772	0.571783	0.028714	0.164818
7	249310_at	T	F	AT5G41520	AT5G41520	RNA binding Plectin/S10 domain-containing protein	0.343623	0.80242	0.527957	0.633007	0.595454	0.704916	0.201781	0.0536688	0.824894	0.887033
7	249312_at	T	F	AT5G41550	AT5G41550	Disease resistance protein (TIR-NBS-LRR class) family	0.123998	0.644939	0.779126	0.508535	0.672539	0.549558	0.286929	0.207869	0.527907	0.650783
7	249313_at	T	F	AT5G41560	AT5G41560	FUNCTIONS IN: molecular_function unknown; INVOLVED IN: biological_process unknown; LOCATED IN: chloroplast; EXPRESSED IN: 24 plant structures; EXPRESSED DURING: 15 growth stages; CONTAINS InterPro DOMAIN/s: Ubiquitin ligase, Det1/DDB1-complexing (InterPro:IPR018276); Has 1807 Blast hits to 1807 proteins in 277 species: Archae - 0; Bacteria - 0; Metazoa - 736; Fungi - 347; Plants - 385; Viruses - …	0.405888	0.603377	0.543016	0.72889	0.528908	0.560239	0.204162	0.168828	0.801733	0.910445
7	249331_at	T	F	AT5G40950	RPL27	ribosomal protein large subunit 27	0.124958	0.816865	0.785146	0.653202	0.711163	0.747437	0.0486402	0.172294	0.783582	0.900985
7	249335_at	T	F	AT5G41010	NRPB12|NRPD12|NRPE12	DNA directed RNA polymerase, 7 kDa subunit	0.0573428	0.638026	0.735675	0.840636	0.778962	0.672244	0.181136	0.407424	0.67778	0.846173
7	249342_at	T	F	AT5G40660	AT5G40660	ATP12 protein-related	0.514904	0.737215	0.572166	0.517395	0.435145	0.560595	0.289918	0.0357745	0.822664	0.941134
7	249344_at	T	F	AT5G40770	ATPHB3|PHB3	prohibitin 3	0.297659	0.740109	0.620695	0.681553	0.62174	0.655202	0.0523243	0.222004	0.724703	0.903843
7	249346_at	T	F	AT5G40780	LHT1	lysine histidine transporter 1	0.0556793	0.80781	0.79746	0.644291	0.792	0.728139	0.210342	0.262594	0.68763	0.803363
7	249355_at	T	F	AT5G40500	AT5G40500	unknown protein; Has 30201 Blast hits to 17322 proteins in 780 species: Archae - 12; Bacteria - 1396; Metazoa - 17338; Fungi - 3422; Plants - 5037; Viruses - 0; Other Eukaryotes - 2996 (source: NCBI BLink).	0.0712662	0.770695	0.75096	0.778471	0.790181	0.770664	0.078179	0.255435	0.772387	0.885485
7	249358_at	T	F	AT5G40510	AT5G40510	Sucrase/ferredoxin-like family protein	0.350374	0.799965	0.691829	0.61033	0.572943	0.681471	0.181571	0.0197122	0.87156	0.956802
7	249361_at	T	F	AT5G40540	AT5G40540	Protein kinase superfamily protein	0.285452	0.661689	0.845358	0.700738	0.858699	0.766437	0.411719	0.364361	0.575722	0.680002
7	249364_at	T	F	AT5G40590	AT5G40590	Cysteine/Histidine-rich C1 domain family protein	0.0645895	0.811253	0.763713	0.543781	0.719916	0.658311	0.146717	0.202796	0.709192	0.848079
7	249372_at	T	F	AT5G40760	G6PD6	glucose-6-phosphate dehydrogenase 6	0.142943	0.788238	0.805826	0.696546	0.715371	0.727587	0.0802965	0.249652	0.787851	0.928778
7	249374_at	T	F	AT5G40580	PBB2	20S proteasome beta subunit PBB2	0.201515	0.889298	0.533664	0.544332	0.681836	0.675972	0.00750697	0.283459	0.658841	0.874308
7	249375_at	T	F	AT5G40730	ATAGP24|AGP24	arabinogalactan protein 24	0.317982	0.844464	0.659494	0.558028	0.588604	0.680514	0.142066	0.0511876	0.841646	0.937937
7	249377_at	T	F	AT5G40690	AT5G40690	CONTAINS InterPro DOMAIN/s: EF-Hand 1, calcium-binding site (InterPro:IPR018247); BEST Arabidopsis thaliana protein match is: unknown protein (TAIR:AT2G41730.1); Has 1807 Blast hits to 1807 proteins in 277 species: Archae - 0; Bacteria - 0; Metazoa - 736; Fungi - 347; Plants - 385; Viruses - 0; Other Eukaryotes - 339 (source: NCBI BLink).	0.268899	0.791931	0.768897	0.549147	0.578511	0.671991	0.0612849	0.051965	0.815883	0.914229
7	249383_at	T	F	AT5G39860	BHLH136|PRE1|BNQ1	basic helix-loop-helix (bHLH) DNA-binding family protein	0.263766	0.717046	0.56706	0.705901	0.860101	0.791323	0.260692	0.412158	0.519141	0.626627
7	249386_at	T	F	AT5G40060	AT5G40060	Disease resistance protein (NBS-LRR class) family	0.357492	0.87252	0.636524	0.503129	0.561717	0.677244	0.17931	0.0143424	0.810682	0.922035
7	249387_at	T	F	AT5G40070	AT5G40070	MADS-box family protein	0.237126	0.793676	0.685891	0.611259	0.65746	0.632796	0.0701296	0.121448	0.846664	0.931444
7	249392_at	T	F	AT5G40150	AT5G40150	Peroxidase superfamily protein	0.625639	0.380854	0.698955	0.622959	0.850709	0.552896	0.705159	0.663195	0.174409	0.3895
7	249397_at	T	F	AT5G40230	AT5G40230	nodulin MtN21 /EamA-like transporter family protein	0.219884	0.853833	0.641809	0.568165	0.63932	0.680683	0.0626501	0.0558812	0.796703	0.869331
7	249400_at	T	F	AT5G40300	AT5G40300	Uncharacterised protein family (UPF0497)	0.0430841	0.92207	0.51705	0.521165	0.739269	0.713366	0.0381091	0.183497	0.693562	0.793676
7	249404_at	T	F	AT5G40160	EMB506|EMB139	Ankyrin repeat family protein	0.184694	0.858994	0.727102	0.603497	0.688051	0.747371	0.0129482	0.140624	0.804639	0.914035
7	249410_at	T	F	AT5G40380	CRK42	cysteine-rich RLK (RECEPTOR-like protein kinase) 42	0.132829	0.743714	0.637827	0.763896	0.833087	0.829504	0.1522	0.252832	0.674904	0.731676
7	249411_at	T	F	AT5G40390	SIP1	Raffinose synthase family protein	0.691025	0.393434	0.663716	0.637393	0.878023	0.665567	0.672083	0.561495	0.191446	0.308381
7	249417_at	T	F	AT5G39670	AT5G39670	Calcium-binding EF-hand family protein	0.106796	0.799436	0.769055	0.50215	0.645174	0.625376	0.105503	0.134017	0.707063	0.822607
7	249419_s_at	F	NA	AT5G39810	AGL98	AGAMOUS-like 98	0.503753	0.0156652	0.645416	0.751274	0.658118	0.569988	0.505484	0.509239	0.233914	0.260338
7	249421_at	T	F	AT5G39830	DEG8|DEGP8	Trypsin family protein with PDZ domain	0.160721	0.874623	0.713736	0.609925	0.726564	0.710389	0.044707	0.20766	0.777239	0.90994
7	249425_at	T	F	AT5G39790	AT5G39790	5'-AMP-activated protein kinase-related	0.0621985	0.717612	0.843391	0.644494	0.788808	0.731982	0.270633	0.30405	0.660984	0.778007
7	249433_at	T	F	AT5G39940	AT5G39940	FAD/NAD(P)-binding oxidoreductase family protein	0.0967411	0.637742	0.88393	0.735723	0.660592	0.677216	0.0697699	0.198745	0.793146	0.881129
7	249436_at	T	F	AT5G39980	AT5G39980	Tetratricopeptide repeat (TPR)-like superfamily protein	0.0868738	0.863703	0.65496	0.640013	0.734349	0.771895	0.0201204	0.125423	0.762562	0.85605
7	249453_at	T	F	AT5G39510	ZIG1|VTI11|ATVTI11|SGR4|ZIG|VTI1A|ATVTI1A	Vesicle transport v-SNARE family protein	0.253994	0.555806	0.764665	0.779242	0.54208	0.63987	0.094524	0.130078	0.828132	0.87685
7	249457_s_at	F	NA	AT1G66050	ORTH5|VIM2	Zinc finger (C3HC4-type RING finger) family protein	0.156065	0.827865	0.644195	0.595829	0.806483	0.858095	0.244898	0.254918	0.518434	0.677896
7	249467_at	T	F	AT5G39610	ANAC092|ATNAC2|NAC2|NAC6|ATNAC6|ORE1	NAC domain containing protein 6	0.144202	0.764906	0.796101	0.569891	0.649162	0.608816	0.121532	0.168753	0.742895	0.84973
7	249469_at	T	F	AT5G39320	AT5G39320	UDP-glucose 6-dehydrogenase family protein	0.352619	0.824313	0.649693	0.536306	0.536788	0.679078	0.198925	0.0428899	0.85945	0.924959
7	249472_at	T	F	AT5G39210	CRR7	chlororespiratory reduction 7	0.247599	0.845798	0.719004	0.623091	0.659713	0.725908	0.0630593	0.115614	0.825141	0.930102
7	249476_at	T	F	AT5G38910	AT5G38910	RmlC-like cupins superfamily protein	0.0515525	0.661823	0.784122	0.587893	0.624572	0.68475	0.167684	0.191708	0.633496	0.751753
7	249477_s_at	F	NA	AT5G38930	AT5G38930	RmlC-like cupins superfamily protein	0.252603	0.833764	0.72104	0.597463	0.629514	0.704188	0.0725251	0.0807691	0.825053	0.929745
7	249480_s_at	F	NA	AT5G38990	AT5G38990	Malectin/receptor-like protein kinase family protein	0.010687	0.823303	0.742463	0.731325	0.828997	0.803106	0.162222	0.321362	0.730006	0.864032
7	249481_at	T	F	AT5G38900	AT5G38900	Thioredoxin superfamily protein	0.149289	0.759157	0.816127	0.648486	0.663845	0.719245	0.056208	0.127155	0.770838	0.886813
7	249482_at	T	F	AT5G38980	AT5G38980	unknown protein; FUNCTIONS IN: molecular_function unknown; INVOLVED IN: biological_process unknown; LOCATED IN: endomembrane system; EXPRESSED IN: 22 plant structures; EXPRESSED DURING: 13 growth stages; Has 3 Blast hits to 3 proteins in 1 species: Archae - 0; Bacteria - 0; Metazoa - 0; Fungi - 0; Plants - 3; Viruses - 0; Other Eukaryotes - 0 (source: NCBI BLink).	0.0323883	0.795706	0.784355	0.698211	0.800682	0.800783	0.194634	0.278557	0.691369	0.846978
7	249486_at	T	F	AT5G39030	AT5G39030	Protein kinase superfamily protein	0.0928732	0.711967	0.715352	0.775794	0.741585	0.772192	0.0274201	0.164906	0.801	0.873316
7	249490_s_at	F	NA	AT5G39180	AT5G39180	RmlC-like cupins superfamily protein	0.18575	0.776784	0.761662	0.596705	0.645887	0.683173	0.0596038	0.142178	0.77311	0.85576
7	249493_at	T	F	AT5G39080	AT5G39080	HXXXD-type acyl-transferase family protein	0.000241269	0.809355	0.682326	0.727458	0.786728	0.820114	0.0718681	0.187327	0.751785	0.824225
7	249506_at	T	F	AT5G38880	AT5G38880	unknown protein; Has 474 Blast hits to 433 proteins in 138 species: Archae - 6; Bacteria - 80; Metazoa - 195; Fungi - 44; Plants - 59; Viruses - 0; Other Eukaryotes - 90 (source: NCBI BLink).	0.0202701	0.735722	0.638123	0.604366	0.713291	0.829595	0.0590772	0.248325	0.540336	0.721585
7	249510_at	T	F	AT5G38510	AT5G38510	Rhomboid-related intramembrane serine protease family protein	0.344524	0.825422	0.70013	0.56046	0.561121	0.666706	0.150325	0.0272208	0.840264	0.945733
7	249514_at	T	F	AT5G38480	GRF3|RCI1	general regulatory factor 3	0.338712	0.665591	0.586416	0.74917	0.581388	0.681455	0.186189	0.0923773	0.801987	0.891572
7	249516_s_at	F	NA	AT5G38540	AT5G38540	Mannose-binding lectin superfamily protein	0.232746	0.849423	0.682145	0.586153	0.654291	0.685147	0.068551	0.068765	0.8143	0.914532
7	249519_at	T	F	AT5G38660	APE1	acclimation of photosynthesis to environment	0.178675	0.859654	0.732016	0.61203	0.69076	0.741492	0.00903262	0.129587	0.802583	0.90972
7	249524_at	T	F	AT5G38520	AT5G38520	alpha/beta-Hydrolases superfamily protein	0.176049	0.845571	0.7473	0.626093	0.693339	0.744002	0.00608011	0.140152	0.790985	0.916709
7	249526_at	T	F	AT5G38560	AT5G38560	Protein kinase superfamily protein	0.660501	0.236242	0.619499	0.690258	0.779991	0.625813	0.627984	0.521592	0.165286	0.210148
7	249528_at	T	F	AT5G38720	AT5G38720	unknown protein; Has 13419 Blast hits to 9093 proteins in 698 species: Archae - 38; Bacteria - 1038; Metazoa - 4949; Fungi - 1086; Plants - 485; Viruses - 44; Other Eukaryotes - 5779 (source: NCBI BLink).	0.510811	0.254668	0.60123	0.833215	0.837074	0.62927	0.583938	0.609124	0.232897	0.369803
7	249537_at	T	F	AT5G38830	AT5G38830	Cysteinyl-tRNA synthetase, class Ia family protein	0.152895	0.616709	0.749715	0.84205	0.710794	0.681678	0.0779781	0.295096	0.787533	0.890112
7	249542_at	T	F	AT5G38140	NF-YC12	nuclear factor Y, subunit C12	0.519357	0.603018	0.636931	0.697021	0.918634	0.778238	0.530503	0.471496	0.361406	0.456352
7	249544_at	T	F	AT5G38110	SGA1|ASF1B|SGA01	anti- silencing function 1b	0.172631	0.683243	0.568322	0.728553	0.660949	0.616584	0.079489	0.223397	0.76851	0.879739
7	249545_at	T	F	AT5G38030	AT5G38030	MATE efflux family protein	0.34909	0.845498	0.652651	0.567818	0.577164	0.659653	0.197424	0.0168171	0.864909	0.946413
7	249554_at	T	F	AT5G38290	AT5G38290	Peptidyl-tRNA hydrolase family protein	0.143446	0.855982	0.723737	0.644784	0.734461	0.757659	0.0346912	0.182981	0.798357	0.908313
7	249555_at	T	F	AT5G38300	AT5G38300	unknown protein; FUNCTIONS IN: molecular_function unknown; INVOLVED IN: biological_process unknown; LOCATED IN: cellular_component unknown; EXPRESSED IN: 12 plant structures; EXPRESSED DURING: 6 growth stages; BEST Arabidopsis thaliana protein match is: unknown protein (TAIR:AT1G67035.2); Has 1807 Blast hits to 1807 proteins in 277 species: Archae - 0; Bacteria - 0; Metazoa - 736; Fungi - 347; Pl…	0.0221998	0.525579	0.536921	0.594613	0.645807	0.674641	0.0713044	0.118547	0.539435	0.633994
7	249557_at	T	F	AT5G38280	PR5K	PR5-like receptor kinase	0.449004	0.785691	0.600645	0.561352	0.502475	0.596327	0.304311	0.0657673	0.911047	0.936881
7	249561_at	T	F	AT5G38340	AT5G38340	Disease resistance protein (TIR-NBS-LRR class) family	0.186638	0.863035	0.652961	0.586722	0.673268	0.68841	0.0305426	0.100562	0.789639	0.884259
7	249562_at	T	F	AT5G38350	AT5G38350	Disease resistance protein (NBS-LRR class) family	0.148293	0.765988	0.797328	0.567515	0.627555	0.627692	0.051686	0.111012	0.766439	0.860641
7	249563_at	T	F	AT5G38360	AT5G38360	alpha/beta-Hydrolases superfamily protein	0.134328	0.765931	0.816109	0.673481	0.68687	0.738542	0.0798465	0.222577	0.745212	0.88641
7	249580_at	T	F	AT5G37740	AT5G37740	Calcium-dependent lipid-binding (CaLB domain) family protein	0.314806	0.832881	0.693631	0.57253	0.581704	0.682359	0.133731	0.030067	0.849354	0.937781
7	249582_at	T	F	AT5G37780	ACAM-1|CAM1|TCH1	calmodulin 1	0.0529383	0.774282	0.725142	0.798336	0.847807	0.799302	0.162674	0.334609	0.728943	0.838878
7	249589_at	T	F	AT5G37850	SOS4|ATSOS4	pfkB-like carbohydrate kinase family protein	0.0865296	0.855982	0.63951	0.648769	0.771127	0.77037	0.07565	0.297522	0.729185	0.839398
7	249599_at	T	F	AT5G37990	AT5G37990	S-adenosyl-L-methionine-dependent methyltransferases superfamily protein	0.375765	0.844835	0.622359	0.531407	0.548442	0.615302	0.243553	0.00100978	0.840332	0.946941
7	249610_at	T	F	AT5G37360	AT5G37360	unknown protein; FUNCTIONS IN: molecular_function unknown; INVOLVED IN: biological_process unknown; LOCATED IN: chloroplast thylakoid membrane, chloroplast; EXPRESSED IN: 23 plant structures; EXPRESSED DURING: 13 growth stages; Has 1807 Blast hits to 1807 proteins in 277 species: Archae - 0; Bacteria - 0; Metazoa - 736; Fungi - 347; Plants - 385; Viruses - 0; Other Eukaryotes - 339 (source: NCBI …	0.199264	0.829178	0.756396	0.597347	0.659058	0.739124	0.0133685	0.090019	0.795692	0.909778
7	249612_at	T	F	AT5G37290	AT5G37290	ARM repeat superfamily protein	0.292933	0.580637	0.839308	0.719531	0.836637	0.818246	0.449714	0.422187	0.510479	0.630868
7	249620_at	T	F	AT5G37520	AT5G37520	Protein of Unknown Function (DUF239)	0.10624	0.811598	0.686878	0.594793	0.692706	0.698664	0.0663828	0.0952766	0.755429	0.822453
7	249625_at	T	F	AT5G37480	AT5G37480	unknown protein; Has 30201 Blast hits to 17322 proteins in 780 species: Archae - 12; Bacteria - 1396; Metazoa - 17338; Fungi - 3422; Plants - 5037; Viruses - 0; Other Eukaryotes - 2996 (source: NCBI BLink).	0.0244768	0.85692	0.692013	0.685983	0.831149	0.77552	0.167529	0.329238	0.708312	0.854592
7	249626_at	T	F	AT5G37540	AT5G37540	Eukaryotic aspartyl protease family protein	0.191313	0.781768	0.737037	0.688458	0.689972	0.633746	0.0214372	0.266289	0.803536	0.911043
7	249627_at	T	F	AT5G37510	EMB1467|CI76	NADH-ubiquinone dehydrogenase, mitochondrial, putative	0.580481	0.678493	0.523346	0.510194	0.321285	0.53302	0.430586	0.136908	0.866077	0.924564
7	249633_at	T	F	AT5G37180	ATSUS5|SUS5	sucrose synthase 5	0.136683	0.836705	0.587813	0.570041	0.688663	0.692036	0.0440556	0.14512	0.739392	0.841972
7	249639_at	T	F	AT5G36930	AT5G36930	Disease resistance protein (TIR-NBS-LRR class) family	0.102219	0.673852	0.628929	0.820336	0.758286	0.669873	0.105431	0.380471	0.70077	0.862616
7	249645_at	T	F	AT5G36910	THI2.2	thionin 2.2	0.256513	0.865209	0.695274	0.593073	0.641954	0.721278	0.091283	0.0813441	0.824212	0.927073
7	249651_at	T	F	AT5G37020	ATARF8|ARF8	auxin response factor 8	0.0452116	0.843879	0.527979	0.547537	0.72926	0.663461	0.088637	0.0847452	0.731321	0.74372
7	249658_s_at	F	NA	AT5G36700	ATPGLP1|PGLP1	2-phosphoglycolate phosphatase 1	0.215283	0.844296	0.739575	0.621046	0.670075	0.727779	0.0329186	0.123845	0.808845	0.933289
7	249672_at	T	F	AT5G35910	AT5G35910	Polynucleotidyl transferase, ribonuclease H fold protein with HRDC domain	0.393181	0.502644	0.628305	0.845974	0.896219	0.754318	0.467922	0.574141	0.406975	0.531234
7	249675_at	T	F	AT5G35940	AT5G35940	Mannose-binding lectin superfamily protein	0.254119	0.756164	0.685525	0.578191	0.568869	0.682791	0.112645	0.039077	0.803172	0.898708
7	249677_at	T	F	AT5G35970	AT5G35970	P-loop containing nucleoside triphosphate hydrolases superfamily protein	0.346722	0.865229	0.601446	0.556113	0.578361	0.66018	0.203812	0.00653658	0.839704	0.932823
7	249684_s_at	F	NA	AT5G36110	CYP716A1	cytochrome P450, family 716, subfamily A, polypeptide 1	0.250796	0.771932	0.63996	0.52198	0.624569	0.631598	0.0434457	0.227414	0.750795	0.85606
7	249685_at	NA	NA	NA	NA	NA	0.274275	0.841102	0.711463	0.611499	0.638023	0.715956	0.0853874	0.0772672	0.829421	0.93449
7	249688_at	T	F	AT5G36160	AT5G36160	Tyrosine transaminase family protein	0.236761	0.705404	0.818711	0.635419	0.838926	0.802889	0.427184	0.402259	0.516785	0.69221
7	249691_at	T	F	AT5G36170	HCF109|ATPRFB	high chlorophyll fluorescent 109	0.0217519	0.821159	0.7886	0.705909	0.798062	0.794065	0.140807	0.252845	0.749578	0.871065
7	249694_at	T	F	AT5G35790	G6PD1	glucose-6-phosphate dehydrogenase 1	0.00353367	0.826333	0.7377	0.738745	0.826036	0.791293	0.151284	0.290372	0.731863	0.872508
7	249700_at	T	F	AT5G35530	AT5G35530	Ribosomal protein S3 family protein	0.504579	0.749641	0.590067	0.526718	0.421708	0.618283	0.316605	0.112536	0.864115	0.928054
7	249701_at	T	F	AT5G35460	AT5G35460	unknown protein; CONTAINS InterPro DOMAIN/s: Protein of unknown function DUF2838 (InterPro:IPR021261); Has 1807 Blast hits to 1807 proteins in 277 species: Archae - 0; Bacteria - 0; Metazoa - 736; Fungi - 347; Plants - 385; Viruses - 0; Other Eukaryotes - 339 (source: NCBI BLink).	0.194566	0.6692	0.671946	0.77232	0.634267	0.761113	0.0943787	0.0484775	0.847326	0.845479
7	249705_at	T	F	AT5G35580	AT5G35580	Protein kinase superfamily protein	0.142014	0.80113	0.785244	0.595036	0.672244	0.677268	0.0390375	0.124797	0.782907	0.879582
7	249710_at	T	F	AT5G35630	GLN2|GS2|ATGSL1	glutamine synthetase 2	0.110349	0.812079	0.800257	0.630139	0.707712	0.733666	0.0922192	0.189163	0.765019	0.893308
7	249711_at	T	F	AT5G35680	AT5G35680	Nucleic acid-binding, OB-fold-like protein	0.0113917	0.59769	0.630465	0.844212	0.778574	0.667683	0.196397	0.445941	0.625804	0.795279
7	249712_at	T	F	AT5G35620	eIFiso4E|EIF(ISO)4E|LSP1|LSP|EIF4E2	Eukaryotic initiation factor 4E protein	0.0760325	0.784897	0.509396	0.677681	0.756794	0.732954	0.127009	0.258111	0.635885	0.791932
7	249717_at	T	F	AT5G35730	AT5G35730	EXS (ERD1/XPR1/SYG1) family protein	0.369747	0.82413	0.613584	0.599811	0.565135	0.668247	0.206186	0.053449	0.83877	0.952124
7	249726_at	T	F	AT5G35480	AT5G35480	unknown protein; Has 1807 Blast hits to 1807 proteins in 277 species: Archae - 0; Bacteria - 0; Metazoa - 736; Fungi - 347; Plants - 385; Viruses - 0; Other Eukaryotes - 339 (source: NCBI BLink).	0.0383865	0.699317	0.709668	0.760187	0.788007	0.794029	0.0685551	0.258156	0.700261	0.794829
7	249727_at	T	F	AT5G35490	MRU1|ATMRU1	mto 1 responding up 1	0.0474942	0.770928	0.689744	0.80493	0.847015	0.791384	0.153916	0.346511	0.715112	0.829462
7	249732_at	T	F	AT5G24420	PGL5	6-phosphogluconolactonase 5	0.136414	0.855291	0.714029	0.686107	0.745421	0.757125	0.0241519	0.203375	0.789282	0.90725
7	249736_at	T	F	AT5G24460	AT5G24460	unknown protein; INVOLVED IN: biological_process unknown; LOCATED IN: cell wall; EXPRESSED IN: 24 plant structures; EXPRESSED DURING: 15 growth stages; Has 1807 Blast hits to 1807 proteins in 277 species: Archae - 0; Bacteria - 0; Metazoa - 736; Fungi - 347; Plants - 385; Viruses - 0; Other Eukaryotes - 339 (source: NCBI BLink).	0.065014	0.806194	0.773971	0.686062	0.833011	0.7285	0.211462	0.346564	0.66726	0.840515
7	249739_at	T	F	AT5G24520	TTG1|ATTTG1|URM23|TTG	Transducin/WD40 repeat-like superfamily protein	0.375573	0.44864	0.772077	0.862752	0.878178	0.672068	0.500982	0.571324	0.483668	0.616974
7	249742_at	T	F	AT5G24490	AT5G24490	30S ribosomal protein, putative	0.131058	0.824537	0.733466	0.709909	0.746122	0.790502	0.060724	0.233748	0.777702	0.913065
7	249747_at	T	F	AT5G24600	AT5G24600	Protein of unknown function, DUF599	0.372922	0.544015	0.807384	0.547532	0.769047	0.593524	0.564955	0.460314	0.382036	0.532689
7	249749_at	NA	NA	NA	NA	NA	0.0989831	0.518255	0.856958	0.763122	0.782981	0.701071	0.305665	0.402157	0.637865	0.74927
7	249751_at	T	F	AT5G24650	AT5G24650	Mitochondrial import inner membrane translocase subunit Tim17/Tim22/Tim23 family protein	0.0168605	0.84115	0.72043	0.555322	0.75558	0.780168	0.18003	0.291034	0.628465	0.773611
7	249753_at	T	F	AT5G24610	AT5G24610	unknown protein; BEST Arabidopsis thaliana protein match is: unknown protein (TAIR:AT3G49550.1); Has 1807 Blast hits to 1807 proteins in 277 species: Archae - 0; Bacteria - 0; Metazoa - 736; Fungi - 347; Plants - 385; Viruses - 0; Other Eukaryotes - 339 (source: NCBI BLink).	0.332012	0.832751	0.593437	0.559124	0.55828	0.62809	0.165221	0.057659	0.823035	0.907601
7	249754_at	T	F	AT5G24530	DMR6	2-oxoglutarate (2OG) and Fe(II)-dependent oxygenase superfamily protein	0.194112	0.686455	0.642613	0.650237	0.743207	0.812738	0.181427	0.158703	0.594153	0.577129
7	249762_at	T	F	AT5G24000	AT5G24000	Protein of unknown function (DUF819)	0.0761999	0.745497	0.781733	0.749307	0.729596	0.776976	0.0400473	0.108644	0.763449	0.851954
7	249764_at	T	F	AT5G24020	ATMIND1|MIND|ARC11	septum site-determining protein (MIND)	0.188418	0.849758	0.660672	0.62913	0.681368	0.739102	0.050376	0.0770789	0.795847	0.887433
7	249767_at	T	F	AT5G24090	ATCHIA|CHIA	chitinase A	0.238559	0.796462	0.771511	0.614201	0.631426	0.704566	0.0417974	0.108201	0.821151	0.937165
7	249769_at	T	F	AT5G24120	SIGE|ATSIG5|SIG5	sigma factor E	0.237727	0.816112	0.705901	0.545816	0.588943	0.716858	0.0752495	0.00638073	0.790416	0.882012
7	249774_at	T	F	AT5G24150	SQP1|SQE5	FAD/NAD(P)-binding oxidoreductase family protein	0.0731552	0.831767	0.730148	0.723621	0.777792	0.788112	0.0603564	0.221906	0.764187	0.88838
7	249775_at	T	F	AT5G24160	SQE6	squalene monoxygenase 6	0.109488	0.595239	0.764119	0.70696	0.749335	0.667237	0.249502	0.349616	0.506049	0.721654
7	249777_at	T	F	AT5G24210	AT5G24210	alpha/beta-Hydrolases superfamily protein	0.115923	0.715069	0.649987	0.82753	0.872121	0.751015	0.217674	0.399266	0.655581	0.771928
7	249779_at	T	F	AT5G24230	AT5G24230	Lipase class 3-related protein	0.369994	0.750101	0.64096	0.603314	0.512309	0.677436	0.251445	0.0882264	0.850763	0.910791
7	249782_at	T	F	AT5G24260	AT5G24260	prolyl oligopeptidase family protein	0.232046	0.746402	0.744646	0.501508	0.527254	0.689318	0.0885747	0.00983849	0.778902	0.841776
7	249783_at	T	F	AT5G24270	ATSOS3|SOS3|CBL4	Calcium-binding EF-hand family protein	0.170582	0.706169	0.840032	0.608609	0.768983	0.775934	0.352433	0.302789	0.568911	0.72029
7	249786_at	T	F	AT5G24310	ABIL3	ABL interactor-like protein 3	0.40887	0.733409	0.630898	0.600478	0.506196	0.624247	0.263331	0.0362325	0.899251	0.931507
7	249796_at	T	F	AT5G23540	AT5G23540	Mov34/MPN/PAD-1 family protein	0.312735	0.659875	0.769587	0.761862	0.573065	0.705508	0.125586	0.0765743	0.866059	0.936074
7	249800_at	T	F	AT5G23660	MTN3	homolog of Medicago truncatula MTN3	0.112105	0.86019	0.631162	0.557901	0.737122	0.710496	0.0730282	0.18677	0.678477	0.83118
7	249802_at	T	F	AT5G23770	ATDUF8|DUF8	DOMAIN OF UNKNOWN FUNCTION 724 8	0.21138	0.580127	0.601889	0.590013	0.532297	0.503746	0.0241539	0.265261	0.60846	0.717762
7	249806_at	T	F	AT5G23850	AT5G23850	Arabidopsis thaliana protein of unknown function (DUF821)	0.542145	0.15117	0.556081	0.774618	0.769043	0.51833	0.639442	0.738086	0.148799	0.284098
7	249807_at	T	F	AT5G23870	AT5G23870	Pectinacetylesterase family protein	0.480994	0.430227	0.673529	0.784473	0.903779	0.660687	0.619215	0.646436	0.301291	0.517214
7	249810_at	T	F	AT5G23920	AT5G23920	unknown protein; FUNCTIONS IN: molecular_function unknown; INVOLVED IN: biological_process unknown; LOCATED IN: plasma membrane, vacuole; EXPRESSED IN: 22 plant structures; EXPRESSED DURING: 13 growth stages; BEST Arabidopsis thaliana protein match is: unknown protein (TAIR:AT5G52420.1); Has 1807 Blast hits to 1807 proteins in 277 species: Archae - 0; Bacteria - 0; Metazoa - 736; Fungi - 347; Pla…	0.655532	0.460702	0.665969	0.670651	0.919764	0.695139	0.711229	0.662164	0.190505	0.373125
7	249812_at	T	F	AT5G23830	AT5G23830	MD-2-related lipid recognition domain-containing protein	0.325056	0.846806	0.673849	0.577885	0.593284	0.675373	0.158201	0.047353	0.849774	0.951689
7	249813_at	T	F	AT5G23940	EMB3009|DCR|PEL3	HXXXD-type acyl-transferase family protein	0.22703	0.844289	0.721969	0.624163	0.682591	0.736149	0.0355728	0.124695	0.811586	0.918797
7	249816_at	T	F	AT5G23880	EMB1265|ATCPSF100|CPSF100|ESP5	cleavage and polyadenylation specificity factor 100	0.184809	0.850473	0.638119	0.599367	0.668438	0.778418	0.0129815	0.1387	0.695792	0.835862
7	249822_at	T	F	AT5G23710	AT5G23710	DNA binding;DNA-directed RNA polymerases	0.0504264	0.596744	0.622979	0.856698	0.781464	0.739583	0.197127	0.377807	0.604671	0.753098
7	249826_at	T	F	AT5G23310	FSD3	Fe superoxide dismutase 3	0.173354	0.858339	0.710558	0.611018	0.702127	0.746392	0.000879573	0.111012	0.802981	0.889934
7	249827_at	T	F	AT5G23330	AT5G23330	Nucleotidylyl transferase superfamily protein	0.152385	0.715937	0.672538	0.663867	0.812101	0.817334	0.194035	0.303834	0.578577	0.697409
7	249828_at	T	F	AT5G23250	AT5G23250	Succinyl-CoA ligase, alpha subunit	0.209374	0.628428	0.677057	0.808407	0.661164	0.81057	0.0689638	0.102572	0.792263	0.851903
7	249833_at	T	F	AT5G23430	AT5G23430	Transducin/WD40 repeat-like superfamily protein	0.0666096	0.733017	0.804008	0.772791	0.733052	0.752509	0.0820454	0.201851	0.778202	0.890296
7	249834_at	T	F	AT5G23440	FTRA1	ferredoxin/thioredoxin reductase subunit A (variable subunit) 1	0.144659	0.813076	0.774146	0.618901	0.685456	0.768261	0.0135975	0.107864	0.798278	0.886306
7	249837_at	T	F	AT5G23480	AT5G23480	SWIB/MDM2 domain;Plus-3;GYF	0.125627	0.543651	0.666097	0.720253	0.70454	0.761837	0.0934391	0.120288	0.603271	0.642047
7	249840_at	T	F	AT5G23450	ATLCBK1|LCBK1	long-chain base (LCB) kinase 1	0.0167535	0.571607	0.810181	0.779402	0.693177	0.790529	0.132566	0.0766486	0.706571	0.723276
7	249841_at	T	F	AT5G23520	AT5G23520	smr (Small MutS Related) domain-containing protein	0.0709102	0.783971	0.766036	0.65429	0.743355	0.72695	0.115998	0.39004	0.663235	0.870814
7	249846_at	T	F	AT5G23630	MIA|PDR2	phosphate deficiency response 2	0.0930568	0.66116	0.825686	0.684148	0.617586	0.738658	0.0787254	0.207397	0.703214	0.830713
7	249848_at	T	F	AT5G23220	NIC3	nicotinamidase 3	0.0298654	0.731787	0.850326	0.563756	0.705738	0.708156	0.227642	0.246843	0.640289	0.801307
7	249859_at	T	F	AT5G22840	AT5G22840	Protein kinase superfamily protein	0.00959273	0.567807	0.738804	0.886322	0.762228	0.756802	0.110949	0.299352	0.699476	0.801564
7	249860_at	T	F	AT5G22860	AT5G22860	Serine carboxypeptidase S28 family protein	0.271053	0.640297	0.736938	0.831673	0.917239	0.796121	0.399516	0.467706	0.561136	0.691252
7	249864_at	T	F	AT5G22830	ATMGT10|MGT10|GMN10|MRS2-11	magnesium (Mg) transporter 10	0.10104	0.795177	0.785425	0.691228	0.733759	0.773934	0.0769908	0.14816	0.789787	0.887634
7	249866_at	T	F	AT5G23010	MAM1|IMS3	methylthioalkylmalate synthase 1	0.0110701	0.678901	0.862069	0.696127	0.745788	0.717385	0.261667	0.303426	0.67117	0.821832
7	249874_at	T	F	AT5G23070	AT5G23070	Thymidine kinase	0.224937	0.760091	0.73378	0.523262	0.545762	0.631602	0.125155	0.021655	0.81388	0.850033
7	249875_at	T	F	AT5G23120	HCF136	photosystem II stability/assembly factor, chloroplast (HCF136)	0.221463	0.850157	0.726109	0.617456	0.66349	0.72618	0.0514033	0.0986854	0.817929	0.931121
7	249876_at	T	F	AT5G23060	CaS	calcium sensing receptor	0.146356	0.84355	0.744699	0.645283	0.714931	0.757291	0.0306453	0.171568	0.777283	0.914131
7	249881_at	T	F	AT5G23190	CYP86B1	cytochrome P450, family 86, subfamily B, polypeptide 1	0.395272	0.806361	0.655021	0.578033	0.55212	0.632874	0.190809	0.0481734	0.886566	0.94409
7	249882_at	T	F	AT5G22890	AT5G22890	C2H2 and C2HC zinc fingers superfamily protein	0.406929	0.8126	0.618947	0.606584	0.541835	0.677483	0.21885	0.011609	0.871041	0.949445
7	249893_at	T	F	AT5G22555	AT5G22555	unknown protein; Has 30201 Blast hits to 17322 proteins in 780 species: Archae - 12; Bacteria - 1396; Metazoa - 17338; Fungi - 3422; Plants - 5037; Viruses - 0; Other Eukaryotes - 2996 (source: NCBI BLink).	0.0906643	0.814725	0.695063	0.539696	0.685057	0.674705	0.0745075	0.140674	0.700965	0.819619
7	249894_at	T	F	AT5G22580	AT5G22580	Stress responsive A/B Barrel Domain	0.241342	0.799007	0.708933	0.634223	0.641691	0.708135	0.0607534	0.134109	0.814329	0.917846
7	249897_at	T	F	AT5G22550	AT5G22550	Plant protein of unknown function (DUF247)	0.245782	0.847573	0.636983	0.571502	0.642732	0.64381	0.0871782	0.061357	0.788073	0.894295
7	249898_at	T	F	AT5G22510	At-A/N-InvE|INV-E	alkaline/neutral invertase	0.0574364	0.805582	0.74728	0.74089	0.792412	0.785295	0.108649	0.247665	0.762854	0.891107
7	249899_at	T	F	AT5G22620	AT5G22620	phosphoglycerate/bisphosphoglycerate mutase family protein	0.0585879	0.861974	0.729837	0.648522	0.774604	0.810629	0.111277	0.208269	0.736509	0.858129
7	249900_at	T	F	AT5G22640	emb1211	MORN (Membrane Occupation and Recognition Nexus) repeat-containing protein	0.256093	0.809911	0.682402	0.685478	0.663525	0.727267	0.101143	0.135149	0.8562	0.938291
7	249901_at	T	F	AT5G22650	HD2|HDT02|HDA4|HD2B|ATHD2B|HDT2|ATHD2	histone deacetylase 2B	0.324027	0.653865	0.647504	0.782048	0.601281	0.680994	0.117054	0.0869944	0.841391	0.908739
7	249911_at	T	F	AT5G22740	ATCSLA2|CSLA2|CSLA02|ATCSLA02	cellulose synthase-like A02	0.214127	0.682295	0.661797	0.831233	0.889229	0.766264	0.278566	0.411262	0.64259	0.734603
7	249912_at	T	F	AT5G22790	RER1	reticulata-related 1	0.303221	0.76991	0.6297	0.678297	0.632917	0.693545	0.0848676	0.173334	0.795955	0.924508
7	249922_at	T	F	AT5G19140	ATAILP1|AILP1	Aluminium induced protein with YGL and LRDR motifs	0.139787	0.750202	0.819578	0.594859	0.653854	0.694086	0.0986871	0.20013	0.715575	0.886221
7	249927_at	T	F	AT5G19220	ADG2|APL1	ADP glucose pyrophosphorylase large subunit 1	0.253993	0.822672	0.732447	0.639058	0.640588	0.723879	0.0787535	0.082158	0.844579	0.940575
7	249929_at	T	F	AT5G22340	AT5G22340	unknown protein; FUNCTIONS IN: molecular_function unknown; INVOLVED IN: biological_process unknown; LOCATED IN: chloroplast; EXPRESSED IN: 22 plant structures; EXPRESSED DURING: 13 growth stages; Has 58 Blast hits to 58 proteins in 20 species: Archae - 0; Bacteria - 0; Metazoa - 0; Fungi - 0; Plants - 57; Viruses - 0; Other Eukaryotes - 1 (source: NCBI BLink).	0.177082	0.784028	0.784211	0.705996	0.688325	0.734634	0.00421574	0.153139	0.840692	0.922793
7	249932_at	T	F	AT5G22390	AT5G22390	Protein of unknown function (DUF3049)	0.0518086	0.810579	0.70293	0.686493	0.74083	0.775092	0.0493207	0.142905	0.788145	0.859351
7	249938_at	T	F	AT5G22330	ATTIP49A|RIN1	P-loop containing nucleoside triphosphate hydrolases superfamily protein	0.287421	0.564464	0.629287	0.844458	0.892747	0.723362	0.433402	0.555811	0.441669	0.635281
7	249942_at	T	F	AT5G22300	AtNIT4|NIT4	nitrilase 4	0.380169	0.850819	0.536565	0.507729	0.527877	0.653125	0.267676	0.084852	0.837442	0.888034
7	249945_at	T	F	AT5G22440	AT5G22440	Ribosomal protein L1p/L10e family	0.295668	0.849169	0.560641	0.540783	0.618577	0.632765	0.134341	0.0528518	0.754269	0.911529
7	249946_at	T	F	AT5G19170	AT5G19170	Protein of Unknown Function (DUF239)	0.104783	0.848298	0.743255	0.603445	0.728396	0.781894	0.028971	0.154923	0.772007	0.877095
7	249948_at	T	F	AT5G19210	AT5G19210	P-loop containing nucleoside triphosphate hydrolases superfamily protein	0.175656	0.861157	0.723184	0.564504	0.682011	0.720322	0.0562416	0.23756	0.725819	0.901319
7	249952_at	T	F	AT5G18950	AT5G18950	Tetratricopeptide repeat (TPR)-like superfamily protein	0.436652	0.695682	0.573034	0.626392	0.504561	0.559158	0.201987	0.0580462	0.800645	0.917227
7	249957_at	T	F	AT5G18900	AT5G18900	2-oxoglutarate (2OG) and Fe(II)-dependent oxygenase superfamily protein	0.535863	0.719012	0.560458	0.578736	0.43196	0.579686	0.370145	0.0745104	0.877027	0.956121
7	249958_at	T	F	AT5G18970	AT5G18970	AWPM-19-like family protein	0.262573	0.767724	0.728085	0.647437	0.64089	0.685706	0.079362	0.164669	0.837036	0.941422
7	249959_at	T	F	AT5G18800	AT5G18800	Cox19-like CHCH family protein	0.375958	0.854815	0.59264	0.547652	0.561111	0.625092	0.188992	0.0443177	0.836312	0.946694
7	249960_at	T	F	AT5G18830	SPL7|ATSPL7	squamosa promoter binding protein-like 7	0.0254355	0.599392	0.628444	0.7541	0.745387	0.60264	0.212866	0.472718	0.526509	0.715784
7	249963_at	T	F	AT5G19000	BPM1|ATBPM1	BTB-POZ and MATH domain 1	0.323311	0.528086	0.773026	0.792358	0.844732	0.698735	0.442486	0.530733	0.486194	0.648204
7	249965_at	T	F	AT5G19020	MEF18	mitochondrial editing factor 18	0.0924694	0.690576	0.834065	0.666921	0.744174	0.702518	0.206488	0.235332	0.657659	0.767576
7	249966_at	T	F	AT5G19030	AT5G19030	RNA-binding (RRM/RBD/RNP motifs) family protein	0.165351	0.744582	0.785908	0.554537	0.765218	0.770593	0.260077	0.218654	0.597746	0.694349
7	249967_at	T	F	AT5G19050	AT5G19050	alpha/beta-Hydrolases superfamily protein	0.0784822	0.734494	0.746836	0.675316	0.676325	0.696641	0.106881	0.241677	0.713223	0.853766
7	249979_s_at	F	NA	AT5G18860	AT5G18860	inosine-uridine preferring nucleoside hydrolase family protein	0.388466	0.865211	0.581511	0.500733	0.527538	0.661886	0.245693	0.0452334	0.847919	0.920635
7	249983_at	T	F	AT5G18470	AT5G18470	Curculin-like (mannose-binding) lectin family protein	0.0747992	0.751602	0.836158	0.672816	0.80155	0.738382	0.276319	0.30795	0.665842	0.788775
7	249986_at	T	F	AT5G18460	AT5G18460	Protein of Unknown Function (DUF239)	0.00527863	0.794976	0.702612	0.749276	0.810228	0.69489	0.162893	0.351145	0.723246	0.865175
7	249988_at	T	F	AT5G18310	AT5G18310	unknown protein; FUNCTIONS IN: molecular_function unknown; INVOLVED IN: biological_process unknown; LOCATED IN: plasma membrane; EXPRESSED IN: 22 plant structures; EXPRESSED DURING: 13 growth stages; BEST Arabidopsis thaliana protein match is: unknown protein (TAIR:AT5G48500.1); Has 30201 Blast hits to 17322 proteins in 780 species: Archae - 12; Bacteria - 1396; Metazoa - 17338; Fungi - 3422; Pla…	0.108711	0.833081	0.73883	0.577142	0.672614	0.758403	0.0152402	0.0362427	0.778239	0.819949
7	249993_at	T	F	AT5G18570	CPSAR1|EMB269|ATOBGC	GTP1/OBG family protein	0.171291	0.870966	0.735089	0.595305	0.697371	0.717667	0.0106178	0.195865	0.771229	0.919485
7	249996_at	T	F	AT5G18600	AT5G18600	Thioredoxin superfamily protein	0.240211	0.841294	0.709927	0.614486	0.640976	0.717572	0.0756282	0.0882365	0.827538	0.933189
7	249997_at	T	F	AT5G18620	CHR17	chromatin remodeling factor17	0.000460217	0.774232	0.751567	0.706973	0.788908	0.766113	0.191034	0.349307	0.651543	0.833371
7	250001_at	T	F	AT5G18680	AtTLP11|TLP11	tubby like protein 11	0.268087	0.721894	0.764705	0.600889	0.545531	0.686121	0.129648	0.0680175	0.842059	0.902448
7	250005_at	T	F	AT5G18760	AT5G18760	RING/U-box superfamily protein	0.254588	0.730429	0.737308	0.581603	0.586352	0.583004	0.0293397	0.134485	0.754777	0.891017
7	250006_at	T	F	AT5G18660	PCB2	NAD(P)-binding Rossmann-fold superfamily protein	0.230587	0.816439	0.757903	0.624807	0.646963	0.734837	0.0436246	0.103375	0.82097	0.93006
7	250008_at	T	F	AT5G18630	AT5G18630	alpha/beta-Hydrolases superfamily protein	0.621927	0.321128	0.531991	0.761204	0.874929	0.602452	0.673317	0.704282	0.157326	0.312856
7	250012_x_at	T	F	AT5G18060	AT5G18060	SAUR-like auxin-responsive protein family	0.174648	0.882239	0.688743	0.57784	0.68044	0.752313	0.042047	0.181439	0.753956	0.894958
7	250016_at	T	F	AT5G18100	CSD3	copper/zinc superoxide dismutase 3	0.322148	0.666215	0.821752	0.705883	0.885195	0.777913	0.422659	0.385298	0.531195	0.641417
7	250017_at	T	F	AT5G18140	AT5G18140	Chaperone DnaJ-domain superfamily protein	0.358755	0.675393	0.712028	0.800345	0.94891	0.791976	0.452588	0.498158	0.520342	0.649722
7	250024_at	T	F	AT5G18270	ANAC087	Arabidopsis NAC domain containing protein 87	0.0661393	0.770301	0.809	0.572824	0.683585	0.68302	0.121371	0.160401	0.731903	0.83459
7	250031_at	T	F	AT5G18240	ATMYR1|MYR1	myb-related protein 1	0.199461	0.717377	0.826718	0.739749	0.847794	0.80931	0.337235	0.356823	0.622883	0.755915
7	250033_at	T	F	AT5G18110	NCBP	novel cap-binding protein	0.271309	0.708273	0.705941	0.745565	0.62595	0.702682	0.102242	0.0634077	0.87024	0.906144
7	250042_at	T	F	AT5G18420	AT5G18420	unknown protein; FUNCTIONS IN: molecular_function unknown; INVOLVED IN: biological_process unknown; LOCATED IN: cellular_component unknown; EXPRESSED IN: 25 plant structures; EXPRESSED DURING: 15 growth stages; CONTAINS InterPro DOMAIN/s: Protein of unknown function DUF2363 (InterPro:IPR019312); Has 1807 Blast hits to 1807 proteins in 277 species: Archae - 0; Bacteria - 0; Metazoa - 736; Fungi - …	0.38935	0.592875	0.611406	0.751901	0.525216	0.581392	0.221399	0.0839162	0.82179	0.899168
7	250049_at	T	F	AT5G17780	AT5G17780	alpha/beta-Hydrolases superfamily protein	0.0351585	0.74159	0.658047	0.681157	0.75037	0.746943	0.0444968	0.0977421	0.724001	0.744341
7	250050_at	T	F	AT5G17790	VAR3	zinc finger (Ran-binding) family protein	0.14678	0.894072	0.676351	0.526617	0.681408	0.708797	0.00579762	0.132185	0.730625	0.864395
7	250051_at	T	F	AT5G17800	AtMYB56|MYB56	myb domain protein 56	0.275961	0.811117	0.562064	0.677618	0.617628	0.69727	0.1478	0.0765916	0.841505	0.895168
7	250056_at	T	F	AT5G17660	AT5G17660	tRNA (guanine-N-7) methyltransferase	0.115868	0.756342	0.787656	0.708529	0.734831	0.754418	0.0427427	0.207914	0.817207	0.890358
7	250058_at	T	F	AT5G17870	PSRP6	plastid-specific 50S ribosomal protein 6	0.154947	0.850232	0.754399	0.612158	0.703777	0.734047	0.0324382	0.155754	0.794097	0.904554
7	250059_at	T	F	AT5G17820	AT5G17820	Peroxidase superfamily protein	0.302179	0.818215	0.70235	0.603012	0.597294	0.70043	0.134166	0.0536445	0.851059	0.945904
7	250061_at	T	F	AT5G17710	EMB1241	Co-chaperone GrpE family protein	0.286598	0.808838	0.692881	0.64327	0.608346	0.725669	0.137068	0.0098677	0.868296	0.922166
7	250065_at	T	F	AT5G17910	AT5G17910	unknown protein; FUNCTIONS IN: molecular_function unknown; INVOLVED IN: biological_process unknown; LOCATED IN: mitochondrion; EXPRESSED IN: 23 plant structures; EXPRESSED DURING: 15 growth stages; BEST Arabidopsis thaliana protein match is: unknown protein (TAIR:AT2G29620.1); Has 1807 Blast hits to 1807 proteins in 277 species: Archae - 0; Bacteria - 0; Metazoa - 736; Fungi - 347; Plants - 385; …	0.142405	0.727268	0.794964	0.731475	0.692818	0.759846	0.0536163	0.1642	0.806515	0.88521
7	250070_at	T	F	AT5G17980	AT5G17980	C2 calcium/lipid-binding plant phosphoribosyltransferase family protein	0.229586	0.637535	0.803299	0.704777	0.818574	0.742893	0.412106	0.322198	0.569336	0.66817
7	250073_at	T	F	AT5G17170	ENH1	rubredoxin family protein	0.195138	0.830812	0.754674	0.643601	0.677029	0.750243	0.0184589	0.11723	0.803508	0.926834
7	250074_at	T	F	AT5G17310	AtUGP2|UGP2	UDP-glucose pyrophosphorylase 2	0.19273	0.88594	0.695867	0.576354	0.670548	0.726318	0.0321778	0.123563	0.783741	0.894938
7	250075_at	T	F	AT5G17670	AT5G17670	alpha/beta-Hydrolases superfamily protein	0.192936	0.8412	0.744033	0.642165	0.686847	0.749419	0.0160038	0.130051	0.81636	0.919126
7	250076_at	T	F	AT5G16660	AT5G16660	unknown protein; FUNCTIONS IN: molecular_function unknown; INVOLVED IN: biological_process unknown; LOCATED IN: chloroplast thylakoid membrane, chloroplast, membrane, chloroplast envelope; EXPRESSED IN: 23 plant structures; EXPRESSED DURING: 14 growth stages; BEST Arabidopsis thaliana protein match is: unknown protein (TAIR:AT3G02900.1); Has 30201 Blast hits to 17322 proteins in 780 species: Arch…	0.02066	0.522711	0.916718	0.722053	0.616531	0.759227	0.122229	0.122125	0.724074	0.758015
7	250077_at	T	F	AT5G16680	AT5G16680	RING/FYVE/PHD zinc finger superfamily protein	0.0633604	0.659907	0.836289	0.799181	0.78283	0.825936	0.183123	0.236739	0.724003	0.776527
7	250080_at	T	F	AT5G16620	PDE120|TIC40|ATTIC40	hydroxyproline-rich glycoprotein family protein	0.250068	0.87733	0.679222	0.509511	0.620002	0.619881	0.0633863	0.159159	0.788309	0.92627
7	250090_at	T	F	AT5G17330	GAD|GAD1	glutamate decarboxylase	0.241467	0.848656	0.730716	0.599474	0.644645	0.714611	0.0555729	0.108523	0.819167	0.933519
7	250094_at	T	F	AT5G17380	AT5G17380	Thiamine pyrophosphate dependent pyruvate decarboxylase family protein	0.320601	0.715908	0.746828	0.700287	0.591885	0.664488	0.11051	0.105669	0.861067	0.945854
7	250095_at	T	F	AT5G17230	PSY	PHYTOENE SYNTHASE	0.150021	0.844906	0.74751	0.652604	0.713606	0.742058	0.0277186	0.192885	0.781342	0.921209
7	250103_at	T	F	AT5G16600	AtMYB43|MYB43	myb domain protein 43	0.172766	0.817921	0.630553	0.599766	0.692609	0.735004	0.0337574	0.240725	0.6711	0.879444
7	250108_at	T	F	AT5G15150	ATHB3|ATHB-3|HB-3|HAT7	homeobox 3	0.370463	0.803031	0.560019	0.557745	0.512067	0.6421	0.26485	0.0472865	0.857533	0.902212
7	250109_at	T	F	AT5G15230	GASA4	GAST1 protein homolog 4	0.321413	0.875405	0.597843	0.556139	0.594452	0.673649	0.172931	0.0544014	0.841657	0.92589
7	250111_at	T	F	AT5G16290	VAT1	VALINE-TOLERANT 1	0.112479	0.801104	0.659043	0.549153	0.652578	0.636188	0.0208986	0.182961	0.743767	0.805506
7	250112_at	T	F	AT5G16300	AT5G16300	Vps51/Vps67 family (components of vesicular transport) protein	0.0599417	0.818243	0.710361	0.643724	0.74357	0.829998	0.0658788	0.167783	0.724987	0.815795
7	250125_at	T	F	AT5G16390	CAC1-A|CAC1A|CAC1|BCCP1|BCCP|BCCP-1	chloroplastic acetylcoenzyme A carboxylase 1	0.122501	0.828565	0.703576	0.643155	0.846284	0.727595	0.279759	0.367825	0.617239	0.776084
7	250128_at	T	F	AT5G16540	ZFN3	zinc finger nuclease 3	0.0829395	0.806448	0.732767	0.741968	0.760944	0.785497	0.0553621	0.158165	0.797731	0.872377
7	250130_at	T	F	AT5G16510	AT5G16510	Alpha-1,4-glucan-protein synthase family protein	0.316064	0.796969	0.69963	0.652553	0.597577	0.743211	0.152709	0.0326135	0.868189	0.940073
7	250133_at	T	F	AT5G16400	TRXF2|ATF2	thioredoxin F2	0.182043	0.842298	0.753818	0.628107	0.692424	0.740052	0.00139703	0.135812	0.803157	0.920509
7	250137_at	T	F	AT5G15390	AT5G15390	tRNA/rRNA methyltransferase (SpoU) family protein	0.126138	0.776002	0.763154	0.625412	0.714147	0.729094	0.0380137	0.156614	0.799352	0.853083
7	250141_at	T	F	AT5G14640	SK13|ATSK13	shaggy-like kinase 13	0.0978911	0.639788	0.714102	0.839076	0.728173	0.640099	0.0740712	0.322579	0.760952	0.869092
7	250146_at	T	F	AT5G14660	ATDEF2|DEF2|PDF1B	peptide deformylase 1B	0.232587	0.838124	0.727331	0.624147	0.65767	0.726036	0.0532652	0.0886808	0.842247	0.92683
7	250148_at	T	F	AT5G14530	AT5G14530	Transducin/WD40 repeat-like superfamily protein	0.241829	0.722021	0.625483	0.723085	0.645677	0.689772	0.0336399	0.278725	0.727667	0.909995
7	250153_at	T	F	AT5G15130	ATWRKY72|WRKY72	WRKY DNA-binding protein 72	0.326123	0.802925	0.671637	0.581176	0.579412	0.578735	0.140371	0.0383062	0.852576	0.921984
7	250157_at	T	F	AT5G15180	AT5G15180	Peroxidase superfamily protein	0.276245	0.813148	0.725703	0.60984	0.611481	0.709627	0.11091	0.0736828	0.828118	0.944604
7	250167_at	T	F	AT5G15310	MYB16|ATMIXTA|ATMYB16	myb domain protein 16	0.124654	0.855908	0.637542	0.527871	0.640791	0.770397	0.0470259	0.0449414	0.748695	0.81574
7	250169_at	T	F	AT5G15340	AT5G15340	Pentatricopeptide repeat (PPR) superfamily protein	0.00892737	0.730505	0.61663	0.687445	0.69399	0.692138	0.0718611	0.256798	0.650558	0.81293
7	250170_at	T	F	AT5G14260	AT5G14260	Rubisco methyltransferase family protein	0.160753	0.831571	0.756756	0.649103	0.707622	0.756699	0.0190054	0.141852	0.808432	0.90668
7	250181_at	T	F	AT5G14460	AT5G14460	Pseudouridine synthase family protein	0.191275	0.807898	0.747976	0.678883	0.700771	0.735525	0.0053054	0.144547	0.832469	0.925369
7	250182_at	T	F	AT5G14470	AT5G14470	GHMP kinase family protein	0.246343	0.664209	0.50982	0.657049	0.820586	0.679023	0.201136	0.433537	0.526835	0.611053
7	250184_at	T	F	AT5G14240	AT5G14240	Thioredoxin superfamily protein	0.194727	0.851872	0.643209	0.658421	0.699945	0.746133	0.019531	0.144879	0.806732	0.901826
7	250188_at	T	F	AT5G14250	COP13|FUS11|CSN3	Proteasome component (PCI) domain protein	0.279648	0.714727	0.657866	0.775166	0.652638	0.682974	0.0970022	0.207457	0.843032	0.946793
7	250189_at	T	F	AT5G14410	AT5G14410	unknown protein; Has 23 Blast hits to 23 proteins in 9 species: Archae - 0; Bacteria - 0; Metazoa - 0; Fungi - 0; Plants - 23; Viruses - 0; Other Eukaryotes - 0 (source: NCBI BLink).	0.123618	0.691379	0.659686	0.776117	0.790117	0.859834	0.161059	0.18887	0.686895	0.714321
7	250190_at	T	F	AT5G14320	AT5G14320	Ribosomal protein S13/S18 family	0.162947	0.824033	0.783029	0.620289	0.682931	0.73718	0.0292971	0.14467	0.79338	0.909521
7	250192_at	T	F	AT5G14520	AT5G14520	pescadillo-related	0.0520967	0.693919	0.703593	0.83297	0.839667	0.811418	0.220793	0.334442	0.653943	0.785307
7	250196_at	T	F	AT5G14580	AT5G14580	polyribonucleotide nucleotidyltransferase, putative	0.198531	0.565748	0.641748	0.805191	0.622837	0.722918	0.0121465	0.187126	0.690776	0.794462
7	250197_at	T	F	AT5G14590	AT5G14590	Isocitrate/isopropylmalate dehydrogenase family protein	0.511726	0.592482	0.535113	0.526169	0.293868	0.534954	0.419233	0.157503	0.825019	0.855086
7	250198_at	T	F	AT5G14100	ATNAP14|NAP14	non-intrinsic ABC protein 14	0.170548	0.778355	0.746681	0.751723	0.711098	0.735827	0.00941501	0.171011	0.824064	0.929256
7	250200_at	T	F	AT5G14130	AT5G14130	Peroxidase superfamily protein	0.331623	0.842049	0.655979	0.600953	0.601899	0.668173	0.165219	0.0386676	0.871147	0.942913
7	250205_at	T	F	AT5G14020	AT5G14020	Endosomal targeting BRO1-like domain-containing protein	0.272146	0.80316	0.67272	0.582395	0.582995	0.72265	0.112055	0.0662268	0.800895	0.918523
7	250208_at	T	F	AT5G14000	anac084|NAC084	NAC domain containing protein 84	0.221486	0.847863	0.717527	0.613644	0.670034	0.718454	0.0245003	0.121536	0.80314	0.93077
7	250209_at	T	F	AT5G14030	AT5G14030	translocon-associated protein beta (TRAPB) family protein	0.351959	0.807259	0.637834	0.602188	0.56798	0.701341	0.175369	0.057016	0.829045	0.939532
7	250220_at	NA	NA	NA	NA	NA	0.224192	0.612276	0.766249	0.797593	0.852981	0.77485	0.422477	0.447873	0.543369	0.692097
7	250224_at	T	F	AT5G14150	AT5G14150	Protein of unknown function, DUF642	0.406775	0.810557	0.583292	0.575378	0.517639	0.684588	0.282206	0.049503	0.862606	0.931871
7	250225_at	T	F	AT5G14105	AT5G14105	unknown protein; Has 30201 Blast hits to 17322 proteins in 780 species: Archae - 12; Bacteria - 1396; Metazoa - 17338; Fungi - 3422; Plants - 5037; Viruses - 0; Other Eukaryotes - 2996 (source: NCBI BLink).	0.413058	0.623791	0.652924	0.725192	0.508819	0.593762	0.188762	0.016372	0.87331	0.931894
7	250228_at	T	F	AT5G13840	FZR3	FIZZY-related 3	0.500196	0.720697	0.575519	0.509183	0.386896	0.531844	0.329573	0.0418797	0.830271	0.91576
7	250229_at	T	F	AT5G13850	NACA3	nascent polypeptide-associated complex subunit alpha-like protein 3	0.281121	0.762397	0.704908	0.722837	0.641081	0.738446	0.117388	0.062305	0.849654	0.941441
7	250230_at	T	F	AT5G13900	AT5G13900	Bifunctional inhibitor/lipid-transfer protein/seed storage 2S albumin superfamily protein	0.271737	0.8085	0.737812	0.612854	0.63404	0.695045	0.0511757	0.13332	0.836455	0.939295
7	250234_at	T	F	AT5G13420	AT5G13420	Aldolase-type TIM barrel family protein	0.334845	0.813903	0.705616	0.598543	0.579622	0.700099	0.148878	0.0494077	0.841722	0.952712
7	250235_s_at	F	NA	AT5G13430	AT5G13430	Ubiquinol-cytochrome C reductase iron-sulfur subunit	0.378377	0.63191	0.781719	0.680497	0.500796	0.648954	0.168128	0.0348673	0.864141	0.93775
7	250239_at	T	F	AT5G13580	AT5G13580	ABC-2 type transporter family protein	0.182698	0.823838	0.772919	0.584864	0.662652	0.701358	0.0184865	0.15824	0.798541	0.906658
7	250243_at	T	F	AT5G13630	ABAR|CHLH|GUN5|CCH|CCH1	magnesium-chelatase subunit chlH, chloroplast, putative / Mg-protoporphyrin IX chelatase, putative (CHLH)	0.202905	0.827376	0.753867	0.635191	0.667682	0.738723	0.0193175	0.117438	0.806496	0.929009
7	250244_at	T	F	AT5G13680	ABO1|ELO2	IKI3 family protein	0.00778633	0.640754	0.798127	0.747723	0.724362	0.66425	0.223874	0.281811	0.638681	0.798637
7	250245_at	T	F	AT5G13690	CYL1|NAGLU	alpha-N-acetylglucosaminidase family / NAGLU family	0.176736	0.521926	0.774598	0.871281	0.81627	0.752775	0.338355	0.318512	0.632519	0.678205
7	250247_at	T	F	AT5G13720	AT5G13720	Uncharacterised protein family (UPF0114)	0.300982	0.837668	0.701792	0.555395	0.58735	0.685966	0.101467	0.058044	0.815784	0.936449
7	250248_at	T	F	AT5G13740	ZIF1	zinc induced facilitator 1	0.0833683	0.678524	0.571007	0.696135	0.642215	0.668538	0.0537448	0.0551353	0.789039	0.779092
7	250252_at	T	F	AT5G13750	ZIFL1	zinc induced facilitator-like 1	0.154705	0.679607	0.838709	0.751168	0.84074	0.774206	0.382551	0.496597	0.571791	0.781281
7	250253_at	T	F	AT5G13640	ATPDAT|PDAT1|PDAT	phospholipid:diacylglycerol acyltransferase	0.466964	0.617059	0.570863	0.697204	0.950115	0.660357	0.597498	0.696219	0.294715	0.498374
7	250255_at	T	F	AT5G13730	SIG4|SIGD	sigma factor 4	0.0741973	0.820119	0.716053	0.746653	0.790702	0.789502	0.0672302	0.25187	0.775576	0.890681
7	250256_at	T	F	AT5G13650	AT5G13650	elongation factor family protein	0.238979	0.851758	0.688387	0.630372	0.660042	0.728793	0.0766612	0.0969596	0.833953	0.930173
7	250257_at	T	F	AT5G13770	AT5G13770	Pentatricopeptide repeat (PPR-like) superfamily protein	0.149167	0.831192	0.742726	0.686362	0.726937	0.755134	0.0163387	0.169012	0.81234	0.91867
7	250261_at	T	F	AT5G13400	AT5G13400	Major facilitator superfamily protein	0.0401817	0.774418	0.692054	0.758027	0.78867	0.745979	0.085181	0.308439	0.761836	0.858994
7	250262_at	T	F	AT5G13410	AT5G13410	FKBP-like peptidyl-prolyl cis-trans isomerase family protein	0.247318	0.803132	0.758648	0.637155	0.635559	0.717038	0.0715179	0.0673249	0.846994	0.934459
7	250267_at	T	F	AT5G12930	AT5G12930	unknown protein; Has 1807 Blast hits to 1807 proteins in 277 species: Archae - 0; Bacteria - 0; Metazoa - 736; Fungi - 347; Plants - 385; Viruses - 0; Other Eukaryotes - 339 (source: NCBI BLink).	0.151721	0.857981	0.67705	0.624923	0.704784	0.789391	0.0298203	0.100151	0.789302	0.859906
7	250268_s_at	F	NA	AT5G12950	AT5G12950	Putative glycosyl hydrolase of unknown function (DUF1680)	0.058643	0.582635	0.885305	0.768414	0.683331	0.641559	0.237423	0.380787	0.685963	0.842315
7	250269_at	T	F	AT5G12970	AT5G12970	Calcium-dependent lipid-binding (CaLB domain) plant phosphoribosyltransferase family protein	0.430127	0.825806	0.564962	0.548274	0.506174	0.614035	0.291456	0.0348647	0.879674	0.941994
7	250275_at	T	T	AT5G13030	AT5G13030	unknown protein; FUNCTIONS IN: molecular_function unknown; INVOLVED IN: biological_process unknown; LOCATED IN: chloroplast; EXPRESSED IN: 23 plant structures; EXPRESSED DURING: 13 growth stages; CONTAINS InterPro DOMAIN/s: Uncharacterised protein family UPF0061 (InterPro:IPR003846); Has 5046 Blast hits to 4997 proteins in 1211 species: Archae - 8; Bacteria - 2327; Metazoa - 120; Fungi - 134; Pla…	0.024408	0.802859	0.760755	0.532454	0.725885	0.704419	0.16914	0.148256	0.691729	0.774957
7	250277_at	T	F	AT5G12940	AT5G12940	Leucine-rich repeat (LRR) family protein	0.218967	0.850606	0.687377	0.569583	0.61307	0.711022	0.102942	0.0109871	0.81541	0.896103
7	250278_at	T	F	AT5G12860	DiT1	dicarboxylate transporter 1	0.239043	0.82713	0.686994	0.658609	0.666032	0.698308	0.088954	0.074958	0.856182	0.928538
7	250279_at	T	F	AT5G13200	AT5G13200	GRAM domain family protein	0.694904	0.262242	0.699074	0.605688	0.810087	0.524022	0.754013	0.65468	0.100789	0.261879
7	250281_at	T	F	AT5G13240	AT5G13240	transcription regulators	0.250006	0.672464	0.821373	0.70344	0.844189	0.807408	0.367763	0.448485	0.518298	0.661339
7	250287_at	T	F	AT5G13330	Rap2.6L	related to AP2 6l	0.14671	0.777361	0.800613	0.623748	0.683974	0.698619	0.106584	0.186744	0.767125	0.881273
7	250302_at	T	F	AT5G11920	AtcwINV6|cwINV6	6-&1-fructan exohydrolase	0.206537	0.847619	0.701546	0.583313	0.656242	0.702762	0.0380469	0.0980828	0.797477	0.89562
7	250305_at	T	F	AT5G12150	AT5G12150	Rho GTPase activation protein (RhoGAP) with PH domain	0.174518	0.867089	0.685241	0.650472	0.719277	0.727566	0.0130772	0.165016	0.788693	0.909481
7	250311_at	NA	NA	NA	NA	NA	0.244754	0.578415	0.775406	0.699399	0.534558	0.596262	0.0426464	0.062788	0.7246	0.809155
7	250313_at	T	F	AT5G12210	RGTB1|AtRGTB1	RAB geranylgeranyl transferase beta subunit 1	0.181714	0.802866	0.60266	0.71357	0.692003	0.70354	0.067968	0.213664	0.795415	0.903067
7	250314_at	T	F	AT5G12190	AT5G12190	RNA-binding (RRM/RBD/RNP motifs) family protein	0.178807	0.692239	0.708701	0.80266	0.707628	0.659436	0.0127241	0.318109	0.755449	0.917788
7	250315_at	T	F	AT5G12130	PDE149|ATTERC	integral membrane TerC family protein	0.0675595	0.747017	0.839063	0.707111	0.731998	0.787869	0.131968	0.209309	0.758803	0.869556
7	250316_at	T	F	AT5G12140	ATCYS1|CYS1	cystatin-1	0.624315	0.401003	0.667094	0.704201	0.903287	0.60567	0.697105	0.724746	0.184033	0.39538
7	250323_at	T	F	AT5G12880	AT5G12880	proline-rich family protein	0.201649	0.843882	0.746825	0.579975	0.658079	0.684097	0.0249843	0.111617	0.811766	0.915112
7	250327_at	T	F	AT5G12050	AT5G12050	unknown protein; BEST Arabidopsis thaliana protein match is: unknown protein (TAIR:AT3G13980.1); Has 1807 Blast hits to 1807 proteins in 277 species: Archae - 0; Bacteria - 0; Metazoa - 736; Fungi - 347; Plants - 385; Viruses - 0; Other Eukaryotes - 339 (source: NCBI BLink).	0.324439	0.763317	0.757625	0.561756	0.52529	0.647307	0.138566	0.0416107	0.834125	0.941059
7	250329_at	T	F	AT5G11800	ATKEA6|KEA6	K+ efflux antiporter 6	0.0538284	0.810673	0.763918	0.629871	0.812253	0.784072	0.128943	0.204184	0.685051	0.811714
7	250332_at	T	F	AT5G11680	AT5G11680	FUNCTIONS IN: molecular_function unknown; INVOLVED IN: biological_process unknown; LOCATED IN: cytosol, plasma membrane; EXPRESSED IN: 26 plant structures; EXPRESSED DURING: 15 growth stages; CONTAINS InterPro DOMAIN/s: WW-domain-binding protein (InterPro:IPR018826); Has 1807 Blast hits to 1807 proteins in 277 species: Archae - 0; Bacteria - 0; Metazoa - 736; Fungi - 347; Plants - 385; Viruses - …	0.272756	0.527967	0.719836	0.634122	0.51533	0.650506	0.101297	0.0651395	0.789762	0.793329
7	250339_at	T	F	AT5G11670	NADP-ME2|ATNADP-ME2	NADP-malic enzyme 2	0.1626	0.838111	0.754644	0.662552	0.705186	0.768297	0.00106383	0.140136	0.802211	0.908189
7	250340_at	T	F	AT5G11840	AT5G11840	Protein of unknown function (DUF1230)	0.199849	0.812183	0.763709	0.63572	0.660825	0.737115	0.0223328	0.0994636	0.82444	0.913287
7	250342_at	T	F	AT5G11870	AT5G11870	Alkaline phytoceramidase (aPHC)	0.351009	0.815	0.520572	0.62652	0.561887	0.631759	0.222169	0.0572759	0.870969	0.91902
7	250346_at	T	F	AT5G11950	AT5G11950	Putative lysine decarboxylase family protein	0.411907	0.533084	0.785601	0.74881	0.856077	0.805387	0.553059	0.493871	0.446712	0.540666
7	250350_at	T	F	AT5G12010	AT5G12010	unknown protein; INVOLVED IN: response to salt stress; LOCATED IN: chloroplast, plasma membrane, membrane; EXPRESSED IN: 23 plant structures; EXPRESSED DURING: 13 growth stages; BEST Arabidopsis thaliana protein match is: unknown protein (TAIR:AT4G29780.1); Has 1807 Blast hits to 1807 proteins in 277 species: Archae - 0; Bacteria - 0; Metazoa - 736; Fungi - 347; Plants - 385; Viruses - 0; Other E…	0.654639	0.354701	0.744909	0.653674	0.857776	0.612973	0.761594	0.662407	0.196904	0.334218
7	250353_at	T	F	AT5G11630	AT5G11630	unknown protein; FUNCTIONS IN: molecular_function unknown; INVOLVED IN: biological_process unknown; LOCATED IN: chloroplast; EXPRESSED IN: 22 plant structures; EXPRESSED DURING: 13 growth stages; BEST Arabidopsis thaliana protein match is: unknown protein (TAIR:AT4G17310.1); Has 90 Blast hits to 90 proteins in 10 species: Archae - 0; Bacteria - 0; Metazoa - 0; Fungi - 0; Plants - 90; Viruses - 0;…	0.00396313	0.652602	0.738257	0.830386	0.793704	0.725096	0.236884	0.429935	0.657746	0.824981
7	250361_at	T	F	AT5G11370	AT5G11370	FBD / Leucine Rich Repeat domains containing protein	0.0673391	0.743836	0.553297	0.531627	0.673279	0.607606	0.14445	0.169168	0.62647	0.730061
7	250362_at	T	F	AT5G11380	DXPS3	1-deoxy-D-xylulose 5-phosphate synthase 3	0.235378	0.660867	0.837369	0.732943	0.880465	0.773228	0.385324	0.46153	0.614093	0.721422
7	250363_at	T	F	AT5G11390	WIT1	WPP domain-interacting protein 1	0.044458	0.827717	0.787915	0.639082	0.775115	0.733946	0.165417	0.283015	0.719506	0.87873
7	250371_at	T	F	AT5G11450	AT5G11450	Mog1/PsbP/DUF1795-like photosystem II reaction center PsbP family protein	0.20201	0.848736	0.739298	0.617643	0.669108	0.72323	0.0275669	0.11194	0.811901	0.922616
7	250376_at	T	F	AT5G11550	AT5G11550	ARM repeat superfamily protein	0.145534	0.849641	0.689675	0.610451	0.854567	0.83171	0.242711	0.23785	0.608944	0.739684
7	250377_at	T	F	AT5G11560	AT5G11560	catalytics	0.390627	0.803785	0.674631	0.528639	0.514086	0.658534	0.211422	0.0323595	0.817404	0.945437
7	250381_at	T	F	AT5G11610	AT5G11610	Exostosin family protein	0.377582	0.697484	0.670783	0.584067	0.530093	0.510296	0.0824875	0.208616	0.744806	0.93135
7	250382_at	T	F	AT5G11580	AT5G11580	Regulator of chromosome condensation (RCC1) family protein	0.313637	0.487603	0.792706	0.597685	0.772111	0.599279	0.536676	0.571441	0.46542	0.534497
7	250383_at	T	F	AT5G11480	AT5G11480	P-loop containing nucleoside triphosphate hydrolases superfamily protein	0.118907	0.858978	0.7513	0.621553	0.722405	0.737052	0.0615015	0.192462	0.762516	0.898237
7	250385_at	T	F	AT5G11520	YLS4|ASP3	aspartate aminotransferase 3	0.0965248	0.636424	0.875145	0.741193	0.671206	0.752404	0.118929	0.262927	0.7361	0.873969
7	250391_at	T	F	AT5G10850	AT5G10850	similar to nucleic acid binding / zinc ion binding [Arabidopsis thaliana] (TAIR:AT2G01050.1); similar to unnamed protein product [Ipomoea batatas] (GB:BAE79383.1)	0.262687	0.742209	0.671779	0.69593	0.602742	0.789837	0.134383	0.0531017	0.807597	0.899233
7	250394_at	T	F	AT5G10910	AT5G10910	mraW methylase family protein	0.0593878	0.79012	0.783781	0.698698	0.755709	0.77304	0.108046	0.194299	0.780967	0.867838
7	250395_at	T	F	AT5G10950	AT5G10950	Tudor/PWWP/MBT superfamily protein	0.0411808	0.665869	0.855801	0.678904	0.73226	0.784669	0.161383	0.151107	0.713518	0.780466
7	250397_at	T	F	AT5G10980	AT5G10980	Histone superfamily protein	0.179971	0.791093	0.692382	0.743313	0.732198	0.675935	0.0506764	0.272632	0.788485	0.914935
7	250400_at	T	F	AT5G10740	AT5G10740	Protein phosphatase 2C family protein	0.173717	0.798326	0.756415	0.694551	0.692909	0.730554	0.0117528	0.163743	0.820562	0.93894
7	250403_at	T	F	AT5G10920	AT5G10920	L-Aspartase-like family protein	0.0734077	0.795178	0.54519	0.542295	0.786824	0.620445	0.203308	0.42068	0.552394	0.698654
7	250409_at	T	F	AT5G10860	AT5G10860	Cystathionine beta-synthase (CBS) family protein	0.120859	0.865631	0.66981	0.657497	0.727462	0.762489	0.0122234	0.216791	0.76748	0.876795
7	250417_at	T	F	AT5G11230	AT5G11230	Nucleotide-sugar transporter family protein	0.0198731	0.829205	0.69468	0.700244	0.805351	0.745448	0.123199	0.293338	0.723515	0.881
7	250418_at	T	F	AT5G11240	AT5G11240	transducin family protein / WD-40 repeat family protein	0.507581	0.452579	0.566819	0.731887	0.897074	0.683638	0.639367	0.66744	0.180814	0.409999
7	250421_at	T	F	AT5G11270	OCP3	overexpressor of cationic peroxidase 3	0.080614	0.745164	0.85334	0.635422	0.691834	0.713048	0.128389	0.210599	0.747252	0.869798
7	250422_at	T	F	AT5G10840	AT5G10840	Endomembrane protein 70 protein family	0.253417	0.834904	0.604286	0.630559	0.646526	0.763471	0.138857	0.000568901	0.810582	0.884788
7	250426_at	T	F	AT5G10510	AIL6|PLT3	AINTEGUMENTA-like 6	0.0666049	0.782752	0.797412	0.52525	0.662389	0.664992	0.149942	0.197846	0.683942	0.825343
7	250429_at	T	F	AT5G10470	KCA1|KAC1	kinesin like protein for actin based chloroplast movement 1	0.11467	0.853844	0.758102	0.624382	0.737108	0.760457	0.0810707	0.223566	0.753525	0.893504
7	250430_at	T	F	AT5G10460	AT5G10460	Haloacid dehalogenase-like hydrolase (HAD) superfamily protein	0.276628	0.875576	0.615961	0.50762	0.591636	0.681468	0.150706	0.00263871	0.819587	0.886529
7	250437_at	T	F	AT5G10430	ATAGP4|AGP4	arabinogalactan protein 4	0.317517	0.798849	0.623823	0.592953	0.557268	0.688747	0.211312	0.0628516	0.869878	0.900081
7	250438_at	T	F	AT5G10580	AT5G10580	Protein of unknown function, DUF599	0.326185	0.829059	0.682984	0.589167	0.584096	0.706642	0.15622	0.0334564	0.841619	0.948788
7	250440_at	T	F	AT5G10360	RPS6B|EMB3010	Ribosomal protein S6e	0.422288	0.751619	0.600796	0.618189	0.511759	0.633256	0.205954	0.0105937	0.832358	0.928192
7	250443_at	T	F	AT5G10520	RBK1	ROP binding protein kinases 1	0.535947	0.776533	0.509509	0.514242	0.413581	0.551872	0.37414	0.117228	0.877125	0.926591
7	250448_at	T	F	AT5G10820	AT5G10820	Major facilitator superfamily protein	0.212804	0.824498	0.700911	0.685087	0.699672	0.735002	0.0533914	0.157421	0.842116	0.934049
7	250449_at	T	F	AT5G10830	AT5G10830	S-adenosyl-L-methionine-dependent methyltransferases superfamily protein	0.527266	0.776229	0.524039	0.511608	0.418634	0.566769	0.386426	0.111756	0.900529	0.939673
7	250450_at	T	F	AT5G10280	MYB92|ATMYB92|ATMYB64	myb domain protein 92	0.362544	0.813116	0.608563	0.561824	0.550468	0.658519	0.170543	0.0693325	0.84869	0.930468
7	250453_at	T	F	AT5G10620	AT5G10620	methyltransferases	0.142194	0.877513	0.703458	0.592232	0.726055	0.752616	0.0224207	0.14607	0.759388	0.882681
7	250456_at	T	F	AT5G09900	EMB2107|MSA|RPN5A	26S proteasome regulatory subunit, putative (RPN5)	0.25199	0.72874	0.636702	0.743461	0.622997	0.740728	0.158504	0.114922	0.80064	0.897835
7	250457_at	T	F	AT5G09880	AT5G09880	Splicing factor, CC1-like	0.537148	0.30313	0.735941	0.830432	0.864877	0.638853	0.666093	0.662682	0.27984	0.429923
7	250467_at	T	F	AT5G10100	AT5G10100	Haloacid dehalogenase-like hydrolase (HAD) superfamily protein	0.227406	0.657503	0.842704	0.6397	0.806406	0.692842	0.393963	0.397878	0.519779	0.702195
7	250469_at	T	F	AT5G10130	AT5G10130	Pollen Ole e 1 allergen and extensin family protein	0.251437	0.775853	0.73763	0.626491	0.603869	0.717027	0.0761478	0.0977652	0.824883	0.932734
7	250474_at	T	F	AT5G10230	ANN7|ANNAT7	annexin 7	0.282481	0.809832	0.677353	0.544168	0.607615	0.661229	0.0806357	0.126781	0.79088	0.915808
7	250475_at	T	F	AT5G10180	SULTR2;1|AST68	slufate transporter 2;1	0.146278	0.804044	0.742339	0.665915	0.702875	0.7501	0.0430513	0.128328	0.7875	0.895776
7	250478_at	T	F	AT5G10250	DOT3	Phototropic-responsive NPH3 family protein	0.137878	0.616805	0.679058	0.869401	0.830165	0.776941	0.192008	0.283899	0.69783	0.720832
7	250483_at	T	F	AT5G10300	HNL|MES5|ATMES5	methyl esterase 5	0.263768	0.77506	0.765728	0.574752	0.592126	0.663009	0.0606145	0.0921491	0.821294	0.934956
7	250487_at	T	F	AT5G09690	ATMGT7|MRS2-7|MGT7	magnesium transporter 7	0.267685	0.82615	0.684051	0.563753	0.595109	0.739403	0.0773336	0.0400518	0.774477	0.907704
7	250489_s_at	F	NA	AT5G09720	AT5G09720	Magnesium transporter CorA-like family protein	0.273859	0.746009	0.575904	0.562588	0.576357	0.59629	0.104098	0.0509313	0.794091	0.825383
7	250492_at	T	F	AT5G09790	SDG15|ATXR5	ARABIDOPSIS TRITHORAX-RELATED PROTEIN 5	0.521298	0.392669	0.559185	0.747658	0.860723	0.576574	0.575409	0.563625	0.28765	0.399327
7	250493_at	T	F	AT5G09800	AT5G09800	ARM repeat superfamily protein	0.132256	0.64715	0.870506	0.666295	0.792261	0.71684	0.377188	0.412245	0.559174	0.752405
7	250494_at	T	F	AT5G09740	HAM2	histone acetyltransferase of the MYST family 2	0.627775	0.0488083	0.558558	0.54661	0.643676	0.531196	0.750137	0.596242	0.023853	0.110155
7	250496_at	T	F	AT5G09650	PPa6|AtPPa6	pyrophosphorylase 6	0.0419128	0.703747	0.877468	0.721634	0.774867	0.77535	0.233441	0.270281	0.695787	0.817714
7	250498_at	T	F	AT5G09660	PMDH2	peroxisomal NAD-malate dehydrogenase 2	0.231811	0.850909	0.722239	0.61338	0.659473	0.717733	0.0554608	0.104113	0.817338	0.934914
7	250500_at	T	F	AT5G09530	AT5G09530	hydroxyproline-rich glycoprotein family protein	0.2446	0.819759	0.763499	0.621582	0.640049	0.709049	0.0545824	0.120731	0.828492	0.938207
7	250502_at	T	F	AT5G09590	MTHSC70-2|HSC70-5	mitochondrial HSO70 2	0.529233	0.54602	0.59435	0.645533	0.398095	0.511041	0.273123	0.0853458	0.802453	0.901651
7	250503_at	T	F	AT5G09820	AT5G09820	Plastid-lipid associated protein PAP / fibrillin family protein	0.137882	0.755114	0.785526	0.764437	0.867219	0.820798	0.257659	0.372183	0.645578	0.788365
7	250508_at	T	F	AT5G09950	AT5G09950	Tetratricopeptide repeat (TPR)-like superfamily protein	0.613901	0.431604	0.624228	0.544636	0.845781	0.561702	0.645362	0.623877	0.135568	0.354525
7	250512_at	T	F	AT5G09995	AT5G09995	unknown protein; BEST Arabidopsis thaliana protein match is: unknown protein (TAIR:AT1G08530.1); Has 30201 Blast hits to 17322 proteins in 780 species: Archae - 12; Bacteria - 1396; Metazoa - 17338; Fungi - 3422; Plants - 5037; Viruses - 0; Other Eukaryotes - 2996 (source: NCBI BLink).	0.419569	0.668363	0.77264	0.661972	0.922644	0.767268	0.533415	0.455363	0.437509	0.586176
7	250513_at	T	F	AT5G09890	AT5G09890	Protein kinase family protein	0.174423	0.681177	0.765992	0.658479	0.602903	0.792298	0.0723716	0.00767452	0.825994	0.835421
7	250519_at	T	F	AT5G08460	AT5G08460	GDSL-like Lipase/Acylhydrolase superfamily protein	0.151162	0.898849	0.523809	0.520939	0.688726	0.662393	0.0343704	0.213107	0.65661	0.802619
7	250520_at	T	F	AT5G08470	PEX1	peroxisome 1	0.377909	0.514476	0.583733	0.763904	0.896259	0.658549	0.469837	0.527411	0.428708	0.536548
7	250524_at	T	F	AT5G08520	AT5G08520	Duplicated homeodomain-like superfamily protein	0.392986	0.655793	0.559811	0.614259	0.891573	0.666222	0.441144	0.510085	0.399475	0.568551
7	250526_at	T	F	AT5G08570	AT5G08570	Pyruvate kinase family protein	0.111164	0.64973	0.605501	0.85536	0.70571	0.695124	0.00658854	0.250617	0.770112	0.855718
7	250531_at	T	F	AT5G08650	AT5G08650	Small GTP-binding protein	0.248511	0.822861	0.736169	0.624057	0.63958	0.71177	0.0676865	0.0857255	0.845001	0.934349
7	250532_at	T	F	AT5G08540	AT5G08540	unknown protein; FUNCTIONS IN: molecular_function unknown; INVOLVED IN: biological_process unknown; LOCATED IN: chloroplast thylakoid membrane, chloroplast, chloroplast envelope; EXPRESSED IN: 24 plant structures; EXPRESSED DURING: 13 growth stages; Has 30201 Blast hits to 17322 proteins in 780 species: Archae - 12; Bacteria - 1396; Metazoa - 17338; Fungi - 3422; Plants - 5037; Viruses - 0; Other…	0.0625512	0.817899	0.78828	0.584125	0.796807	0.749408	0.268806	0.337013	0.60744	0.793417
7	250535_at	T	F	AT5G08480	AT5G08480	VQ motif-containing protein	0.295422	0.685484	0.665779	0.612337	0.842471	0.652259	0.326228	0.289021	0.511356	0.631472
7	250538_at	T	F	AT5G08620	STRS2|ATRH25	DEA(D/H)-box RNA helicase family protein	0.189293	0.567425	0.728578	0.896596	0.873328	0.756661	0.326173	0.446081	0.583212	0.718107
7	250539_at	T	F	AT5G08560	AT5G08560	transducin family protein / WD-40 repeat family protein	0.0683508	0.779133	0.748752	0.74906	0.787125	0.786019	0.115843	0.283509	0.747362	0.85641
7	250541_at	T	F	AT5G09520	AT5G09520	hydroxyproline-rich glycoprotein family protein	0.256201	0.83534	0.736188	0.588438	0.635612	0.692273	0.0597784	0.107623	0.832244	0.935936
7	250542_at	T	F	AT5G08270	AT5G08270	unknown protein; BEST Arabidopsis thaliana protein match is: unknown protein (TAIR:AT5G23200.1); Has 89 Blast hits to 86 proteins in 45 species: Archae - 0; Bacteria - 0; Metazoa - 27; Fungi - 0; Plants - 48; Viruses - 0; Other Eukaryotes - 14 (source: NCBI BLink).	0.143437	0.610801	0.796225	0.618395	0.75933	0.588203	0.358214	0.368641	0.514202	0.669447
7	250546_at	T	F	AT5G08180	AT5G08180	Ribosomal protein L7Ae/L30e/S12e/Gadd45 family protein	0.102346	0.77116	0.653397	0.703918	0.875057	0.677625	0.29802	0.485348	0.568014	0.786703
7	250547_at	T	F	AT5G08100	AT5G08100	N-terminal nucleophile aminohydrolases (Ntn hydrolases) superfamily protein	0.278418	0.783225	0.660935	0.537341	0.542841	0.698613	0.100158	0.0891081	0.743741	0.873079
7	250553_at	T	F	AT5G07960	AT5G07960	unknown protein; CONTAINS InterPro DOMAIN/s: Uncharacterised protein family UPF0139 (InterPro:IPR005351); Has 193 Blast hits to 193 proteins in 75 species: Archae - 0; Bacteria - 0; Metazoa - 130; Fungi - 0; Plants - 52; Viruses - 0; Other Eukaryotes - 11 (source: NCBI BLink).	0.414715	0.784167	0.564919	0.630595	0.540443	0.629171	0.250744	0.0478207	0.861658	0.960023
7	250554_at	T	F	AT5G07900	AT5G07900	Mitochondrial transcription termination factor family protein	0.122751	0.83887	0.73842	0.553843	0.668576	0.696506	0.0347317	0.0688378	0.763781	0.831649
7	250559_at	T	F	AT5G08010	AT5G08010	unknown protein; BEST Arabidopsis thaliana protein match is: unknown protein (TAIR:AT5G61040.1); Has 5732 Blast hits to 4319 proteins in 440 species: Archae - 66; Bacteria - 397; Metazoa - 2437; Fungi - 292; Plants - 238; Viruses - 35; Other Eukaryotes - 2267 (source: NCBI BLink).	0.194489	0.75013	0.810414	0.658674	0.845999	0.796546	0.382008	0.366109	0.574201	0.709351
7	250563_at	T	F	AT5G08050	AT5G08050	Protein of unknown function (DUF1118)	0.222544	0.867655	0.704121	0.607881	0.669711	0.720544	0.0592246	0.110812	0.812462	0.924541
7	250566_at	T	F	AT5G08070	TCP17	TCP domain protein 17	0.308481	0.814064	0.703144	0.535106	0.563641	0.727635	0.155028	0.012913	0.820444	0.901818
7	250575_at	T	F	AT5G08240	AT5G08240	unknown protein; BEST Arabidopsis thaliana protein match is: unknown protein (TAIR:AT5G23160.1); Has 69 Blast hits to 69 proteins in 10 species: Archae - 0; Bacteria - 1; Metazoa - 0; Fungi - 0; Plants - 68; Viruses - 0; Other Eukaryotes - 0 (source: NCBI BLink).	0.244386	0.805824	0.759826	0.618174	0.625319	0.691211	0.0595572	0.0660301	0.831479	0.92317
7	250580_at	T	F	AT5G07440	GDH2	glutamate dehydrogenase 2	0.0377652	0.817284	0.806711	0.623796	0.737729	0.793705	0.122018	0.163605	0.734337	0.836382
7	250589_at	T	F	AT5G07700	AtMYB76|MYB76	myb domain protein 76	0.0254527	0.885427	0.554579	0.608555	0.805663	0.746219	0.0962128	0.290561	0.636984	0.791889
7	250596_at	T	F	AT5G07780	AT5G07780	Actin-binding FH2 (formin homology 2) family protein	0.214004	0.680732	0.616813	0.527783	0.519302	0.657868	0.165033	0.0449662	0.772624	0.788571
7	250597_at	T	F	AT5G07680	NAC080|ANAC080|ATNAC4|ANAC079	NAC domain containing protein 80	0.389428	0.773714	0.599476	0.55798	0.524594	0.627743	0.191756	0.0390554	0.810058	0.918433
7	250598_at	T	F	AT5G07690	MYB29|ATMYB29|PMG2	myb domain protein 29	0.17264	0.810713	0.721361	0.695959	0.739606	0.759029	0.00865045	0.192313	0.779349	0.901706
7	250601_at	T	F	AT5G07810	AT5G07810	SNF2 domain-containing protein / helicase domain-containing protein / HNH endonuclease domain-containing protein	0.0837211	0.628268	0.72847	0.553497	0.631755	0.555895	0.174723	0.191663	0.609702	0.674813
7	250609_at	T	F	AT5G07470	PMSR3|ATMSRA3	peptidemethionine sulfoxide reductase 3	0.42751	0.720033	0.660684	0.652486	0.507539	0.612438	0.247336	0.0260358	0.897119	0.965265
7	250613_at	T	F	AT5G07240	IQD24	IQ-domain 24	0.141421	0.761771	0.685649	0.798936	0.887111	0.81629	0.239526	0.389683	0.660103	0.780737
7	250615_at	T	F	AT5G07270	XBAT33	XB3 ortholog 3 in Arabidopsis thaliana	0.0415118	0.703292	0.665608	0.660918	0.724276	0.695852	0.321576	0.478844	0.534726	0.704701
7	250616_at	T	F	AT5G07280	EMS1|EXS	Leucine-rich repeat transmembrane protein kinase	0.299157	0.869192	0.589709	0.505999	0.602786	0.606708	0.100522	0.106612	0.731701	0.899619
7	250629_at	T	F	AT5G07390	ATRBOHA|RBOHA	respiratory burst oxidase homolog A	0.157923	0.658812	0.860818	0.695286	0.633189	0.690018	0.104579	0.200844	0.764116	0.888108
7	250640_at	T	F	AT5G07150	AT5G07150	Leucine-rich repeat protein kinase family protein	0.228666	0.763982	0.750097	0.575045	0.592037	0.668311	0.0463769	0.0516875	0.774964	0.864267
7	250642_at	T	F	AT5G07180	ERL2	ERECTA-like 2	0.235635	0.781284	0.729711	0.713987	0.674648	0.693194	0.0510366	0.127873	0.852198	0.944639
7	250643_at	T	F	AT5G06780	AT5G06780	Emsy N Terminus (ENT)/ plant Tudor-like domains-containing protein	0.0277105	0.511331	0.859383	0.734177	0.659527	0.594418	0.243825	0.380545	0.59635	0.777941
7	250644_at	T	F	AT5G06750	AT5G06750	Protein phosphatase 2C family protein	0.0747322	0.815622	0.75522	0.704169	0.757719	0.740441	0.0674464	0.213196	0.779406	0.880304
7	250646_at	T	F	AT5G06720	PA2|ATPA2	peroxidase 2	0.230548	0.741153	0.730512	0.524746	0.547206	0.623965	0.0610053	0.0181186	0.761226	0.817623
7	250647_at	T	F	AT5G06770	AT5G06770	KH domain-containing protein / zinc finger (CCCH type) family protein	0.139452	0.850636	0.57276	0.561912	0.819791	0.775299	0.152081	0.272257	0.596373	0.68462
7	250657_at	T	F	AT5G07000	ST2B|ATST2B	sulfotransferase 2B	0.244143	0.883587	0.618065	0.546619	0.632845	0.643029	0.107957	0.149086	0.800072	0.923553
7	250661_at	T	F	AT5G07030	AT5G07030	Eukaryotic aspartyl protease family protein	0.129039	0.650646	0.653619	0.757123	0.653918	0.724115	0.0497676	0.241621	0.746513	0.831218
7	250662_at	T	F	AT5G07010	ST2A|ATST2A	sulfotransferase 2A	0.0193564	0.709555	0.535404	0.760969	0.766713	0.652997	0.0396829	0.293996	0.672153	0.771326
7	250663_at	T	F	AT5G07110	PRA1.B6	prenylated RAB acceptor 1.B6	0.00472842	0.772043	0.758082	0.608983	0.696907	0.740982	0.107755	0.166491	0.707801	0.800509
7	250668_at	T	F	AT5G07020	AT5G07020	proline-rich family protein	0.214055	0.856194	0.707627	0.619103	0.67802	0.726591	0.0465949	0.104802	0.821059	0.925638
7	250669_at	T	F	AT5G06870	PGIP2|ATPGIP2	polygalacturonase inhibiting protein 2	0.161685	0.785623	0.753935	0.746008	0.73615	0.747747	0.0114878	0.196552	0.811587	0.924292
7	250670_at	T	F	AT5G06860	PGIP1|ATPGIP1	polygalacturonase inhibiting protein 1	0.00789472	0.804053	0.773363	0.730743	0.816199	0.745804	0.16722	0.343878	0.720248	0.873033
7	250678_at	T	F	AT5G06540	AT5G06540	Pentatricopeptide repeat (PPR) superfamily protein	0.027687	0.783057	0.605395	0.598616	0.759405	0.61845	0.187009	0.219925	0.650816	0.73834
7	250685_at	T	F	AT5G06670	AT5G06670	P-loop containing nucleoside triphosphate hydrolases superfamily protein	0.018548	0.58799	0.810218	0.80154	0.742676	0.74219	0.216479	0.330806	0.703788	0.789914
7	250689_at	T	F	AT5G06610	AT5G06610	Protein of unknown function (DUF620)	0.313289	0.747612	0.692975	0.655691	0.55733	0.671736	0.187401	0.0149264	0.892788	0.937956
7	250690_at	T	F	AT5G06530	AT5G06530	ABC-2 type transporter family protein	0.323676	0.839525	0.60576	0.5871	0.573469	0.691826	0.19904	0.0298077	0.859255	0.91923
7	250691_at	T	F	AT5G06580	AT5G06580	FAD-linked oxidases family protein	0.512715	0.732383	0.548025	0.506084	0.386625	0.514239	0.39343	0.182322	0.907119	0.918495
7	250692_at	T	F	AT5G06560	AT5G06560	Protein of unknown function, DUF593	0.145535	0.794183	0.763138	0.578762	0.797776	0.784048	0.271372	0.253277	0.625735	0.728544
7	250693_at	T	F	AT5G06600	UBP12	ubiquitin-specific protease 12	0.719099	0.24066	0.560486	0.678754	0.804421	0.681764	0.747887	0.575133	0.0823072	0.156686
7	250695_at	T	F	AT5G06740	AT5G06740	Concanavalin A-like lectin protein kinase family protein	0.176564	0.820113	0.768165	0.621826	0.677121	0.71465	0.0234141	0.0953993	0.814903	0.911702
7	250696_at	T	F	AT5G06790	AT5G06790	unknown protein; FUNCTIONS IN: molecular_function unknown; INVOLVED IN: biological_process unknown; LOCATED IN: chloroplast; EXPRESSED IN: 9 plant structures; EXPRESSED DURING: LP.04 four leaves visible, LP.02 two leaves visible, petal differentiation and expansion stage, D bilateral stage; BEST Arabidopsis thaliana protein match is: unknown protein (TAIR:AT3G57950.1); Has 1807 Blast hits to 1807…	0.0801621	0.762793	0.684766	0.803088	0.864797	0.810976	0.181073	0.348532	0.676775	0.796778
7	250701_at	T	F	AT5G06839	bZIP65|TGA10	bZIP transcription factor family protein	0.137831	0.75305	0.830192	0.61202	0.645615	0.714735	0.0903431	0.174652	0.757353	0.880096
7	250702_at	T	F	AT5G06730	AT5G06730	Peroxidase superfamily protein	0.165173	0.784649	0.793418	0.615354	0.650804	0.709641	0.0383802	0.133176	0.774513	0.885191
7	250703_at	T	F	AT5G06360	AT5G06360	Ribosomal protein S8e family protein	0.262333	0.678107	0.715093	0.782808	0.652768	0.720016	0.0675995	0.140359	0.818757	0.922925
7	250705_at	T	F	AT5G06340	NUDX27|ATNUDX27	nudix hydrolase homolog 27	0.0501457	0.78549	0.787284	0.760193	0.841292	0.803131	0.20123	0.298577	0.727049	0.841734
7	250711_at	T	F	AT5G06110	AT5G06110	DnaJ domain ;Myb-like DNA-binding domain	0.686265	0.346832	0.503871	0.675842	0.894166	0.636262	0.738114	0.692539	0.094547	0.233343
7	250713_at	T	F	AT5G06130	AT5G06130	chaperone protein dnaJ-related	0.00308956	0.803064	0.806676	0.695574	0.791004	0.772175	0.157042	0.263663	0.740714	0.856168
7	250714_at	T	F	AT5G06140	SNX1|ATSNX1	sorting nexin 1	0.0701962	0.869825	0.601356	0.619933	0.763117	0.824952	0.0798214	0.189143	0.699331	0.797808
7	250723_at	T	F	AT5G06300	AT5G06300	Putative lysine decarboxylase family protein	0.133431	0.788503	0.816615	0.58655	0.662348	0.718208	0.0639156	0.150182	0.750118	0.881125
7	250724_at	T	F	AT5G06330	AT5G06330	Late embryogenesis abundant (LEA) hydroxyproline-rich glycoprotein family	0.112531	0.813102	0.772839	0.547987	0.651806	0.69713	0.0741904	0.137762	0.711442	0.850351
7	250733_at	T	F	AT5G06290	2-Cys Prx B|2CPB	2-cysteine peroxiredoxin B	0.171926	0.862277	0.722956	0.628444	0.704708	0.727955	0.00415263	0.14358	0.801246	0.915863
7	250736_s_at	F	NA	AT1G01350	AT1G01350	Zinc finger (CCCH-type/C3HC4-type RING finger) family protein	0.210821	0.570169	0.576899	0.707463	0.817066	0.535364	0.425047	0.585904	0.423297	0.617151
7	250737_at	T	F	AT5G06370	AT5G06370	NC domain-containing protein-related	0.323669	0.611099	0.801831	0.654688	0.514983	0.564167	0.0550563	0.242058	0.745262	0.933382
7	250739_at	T	F	AT5G05740	ATEGY2|EGY2	ethylene-dependent gravitropism-deficient and yellow-green-like 2	0.235928	0.854468	0.718262	0.593347	0.64897	0.726023	0.0567089	0.0917688	0.812682	0.923606
7	250741_at	T	F	AT5G05790	AT5G05790	Duplicated homeodomain-like superfamily protein	0.194288	0.774762	0.792776	0.574971	0.631253	0.642187	0.0426134	0.15674	0.768757	0.903819
7	250742_at	T	F	AT5G05800	AT5G05800	unknown protein; BEST Arabidopsis thaliana protein match is: unknown protein (TAIR:AT3G11290.1); Has 1807 Blast hits to 1807 proteins in 277 species: Archae - 0; Bacteria - 0; Metazoa - 736; Fungi - 347; Plants - 385; Viruses - 0; Other Eukaryotes - 339 (source: NCBI BLink).	0.746639	0.228629	0.645871	0.602144	0.789433	0.60413	0.796165	0.6173	0.0390682	0.181097
7	250746_at	T	F	AT5G05880	AT5G05880	UDP-Glycosyltransferase superfamily protein	0.3514	0.869481	0.561157	0.546612	0.576556	0.646399	0.226905	0.0129556	0.846242	0.923496
7	250747_at	T	F	AT5G05900	AT5G05900	UDP-Glycosyltransferase superfamily protein	0.204302	0.832537	0.621416	0.544428	0.62315	0.66311	0.0679489	0.0503562	0.770571	0.84396
7	250748_at	T	F	AT5G05710	AT5G05710	Pleckstrin homology (PH) domain superfamily protein	0.19689	0.716867	0.684508	0.560842	0.756369	0.728512	0.292697	0.22053	0.571935	0.628442
7	250752_at	T	F	AT5G05690	CYP90A1|CPD|DWF3|CBB3|CYP90A|CYP90	Cytochrome P450 superfamily protein	0.0710685	0.801953	0.694827	0.752666	0.780163	0.754986	0.0449488	0.228776	0.788214	0.878839
7	250763_at	T	F	AT5G06060	AT5G06060	NAD(P)-binding Rossmann-fold superfamily protein	0.155722	0.800009	0.787095	0.674521	0.697957	0.759276	0.0169828	0.158095	0.814556	0.9064
7	250769_at	T	F	AT5G05680	MOS7	nuclear pore complex protein-related	0.0803265	0.72005	0.803529	0.750978	0.711414	0.771001	0.0743832	0.235299	0.747464	0.870496
7	250773_at	T	F	AT5G05430	AT5G05430	RNA-binding protein	0.0266489	0.81093	0.60535	0.697831	0.778118	0.688233	0.0686019	0.323111	0.704483	0.831259
7	250775_at	T	F	AT5G05460	AT5G05460	Glycosyl hydrolase family 85	0.345343	0.814166	0.650475	0.565848	0.545294	0.667179	0.208761	0.0364675	0.863019	0.929038
7	250776_at	T	F	AT5G05320	AT5G05320	FAD/NAD(P)-binding oxidoreductase family protein	0.000830686	0.585474	0.637672	0.69796	0.625674	0.762027	0.0815866	0.202187	0.578691	0.7207
7	250778_at	T	F	AT5G05500	AT5G05500	Pollen Ole e 1 allergen and extensin family protein	0.357013	0.767242	0.624046	0.56375	0.517245	0.654779	0.217816	0.00748636	0.85629	0.915858
7	250787_at	T	F	AT5G05560	EMB2771	E3 ubiquitin ligase, putative	0.176364	0.744176	0.6592	0.608059	0.774415	0.693408	0.232738	0.295154	0.55314	0.706034
7	250790_at	T	F	AT5G05640	AT5G05640	nucleoprotein-related	0.151726	0.870019	0.667633	0.638374	0.726642	0.75891	0.027263	0.222369	0.731408	0.905751
7	250792_at	T	F	AT5G05520	AT5G05520	Outer membrane OMP85 family protein	0.210387	0.666821	0.695962	0.811208	0.887	0.739974	0.352003	0.492598	0.541008	0.716513
7	250793_at	T	F	AT5G05600	AT5G05600	2-oxoglutarate (2OG) and Fe(II)-dependent oxygenase superfamily protein	0.18433	0.651491	0.791891	0.644191	0.746467	0.831245	0.263241	0.216886	0.609021	0.680657
7	250794_at	T	F	AT5G05270	AT5G05270	Chalcone-flavanone isomerase family protein	0.152261	0.552677	0.730478	0.686325	0.543029	0.737783	0.0454669	0.0768306	0.689942	0.794397
7	250800_at	T	F	AT5G05370	AT5G05370	Cytochrome b-c1 complex, subunit 8 protein	0.36603	0.779554	0.703208	0.565067	0.522566	0.600882	0.161662	0.0442241	0.836799	0.955791
7	250812_at	T	F	AT5G04900	NOL	NYC1-like	0.162856	0.820943	0.771738	0.655238	0.701026	0.743096	0.0261197	0.157112	0.8007	0.920699
7	250815_s_at	F	NA	AT5G05040	AT5G05040	Cystatin/monellin superfamily protein	0.218273	0.887488	0.683483	0.537467	0.657272	0.688298	0.0380618	0.11143	0.771437	0.911378
7	250816_at	T	F	AT5G05010	AT5G05010	clathrin adaptor complexes medium subunit family protein	0.2622	0.574189	0.661735	0.731564	0.509543	0.781694	0.125423	0.107705	0.818256	0.772181
7	250824_at	T	F	AT5G05200	AT5G05200	Protein kinase superfamily protein	0.293791	0.828317	0.689232	0.621501	0.624881	0.705308	0.127981	0.0314636	0.864393	0.937554
7	250825_at	T	F	AT5G05210	AT5G05210	Surfeit locus protein 6	0.593268	0.444758	0.588443	0.694605	0.925638	0.630367	0.709448	0.735276	0.166297	0.364268
7	250833_at	T	F	AT5G04540	AT5G04540	Myotubularin-like phosphatases II superfamily	0.346151	0.541696	0.820801	0.786387	0.857336	0.779981	0.47015	0.433253	0.511162	0.582294
7	250842_at	T	F	AT5G04490	VTE5	vitamin E pathway gene 5	0.113343	0.786832	0.741516	0.753822	0.767371	0.759055	0.0817229	0.274105	0.774539	0.916879
7	250845_at	T	F	AT5G04600	AT5G04600	RNA-binding (RRM/RBD/RNP motifs) family protein	0.135441	0.749154	0.64853	0.783185	0.764706	0.707328	0.0680012	0.322953	0.742592	0.890329
7	250854_at	T	F	AT5G04710	AT5G04710	Zn-dependent exopeptidases superfamily protein	0.0241051	0.686383	0.864384	0.728244	0.738834	0.743347	0.200366	0.24602	0.747865	0.819923
7	250856_at	T	F	AT5G04810	AT5G04810	pentatricopeptide (PPR) repeat-containing protein	0.0428832	0.826349	0.714707	0.726257	0.794845	0.767265	0.0738404	0.221311	0.773493	0.874444
7	250859_at	T	F	AT5G04660	CYP77A4	cytochrome P450, family 77, subfamily A, polypeptide 4	0.0235517	0.903129	0.570468	0.580532	0.762727	0.812394	0.0780225	0.230337	0.676847	0.770345
7	250865_at	T	F	AT5G03900	AT5G03900	Iron-sulphur cluster biosynthesis family protein	0.102466	0.823122	0.779451	0.656777	0.729478	0.76709	0.0898716	0.202542	0.770949	0.894023
7	250867_at	T	F	AT5G03880	AT5G03880	Thioredoxin family protein	0.20172	0.857599	0.713904	0.622217	0.681211	0.734031	0.0265528	0.120851	0.814018	0.920137
7	250868_at	T	F	AT5G03860	MLS	malate synthase	0.372906	0.790111	0.617394	0.595459	0.533854	0.681123	0.232984	0.00127049	0.873239	0.928088
7	250878_at	T	F	AT5G04050	AT5G04050	RNA-directed DNA polymerase (reverse transcriptase)	0.104788	0.749867	0.629386	0.534964	0.618971	0.64562	0.0698674	0.0469351	0.784807	0.780824
7	250881_at	T	F	AT5G04080	AT5G04080	unknown protein; FUNCTIONS IN: molecular_function unknown; INVOLVED IN: biological_process unknown; LOCATED IN: plasma membrane; EXPRESSED IN: 16 plant structures; EXPRESSED DURING: 9 growth stages; Has 115 Blast hits to 115 proteins in 16 species: Archae - 0; Bacteria - 0; Metazoa - 0; Fungi - 5; Plants - 110; Viruses - 0; Other Eukaryotes - 0 (source: NCBI BLink).	0.395834	0.833157	0.651777	0.547302	0.545939	0.618947	0.18998	0.0290454	0.846059	0.957569
7	250882_at	T	F	AT5G04000	AT5G04000	unknown protein; Has 1807 Blast hits to 1807 proteins in 277 species: Archae - 0; Bacteria - 0; Metazoa - 736; Fungi - 347; Plants - 385; Viruses - 0; Other Eukaryotes - 339 (source: NCBI BLink).	0.291486	0.652058	0.654297	0.56608	0.52442	0.543176	0.0841801	0.15636	0.699681	0.860295
7	250884_at	T	F	AT5G03940	SRP54CP|54CP|FFC|CPSRP54	chloroplast signal recognition particle 54 kDa subunit	0.191517	0.809363	0.771149	0.658204	0.683207	0.739412	0.0018267	0.13444	0.826727	0.924155
7	250885_at	T	F	AT5G03910	ATH12|ATATH12	ABC2 homolog 12	0.264006	0.845994	0.708591	0.59246	0.624189	0.715119	0.097412	0.0484538	0.840718	0.9252
7	250886_at	T	F	AT5G04440	AT5G04440	Protein of unknown function (DUF1997)	0.0169226	0.807945	0.758473	0.7272	0.801516	0.794862	0.131833	0.233075	0.750645	0.859675
7	250887_at	NA	NA	NA	NA	NA	0.327627	0.675786	0.758696	0.630446	0.527923	0.601324	0.159985	0.0328492	0.842206	0.93575
7	250888_at	T	F	AT5G04460	AT5G04460	RING/U-box superfamily protein	0.199923	0.550329	0.796047	0.773315	0.774496	0.846085	0.336221	0.405519	0.537496	0.659639
7	250890_at	T	F	AT5G04520	AT5G04520	Protein of unknown function DUF455	0.251688	0.710725	0.665906	0.691279	0.587418	0.704105	0.0337505	0.219182	0.727214	0.879992
7	250891_at	T	F	AT5G04530	KCS19	3-ketoacyl-CoA synthase 19	0.0387572	0.846913	0.660389	0.704156	0.78847	0.804658	0.0650564	0.244842	0.755855	0.856528
7	250892_at	T	F	AT5G03760	CSLA09|CSLA9|ATCSLA9|RAT4|ATCSLA09	Nucleotide-diphospho-sugar transferases superfamily protein	0.0160811	0.692164	0.812895	0.763112	0.752814	0.78859	0.178828	0.334237	0.702752	0.835331
7	250896_at	T	F	AT5G03560	AT5G03560	Tetratricopeptide repeat (TPR)-like superfamily protein	0.474139	0.639904	0.712527	0.608667	0.913277	0.763844	0.576017	0.485688	0.370091	0.505413
7	250897_at	T	F	AT5G03430	AT5G03430	phosphoadenosine phosphosulfate (PAPS) reductase family protein	0.165407	0.720933	0.692087	0.804386	0.905991	0.769518	0.310026	0.473759	0.613413	0.760652
7	250898_at	T	F	AT5G03300	ADK2	adenosine kinase 2	0.353482	0.692471	0.677475	0.646588	0.504497	0.696441	0.206356	0.025364	0.805186	0.915128
7	250901_at	T	F	AT5G03530	RABC2A|ATRAB ALPHA|ATRABC2A|ATRAB|ATRAB18B	RAB GTPase homolog C2A	0.185053	0.853241	0.629202	0.644829	0.71531	0.669075	0.0442396	0.187859	0.777004	0.908683
7	250906_at	T	F	AT5G03650	SBE2.2	starch branching enzyme 2.2	0.149411	0.806747	0.785119	0.689203	0.715295	0.754412	0.0633719	0.206278	0.79132	0.91807
7	250909_at	T	F	AT5G03700	AT5G03700	D-mannose binding lectin protein with Apple-like carbohydrate-binding domain	0.166945	0.836204	0.740678	0.617576	0.681735	0.771189	0.004507	0.0925494	0.810817	0.889084
7	250912_at	T	F	AT5G03740	HD2C|HDT3	histone deacetylase 2C	0.299671	0.656796	0.643256	0.72974	0.581339	0.689581	0.134311	0.119844	0.762589	0.893236
7	250917_at	T	F	AT5G03690	AT5G03690	Aldolase superfamily protein	0.46061	0.689199	0.652722	0.598119	0.908193	0.672543	0.494885	0.640389	0.318622	0.561987
7	250919_at	T	F	AT5G03660	AT5G03660	Family of unknown function (DUF662)	0.310864	0.639133	0.771868	0.72467	0.588626	0.589561	0.118291	0.113374	0.871128	0.952555
7	250920_at	T	F	AT5G03390	AT5G03390	Protein of unknown function (DUF295)	0.0852901	0.769759	0.671455	0.543924	0.650992	0.635007	0.0932162	0.274018	0.643248	0.789937
7	250921_at	T	F	AT5G03460	AT5G03460	unknown protein; FUNCTIONS IN: molecular_function unknown; INVOLVED IN: biological_process unknown; LOCATED IN: endomembrane system; EXPRESSED IN: 24 plant structures; EXPRESSED DURING: 15 growth stages; Has 30201 Blast hits to 17322 proteins in 780 species: Archae - 12; Bacteria - 1396; Metazoa - 17338; Fungi - 3422; Plants - 5037; Viruses - 0; Other Eukaryotes - 2996 (source: NCBI BLink).	0.173738	0.75607	0.741756	0.77349	0.708763	0.7515	0.0254624	0.177598	0.841604	0.928207
7	250925_at	T	F	AT5G03370	AT5G03370	acylphosphatase family	0.0517916	0.832939	0.745572	0.658065	0.819076	0.796054	0.210026	0.231953	0.682647	0.800276
7	250929_at	T	F	AT5G03290	IDH-V	isocitrate dehydrogenase V	0.199421	0.761764	0.710733	0.750658	0.700223	0.720435	0.00235557	0.246833	0.781793	0.913844
7	250931_at	T	F	AT5G03200	AT5G03200	RING/U-box superfamily protein	0.00298516	0.680833	0.635655	0.810194	0.784676	0.708583	0.131936	0.41228	0.676705	0.800924
7	250935_at	T	F	AT5G03240	UBQ3	polyubiquitin 3	0.246307	0.735138	0.607732	0.622013	0.803115	0.846509	0.224978	0.213679	0.558767	0.586006
7	250936_at	T	F	AT5G03120	AT5G03120	unknown protein; FUNCTIONS IN: molecular_function unknown; INVOLVED IN: biological_process unknown; LOCATED IN: endomembrane system; EXPRESSED IN: 21 plant structures; EXPRESSED DURING: 13 growth stages; Has 14 Blast hits to 14 proteins in 4 species: Archae - 0; Bacteria - 0; Metazoa - 0; Fungi - 0; Plants - 14; Viruses - 0; Other Eukaryotes - 0 (source: NCBI BLink).	0.0730332	0.843311	0.680197	0.713756	0.774389	0.771763	0.0488124	0.236035	0.773265	0.892145
7	250942_at	T	F	AT5G03350	AT5G03350	Legume lectin family protein	0.159701	0.821665	0.737145	0.69867	0.735791	0.726662	0.0271194	0.264786	0.777132	0.924807
7	250946_at	T	F	AT5G03420	AT5G03420	5'-AMP-activated protein kinase-related	0.108349	0.692856	0.839953	0.805894	0.837214	0.807416	0.288816	0.387123	0.691476	0.807411
7	250952_at	T	F	AT5G03570	IREG2|ATIREG2|FPN2	iron regulated 2	0.287043	0.874676	0.52753	0.554751	0.616244	0.657063	0.186446	0.0414801	0.80056	0.892457
7	250954_at	T	F	AT5G03520	ATRABE1D|RAB-E1D|ATRAB8C|ATRAB-E1D|RAB8C	RAB GTPase homolog 8C	0.0830235	0.730565	0.788914	0.526849	0.734371	0.627428	0.288813	0.363868	0.531646	0.760041
7	250960_at	T	F	AT5G02940	AT5G02940	Protein of unknown function (DUF1012)	0.175047	0.832531	0.73585	0.688734	0.722669	0.751407	0.00312605	0.17667	0.812888	0.924392
7	250967_at	T	F	AT5G02790	GSTL3	Glutathione S-transferase family protein	0.115433	0.819828	0.776765	0.670957	0.730343	0.777329	0.0644887	0.185458	0.781817	0.902346
7	250968_at	T	F	AT5G02890	AT5G02890	HXXXD-type acyl-transferase family protein	0.143602	0.59607	0.756029	0.812042	0.855894	0.724213	0.341101	0.491025	0.584032	0.722849
7	250972_at	T	F	AT5G02840	LCL1	LHY/CCA1-like 1	0.240351	0.830516	0.671898	0.665321	0.665455	0.705465	0.0800131	0.11768	0.830412	0.923929
7	250980_at	T	F	AT5G03130	AT5G03130	unknown protein; Has 1 Blast hits to 1 proteins in 1 species: Archae - 0; Bacteria - 0; Metazoa - 0; Fungi - 0; Plants - 1; Viruses - 0; Other Eukaryotes - 0 (source: NCBI BLink).	0.0382436	0.824161	0.625247	0.703719	0.79916	0.835269	0.056893	0.211587	0.714998	0.805993
7	250981_at	T	F	AT5G03140	AT5G03140	Concanavalin A-like lectin protein kinase family protein	0.717192	0.434129	0.51137	0.555912	0.877216	0.662517	0.740892	0.625245	0.0940361	0.227713
7	250983_at	T	F	AT5G02780	GSTL1	glutathione transferase lambda 1	0.269795	0.803272	0.71451	0.576875	0.590022	0.678125	0.0910337	0.046754	0.819133	0.926469
7	250985_at	T	F	AT5G02830	AT5G02830	Tetratricopeptide repeat (TPR)-like superfamily protein	0.1354	0.844729	0.730674	0.682166	0.736828	0.783527	0.0143552	0.16504	0.798006	0.905234
7	250995_at	T	F	AT5G02500	HSC70-1|HSP70-1|HSC70|AT-HSC70-1	heat shock cognate protein 70-1	0.374735	0.644243	0.682175	0.690038	0.531487	0.635209	0.0816591	0.229767	0.737999	0.908843
7	251001_at	T	F	AT5G02670	AT5G02670	BEST Arabidopsis thaliana protein match is: poly(A) polymerase 3 (TAIR:AT3G06560.1); Has 14 Blast hits to 8 proteins in 2 species: Archae - 0; Bacteria - 0; Metazoa - 0; Fungi - 0; Plants - 14; Viruses - 0; Other Eukaryotes - 0 (source: NCBI BLink).	0.258687	0.510954	0.846165	0.808319	0.821256	0.746121	0.367583	0.38103	0.622345	0.66925
7	251006_at	T	F	AT5G02600	AT5G02600	Heavy metal transport/detoxification superfamily protein	0.143853	0.720127	0.725127	0.617424	0.640747	0.702968	0.118939	0.226043	0.686896	0.832249
7	251007_at	T	F	AT5G02610	AT5G02610	Ribosomal L29 family protein	0.251604	0.598763	0.546318	0.726554	0.601591	0.614583	0.0305431	0.171797	0.667619	0.824963
7	251008_at	T	F	AT5G02710	AT5G02710	unknown protein; LOCATED IN: chloroplast; EXPRESSED IN: 21 plant structures; EXPRESSED DURING: 13 growth stages; CONTAINS InterPro DOMAIN/s: Uncharacterised protein family UPF0153 (InterPro:IPR005358); Has 240 Blast hits to 240 proteins in 73 species: Archae - 10; Bacteria - 110; Metazoa - 0; Fungi - 0; Plants - 25; Viruses - 0; Other Eukaryotes - 95 (source: NCBI BLink).	0.0852354	0.823359	0.762519	0.704902	0.770842	0.784127	0.0805393	0.224196	0.78027	0.892515
7	251009_at	T	F	AT5G02640	AT5G02640	unknown protein; BEST Arabidopsis thaliana protein match is: unknown protein (TAIR:AT3G46300.1); Has 37 Blast hits to 37 proteins in 10 species: Archae - 0; Bacteria - 0; Metazoa - 0; Fungi - 0; Plants - 37; Viruses - 0; Other Eukaryotes - 0 (source: NCBI BLink).	0.0795098	0.731562	0.771154	0.626652	0.669967	0.697657	0.0546712	0.152691	0.705233	0.839844
7	251012_at	T	F	AT5G02580	AT5G02580	Plant protein 1589 of unknown function	0.0890966	0.874033	0.521578	0.586825	0.736675	0.721545	0.0052403	0.146465	0.741538	0.828194
7	251013_at	T	F	AT5G02540	AT5G02540	NAD(P)-binding Rossmann-fold superfamily protein	0.037807	0.731384	0.771655	0.761587	0.800088	0.76367	0.130324	0.309096	0.727481	0.854232
7	251017_at	T	F	AT5G02760	AT5G02760	Protein phosphatase 2C family protein	0.225811	0.730428	0.633575	0.734554	0.860031	0.848749	0.225471	0.310962	0.60075	0.677003
7	251018_at	T	F	AT5G02450	AT5G02450	Ribosomal protein L36e family protein	0.349066	0.779419	0.660334	0.666166	0.590861	0.673485	0.163173	0.0585217	0.876357	0.949213
7	251020_at	T	F	AT5G02270	NAP9|ATNAP9	non-intrinsic ABC protein 9	0.106295	0.742106	0.822766	0.687557	0.697931	0.76206	0.0696163	0.164374	0.778433	0.886184
7	251021_at	T	F	AT5G02140	AT5G02140	Pathogenesis-related thaumatin superfamily protein	0.188421	0.849503	0.686993	0.616179	0.665158	0.719628	0.00541204	0.132607	0.781153	0.895339
7	251029_at	T	F	AT5G02050	AT5G02050	Mitochondrial glycoprotein family protein	0.00774092	0.730881	0.675299	0.787677	0.814856	0.733137	0.174505	0.420466	0.637705	0.839557
7	251030_at	T	F	AT5G02130	NDP1	Tetratricopeptide repeat (TPR)-like superfamily protein	0.529417	0.595458	0.524061	0.656051	0.382295	0.507099	0.397074	0.0947027	0.878029	0.91249
7	251031_at	T	F	AT5G02120	OHP	one helix protein	0.131134	0.841555	0.761615	0.650431	0.718566	0.762761	0.0364974	0.156229	0.781793	0.906395
7	251032_at	T	F	AT5G02030	PNY|VAN|LSN|BLR|HB-6|RPL|BLH9	POX (plant homeobox) family protein	0.345032	0.837786	0.658892	0.507448	0.551982	0.618511	0.127891	0.071406	0.783983	0.934509
7	251034_at	T	F	AT5G02040	PRA1.A1	prenylated RAB acceptor 1.A1	0.24752	0.641951	0.606436	0.806778	0.635057	0.687526	0.103666	0.166178	0.822782	0.867498
7	251036_at	T	F	AT5G02160	AT5G02160	unknown protein; FUNCTIONS IN: molecular_function unknown; INVOLVED IN: biological_process unknown; LOCATED IN: chloroplast thylakoid membrane; EXPRESSED IN: 23 plant structures; EXPRESSED DURING: 13 growth stages; Has 121 Blast hits to 121 proteins in 17 species: Archae - 0; Bacteria - 0; Metazoa - 0; Fungi - 0; Plants - 121; Viruses - 0; Other Eukaryotes - 0 (source: NCBI BLink).	0.231396	0.849655	0.716873	0.605342	0.656834	0.721329	0.0480132	0.0952846	0.814544	0.927585
7	251037_at	T	F	AT5G02100	ORP3A|UNE18	Oxysterol-binding family protein	0.145918	0.821924	0.704507	0.713434	0.730993	0.74302	0.00503724	0.16661	0.817078	0.92041
7	251038_at	T	F	AT5G02240	AT5G02240	NAD(P)-binding Rossmann-fold superfamily protein	0.313116	0.839204	0.671063	0.52254	0.56454	0.68382	0.151172	0.043744	0.835712	0.903998
7	251040_at	T	F	AT5G02250	RNR1|EMB2730|ATMTRNASEII	Ribonuclease II/R family protein	0.316866	0.834133	0.670128	0.606869	0.602374	0.663802	0.130563	0.0612743	0.846514	0.94429
7	251053_at	T	F	AT5G01490	CAX4|ATCAX4	cation exchanger 4	0.00375361	0.782993	0.770436	0.616398	0.726731	0.751496	0.155504	0.227589	0.702322	0.823407
7	251058_at	T	F	AT5G01790	AT5G01790	unknown protein; FUNCTIONS IN: molecular_function unknown; INVOLVED IN: biological_process unknown; LOCATED IN: chloroplast; EXPRESSED IN: 19 plant structures; EXPRESSED DURING: 13 growth stages; Has 121 Blast hits to 121 proteins in 12 species: Archae - 0; Bacteria - 0; Metazoa - 0; Fungi - 0; Plants - 121; Viruses - 0; Other Eukaryotes - 0 (source: NCBI BLink).	0.337378	0.834169	0.655664	0.554302	0.588495	0.637625	0.0751118	0.121017	0.781255	0.931098
7	251061_at	T	F	AT5G01830	AT5G01830	ARM repeat superfamily protein	0.132222	0.765637	0.812485	0.645083	0.670743	0.760404	0.0562322	0.117349	0.795472	0.870112
7	251065_at	T	F	AT5G01870	AT5G01870	Bifunctional inhibitor/lipid-transfer protein/seed storage 2S albumin superfamily protein	0.216566	0.840927	0.716674	0.63548	0.671831	0.71361	0.043442	0.143119	0.812268	0.93574
7	251068_at	T	F	AT5G01920	STN8	Chloroplast thylakoid protein kinase state transition 8	0.0727082	0.817976	0.757663	0.725184	0.787717	0.753559	0.0908555	0.243732	0.789513	0.904565
7	251074_at	T	F	AT5G01800	AT5G01800	saposin B domain-containing protein	0.0333851	0.679948	0.780293	0.810856	0.762605	0.786075	0.101007	0.238598	0.800429	0.836488
7	251078_at	T	F	AT5G01990	AT5G01990	Auxin efflux carrier family protein	0.3179	0.591437	0.545967	0.726173	0.831375	0.804203	0.28146	0.34021	0.519051	0.531748
7	251082_at	T	F	AT5G01530	LHCB4.1	light harvesting complex photosystem II	0.162842	0.835848	0.752731	0.6293	0.691783	0.740739	0.0260644	0.150856	0.784151	0.914927
7	251083_at	T	F	AT5G01590	AT5G01590	unknown protein; FUNCTIONS IN: molecular_function unknown; INVOLVED IN: biological_process unknown; LOCATED IN: chloroplast, chloroplast envelope; EXPRESSED IN: 22 plant structures; EXPRESSED DURING: 13 growth stages; Has 60 Blast hits to 59 proteins in 31 species: Archae - 0; Bacteria - 20; Metazoa - 1; Fungi - 2; Plants - 33; Viruses - 0; Other Eukaryotes - 4 (source: NCBI BLink).	0.142088	0.859928	0.707401	0.653739	0.73054	0.73318	0.0205019	0.164675	0.788341	0.904446
7	251090_at	T	F	AT5G01340	AT5G01340	Mitochondrial substrate carrier family protein	0.0578249	0.668345	0.794697	0.778101	0.757844	0.721818	0.161707	0.373888	0.712891	0.845279
7	251092_at	T	F	AT5G01470	AT5G01470	S-adenosyl-L-methionine-dependent methyltransferases superfamily protein	0.712057	0.14472	0.52479	0.545295	0.73974	0.5156	0.719359	0.585325	0.045546	0.0804838
7	251095_at	T	F	AT5G01510	RUS5	Protein of unknown function, DUF647	0.146787	0.81902	0.73487	0.653846	0.682578	0.763995	0.0106156	0.0884838	0.805084	0.861488
7	251098_at	T	F	AT5G01650	AT5G01650	Tautomerase/MIF superfamily protein	0.00917239	0.769148	0.814408	0.625479	0.741817	0.760234	0.196624	0.262059	0.711447	0.806892
7	251100_at	T	F	AT5G01670	AT5G01670	NAD(P)-linked oxidoreductase superfamily protein	0.127729	0.752278	0.540577	0.6361	0.75046	0.815345	0.0944327	0.0887074	0.640748	0.642723
7	251104_at	T	F	AT5G01720	AT5G01720	RNI-like superfamily protein	0.435955	0.738603	0.591951	0.650914	0.515306	0.587441	0.179669	0.111482	0.850076	0.904175
7	251106_at	T	F	AT5G01500	TAAC	thylakoid ATP/ADP carrier	0.163729	0.758465	0.656458	0.55196	0.588019	0.669916	0.0708666	0.170614	0.73262	0.880459
7	251107_at	T	F	AT5G01610	AT5G01610	Protein of unknown function, DUF538	0.320071	0.814376	0.706777	0.570919	0.570813	0.665235	0.155087	0.0138589	0.861423	0.944617
7	251110_at	T	F	AT5G01260	AT5G01260	Carbohydrate-binding-like fold	0.0910399	0.79511	0.690306	0.645026	0.705589	0.709486	0.0114611	0.116198	0.727466	0.847909
7	251112_s_at	F	NA	AT5G01330	PDC3	pyruvate decarboxylase-3	0.0648639	0.712546	0.579452	0.721499	0.733845	0.711251	0.0763871	0.274352	0.731664	0.820111
7	251117_at	T	F	AT3G63390	AT3G63390	unknown protein; Has 30201 Blast hits to 17322 proteins in 780 species: Archae - 12; Bacteria - 1396; Metazoa - 17338; Fungi - 3422; Plants - 5037; Viruses - 0; Other Eukaryotes - 2996 (source: NCBI BLink).	0.11183	0.836525	0.696872	0.64232	0.80798	0.767578	0.211126	0.223938	0.670289	0.741986
7	251118_at	T	F	AT3G63410	E37|VTE3|IEP37|APG1	S-adenosyl-L-methionine-dependent methyltransferases superfamily protein	0.201739	0.845877	0.72774	0.636882	0.68923	0.727569	0.0266026	0.118469	0.823903	0.928981
7	251119_at	T	F	AT3G63510	AT3G63510	FMN-linked oxidoreductases superfamily protein	0.129811	0.921291	0.627678	0.567636	0.733216	0.7329	0.0178841	0.160642	0.745268	0.860712
7	251120_at	T	F	AT3G63490	AT3G63490	Ribosomal protein L1p/L10e family	0.202519	0.847353	0.725744	0.623042	0.681941	0.712279	0.0309549	0.117189	0.822335	0.926326
7	251121_at	T	F	AT3G63420	GG1|AGG1|ATAGG1	Ggamma-subunit 1	0.125319	0.717589	0.741409	0.575862	0.732487	0.71622	0.243528	0.231116	0.623941	0.751575
7	251123_at	T	F	AT5G01030	AT5G01030	Protein of unknown function (DUF3527)	0.152839	0.800742	0.575069	0.708334	0.878368	0.733696	0.293598	0.460656	0.553017	0.743374
7	251133_at	T	F	AT5G01240	LAX1	like AUXIN RESISTANT 1	0.04263	0.817743	0.731703	0.690666	0.798352	0.718764	0.179202	0.360301	0.702474	0.884187
7	251134_at	T	F	AT5G01270	ATCPL2|CPL2	carboxyl-terminal domain (ctd) phosphatase-like 2	0.524779	0.627995	0.622722	0.519843	0.841847	0.690333	0.562211	0.494058	0.29133	0.474972
7	251139_at	T	F	AT5G01230	AT5G01230	S-adenosyl-L-methionine-dependent methyltransferases superfamily protein	0.111828	0.629946	0.661562	0.795791	0.706959	0.730929	0.00473295	0.262614	0.714248	0.830639
7	251141_at	T	F	AT5G01075	AT5G01075	Glycosyl hydrolase family 35 protein	0.0457132	0.847259	0.663406	0.705759	0.794831	0.806689	0.0496743	0.1946	0.763795	0.853013
7	251142_at	T	F	AT5G01015	AT5G01015	unknown protein; FUNCTIONS IN: molecular_function unknown; INVOLVED IN: biological_process unknown; LOCATED IN: endomembrane system; EXPRESSED IN: 23 plant structures; EXPRESSED DURING: 13 growth stages; BEST Arabidopsis thaliana protein match is: unknown protein (TAIR:AT1G65295.1); Has 30201 Blast hits to 17322 proteins in 780 species: Archae - 12; Bacteria - 1396; Metazoa - 17338; Fungi - 3422;…	0.0244879	0.792446	0.715353	0.776806	0.812749	0.799579	0.102242	0.296224	0.737555	0.86646
7	251143_at	T	F	AT5G01220	SQD2	sulfoquinovosyldiacylglycerol 2	0.217857	0.818481	0.772401	0.61091	0.65704	0.702063	0.00908611	0.155416	0.802223	0.933534
7	251146_at	T	F	AT3G63520	ATNCED1|ATCCD1|CCD1|NCED1	carotenoid cleavage dioxygenase 1	0.0276034	0.798485	0.806841	0.689879	0.770278	0.791979	0.153129	0.232429	0.755251	0.857092
7	251151_at	T	F	AT3G63170	AT3G63170	Chalcone-flavanone isomerase family protein	0.17802	0.7786	0.766759	0.524446	0.788919	0.746567	0.386453	0.338485	0.502564	0.690289
7	251152_at	T	F	AT3G63130	ATRANGAP1|RANGAP1	RAN GTPase activating protein 1	0.126471	0.601658	0.63258	0.760976	0.695965	0.656746	0.0350015	0.351477	0.605145	0.813608
7	251155_at	T	F	AT3G63160	AT3G63160	FUNCTIONS IN: molecular_function unknown; INVOLVED IN: biological_process unknown; LOCATED IN: chloroplast outer membrane, thylakoid, chloroplast thylakoid membrane, chloroplast, chloroplast envelope; EXPRESSED IN: 21 plant structures; EXPRESSED DURING: 13 growth stages; BEST Arabidopsis thaliana protein match is: outer envelope membrane protein 7 (TAIR:AT3G52420.1); Has 26 Blast hits to 26 prote…	0.333629	0.863104	0.666034	0.526641	0.574382	0.666382	0.142252	0.0587237	0.810569	0.936225
7	251157_at	T	F	AT3G63140	CSP41A	chloroplast stem-loop binding protein of 41 kDa	0.218497	0.849008	0.724998	0.617419	0.666336	0.730902	0.0416454	0.10151	0.816001	0.928545
7	251168_at	NA	NA	NA	NA	NA	0.322704	0.826792	0.573608	0.554677	0.56671	0.681809	0.20004	0.00695908	0.821642	0.905668
7	251172_at	T	F	AT3G63190	cpRRF|HFP108|AtcpRRF|RRF	ribosome recycling factor, chloroplast precursor	0.189233	0.84597	0.739646	0.63273	0.684843	0.723532	0.00982463	0.130932	0.821437	0.917884
7	251179_at	T	F	AT3G63460	AT3G63460	transducin family protein / WD-40 repeat family protein	0.0705825	0.534553	0.677288	0.688442	0.574738	0.778243	0.00422475	0.121982	0.74616	0.648912
7	251181_at	T	F	AT3G62820	AT3G62820	Plant invertase/pectin methylesterase inhibitor superfamily protein	0.295453	0.86126	0.665413	0.524477	0.582761	0.691496	0.146671	0.00757282	0.818962	0.917792
7	251183_at	T	F	AT3G62630	AT3G62630	Protein of unknown function (DUF1645)	0.631378	0.524912	0.524404	0.49252	0.858171	0.576225	0.688022	0.601722	0.187492	0.289031
7	251188_at	T	F	AT3G62730	AT3G62730	unknown protein; FUNCTIONS IN: molecular_function unknown; INVOLVED IN: biological_process unknown; LOCATED IN: endomembrane system; EXPRESSED IN: 13 plant structures; EXPRESSED DURING: LP.04 four leaves visible, 4 anthesis, LP.02 two leaves visible, petal differentiation and expansion stage; BEST Arabidopsis thaliana protein match is: unknown protein (TAIR:AT1G47980.1); Has 172 Blast hits to 172…	0.115424	0.552584	0.673531	0.640259	0.555682	0.625006	0.0378131	0.0539522	0.752054	0.747216
7	251191_at	T	F	AT3G62590	AT3G62590	alpha/beta-Hydrolases superfamily protein	0.257661	0.554073	0.818499	0.775817	0.821847	0.673443	0.465814	0.610723	0.463391	0.682818
7	251193_at	T	F	AT3G62910	APG3	Peptide chain release factor 1	0.242947	0.868508	0.692338	0.588123	0.648498	0.715928	0.0714471	0.0754103	0.829121	0.918098
7	251195_at	T	F	AT3G62930	AT3G62930	Thioredoxin superfamily protein	0.45693	0.597549	0.689146	0.753744	0.905402	0.739948	0.467342	0.54266	0.443713	0.565409
7	251196_at	T	F	AT3G62950	AT3G62950	Thioredoxin superfamily protein	0.117426	0.761439	0.636071	0.727217	0.820124	0.779616	0.155044	0.316757	0.665398	0.774017
7	251197_at	T	F	AT3G62960	AT3G62960	Thioredoxin superfamily protein	0.0424311	0.840167	0.642984	0.631575	0.778942	0.719293	0.150593	0.269799	0.694332	0.845417
7	251200_at	T	F	AT3G63010	ATGID1B|GID1B	alpha/beta-Hydrolases superfamily protein	0.153079	0.740834	0.813503	0.770839	0.871495	0.855511	0.3157	0.379462	0.642982	0.767927
7	251218_at	T	F	AT3G62410	CP12|CP12-2	CP12 domain-containing protein 2	0.195686	0.84575	0.733531	0.641717	0.687273	0.749676	0.0279164	0.121531	0.811169	0.925489
7	251221_at	T	F	AT3G62550	AT3G62550	Adenine nucleotide alpha hydrolases-like superfamily protein	0.371325	0.820123	0.639648	0.519445	0.536768	0.587083	0.147361	0.0985303	0.789448	0.948118
7	251226_at	T	F	AT3G62680	ATPRP3|PRP3	proline-rich protein 3	0.250953	0.756839	0.661312	0.543076	0.558893	0.652131	0.0911044	0.104151	0.790782	0.876926
7	251229_at	T	F	AT3G62740	BGLU7	beta glucosidase 7	0.0527651	0.731909	0.820451	0.604894	0.777104	0.699491	0.288977	0.369648	0.586232	0.800477
7	251230_at	NA	NA	NA	NA	NA	0.13962	0.7948	0.71902	0.735431	0.740015	0.790289	0.00790272	0.138949	0.811394	0.889115
7	251231_at	T	F	AT3G62760	ATGSTF13	Glutathione S-transferase family protein	0.319793	0.830987	0.659799	0.598541	0.584986	0.700392	0.171398	0.033638	0.846887	0.942704
7	251232_at	T	F	AT3G62780	AT3G62780	Calcium-dependent lipid-binding (CaLB domain) family protein	0.183216	0.846083	0.605499	0.661406	0.696988	0.744866	0.0689695	0.0856188	0.820373	0.865957
7	251234_s_at	F	NA	AT3G62830	UXS2|ATUXS2|AUD1	NAD(P)-binding Rossmann-fold superfamily protein	0.107273	0.865622	0.692745	0.689256	0.775599	0.779491	0.0552487	0.245155	0.765246	0.90047
7	251237_at	F	NA	AT3G62422	CPuORF3	conserved peptide upstream open reading frame 3	0.363615	0.725887	0.729602	0.540902	0.509008	0.549549	0.111507	0.0453359	0.835244	0.922315
7	251241_s_at	F	NA	AT3G62460	AT3G62460	Putative endonuclease or glycosyl hydrolase	0.0321362	0.799038	0.801294	0.669675	0.761798	0.784275	0.12772	0.204441	0.75395	0.84656
7	251243_at	T	F	AT3G61870	AT3G61870	unknown protein; FUNCTIONS IN: molecular_function unknown; INVOLVED IN: biological_process unknown; LOCATED IN: chloroplast, chloroplast inner membrane, chloroplast envelope; EXPRESSED IN: 23 plant structures; EXPRESSED DURING: 14 growth stages; Has 200 Blast hits to 200 proteins in 73 species: Archae - 0; Bacteria - 112; Metazoa - 0; Fungi - 0; Plants - 53; Viruses - 0; Other Eukaryotes - 35 (so…	0.187433	0.836143	0.746593	0.637711	0.682351	0.741463	0.0144397	0.116524	0.814921	0.918164
7	251244_at	T	F	AT3G62060	AT3G62060	Pectinacetylesterase family protein	0.273523	0.802446	0.639054	0.537031	0.586104	0.549936	0.055292	0.0774571	0.867346	0.854054
7	251245_at	T	F	AT3G62090	PIL2|PIF6	phytochrome interacting factor 3-like 2	0.262205	0.651433	0.720267	0.783158	0.605269	0.634632	0.0603659	0.188879	0.828478	0.911192
7	251251_at	T	F	AT3G62220	AT3G62220	Protein kinase superfamily protein	0.571111	0.498864	0.664131	0.602975	0.845224	0.600265	0.625773	0.692489	0.190057	0.381351
7	251254_at	T	F	AT3G62270	AT3G62270	HCO3- transporter family	0.269969	0.860913	0.683181	0.582158	0.629896	0.703908	0.102205	0.0768825	0.830523	0.930486
7	251255_at	T	F	AT3G62280	AT3G62280	GDSL-like Lipase/Acylhydrolase superfamily protein	0.322031	0.84229	0.644132	0.579555	0.601503	0.677906	0.178479	0.0337881	0.860015	0.93741
7	251256_at	T	F	AT3G62300	DUF7|ATDUF7	DOMAIN OF UNKNOWN FUNCTION 724 7	0.0133895	0.835769	0.730747	0.719128	0.832692	0.770091	0.178386	0.324041	0.698216	0.847845
7	251261_at	T	F	AT3G62110	AT3G62110	Pectin lyase-like superfamily protein	0.065177	0.718935	0.834897	0.711476	0.773123	0.733334	0.268713	0.453352	0.64164	0.833269
7	251269_at	T	F	AT3G62360	AT3G62360	Carbohydrate-binding-like fold	0.313771	0.784346	0.653424	0.649409	0.584824	0.729001	0.190131	0.0495374	0.887491	0.913025
7	251274_at	T	F	AT3G61700	AT3G61700	Plant protein 1589 of unknown function	0.148506	0.867698	0.671652	0.678209	0.74116	0.75893	0.017076	0.191638	0.794685	0.901281
7	251278_at	T	F	AT3G61780	emb1703	embryo defective 1703	0.302652	0.740273	0.647451	0.608492	0.885515	0.7592	0.434949	0.52156	0.469112	0.629313
7	251284_at	T	F	AT3G61840	AT3G61840	Protein of unknown function (DUF688)	0.0628025	0.614524	0.722689	0.736797	0.715578	0.783226	0.0797373	0.132907	0.70581	0.69753
7	251285_at	T	F	AT3G61770	AT3G61770	Acid phosphatase/vanadium-dependent haloperoxidase-related protein	0.265552	0.817505	0.746417	0.523543	0.578685	0.659366	0.0811911	0.0319818	0.806718	0.911952
7	251290_at	T	F	AT3G61850	DAG1	Dof-type zinc finger DNA-binding family protein	0.155999	0.755149	0.802343	0.635697	0.647702	0.674953	0.0168505	0.0989332	0.813129	0.872793
7	251291_at	T	F	AT3G61900	AT3G61900	SAUR-like auxin-responsive protein family	0.121646	0.643384	0.718454	0.650376	0.79663	0.725911	0.31372	0.487223	0.525219	0.715071
7	251295_at	T	F	AT3G62000	AT3G62000	S-adenosyl-L-methionine-dependent methyltransferases superfamily protein	0.0194883	0.627473	0.858868	0.653615	0.66875	0.712735	0.271666	0.293578	0.643366	0.75955
7	251298_at	T	F	AT3G62040	AT3G62040	Haloacid dehalogenase-like hydrolase (HAD) superfamily protein	0.366131	0.843431	0.641569	0.555938	0.558218	0.655895	0.211974	0.000206553	0.861928	0.949381
7	251299_at	T	F	AT3G61950	AT3G61950	basic helix-loop-helix (bHLH) DNA-binding superfamily protein	0.132376	0.761747	0.576403	0.703522	0.829963	0.777485	0.140564	0.296477	0.627874	0.695452
7	251301_at	T	F	AT3G61880	CYP78A9	cytochrome p450 78a9	0.0543217	0.837357	0.691719	0.703113	0.801261	0.73132	0.115695	0.279245	0.723705	0.895949
7	251304_at	T	F	AT3G61990	AT3G61990	S-adenosyl-L-methionine-dependent methyltransferases superfamily protein	0.276794	0.856248	0.675494	0.602315	0.628561	0.711727	0.129952	0.0518874	0.839963	0.929951
[truncated: 16,606 more rows]

## Sheet: Genotoxic
Genotoxic stress genes with B subunit genes (cut off value 0.5)
nc	ps	Unique	Redundant	AGI	Symbol	Description	cor.258176_at	cor.258177_at	cor.258084_at	cor.245557_at	cor.251865_at	cor.255731_at	cor.246907_at	cor.256187_at	cor.258060_at	cor.259359_at
9	253213_at	T	F	AT4G34910	AT4G34910	P-loop containing nucleoside triphosphate hydrolases superfamily protein	0.611977	0.569751	0.64753	0.670595	0.66886	0.513274	0.110617	0.576686	0.670151	0.560116
8	244932_at	T	F	ATCG01060	PSAC	iron-sulfur cluster binding;electron carriers;4 iron, 4 sulfur cluster binding	0.571331	0.815151	0.586543	0.836434	0.915338	0.110553	0.298536	0.843388	0.904125	0.605297
8	244933_at	T	F	ATCG01070	NDHE	NADH-ubiquinone/plastoquinone oxidoreductase chain 4L	0.625899	0.773832	0.636196	0.844396	0.893682	0.0110611	0.222471	0.848122	0.903436	0.632912
8	244934_at	T	F	ATCG01080	NDHG	NADH:ubiquinone/plastoquinone oxidoreductase, chain 6	0.614873	0.749308	0.636801	0.856631	0.881762	0.103737	0.252178	0.883791	0.923603	0.628824
8	244935_at	T	F	ATCG01090	NDHI	NADPH dehydrogenases	0.59286	0.804119	0.626573	0.85652	0.913726	0.104434	0.268371	0.85022	0.913275	0.61827
8	244936_at	T	F	ATCG01100	NDHA	NADH dehydrogenase family protein	0.615341	0.773668	0.614735	0.869932	0.922748	0.00110914	0.279101	0.878912	0.922701	0.614738
8	244937_at	T	F	ATCG01110	NDHH	NAD(P)H dehydrogenase subunit H	0.606839	0.827259	0.605197	0.867255	0.930266	0.0307	0.320747	0.884507	0.941492	0.606805
8	244938_at	T	F	ATCG01120	RPS15	chloroplast ribosomal protein S15	0.589663	0.821861	0.555366	0.80558	0.915515	0.0311116	0.302059	0.844458	0.896324	0.554953
8	244939_at	T	F	ATCG00065	RPS12|RPS12A	ribosomal protein S12A	0.5822	0.811894	0.566312	0.810651	0.91931	0.115996	0.284988	0.840075	0.898517	0.579141
8	244940_at	F	NA	ATCG01230	RPS12B|RPS12	ribosomal protein S12B	0.547347	0.795369	0.584039	0.786531	0.896441	0.153051	0.249488	0.815761	0.872752	0.579297
8	244946_at	NA	NA	NA	NA	NA	0.620039	0.850332	0.539736	0.803801	0.899461	0.0446943	0.277367	0.776858	0.852868	0.596231
8	244960_at	T	F	ATCG01020	RPL32	ribosomal protein L32	0.570432	0.810521	0.564693	0.835241	0.909095	0.0757124	0.279058	0.827561	0.887236	0.574798
8	244961_at	T	F	ATCG01040	YCF5	Cytochrome C assembly protein	0.619558	0.823417	0.605355	0.870791	0.923533	0.0780658	0.254031	0.855799	0.916066	0.63657
8	244962_at	T	F	ATCG01050	NDHD	NADH-Ubiquinone/plastoquinone (complex I) protein	0.587061	0.820112	0.592437	0.834946	0.905494	0.139444	0.286611	0.825918	0.897021	0.61697
8	244963_at	T	F	ATCG00570	PSBF	photosystem II reaction center protein F	0.635505	0.821149	0.622941	0.867133	0.926649	0.0438551	0.231445	0.859596	0.921772	0.642413
8	244964_at	T	F	ATCG00580	PSBE	photosystem II reaction center protein E	0.637828	0.823979	0.616559	0.879005	0.933868	0.0208411	0.267041	0.872297	0.935676	0.636761
8	244965_at	T	F	ATCG00590	ORF31	electron carriers	0.583921	0.793372	0.607598	0.813869	0.898048	0.156018	0.282448	0.829299	0.901425	0.57198
8	244966_at	T	F	ATCG00600	PETG	PETG	0.626169	0.788713	0.610362	0.853359	0.917602	0.0206668	0.293162	0.887654	0.933467	0.590854
8	244967_at	T	F	ATCG00630	PSAJ	PSAJ	0.57439	0.832961	0.567987	0.826579	0.894702	0.151001	0.309771	0.800768	0.886962	0.588555
8	244968_at	T	F	ATCG00640	RPL33	ribosomal protein L33	0.588384	0.823425	0.595747	0.83774	0.915615	0.110856	0.268806	0.83587	0.898361	0.614804
8	244969_at	T	F	ATCG00650	RPS18	ribosomal protein S18	0.568464	0.825739	0.579248	0.830086	0.91741	0.116086	0.305857	0.840224	0.902875	0.599867
8	244970_at	T	F	ATCG00660	RPL20	ribosomal protein L20	0.628819	0.797855	0.546194	0.805363	0.916888	0.0772342	0.284915	0.845527	0.894377	0.586433
8	244971_at	T	F	ATCG00670	PCLPP|CLPP1	plastid-encoded CLP P	0.567557	0.807841	0.577401	0.803769	0.889218	0.145669	0.298761	0.825786	0.892206	0.581184
8	244972_at	T	F	ATCG00680	PSBB	photosystem II reaction center protein B	0.657596	0.805647	0.591574	0.896573	0.929468	0.0600976	0.26629	0.905086	0.948672	0.647934
8	244973_at	T	F	ATCG00690	PSBT|PSBTC	photosystem II reaction center protein T	0.620344	0.823741	0.559566	0.878274	0.914412	0.0337409	0.350323	0.872467	0.929394	0.586593
8	244974_at	T	F	ATCG00700	PSBN	photosystem II reaction center protein N	0.626077	0.809054	0.5945	0.834254	0.916861	0.0778309	0.288146	0.846875	0.914386	0.578448
8	244975_at	T	F	ATCG00710	PSBH	photosystem II reaction center protein H	0.633081	0.806124	0.615573	0.873245	0.926232	0.0151676	0.285376	0.871042	0.930187	0.635935
8	244976_at	T	F	ATCG00720	PETB	photosynthetic electron transfer B	0.643953	0.80004	0.599916	0.87805	0.9157	0.0199412	0.300484	0.856394	0.919464	0.643879
8	244977_at	T	F	ATCG00730	PETD	photosynthetic electron transfer D	0.683628	0.796916	0.593882	0.902833	0.917813	0.0244213	0.235258	0.894187	0.942519	0.67982
8	244978_at	T	F	ATCG00740	RPOA	RNA polymerase subunit alpha	0.660067	0.787042	0.596574	0.908286	0.851799	0.0155669	0.279007	0.820166	0.900822	0.660471
8	244979_at	T	F	ATCG00750	RPS11	ribosomal protein S11	0.684653	0.793239	0.601814	0.909332	0.916838	0.0905485	0.295364	0.879333	0.931717	0.646659
8	244980_at	T	F	ATCG00760	RPL36	ribosomal protein L36	0.666598	0.820281	0.602808	0.896441	0.923634	0.0192343	0.296358	0.871075	0.936042	0.63774
8	244981_at	T	F	ATCG00770	RPS8	ribosomal protein S8	0.641486	0.814908	0.607368	0.897276	0.935738	0.0435056	0.316342	0.892171	0.943968	0.637286
8	244982_at	T	F	ATCG00780	RPL14	ribosomal protein L14	0.615844	0.828052	0.591198	0.875206	0.943268	0.00332714	0.305076	0.883425	0.932014	0.633573
8	244983_at	T	F	ATCG00790	RPL16	ribosomal protein L16	0.586718	0.78985	0.576909	0.800715	0.911033	0.10285	0.286909	0.843466	0.89695	0.576685
8	244984_at	T	F	ATCG00800	ATCG00800	structural constituent of ribosome	0.673561	0.806031	0.604951	0.905993	0.916608	0.0539591	0.29137	0.864921	0.926491	0.629765
8	244985_at	T	F	ATCG00810	RPL22	ribosomal protein L22	0.656378	0.812603	0.60106	0.899	0.931969	0.0542744	0.299223	0.879047	0.931565	0.62512
8	244986_at	T	F	ATCG00820	RPS19	ribosomal protein S19	0.635365	0.807457	0.590939	0.866675	0.931467	0.0367104	0.325023	0.871409	0.923743	0.622565
8	244987_s_at	F	NA	ATCG00830	RPL2.1	ribosomal protein L2	0.562077	0.783061	0.580778	0.81818	0.911804	0.0926662	0.285171	0.83602	0.880941	0.592362
8	244988_s_at	F	NA	ATCG00840	RPL23.1|RPL23	ribosomal protein L23.1	0.613767	0.821179	0.605293	0.859657	0.925976	0.0649112	0.270011	0.855801	0.918289	0.626868
8	244991_s_at	F	NA	ATCG01250	NDHB.2	NADH-Ubiquinone/plastoquinone (complex I) protein	0.672787	0.718712	0.578124	0.836079	0.834115	0.091833	0.218724	0.853063	0.91332	0.549671
8	244993_s_at	F	NA	ATCG01000	YCF1.1	Ycf1 protein	0.666694	0.796966	0.601371	0.877484	0.931843	0.0109812	0.30119	0.877158	0.918807	0.627717
8	244994_at	T	F	ATCG01010	NDHF	NADH-Ubiquinone oxidoreductase (complex I), chain 5 protein	0.562213	0.682593	0.616316	0.793494	0.85481	0.0197883	0.389519	0.848933	0.878284	0.518457
8	244995_at	T	F	ATCG00150	ATPI	ATPase, F0 complex, subunit A protein	0.642243	0.788033	0.580501	0.84636	0.924219	0.0471053	0.31144	0.884606	0.930592	0.554732
8	244996_at	T	F	ATCG00160	RPS2	ribosomal protein S2	0.66502	0.800188	0.588064	0.874863	0.912572	0.0164727	0.278187	0.863865	0.907747	0.649908
8	244997_at	T	F	ATCG00170	RPOC2	DNA-directed RNA polymerase family protein	0.639548	0.817149	0.593638	0.875201	0.917763	0.0511948	0.309107	0.869237	0.925435	0.620954
8	244998_at	T	F	ATCG00180	RPOC1	DNA-directed RNA polymerase family protein	0.642497	0.820376	0.575075	0.867679	0.935173	0.0282065	0.337754	0.877838	0.936763	0.61814
8	244999_at	T	F	ATCG00190	RPOB	RNA polymerase subunit beta	0.640889	0.780656	0.559163	0.847116	0.907051	0.108927	0.328036	0.896915	0.93982	0.546722
8	245001_at	T	F	ATCG00220	PSBM	photosystem II reaction center protein M	0.583022	0.817758	0.627235	0.837791	0.889004	0.0684171	0.348893	0.841175	0.929699	0.64689
8	245002_at	T	F	ATCG00270	PSBD	photosystem II reaction center protein D	0.646978	0.819159	0.614843	0.881737	0.92759	0.00179691	0.261133	0.886878	0.945567	0.644811
8	245003_at	T	F	ATCG00280	PSBC	photosystem II reaction center protein C	0.637943	0.798701	0.62067	0.85693	0.920643	0.0271467	0.244137	0.867397	0.925759	0.623084
8	245004_at	T	F	ATCG00300	YCF9	YCF9	0.612356	0.829841	0.603995	0.84751	0.910293	0.120451	0.28192	0.841459	0.916899	0.627709
8	245006_at	T	F	ATCG00340	PSAB	Photosystem I, PsaA/PsaB protein	0.596935	0.784253	0.60229	0.845424	0.908464	0.11174	0.310334	0.849592	0.902918	0.615469
8	245007_at	T	F	ATCG00350	PSAA	Photosystem I, PsaA/PsaB protein	0.614066	0.79944	0.623595	0.874159	0.92826	0.0390422	0.272818	0.871719	0.928155	0.621835
8	245008_at	T	F	ATCG00360	YCF3	Tetratricopeptide repeat (TPR)-like superfamily protein	0.595814	0.821017	0.578198	0.837121	0.922457	0.0731589	0.292477	0.853844	0.91023	0.604624
8	245009_at	T	F	ATCG00380	RPS4	chloroplast ribosomal protein S4	0.573305	0.811597	0.584385	0.814008	0.902204	0.152294	0.268236	0.823266	0.886899	0.600922
8	245010_at	T	F	ATCG00420	NDHJ	NADH dehydrogenase subunit J	0.657806	0.819784	0.606842	0.878081	0.932824	0.022759	0.283126	0.876913	0.937685	0.621939
8	245011_at	T	F	ATCG00430	PSBG	photosystem II reaction center protein G	0.661148	0.813475	0.596296	0.879013	0.942739	0.0405573	0.312514	0.901271	0.947948	0.61621
8	245012_at	T	F	ATCG00440	NDHC	NADH:ubiquinone/plastoquinone oxidoreductase, chain 3 protein	0.641734	0.82546	0.627306	0.887152	0.915839	0.0727749	0.272321	0.851527	0.925972	0.643057
8	245013_at	T	F	ATCG00470	ATPE	ATP synthase epsilon chain	0.579457	0.802425	0.605432	0.819754	0.88815	0.150137	0.279159	0.806892	0.881495	0.61979
8	245014_at	T	F	ATCG00480	PB|ATPB	ATP synthase subunit beta	0.614893	0.800099	0.610228	0.858	0.917832	0.0568889	0.281875	0.852384	0.910314	0.625244
8	245015_at	T	F	ATCG00490	RBCL	ribulose-bisphosphate carboxylases	0.630331	0.817383	0.587118	0.855009	0.930651	0.00142513	0.329401	0.88132	0.934114	0.615342
8	245016_at	T	F	ATCG00500	ACCD	acetyl-CoA carboxylase carboxyl transferase subunit beta	0.617092	0.810756	0.588915	0.846006	0.928894	0.0102237	0.314441	0.879861	0.931728	0.611873
8	245017_at	T	F	ATCG00510	PSAI	photsystem I subunit I	0.60244	0.800737	0.604052	0.843026	0.917025	0.0949461	0.297491	0.847906	0.908609	0.612285
8	245018_at	T	F	ATCG00520	YCF4	unfolded protein binding	0.608842	0.790851	0.620956	0.852003	0.921655	0.0526555	0.267972	0.867597	0.919895	0.614207
8	245019_at	T	F	ATCG00530	YCF10	CemA-like proton extrusion protein-related	0.604459	0.806483	0.591401	0.82823	0.917685	0.0916527	0.282832	0.848923	0.910334	0.599842
8	245020_at	T	F	ATCG00540	PETA	photosynthetic electron transfer A	0.624218	0.821783	0.59555	0.853024	0.920272	0.0899125	0.286704	0.849781	0.915756	0.622722
8	245021_at	T	F	ATCG00550	PSBJ	photosystem II reaction center protein J	0.617246	0.828167	0.603942	0.872999	0.919196	0.0800862	0.271341	0.852436	0.923852	0.606258
8	245022_at	T	F	ATCG00560	PSBL	photosystem II reaction center protein L	0.637319	0.833371	0.600391	0.882278	0.933598	0.0297725	0.289251	0.867484	0.931965	0.628363
8	245023_at	T	F	ATCG00080	PSBI	photosystem II reaction center protein I	0.591374	0.812238	0.606658	0.837736	0.921753	0.106117	0.28705	0.847411	0.910034	0.611617
8	245024_at	T	F	ATCG00120	ATPA	ATP synthase subunit alpha	0.613467	0.795868	0.599709	0.845574	0.922877	0.0408947	0.305031	0.870152	0.922103	0.591133
8	245025_at	T	F	ATCG00130	ATPF	ATPase, F0 complex, subunit B/B', bacterial/chloroplast	0.614214	0.817187	0.593201	0.850602	0.930489	0.0428882	0.310815	0.871666	0.92838	0.589394
8	245026_at	T	F	ATCG00140	ATPH	ATP synthase subunit C family protein	0.64317	0.792479	0.609015	0.857589	0.915021	0.0244741	0.292219	0.879014	0.930159	0.591235
8	245027_at	T	F	AT2G26550	HO2	heme oxygenase 2	0.652539	0.822285	0.619355	0.902434	0.915656	0.108347	0.24558	0.861688	0.93183	0.642877
8	245028_at	T	F	AT2G26570	AT2G26570	Plant protein of unknown function (DUF827)	0.627837	0.767434	0.529446	0.750009	0.855262	0.0819588	0.255653	0.787272	0.853673	0.54731
8	245031_at	T	F	AT2G26360	AT2G26360	Mitochondrial substrate carrier family protein	0.529853	0.760257	0.653534	0.748138	0.830951	0.194396	0.107804	0.748453	0.848992	0.599947
8	245035_at	T	F	AT2G26400	ARD3|ARD|ATARD3	acireductone dioxygenase 3	0.66688	0.845316	0.592125	0.869797	0.915877	0.0458451	0.242666	0.853886	0.930936	0.632873
8	245036_at	T	F	AT2G26410	Iqd4	IQ-domain 4	0.666637	0.83396	0.574567	0.873337	0.865229	0.012078	0.30031	0.801097	0.883373	0.58044
8	245039_at	T	F	AT2G26600	AT2G26600	Glycosyl hydrolase superfamily protein	0.683031	0.698756	0.533096	0.825645	0.911594	0.219145	0.171742	0.877561	0.85346	0.685781
8	245040_at	T	F	AT2G26520	AT2G26520	unknown protein; BEST Arabidopsis thaliana protein match is: unknown protein (TAIR:AT3G57500.1); Has 51 Blast hits to 51 proteins in 11 species: Archae - 0; Bacteria - 1; Metazoa - 0; Fungi - 0; Plants - 50; Viruses - 0; Other Eukaryotes - 0 (source: NCBI BLink).	0.69035	0.802986	0.596293	0.896358	0.896779	0.0392064	0.327767	0.88077	0.91185	0.709181
8	245042_at	T	F	AT2G26540	DUF3|ATDUF3|HEMD|ATUROS|UROS	uroporphyrinogen-III synthase family protein	0.7278	0.788316	0.601075	0.867194	0.929352	0.023211	0.274036	0.852942	0.907551	0.59056
8	245044_at	T	F	AT2G26500	AT2G26500	cytochrome b6f complex subunit (petM), putative	0.64572	0.821896	0.633453	0.87491	0.915767	0.0596554	0.247916	0.839456	0.917012	0.626777
8	245045_at	T	F	AT2G26590	RPN13	regulatory particle non-ATPase 13	0.750915	0.695397	0.654997	0.819324	0.865004	0.115883	0.128881	0.773221	0.833206	0.585047
8	245047_at	T	F	ATCG00020	PSBA	photosystem II reaction center protein A	0.639379	0.816713	0.634962	0.868031	0.914424	0.0860807	0.243881	0.848902	0.924693	0.640573
8	245048_at	T	F	ATCG00040	MATK	maturase K	0.61904	0.803702	0.601159	0.858388	0.93016	0.0465285	0.300219	0.873402	0.919576	0.630735
8	245049_at	T	F	ATCG00050	RPS16	ribosomal protein S16	0.611149	0.822906	0.608898	0.87454	0.917861	0.0367284	0.28532	0.86375	0.923231	0.603991
[truncated: 17,783 more rows]

## Sheet: Wounding
Wounding stress genes with B subunit genes (cut off value 0.5)
[truncated: 17,353 more rows]

## Sheet: Osmotic
Osmotic stress genes with B subunit genes (cut off value 0.5)
[truncated: 16,772 more rows]

## Sheet: Salt
Salt stress genes with B subunit genes (cut off value 0.5)
[truncated: 16,439 more rows]

[truncated: 2 more sheets: Drought, Heat]
