# Supplementary material for: Co-expression network analysis of protein phosphatase 2A (PP2A) genes with stress-responsive genes in Arabidopsis thaliana reveals 13 key regulators
Source: Sci Rep. 2020 Dec 8;10:21480. doi: 10.1038/s41598-020-77746-z (PMC7722862; doi:10.1038/s41598-020-77746-z)
Supplement: Supplementary file 3 — Supplementary Information 3. [file 41598_2020_77746_MOESM3_ESM.xlsx]

## Sheet: Sheet1
			Co-expression Network Analysis of Protein Phosphatase 2A (PP2A) Genes with Stress-Responsive Genes in Arabidopsis thaliana Reveals 13 Key Regulators
			Zaiba Hasan Khan, Swati Agarwal, Atul Rai, Mounil Binal Memaya, Sandhya Mehrotra, and Rajesh Mehrotra

## Sheet: cold
Supplementary Table S1(A): Number of genes for subunit A across stress conditions
Cold stress genes with A subunit genes (cut off value 0.5)
nc	ps	Unique	Redundant	AGI	Symbol	Description	cor.262909_at	cor.256629_at	cor.259408_at	cor.259407_at	cor.265857_s_at	average	Cold Stress above avg
4	245635_at	T	F	AT1G25250	IDD16|AtIDD16	indeterminate(ID)-domain 16	0.854557	0.511426	0.533134	0.0789592	0.828595	0.561334	TRUE
4	246702_at	T	F	AT5G28050	AT5G28050	Cytidine/deoxycytidylate deaminase family protein	0.751479	0.50706	0.546841	0.0645582	0.804216	0.534831	TRUE
4	248833_at	T	F	AT5G47120	ATBI1|ATBI-1|BI-1|BI1	BAX inhibitor 1	0.521725	0.590102	0.578317	0.551606	0.129371	0.474224	TRUE
4	249149_at	T	F	AT5G43320	ckl8	casein kinase I-like 8	0.717998	0.507612	0.585497	0.0220829	0.871456	0.540929	TRUE
4	249251_at	T	F	AT5G42000	AT5G42000	ORMDL family protein	0.664804	0.545718	0.542764	0.000826523	0.690842	0.488991	TRUE
4	249723_at	T	T	AT5G35430	AT5G35430	Tetratricopeptide repeat (TPR)-like superfamily protein	0.600519	0.576589	0.501011	0.582101	0.0171144	0.455467	FALSE
4	250096_at	T	F	AT5G17190	AT5G17190	FUNCTIONS IN: molecular_function unknown; INVOLVED IN: intracellular protein transport; LOCATED IN: endomembrane system, integral to membrane, endoplasmic reticulum; EXPRESSED IN: 23 plant structures; EXPRESSED DURING: 13 growth stages; CONTAINS InterPro DOMAIN/s: B-cell receptor-associated 31-like (InterPro:IPR008417); BEST Arabidopsis thaliana protein match is: unknown protein (TAIR:AT3G03160.1…	0.536089	0.711713	0.61856	0.57483	0.147943	0.517827	TRUE
4	250402_at	T	F	AT5G10940	AT5G10940	transducin family protein / WD-40 repeat family protein	0.650569	0.520235	0.51013	0.130311	0.721184	0.506486	TRUE
4	250492_at	T	F	AT5G09790	SDG15|ATXR5	ARABIDOPSIS TRITHORAX-RELATED PROTEIN 5	0.502934	0.60696	0.511644	0.56643	0.0533234	0.448258	FALSE
4	250694_at	T	F	AT5G06710	HAT14	homeobox from Arabidopsis thaliana	0.820129	0.504909	0.501217	0.0523324	0.840735	0.543865	TRUE
4	250996_at	T	F	AT5G02530	AT5G02530	RNA-binding (RRM/RBD/RNP motifs) family protein	0.128052	0.586073	0.507884	0.636736	0.502283	0.472205	TRUE
4	251123_at	T	F	AT5G01030	AT5G01030	Protein of unknown function (DUF3527)	0.12343	0.534741	0.798432	0.585717	0.510625	0.510589	TRUE
4	251797_at	T	F	AT3G55560	AGF2|AHL15	AT-hook protein of GA feedback 2	0.622011	0.534404	0.54122	0.118497	0.614071	0.48604	TRUE
4	251927_at	T	F	AT3G53990	AT3G53990	Adenine nucleotide alpha hydrolases-like superfamily protein	0.594694	0.66024	0.51156	0.538119	0.033456	0.467614	TRUE
4	252102_at	T	F	AT3G50970	LTI30|XERO2	dehydrin family protein	0.516884	0.584346	0.508575	0.51331	0.112862	0.447195	FALSE
4	252105_at	T	F	AT3G51470	AT3G51470	Protein phosphatase 2C family protein	0.519626	0.679146	0.570105	0.59406	0.106214	0.49383	TRUE
4	252390_at	T	F	AT3G47836	AT3G47836	unknown protein; Has 1 Blast hits to 1 proteins in 1 species: Archae - 0; Bacteria - 0; Metazoa - 0; Fungi - 0; Plants - 1; Viruses - 0; Other Eukaryotes - 0 (source: NCBI BLink).	0.00788419	0.503496	0.719552	0.545681	0.571769	0.469676	TRUE
4	254077_at	T	F	AT4G25640	DTX35|FFT|ATDTX35	detoxifying efflux carrier 35	0.515101	0.640244	0.500884	0.506687	0.0535963	0.443302	FALSE
4	254532_at	T	F	AT4G19660	ATNPR4|NPR4	NPR1-like protein 4	0.706044	0.517132	0.500917	0.0358527	0.778342	0.507657	TRUE
4	254547_at	T	F	AT4G19860	AT4G19860	alpha/beta-Hydrolases superfamily protein	0.808598	0.508393	0.50183	0.0367327	0.842731	0.539657	TRUE
4	254611_at	T	F	AT4G19095	AT4G19095	unknown protein; Has 30201 Blast hits to 17322 proteins in 780 species: Archae - 12; Bacteria - 1396; Metazoa - 17338; Fungi - 3422; Plants - 5037; Viruses - 0; Other Eukaryotes - 2996 (source: NCBI BLink).	0.729068	0.546577	0.519611	0.0841059	0.662499	0.508372	TRUE
4	255331_at	T	F	AT4G04330	AT4G04330	Chaperonin-like RbcX protein	0.838381	0.52704	0.515017	0.0258824	0.848347	0.550933	TRUE
4	255980_at	T	F	AT1G33970	AT1G33970	P-loop containing nucleoside triphosphate hydrolases superfamily protein	0.566725	0.715868	0.563308	0.564831	0.0441813	0.490983	TRUE
4	256092_at	T	F	AT1G20696	HMGB3|NFD03|NFD3	high mobility group B3	0.592813	0.679951	0.576888	0.513355	0.0533966	0.483281	TRUE
4	256242_at	T	F	AT3G12380	ARP5|ATARP5	actin-related protein 5	0.727909	0.527047	0.58343	0.155547	0.710485	0.540884	TRUE
4	257636_at	T	F	AT3G26200	CYP71B22	cytochrome P450, family 71, subfamily B, polypeptide 22	0.0517676	0.54338	0.708453	0.641316	0.515239	0.492031	TRUE
4	257852_at	T	F	AT3G12950	AT3G12950	Trypsin family protein	0.840605	0.548772	0.560144	0.228635	0.846331	0.604897	TRUE
4	258099_at	T	F	AT3G23540	AT3G23540	alpha/beta-Hydrolases superfamily protein	0.739142	0.560296	0.577318	0.0970575	0.739705	0.542704	TRUE
4	258229_at	T	F	AT3G27700	AT3G27700	zinc finger (CCCH-type) family protein / RNA recognition motif (RRM)-containing protein	0.750626	0.636555	0.356911	0.523766	0.51492	0.556556	TRUE
4	258549_at	T	F	AT3G06930	ATPRMT4B|PRMT4B	protein arginine methyltransferase 4B	0.675132	0.516647	0.513606	0.322616	0.685972	0.542795	TRUE
4	258601_at	T	F	AT3G02760	AT3G02760	Class II aaRS and biotin synthetases superfamily protein	0.0685137	0.544885	0.824803	0.512911	0.522655	0.494754	TRUE
4	258735_at	T	F	AT3G05880	RCI2A	Low temperature and salt responsive protein family	0.544915	0.575157	0.524696	0.553935	0.0878728	0.457315	TRUE
4	259232_at	T	F	AT3G11420	AT3G11420	Protein of unknown function (DUF604)	0.536325	0.679248	0.522334	0.520127	0.048426	0.461292	TRUE
4	260954_at	T	F	AT1G06130	GLX2-4	glyoxalase 2-4	0.0252996	0.514239	0.712385	0.67009	0.530304	0.490464	TRUE
4	260987_at	T	F	AT1G53590	NTMC2T6.1|NTMC2TYPE6.1	Calcium-dependent lipid-binding (CaLB domain) family protein	0.546441	0.786408	0.542897	0.622877	0.0520607	0.510137	TRUE
4	261223_at	T	F	AT1G19950	HVA22H	HVA22-like protein H (ATHVA22H)	0.533386	0.720003	0.507444	0.621511	0.0754024	0.491549	TRUE
4	263947_at	T	F	AT2G35820	AT2G35820	ureidoglycolate hydrolases	0.0869484	0.521737	0.69909	0.534112	0.525537	0.473485	TRUE
4	264366_at	T	F	AT1G03250	AT1G03250	unknown protein; Has 89 Blast hits to 89 proteins in 31 species: Archae - 0; Bacteria - 0; Metazoa - 31; Fungi - 0; Plants - 48; Viruses - 0; Other Eukaryotes - 10 (source: NCBI BLink).	0.782178	0.562061	0.502514	0.0132444	0.839288	0.539857	TRUE
4	264695_at	NA	NA	NA	NA	NA	0.590443	0.700423	0.503793	0.567096	0.0123578	0.474822	TRUE
4	264874_at	T	F	AT1G24240	AT1G24240	Ribosomal protein L19 family protein	0.101199	0.514354	0.528263	0.588149	0.528898	0.452173	FALSE
4	265006_at	T	F	AT1G61570	TIM13	translocase of the inner mitochondrial membrane 13	0.111813	0.539682	0.727569	0.624116	0.517085	0.504053	TRUE
4	265521_at	T	F	AT2G06010	ORG4	OBP3-responsive gene 4	0.510155	0.607271	0.583373	0.5373	0.0658818	0.460796	TRUE
4	266348_at	T	F	AT2G01450	ATMPK17|MPK17	MAP kinase 17	0.788102	0.50832	0.528706	0.0467619	0.883968	0.551172	TRUE
4	266764_at	T	F	AT2G47050	AT2G47050	Plant invertase/pectin methylesterase inhibitor superfamily protein	0.191158	0.549886	0.632572	0.725423	0.515183	0.522845	TRUE
4	267461_at	T	F	AT2G33830	AT2G33830	Dormancy/auxin associated family protein	0.501097	0.505647	0.52978	0.502585	0.102796	0.428381	FALSE
3	244912_at	F	NA	ATMG00830	CCB382	cytochrome C biogenesis 382	0.515769	0.206727	0.726004	0.153733	0.850802	0.490607	TRUE
3	244959_s_at	F	NA	ATMG00500	ORF141	hypothetical protein	0.629553	0.335483	0.511476	0.205417	0.809629	0.498312	TRUE
3	244994_at	T	F	ATCG01010	NDHF	NADH-Ubiquinone oxidoreductase (complex I), chain 5 protein	0.547352	0.181102	0.822033	0.00881687	0.76859	0.465579	TRUE
3	245043_at	T	F	AT2G26430	ATRCY1|RCY1	arginine-rich cyclin 1	0.733441	0.335587	0.548277	0.092976	0.791275	0.500311	TRUE
3	245057_at	T	F	AT2G26490	AT2G26490	Transducin/WD40 repeat-like superfamily protein	0.633418	0.560414	0.37016	0.0403314	0.671974	0.455259	FALSE
3	245063_at	T	F	AT2G39795	AT2G39795	Mitochondrial glycoprotein family protein	0.0797473	0.524734	0.841889	0.475157	0.510714	0.486448	TRUE
3	245067_at	T	F	AT2G39780	RNS2	ribonuclease 2	0.667515	0.245281	0.698919	0.0794336	0.931601	0.52455	TRUE
3	245080_at	T	F	AT2G23300	AT2G23300	Leucine-rich repeat protein kinase family protein	0.521121	0.173017	0.818683	0.173633	0.875897	0.51247	TRUE
3	245084_at	T	F	AT2G23290	MYB70|AtMYB70	myb domain protein 70	0.845861	0.568518	0.103381	0.0517127	0.599495	0.433794	FALSE
3	245096_at	T	F	AT2G40880	ATCYSA|CYSA|FL3-27	cystatin A	0.596885	0.246922	0.55043	0.203941	0.894084	0.498452	TRUE
3	245098_at	T	F	AT2G40940	ERS1|ERS	ethylene response sensor 1	0.0643458	0.406807	0.820213	0.509116	0.558004	0.471697	TRUE
3	245100_at	T	F	AT2G40930	ATUBP5|PDE323|UBP5	ubiquitin-specific protease 5	0.597445	0.66739	0.535998	0.312079	0.119613	0.446505	FALSE
3	245131_s_at	F	NA	AT2G45330	emb1067	RNA 2'-phosphotransferase, Tpt1 / KptA family	0.762484	0.39404	0.56203	0.0466897	0.924476	0.537944	TRUE
3	245141_at	T	F	AT2G45400	BEN1	NAD(P)-binding Rossmann-fold superfamily protein	0.547084	0.282021	0.65971	0.210979	0.813666	0.502692	TRUE
3	245162_at	T	F	AT2G33240	ATXID|XID	myosin XI D	0.244458	0.0355189	0.554484	0.515292	0.764325	0.422815	FALSE
3	245171_at	T	F	AT2G47560	AT2G47560	RING/U-box superfamily protein	0.615439	0.195947	0.713056	0.0795703	0.89546	0.499895	TRUE
3	245174_at	T	F	AT2G47500	AT2G47500	P-loop nucleoside triphosphate hydrolases superfamily protein with CH (Calponin Homology) domain	0.677032	0.473102	0.586431	0.0671094	0.79735	0.520205	TRUE
3	245178_at	T	F	AT5G12390	FIS1B	Tetratricopeptide repeat (TPR)-like superfamily protein	0.347464	0.744696	0.703179	0.591197	0.34159	0.545625	TRUE
3	245188_at	T	F	AT1G67660	AT1G67660	Restriction endonuclease, type II-like superfamily protein	0.839845	0.596392	0.483655	0.0733567	0.820979	0.562846	TRUE
3	245190_at	T	F	AT1G67690	AT1G67690	Zincin-like metalloproteases family protein	0.536578	0.214386	0.525619	0.225526	0.582877	0.416997	FALSE
3	245199_at	T	F	AT1G67730	KCR1|ATKCR1|YBR159	beta-ketoacyl reductase 1	0.709297	0.388435	0.700756	0.046164	0.911972	0.551325	TRUE
3	245200_at	T	F	AT1G67850	AT1G67850	Protein of unknown function (DUF707)	0.817784	0.644822	0.175348	0.0627628	0.771359	0.494415	TRUE
3	245207_at	T	F	AT5G12310	AT5G12310	RING/U-box superfamily protein	0.848746	0.819512	0.190573	0.508098	0.347867	0.542959	TRUE
3	245224_at	T	F	AT3G29796	AT3G29796	unknown protein; Has 28 Blast hits to 20 proteins in 8 species: Archae - 0; Bacteria - 0; Metazoa - 18; Fungi - 0; Plants - 1; Viruses - 0; Other Eukaryotes - 9 (source: NCBI BLink).	0.139388	0.178777	0.608233	0.536056	0.681935	0.428878	FALSE
3	245225_at	T	F	AT3G29800	AT3G29800	P-loop containing nucleoside triphosphate hydrolases superfamily protein	0.508796	0.16938	0.681295	0.213805	0.794176	0.47349	TRUE
3	245228_at	T	F	AT3G29810	COBL2	COBRA-like protein 2 precursor	0.634899	0.353093	0.587247	0.155687	0.934444	0.533074	TRUE
3	245237_at	T	F	AT4G25520	SLK1	SEUSS-like 1	0.844858	0.596755	0.0664149	0.128861	0.577157	0.442809	FALSE
3	245238_at	T	F	AT4G25570	ACYB-2	Cytochrome b561/ferric reductase transmembrane protein family	0.752896	0.385932	0.524864	0.00939554	0.785682	0.491754	TRUE
3	245239_at	T	F	AT4G25530	HDG6|FWA	FLOWERING WAGENINGEN	0.302457	0.122787	0.688005	0.53797	0.734644	0.477173	TRUE
3	245246_at	T	F	AT1G44224	AT1G44224	ECA1 gametogenesis related family protein	0.276925	0.132652	0.604355	0.571841	0.768725	0.470899	TRUE
3	245248_at	T	F	AT4G15415	ATB' GAMMA	Protein phosphatase 2A regulatory B subunit family protein	0.648306	0.72943	0.268562	0.52605	0.165181	0.467506	TRUE
3	245252_at	T	F	AT4G17500	ATERF-1|ERF-1	ethylene responsive element binding factor 1	0.679788	0.443271	0.5759	0.185673	0.802835	0.537493	TRUE
3	245254_at	T	F	AT4G14680	APS3	Pseudouridine synthase/archaeosine transglycosylase-like family protein	0.316647	0.619882	0.706324	0.517092	0.320084	0.496006	TRUE
3	245273_at	T	F	AT4G14950	AT4G14950	SNARE associated Golgi protein family	0.721857	0.369799	0.708039	0.123905	0.799108	0.544542	TRUE
3	245274_at	T	F	AT4G14360	AT4G14360	S-adenosyl-L-methionine-dependent methyltransferases superfamily protein	0.0324848	0.406633	0.779678	0.571328	0.581201	0.474265	TRUE
3	245276_at	T	F	AT4G16780	ATHB2|ATHB-2|HAT4|HB-2	homeobox protein 2	0.755899	0.279479	0.524783	0.167352	0.737251	0.492953	TRUE
3	245277_at	T	F	AT4G15550	IAGLU	indole-3-acetate beta-D-glucosyltransferase	0.884653	0.716435	0.085129	0.178908	0.588213	0.490668	TRUE
3	245282_at	T	F	AT4G14990	AT4G14990	Topoisomerase II-associated protein PAT1	0.61691	0.132946	0.648326	0.247624	0.890306	0.507222	TRUE
3	245290_at	T	F	AT4G16490	AT4G16490	ARM repeat superfamily protein	0.541215	0.249097	0.663996	0.205967	0.842793	0.500614	TRUE
3	245301_at	T	F	AT4G17190	FPS2	farnesyl diphosphate synthase 2	0.582127	0.134642	0.700897	0.09433	0.874169	0.477233	TRUE
3	245303_at	T	F	AT4G17010	AT4G17010	unknown protein; Has 30201 Blast hits to 17322 proteins in 780 species: Archae - 12; Bacteria - 1396; Metazoa - 17338; Fungi - 3422; Plants - 5037; Viruses - 0; Other Eukaryotes - 2996 (source: NCBI BLink).	0.737126	0.30678	0.683305	0.00433753	0.915329	0.529376	TRUE
3	245308_at	T	F	AT4G17486	AT4G17486	PPPDE putative thiol peptidase family protein	0.581962	0.241456	0.606614	0.117995	0.902534	0.490112	TRUE
3	245319_at	T	F	AT4G16146	AT4G16146	cAMP-regulated phosphoprotein 19-related protein	0.929079	0.662121	0.270828	0.133675	0.752644	0.54967	TRUE
3	245320_at	T	F	AT4G16444	AT4G16444	FUNCTIONS IN: molecular_function unknown; INVOLVED IN: biological_process unknown; LOCATED IN: endomembrane system; EXPRESSED IN: 24 plant structures; EXPRESSED DURING: 15 growth stages; CONTAINS InterPro DOMAIN/s: CHD5-like protein (InterPro:IPR007514); Has 30201 Blast hits to 17322 proteins in 780 species: Archae - 12; Bacteria - 1396; Metazoa - 17338; Fungi - 3422; Plants - 5037; Viruses - 0; …	0.566987	0.123122	0.66991	0.256224	0.893535	0.501955	TRUE
3	245330_at	T	F	AT4G14930	AT4G14930	Survival protein SurE-like phosphatase/nucleotidase	0.39185	0.579507	0.690919	0.5072	0.160649	0.466025	TRUE
3	245331_at	T	F	AT4G14410	bHLH104	basic helix-loop-helix (bHLH) DNA-binding superfamily protein	0.740419	0.499267	0.573444	0.0513559	0.858199	0.544537	TRUE
3	245336_at	T	F	AT4G16515	RGF6	Encodes a root meristem growth factor (RGF). Belongs to a family of functionally redundant homologous peptides that are secreted, tyrosine-sulfated, and expressed mainly in the stem cell area and the innermost layer of central columella cells. RGFs are required for maintenance of the root stem cell niche and transit amplifying cell proliferation. Members of this family include: At5g60810 (RGF1), …	0.599718	0.322841	0.642706	0.191407	0.893495	0.530033	TRUE
3	245338_at	T	F	AT4G16442	AT4G16442	Uncharacterised protein family (UPF0497)	0.895703	0.577025	0.362326	0.0192835	0.773731	0.525614	TRUE
3	245339_at	T	F	AT4G16120	ATSEB1|COBL7|SEB1	COBRA-like protein-7 precursor	0.527095	0.559443	0.346533	0.684656	0.0767737	0.4389	FALSE
3	245341_at	T	F	AT4G16447	AT4G16447	unknown protein; Has 30201 Blast hits to 17322 proteins in 780 species: Archae - 12; Bacteria - 1396; Metazoa - 17338; Fungi - 3422; Plants - 5037; Viruses - 0; Other Eukaryotes - 2996 (source: NCBI BLink).	0.511268	0.0243789	0.556279	0.0216771	0.634978	0.349716	FALSE
3	245342_at	T	F	AT4G16720	AT4G16720	Ribosomal protein L23/L15e family protein	0.551349	0.106171	0.8293	0.151697	0.921463	0.511996	TRUE
3	245343_at	T	F	AT4G15830	AT4G15830	ARM repeat superfamily protein	0.693172	0.294843	0.577785	0.0845449	0.792402	0.488549	TRUE
3	245352_at	T	F	AT4G15490	UGT84A3	UDP-Glycosyltransferase superfamily protein	0.780955	0.415631	0.626329	0.0169435	0.878095	0.543591	TRUE
3	245355_at	T	F	AT4G17390	AT4G17390	Ribosomal protein L23/L15e family protein	0.61387	0.208813	0.816246	0.061414	0.887319	0.517532	TRUE
3	245360_at	T	F	AT4G16330	AT4G16330	2-oxoglutarate (2OG) and Fe(II)-dependent oxygenase superfamily protein	0.675949	0.189971	0.504426	0.162321	0.828504	0.472235	TRUE
3	245361_at	T	F	AT4G17790	AT4G17790	SNARE associated Golgi protein family	0.676841	0.305197	0.580699	0.173853	0.942592	0.535836	TRUE
3	245362_at	T	F	AT4G17460	HAT1	Homeobox-leucine zipper protein 4 (HB-4) / HD-ZIP protein	0.913262	0.733563	0.170644	0.20513	0.614596	0.527439	TRUE
3	245365_at	T	F	AT4G17720	AT4G17720	RNA-binding (RRM/RBD/RNP motifs) family protein	0.686398	0.832734	0.511633	0.494714	0.0704605	0.519188	TRUE
3	245372_at	T	F	AT4G15000	AT4G15000	Ribosomal L27e protein family	0.531554	0.178191	0.739064	0.150351	0.902598	0.500352	TRUE
3	245376_at	T	F	AT4G17690	AT4G17690	Peroxidase superfamily protein	0.0317285	0.403968	0.645282	0.636758	0.550699	0.453687	FALSE
3	245386_at	T	F	AT4G14010	RALFL32	ralf-like 32	0.651158	0.236779	0.740057	0.206803	0.931971	0.553354	TRUE
3	245402_at	T	F	AT4G17585	AT4G17585	Aluminium activated malate transporter family protein	0.0196796	0.188642	0.616251	0.573996	0.537499	0.387213	FALSE
3	245408_at	T	F	AT4G17180	AT4G17180	O-Glycosyl hydrolases family 17 protein	0.519671	0.538694	0.280134	0.584142	0.0131503	0.387158	FALSE
3	245415_at	T	F	AT4G17330	G2484-1|ATG2484-1	G2484-1 protein	0.708818	0.612897	0.325598	0.393624	0.57626	0.523439	TRUE
3	245416_at	T	F	AT4G17350	AT4G17350	Plant protein of unknown function (DUF828) with plant pleckstrin homology-like region	0.525779	0.0902916	0.644388	0.379942	0.919967	0.512073	TRUE
3	245420_at	T	F	AT4G17410	AT4G17410	DWNN domain, a CCHC-type zinc finger	0.528515	0.1149	0.501941	0.134855	0.74949	0.40594	FALSE
3	245423_at	T	F	AT4G17483	AT4G17483	alpha/beta-Hydrolases superfamily protein	0.565738	0.219697	0.724565	0.145252	0.922533	0.515557	TRUE
3	245427_at	T	F	AT4G17550	AT4G17550	Major facilitator superfamily protein	0.784405	0.61954	0.0010349	0.111088	0.627872	0.428788	FALSE
3	245428_at	T	F	AT4G17570	GATA26	GATA transcription factor 26	0.76737	0.597912	0.142779	0.0208172	0.714442	0.448664	FALSE
3	245431_at	T	F	AT4G17080	AT4G17080	Histone H3 K4-specific methyltransferase SET7/9 family protein	0.807999	0.727719	0.0869263	0.175341	0.557652	0.471127	TRUE
3	245433_at	T	T	AT4G17140	AT4G17140	pleckstrin homology (PH) domain-containing protein	0.541523	0.649489	0.547981	0.253582	0.14853	0.428221	FALSE
3	245434_at	T	T	AT4G17140	AT4G17140	pleckstrin homology (PH) domain-containing protein	0.563538	0.675508	0.56818	0.324934	0.116084	0.449649	FALSE
3	245438_at	T	F	AT4G16650	AT4G16650	O-fucosyltransferase family protein	0.516109	0.651868	0.55404	0.265031	0.157489	0.428907	FALSE
3	245440_at	T	F	AT4G16680	AT4G16680	P-loop containing nucleoside triphosphate hydrolases superfamily protein	0.00616648	0.41049	0.691979	0.609521	0.64702	0.473035	TRUE
3	245448_at	T	F	AT4G16860	RPP4	Disease resistance protein (TIR-NBS-LRR class) family	0.552287	0.0857367	0.836966	0.1505	0.847978	0.494693	TRUE
3	245449_at	T	F	AT4G16870	AT4G16870	copia-like retrotransposon family, has a 0. P-value blast match to dbj|BAA78426.1| polyprotein (AtRE2-1) (Arabidopsis thaliana) (Ty1_Copia-element)	0.594141	0.204394	0.787584	0.216879	0.851938	0.530987	TRUE
3	245451_at	T	F	AT4G16890	BAL|SNC1	disease resistance protein (TIR-NBS-LRR class), putative	0.588606	0.138942	0.823265	0.08756	0.851732	0.498021	TRUE
3	245456_at	T	F	AT4G16950	RPP5	Disease resistance protein (TIR-NBS-LRR class) family	0.587487	0.116844	0.699151	0.12697	0.836998	0.47349	TRUE
3	245463_at	T	F	AT4G17030	AT-EXPR|EXPR|ATHEXP BETA 3.1|ATEXPR1|ATEXLB1|	expansin-like B1	0.747378	0.571447	0.186496	0.13517	0.648737	0.457845	TRUE
3	245468_at	T	F	AT4G15980	AT4G15980	Plant invertase/pectin methylesterase inhibitor superfamily	0.710745	0.539508	0.374814	0.0139309	0.721506	0.472101	TRUE
3	245474_at	T	F	AT4G16060	AT4G16060	unknown protein; FUNCTIONS IN: molecular_function unknown; INVOLVED IN: biological_process unknown; LOCATED IN: chloroplast, chloroplast stroma; EXPRESSED IN: 22 plant structures; EXPRESSED DURING: 13 growth stages; Has 42 Blast hits to 42 proteins in 16 species: Archae - 0; Bacteria - 2; Metazoa - 0; Fungi - 0; Plants - 33; Viruses - 0; Other Eukaryotes - 7 (source: NCBI BLink).	0.0787983	0.178501	0.700814	0.501668	0.59794	0.411544	FALSE
3	245477_at	T	F	AT4G16110	ARR2|RR2	response regulator 2	0.594799	0.242039	0.719016	0.205455	0.903779	0.533018	TRUE
3	245482_at	T	T	AT4G16180	AT4G16180	unknown protein; FUNCTIONS IN: molecular_function unknown; INVOLVED IN: biological_process unknown; LOCATED IN: plasma membrane; BEST Arabidopsis thaliana protein match is: unknown protein (TAIR:AT3G28720.1); Has 5 Blast hits to 5 proteins in 3 species: Archae - 0; Bacteria - 0; Metazoa - 0; Fungi - 0; Plants - 4; Viruses - 0; Other Eukaryotes - 1 (source: NCBI BLink).	0.531839	0.158696	0.782211	0.0976662	0.859629	0.486008	TRUE
3	245483_at	T	F	AT4G16190	AT4G16190	Papain family cysteine protease	0.0268075	0.337841	0.665263	0.514029	0.516638	0.412116	FALSE
3	245484_at	T	F	AT4G16210	ECHIA|E-COAH-2	enoyl-CoA hydratase/isomerase A	0.522145	0.0765428	0.758065	0.255024	0.872742	0.496904	TRUE
3	245487_at	T	F	AT4G16250	PHYD	phytochrome D	0.779861	0.549634	0.454591	0.0673298	0.827965	0.535876	TRUE
3	245495_at	T	F	AT4G16400	AT4G16400	unknown protein; BEST Arabidopsis thaliana protein match is: unknown protein (TAIR:AT3G13175.1); Has 30201 Blast hits to 17322 proteins in 780 species: Archae - 12; Bacteria - 1396; Metazoa - 17338; Fungi - 3422; Plants - 5037; Viruses - 0; Other Eukaryotes - 2996 (source: NCBI BLink).	0.537358	0.129186	0.777676	0.212449	0.915704	0.514475	TRUE
3	245502_at	T	F	AT4G15640	AT4G15640	unknown protein; BEST Arabidopsis thaliana protein match is: unknown protein (TAIR:AT3G21465.1); Has 38 Blast hits to 38 proteins in 14 species: Archae - 0; Bacteria - 0; Metazoa - 0; Fungi - 0; Plants - 38; Viruses - 0; Other Eukaryotes - 0 (source: NCBI BLink).	0.545799	0.105492	0.85491	0.00616941	0.803569	0.463188	TRUE
3	245506_at	T	F	AT4G15700	AT4G15700	Thioredoxin superfamily protein	0.646112	0.334885	0.560218	0.0372411	0.817237	0.479139	TRUE
3	245515_at	T	F	AT4G15810	AT4G15810	P-loop containing nucleoside triphosphate hydrolases superfamily protein	0.431733	0.590492	0.60577	0.547361	0.146695	0.46441	TRUE
3	245517_at	T	F	AT4G15840	AT4G15840	BTB/POZ domain-containing protein	0.54577	0.574052	0.276813	0.58444	0.0344538	0.403106	FALSE
3	245562_at	T	F	AT4G15520	AT4G15520	tRNA/rRNA methyltransferase (SpoU) family protein	0.661713	0.307937	0.709621	0.145217	0.723863	0.509671	TRUE
3	245572_at	T	F	AT4G14720	PPD2|TIFY4B	TIFY domain/Divergent CCT motif family protein	0.542273	0.207524	0.696548	0.160052	0.898394	0.500958	TRUE
3	245574_at	T	F	AT4G14750	IQD19	IQ-domain 19	0.793822	0.542559	0.418835	0.0322325	0.840976	0.525685	TRUE
3	245594_at	T	F	AT4G14570	AT4G14570	acylaminoacyl-peptidase-related	0.451102	0.64205	0.535294	0.613711	0.0842	0.465272	TRUE
3	245600_at	T	F	AT4G14230	AT4G14230	CBS domain-containing protein with a domain of unknown function (DUF21)	0.923061	0.737504	0.0829459	0.183331	0.651804	0.515729	TRUE
3	245604_at	T	F	AT4G14290	AT4G14290	alpha/beta-Hydrolases superfamily protein	0.54208	0.13385	0.795013	0.202196	0.868162	0.50826	TRUE
3	245608_at	T	F	AT4G14350	AT4G14350	AGC (cAMP-dependent, cGMP-dependent and protein kinase C) kinase family protein	0.153431	0.0190473	0.662867	0.514957	0.692645	0.408589	FALSE
3	245626_at	T	F	AT1G56700	AT1G56700	Peptidase C15, pyroglutamyl peptidase I-like	0.663176	0.313435	0.583767	0.231043	0.951871	0.548658	TRUE
3	245636_at	T	F	AT1G25240	AT1G25240	ENTH/VHS/GAT family protein	0.80295	0.743059	0.0556352	0.218633	0.634222	0.4909	TRUE
3	245665_at	T	F	AT1G28250	AT1G28250	unknown protein; Has 22 Blast hits to 22 proteins in 10 species: Archae - 0; Bacteria - 0; Metazoa - 0; Fungi - 0; Plants - 22; Viruses - 0; Other Eukaryotes - 0 (source: NCBI BLink).	0.271651	0.566868	0.730669	0.535739	0.364161	0.493818	TRUE
3	245669_at	T	F	AT1G28300	LEC2	AP2/B3-like transcriptional factor family protein	0.0103548	0.364253	0.662974	0.593082	0.587017	0.443536	FALSE
3	245671_at	T	F	AT1G28230	PUP1|ATPUP1	purine permease 1	0.584278	0.238959	0.729914	0.182007	0.900773	0.527186	TRUE
3	245675_at	F	NA	AT1G56675	AT1G56675	copia-like retrotransposon family, has a 1.7e-196 P-value blast match to GB:AAC02666 polyprotein (Ty1_Copia-element) (Arabidopsis thaliana)	0.185256	0.104119	0.711611	0.511572	0.62739	0.42799	FALSE
3	245676_at	T	F	AT1G56670	AT1G56670	GDSL-like Lipase/Acylhydrolase superfamily protein	0.758412	0.602202	0.157788	0.103338	0.73874	0.472096	TRUE
3	245694_at	T	F	AT5G04170	AT5G04170	Calcium-binding EF-hand family protein	0.643052	0.728028	0.501108	0.360739	0.0942092	0.465427	TRUE
3	245696_at	T	F	AT5G04190	PKS4	phytochrome kinase substrate 4	0.243042	0.553096	0.781211	0.511347	0.443769	0.506493	TRUE
3	245697_at	T	F	AT5G04200	AtMC9|MC9	metacaspase 9	0.670298	0.350545	0.630857	0.0331798	0.831156	0.503207	TRUE
3	245702_at	T	F	AT5G04220	NTMC2TYPE1.3|NTMC2T1.3|ATSYTC|SYT3|SYTC	Calcium-dependent lipid-binding (CaLB domain) family protein	0.846693	0.639493	0.332607	0.070151	0.767812	0.531351	TRUE
3	245704_at	T	F	AT5G04290	SPT5L|KTF1	kow domain-containing transcription factor 1	0.507314	0.210496	0.606564	0.167413	0.768849	0.452127	FALSE
3	245721_s_at	F	NA	AT1G73450	AT1G73450	Protein kinase superfamily protein	0.123001	0.266022	0.658196	0.605946	0.624969	0.455627	FALSE
3	245724_at	T	F	AT1G73390	AT1G73390	Endosomal targeting BRO1-like domain-containing protein	0.671544	0.380216	0.609474	0.128861	0.916401	0.541299	TRUE
3	245731_at	T	F	AT1G73500	MKK9|ATMKK9	MAP kinase kinase 9	0.685368	0.546572	0.15019	0.0698188	0.591301	0.40865	FALSE
3	245733_at	T	F	AT1G73380	AT1G73380	unknown protein; CONTAINS InterPro DOMAIN/s: Protein of unknown function DUF1308 (InterPro:IPR010733); Has 162 Blast hits to 160 proteins in 67 species: Archae - 0; Bacteria - 2; Metazoa - 120; Fungi - 0; Plants - 34; Viruses - 0; Other Eukaryotes - 6 (source: NCBI BLink).	0.599311	0.345012	0.639866	0.0278963	0.792189	0.480855	TRUE
3	245739_at	T	F	AT1G44110	CYCA1;1	Cyclin A1;1	0.661734	0.190379	0.544369	0.149068	0.765876	0.462285	TRUE
3	245743_at	T	F	AT1G51080	AT1G51080	unknown protein; FUNCTIONS IN: molecular_function unknown; INVOLVED IN: biological_process unknown; LOCATED IN: chloroplast; EXPRESSED IN: 15 plant structures; EXPRESSED DURING: 11 growth stages; Has 101 Blast hits to 98 proteins in 44 species: Archae - 0; Bacteria - 0; Metazoa - 38; Fungi - 10; Plants - 27; Viruses - 0; Other Eukaryotes - 26 (source: NCBI BLink).	0.589839	0.259569	0.791561	0.136703	0.85088	0.52571	TRUE
3	245746_at	T	F	AT1G51070	bHLH115	basic helix-loop-helix (bHLH) DNA-binding superfamily protein	0.533231	0.173272	0.827878	0.148998	0.881402	0.512956	TRUE
3	245751_s_at	F	NA	AT1G25988	AT1G25988	Family of unknown function (DUF572)	0.857017	0.611325	0.0278036	0.144545	0.59958	0.448054	FALSE
3	245757_at	T	F	AT1G35140	EXL7|PHI-1	Phosphate-responsive 1 family protein	0.637238	0.664709	0.114343	0.0363508	0.584282	0.407385	FALSE
3	245759_at	T	F	AT1G66900	AT1G66900	alpha/beta-Hydrolases superfamily protein	0.518966	0.555795	0.521462	0.346616	0.0542895	0.399426	FALSE
3	245765_at	T	F	AT1G33600	AT1G33600	Leucine-rich repeat (LRR) family protein	0.500219	0.0138237	0.810656	0.247911	0.901977	0.494918	TRUE
3	245773_at	T	F	AT1G30290	AT1G30290	Tetratricopeptide repeat (TPR)-like superfamily protein	0.76068	0.528062	0.0196476	0.0542042	0.630329	0.398584	FALSE
3	245800_at	T	F	AT1G46264	AT-HSFB4|HSFB4|SCZ	heat shock transcription factor B4	0.676428	0.302742	0.679223	0.164852	0.955658	0.555781	TRUE
3	245803_at	T	F	AT1G47128	RD21|RD21A	Granulin repeat cysteine protease family protein	0.708051	0.609203	0.186929	0.0435674	0.651235	0.439797	FALSE
3	245809_at	T	F	AT1G58440	XF1|SQE1	FAD/NAD(P)-binding oxidoreductase family protein	0.609314	0.584109	0.0979776	0.0622978	0.521031	0.374946	FALSE
3	245818_at	T	F	AT1G26100	AT1G26100	Cytochrome b561/ferric reductase transmembrane protein family	0.707715	0.323697	0.519991	0.104212	0.859106	0.502944	TRUE
3	245835_at	T	F	AT1G42190	AT1G42190	GAG/POL/ENV polyprotein	0.602157	0.261667	0.514978	0.099965	0.677672	0.431288	FALSE
3	245846_at	T	F	AT1G26130	AT1G26130	ATPase E1-E2 type family protein / haloacid dehalogenase-like hydrolase family protein	0.675841	0.382387	0.567222	0.164041	0.758614	0.509621	TRUE
3	245860_at	T	F	AT5G28310	AT5G28310	NAD(P)-binding Rossmann-fold superfamily protein	0.589545	0.258456	0.780705	0.117939	0.866556	0.52264	TRUE
3	245861_at	T	F	AT5G28300	AT5G28300	Duplicated homeodomain-like superfamily protein	0.647195	0.281447	0.77015	0.108687	0.856753	0.532846	TRUE
3	245862_at	T	F	AT5G01010	AT5G01010	CONTAINS InterPro DOMAIN/s: GOLD (InterPro:IPR009038); Has 172 Blast hits to 172 proteins in 43 species: Archae - 0; Bacteria - 0; Metazoa - 95; Fungi - 0; Plants - 63; Viruses - 0; Other Eukaryotes - 14 (source: NCBI BLink).	0.759266	0.372339	0.683882	0.0281894	0.906247	0.549985	TRUE
3	245865_at	NA	NA	NA	NA	NA	0.0141422	0.306648	0.540152	0.662811	0.606229	0.425996	FALSE
3	245868_at	T	F	AT1G58030	CAT2	cationic amino acid transporter 2	0.598571	0.357439	0.602589	0.119315	0.842318	0.504046	TRUE
3	245872_at	T	T	AT1G26300	AT1G26300	BSD domain-containing protein	0.545172	0.0902211	0.655726	0.331931	0.929925	0.510595	TRUE
3	245886_at	T	F	AT5G09510	AT5G09510	Ribosomal protein S19 family protein	0.00872628	0.501041	0.657455	0.453233	0.556712	0.435433	FALSE
3	245893_at	T	F	AT5G09270	AT5G09270	unknown protein; Has 30201 Blast hits to 17322 proteins in 780 species: Archae - 12; Bacteria - 1396; Metazoa - 17338; Fungi - 3422; Plants - 5037; Viruses - 0; Other Eukaryotes - 2996 (source: NCBI BLink).	0.116166	0.558473	0.742561	0.540817	0.458511	0.483305	TRUE
3	245898_at	T	F	AT5G11020	AT5G11020	Protein kinase superfamily protein	0.591773	0.59092	0.329369	0.126843	0.653776	0.458536	TRUE
3	245899_at	T	F	AT5G11030	ALF4	aberrant lateral root formation 4	0.51423	0.181811	0.5415	0.223418	0.729987	0.438189	FALSE
3	245907_at	T	F	AT5G09340	AT5G09340	Ubiquitin family protein	0.538288	0.637182	0.234401	0.568309	0.26196	0.448028	FALSE
3	245927_at	T	F	AT5G24750	AT5G24750	UDP-Glycosyltransferase superfamily protein	0.687679	0.393915	0.615629	0.0602345	0.762277	0.503947	TRUE
3	245940_at	T	F	AT5G19630	AT5G19630	alpha/beta-Hydrolases superfamily protein	0.816158	0.606724	0.0158159	0.162918	0.619637	0.44425	FALSE
3	245946_at	T	F	AT5G19580	AT5G19580	glyoxal oxidase-related protein	0.51498	0.167632	0.739099	0.264531	0.897618	0.516772	TRUE
3	245949_at	T	F	AT5G19510	AT5G19510	Translation elongation factor EF1B/ribosomal protein S6 family protein	0.516718	0.071332	0.839621	0.182145	0.886333	0.49923	TRUE
3	245954_at	T	F	AT5G28530	FRS10	FAR1-related sequence 10	0.503704	0.225826	0.551363	0.0509534	0.520188	0.370407	FALSE
3	245956_s_at	F	NA	AT5G42020	BIP2|BIP	Heat shock protein 70 (Hsp 70) family protein	0.561595	0.179153	0.793794	0.228193	0.917435	0.536034	TRUE
3	245957_at	T	F	AT5G19590	AT5G19590	Protein of unknown function, DUF538	0.642534	0.663476	0.0849207	0.0646173	0.547245	0.400558	FALSE
3	245968_at	T	F	AT5G19810	AT5G19810	Proline-rich extensin-like family protein	0.20296	0.122807	0.63744	0.578921	0.78935	0.466296	TRUE
3	245972_at	T	F	AT5G20680	TBL16	TRICHOME BIREFRINGENCE-LIKE 16	0.745437	0.400611	0.585456	0.0116892	0.853385	0.519316	TRUE
3	245999_at	T	F	AT5G20650	COPT5	copper transporter 5	0.632582	0.185661	0.715516	0.171526	0.904467	0.52195	TRUE
3	246000_at	T	F	AT5G20820	AT5G20820	SAUR-like auxin-responsive protein family	0.605356	0.343544	0.563982	0.0497015	0.741222	0.460761	TRUE
3	246001_at	T	F	AT5G20790	AT5G20790	unknown protein; FUNCTIONS IN: molecular_function unknown; INVOLVED IN: biological_process unknown; LOCATED IN: endomembrane system; EXPRESSED IN: 11 plant structures; EXPRESSED DURING: LP.04 four leaves visible, 4 anthesis, petal differentiation and expansion stage; BEST Arabidopsis thaliana protein match is: unknown protein (TAIR:AT3G43110.1); Has 30201 Blast hits to 17322 proteins in 780 speci…	0.689177	0.542825	0.0938064	0.103827	0.512316	0.38839	FALSE
3	246012_at	T	F	AT5G10650	AT5G10650	RING/U-box superfamily protein	0.719283	0.346991	0.591287	0.169468	0.857066	0.536819	TRUE
3	246020_at	T	F	AT5G10710	AT5G10710	INVOLVED IN: chromosome segregation, cell division; LOCATED IN: chromosome, centromeric region, nucleus; EXPRESSED IN: 23 plant structures; EXPRESSED DURING: 13 growth stages; CONTAINS InterPro DOMAIN/s: Centromere protein Cenp-O (InterPro:IPR018464); Has 30201 Blast hits to 17322 proteins in 780 species: Archae - 12; Bacteria - 1396; Metazoa - 17338; Fungi - 3422; Plants - 5037; Viruses - 0; Oth…	0.637711	0.276637	0.724876	0.0950046	0.903532	0.527552	TRUE
3	246029_at	T	F	AT5G21090	AT5G21090	Leucine-rich repeat (LRR) family protein	0.662406	0.303266	0.624222	0.1739	0.920045	0.536768	TRUE
3	246030_at	T	F	AT5G21105	AT5G21105	Plant L-ascorbate oxidase	0.690738	0.732725	0.0801258	0.163119	0.580182	0.449378	FALSE
3	246034_at	T	F	AT5G08350	AT5G08350	GRAM domain-containing protein / ABA-responsive protein-related	0.821965	0.514335	0.354725	0.239099	0.642245	0.514474	TRUE
3	246039_at	T	F	AT5G19480	AT5G19480	unknown protein; BEST Arabidopsis thaliana protein match is: unknown protein (TAIR:AT5G12230.1); Has 1807 Blast hits to 1807 proteins in 277 species: Archae - 0; Bacteria - 0; Metazoa - 736; Fungi - 347; Plants - 385; Viruses - 0; Other Eukaryotes - 339 (source: NCBI BLink).	0.823946	0.520062	0.473133	0.0688708	0.766763	0.530555	TRUE
3	246043_at	T	F	AT5G19380	CLT1	CRT (chloroquine-resistance transporter)-like transporter 1	0.753151	0.657095	0.0891264	0.542049	0.415207	0.491326	TRUE
3	246044_at	T	F	AT5G19450	CPK8|CDPK19	calcium-dependent protein kinase 19	0.056519	0.284861	0.622516	0.638786	0.521811	0.424899	FALSE
3	246045_at	T	F	AT5G19430	AT5G19430	RING/U-box superfamily protein	0.369363	0.505038	0.561501	0.521758	0.202728	0.432078	FALSE
3	246047_at	T	F	AT5G28870	AT5G28870	pseudogene, hypothetical protein	0.0386868	0.287256	0.709289	0.614784	0.672843	0.464572	TRUE
3	246052_at	T	F	AT5G08305	AT5G08305	Pentatricopeptide repeat (PPR) superfamily protein	0.745512	0.756367	0.0562235	0.345455	0.544097	0.489531	TRUE
3	246082_at	T	F	AT5G20480	EFR	EF-TU receptor	0.847243	0.405641	0.535377	0.00272056	0.854812	0.529159	TRUE
3	246085_at	T	F	AT5G20540	BRXL4|ATBRXL4|BRX-LIKE4	BREVIS RADIX-like 4	0.758558	0.51953	0.263595	0.213221	0.678296	0.48664	TRUE
3	246087_at	T	F	AT5G20580	AT5G20580	BEST Arabidopsis thaliana protein match is: FRIGIDA interacting protein 1 (TAIR:AT2G06005.1); Has 167 Blast hits to 167 proteins in 73 species: Archae - 0; Bacteria - 25; Metazoa - 58; Fungi - 25; Plants - 43; Viruses - 0; Other Eukaryotes - 16 (source: NCBI BLink).	0.408002	0.604446	0.59469	0.571816	0.19902	0.475595	TRUE
3	246090_at	T	F	AT5G20520	WAV2	alpha/beta-Hydrolases superfamily protein	0.571039	0.272807	0.76549	0.0601126	0.862173	0.506324	TRUE
3	246131_at	T	F	AT5G20990	CNX1|B73|SIR4|CNX|CHL6	molybdopterin biosynthesis CNX1 protein / molybdenum cofactor biosynthesis enzyme CNX1 (CNX1)	0.802046	0.629924	0.452538	0.298524	0.776044	0.591815	TRUE
3	246134_at	T	F	AT5G20930	TSL	Protein kinase superfamily protein	0.131012	0.526106	0.645146	0.614238	0.469669	0.477234	TRUE
3	246142_at	T	F	AT5G19970	AT5G19970	unknown protein; Has 1807 Blast hits to 1807 proteins in 277 species: Archae - 0; Bacteria - 0; Metazoa - 736; Fungi - 347; Plants - 385; Viruses - 0; Other Eukaryotes - 339 (source: NCBI BLink).	0.64981	0.195882	0.592135	0.0919856	0.823258	0.470614	TRUE
3	246143_at	T	F	AT5G19980	GONST4	golgi nucleotide sugar transporter 4	0.585632	0.20786	0.700854	0.177422	0.934298	0.521213	TRUE
3	246156_at	T	F	AT5G20090	AT5G20090	Uncharacterised protein family (UPF0041)	0.526926	0.132949	0.796598	0.188571	0.888785	0.506766	TRUE
3	246163_at	T	F	AT5G32600	AT5G32600	similar to unknown protein [Arabidopsis thaliana] (TAIR:AT3G60930.1)	0.208319	0.23306	0.76515	0.502765	0.745241	0.490907	TRUE
3	246171_at	T	F	AT5G32440	AT5G32440	Ubiquitin system component Cue protein	0.547153	0.180426	0.80974	0.120074	0.841236	0.499726	TRUE
3	246180_at	T	F	AT5G20840	AT5G20840	Phosphoinositide phosphatase family protein	0.581086	0.220553	0.513307	0.268641	0.794503	0.475618	TRUE
3	246182_at	T	F	AT5G20870	AT5G20870	O-Glycosyl hydrolases family 17 protein	0.685174	0.565922	0.444093	0.409185	0.633952	0.547665	TRUE
3	246185_at	T	F	AT5G20980	MS3|ATMS3	methionine synthase 3	0.108548	0.260764	0.650271	0.545131	0.571422	0.427227	FALSE
3	246210_at	T	F	AT4G36420	AT4G36420	Ribosomal protein L12 family protein	0.578954	0.186105	0.689289	0.0681462	0.837725	0.472044	TRUE
3	246219_at	T	F	AT4G36760	ATAPP1|APP1	aminopeptidase P1	0.364992	0.647455	0.667042	0.583476	0.33367	0.519327	TRUE
3	246223_at	T	F	AT4G36890	IRX14	Nucleotide-diphospho-sugar transferases superfamily protein	0.571637	0.142035	0.692746	0.150569	0.819203	0.475238	TRUE
3	246232_at	T	F	AT4G36630	EMB2754	Vacuolar sorting protein 39	0.278014	0.606689	0.720316	0.555129	0.311013	0.494232	TRUE
3	246240_at	T	F	AT4G37130	AT4G37130	hydroxyproline-rich glycoprotein family protein	0.765535	0.583104	0.229499	0.0406063	0.754572	0.474663	TRUE
3	246245_at	T	F	AT4G36440	AT4G36440	unknown protein; FUNCTIONS IN: molecular_function unknown; INVOLVED IN: biological_process unknown; LOCATED IN: endomembrane system; EXPRESSED IN: 24 plant structures; EXPRESSED DURING: 15 growth stages; Has 41 Blast hits to 41 proteins in 14 species: Archae - 0; Bacteria - 0; Metazoa - 0; Fungi - 0; Plants - 41; Viruses - 0; Other Eukaryotes - 0 (source: NCBI BLink).	0.675976	0.376347	0.615557	0.0732387	0.929554	0.534134	TRUE
3	246247_at	T	F	AT4G36640	AT4G36640	Sec14p-like phosphatidylinositol transfer family protein	0.686907	0.231717	0.637041	0.104772	0.766887	0.485465	TRUE
3	246251_at	T	F	AT4G37220	AT4G37220	Cold acclimation protein WCOR413 family	0.552104	0.212682	0.633439	0.0872176	0.829803	0.463049	TRUE
3	246256_at	T	F	AT4G36770	AT4G36770	UDP-Glycosyltransferase superfamily protein	0.0284783	0.317588	0.837576	0.519856	0.677027	0.476105	TRUE
3	246265_at	T	F	AT1G31860	AT-IE|HISN2	histidine biosynthesis bifunctional protein (HISIE)	0.557381	0.149259	0.628793	0.127303	0.564243	0.405396	FALSE
3	246269_at	T	F	AT4G37110	AT4G37110	Zinc-finger domain of monoamine-oxidase A repressor R1	0.37979	0.591017	0.568861	0.549182	0.235113	0.464792	TRUE
3	246286_at	T	F	AT1G31910	AT1G31910	GHMP kinase family protein	0.532033	0.124692	0.730668	0.204157	0.905675	0.499445	TRUE
3	246296_at	T	F	AT3G56750	AT3G56750	unknown protein; BEST Arabidopsis thaliana protein match is: unknown protein (TAIR:AT2G41150.2); Has 128 Blast hits to 128 proteins in 16 species: Archae - 0; Bacteria - 0; Metazoa - 0; Fungi - 0; Plants - 117; Viruses - 0; Other Eukaryotes - 11 (source: NCBI BLink).	0.626725	0.723244	0.404148	0.566521	0.0788145	0.47989	TRUE
3	246300_at	T	F	AT3G51830	SAC8|ATG5	SAC domain-containing protein 8	0.848584	0.607393	0.378081	0.310623	0.695831	0.568102	TRUE
3	246309_at	T	F	AT3G51790	ATG1|TG1	transmembrane protein G1P-related 1	0.531458	0.664841	0.584081	0.312155	0.0679161	0.43209	FALSE
3	246310_at	T	F	AT3G51895	AST12|SULTR3;1	sulfate transporter 3;1	0.59956	0.244287	0.736027	0.225691	0.924728	0.546059	TRUE
3	246318_at	T	F	AT3G56740	AT3G56740	Ubiquitin-associated (UBA) protein	0.540667	0.0792244	0.75282	0.23087	0.921925	0.505101	TRUE
3	246319_at	T	F	AT3G56680	AT3G56680	Single-stranded nucleic acid binding R3H protein	0.740433	0.334002	0.514324	0.19482	0.939215	0.544559	TRUE
3	246322_at	T	F	AT1G16680	AT1G16680	Chaperone DnaJ-domain superfamily protein	0.753964	0.663346	0.0360456	0.176096	0.594762	0.444843	FALSE
3	246323_at	T	F	AT1G16690	AT1G16690	Enhancer of polycomb-like transcription factor protein	0.127046	0.22964	0.507217	0.629375	0.713631	0.441382	FALSE
3	246330_at	T	F	AT3G43600	AOgamma|atAO-2|AO3|AAO2|AtAO3	aldehyde oxidase 2	0.567167	0.232175	0.760921	0.131574	0.900013	0.51837	TRUE
3	246334_at	T	F	AT3G44850	AT3G44850	Protein kinase superfamily protein	0.601388	0.23672	0.555939	0.0251736	0.759428	0.43573	FALSE
3	246341_x_at	T	F	AT3G43150	AT3G43150	unknown protein; BEST Arabidopsis thaliana protein match is: unknown protein (TAIR:AT2G11010.1); Has 34 Blast hits to 32 proteins in 2 species: Archae - 0; Bacteria - 0; Metazoa - 0; Fungi - 0; Plants - 34; Viruses - 0; Other Eukaryotes - 0 (source: NCBI BLink).	0.134368	0.221871	0.501784	0.630013	0.699519	0.437511	FALSE
3	246344_at	T	F	AT3G56730	AT3G56730	Putative endonuclease or glycosyl hydrolase	0.526056	0.116052	0.782433	0.241785	0.881609	0.509587	TRUE
3	246351_at	T	F	AT1G16570	AT1G16570	UDP-Glycosyltransferase superfamily protein	0.779737	0.4523	0.509186	0.0169252	0.916476	0.534925	TRUE
3	246364_at	T	F	AT1G40230	AT1G40230	transposable_element_gene	0.0936601	0.276583	0.726244	0.663485	0.635854	0.479165	TRUE
3	246369_at	T	F	AT1G51910	AT1G51910	Leucine-rich repeat protein kinase family protein	0.22312	0.140416	0.720729	0.506297	0.751924	0.468497	TRUE
3	246371_at	T	F	AT1G51940	AT1G51940	protein kinase family protein / peptidoglycan-binding LysM domain-containing protein	0.749889	0.342129	0.559132	0.123168	0.647993	0.484462	TRUE
3	246376_at	T	F	AT1G51950	IAA18	indole-3-acetic acid inducible 18	0.577161	0.759072	0.524093	0.422838	0.0357138	0.463776	TRUE
3	246386_at	T	F	AT1G77410	BGAL16	beta-galactosidase 16	0.520227	0.20798	0.619583	0.215084	0.858968	0.484368	TRUE
3	246398_at	T	F	AT1G58100	AT1G58100	TCP family transcription factor	0.703292	0.551933	0.390599	0.0175282	0.778279	0.488326	TRUE
3	246400_at	T	F	AT1G57540	AT1G57540	unknown protein; Has 29 Blast hits to 29 proteins in 11 species: Archae - 0; Bacteria - 0; Metazoa - 0; Fungi - 0; Plants - 29; Viruses - 0; Other Eukaryotes - 0 (source: NCBI BLink).	0.603911	0.114699	0.687521	0.223801	0.928573	0.511701	TRUE
3	246408_at	T	F	AT1G57680	AT1G57680	FUNCTIONS IN: molecular_function unknown; INVOLVED IN: biological_process unknown; LOCATED IN: endomembrane system; EXPRESSED IN: 24 plant structures; EXPRESSED DURING: 15 growth stages; CONTAINS InterPro DOMAIN/s: Uncharacterised conserved protein UCP031277 (InterPro:IPR016971); Has 70 Blast hits to 70 proteins in 19 species: Archae - 0; Bacteria - 0; Metazoa - 1; Fungi - 0; Plants - 66; Viruses…	0.807435	0.6102	0.327415	0.0656192	0.729281	0.50799	TRUE
3	246410_at	NA	NA	NA	NA	NA	0.0480438	0.33023	0.638704	0.546954	0.547597	0.422306	FALSE
3	246419_at	T	F	AT5G17030	UGT78D3	UDP-glucosyl transferase 78D3	0.84726	0.744799	0.0825879	0.162761	0.69644	0.50677	TRUE
3	246422_at	T	F	AT5G17060	ATARFB1B|ARFB1B	ADP-ribosylation factor B1B	0.51274	0.11593	0.84101	0.188591	0.821837	0.496022	TRUE
3	246432_at	T	F	AT5G17490	RGL3	RGA-like protein 3	0.833496	0.745291	0.0689739	0.0810284	0.643829	0.474524	TRUE
3	246442_at	T	F	AT5G17610	AT5G17610	unknown protein; FUNCTIONS IN: molecular_function unknown; INVOLVED IN: biological_process unknown; LOCATED IN: endomembrane system; EXPRESSED IN: 23 plant structures; EXPRESSED DURING: 15 growth stages; Has 30201 Blast hits to 17322 proteins in 780 species: Archae - 12; Bacteria - 1396; Metazoa - 17338; Fungi - 3422; Plants - 5037; Viruses - 0; Other Eukaryotes - 2996 (source: NCBI BLink).	0.814515	0.437433	0.602197	0.168587	0.84856	0.574259	TRUE
3	246443_at	T	F	AT5G17620	AT5G17620	CONTAINS InterPro DOMAIN/s: Plant nuclear matrix 1 (InterPro:IPR010604); Has 30201 Blast hits to 17322 proteins in 780 species: Archae - 12; Bacteria - 1396; Metazoa - 17338; Fungi - 3422; Plants - 5037; Viruses - 0; Other Eukaryotes - 2996 (source: NCBI BLink).	0.531308	0.182801	0.846298	0.0183283	0.846487	0.485044	TRUE
3	246448_at	T	F	AT5G16800	AT5G16800	Acyl-CoA N-acyltransferases (NAT) superfamily protein	0.727461	0.35123	0.506731	0.165242	0.906246	0.531382	TRUE
3	246464_at	T	F	AT5G16980	AT5G16980	Zinc-binding dehydrogenase family protein	0.666478	0.39256	0.508339	0.00363568	0.851476	0.484498	TRUE
3	246466_at	T	F	AT5G17010	AT5G17010	Major facilitator superfamily protein	0.790883	0.588135	0.25576	0.413868	0.596185	0.528966	TRUE
3	246479_at	T	F	AT5G16060	AT5G16060	Cytochrome c oxidase biogenesis protein Cmc1-like	0.561198	0.177667	0.828821	0.00692795	0.752502	0.465423	TRUE
3	246483_at	T	F	AT5G16000	NIK1	NSP-interacting kinase 1	0.752692	0.521977	0.41803	0.023993	0.784643	0.500267	TRUE
3	246485_at	T	F	AT5G16080	AtCXE17|CXE17	carboxyesterase 17	0.0795958	0.353112	0.663277	0.590708	0.628645	0.463068	TRUE
3	246489_at	T	F	AT5G16050	GRF5|GF14 UPSILON	general regulatory factor 5	0.526244	0.0177133	0.784887	0.211973	0.889869	0.486137	TRUE
3	246494_at	T	F	AT5G16190	CSLA11|ATCSLA11	cellulose synthase like A11	0.782986	0.685498	0.0309056	0.178738	0.563527	0.448331	FALSE
3	246497_at	T	F	AT5G16220	AT5G16220	Octicosapeptide/Phox/Bem1p family protein	0.692483	0.315843	0.54556	0.16732	0.844192	0.51308	TRUE
3	246501_at	T	F	AT5G16280	AT5G16280	Tetratricopeptide repeat (TPR)-like superfamily protein	0.585604	0.544142	0.292574	0.21824	0.569186	0.441949	FALSE
3	246505_at	T	F	AT5G16250	AT5G16250	unknown protein; BEST Arabidopsis thaliana protein match is: unknown protein (TAIR:AT3G02640.1); Has 1807 Blast hits to 1807 proteins in 277 species: Archae - 0; Bacteria - 0; Metazoa - 736; Fungi - 347; Plants - 385; Viruses - 0; Other Eukaryotes - 339 (source: NCBI BLink).	0.661348	0.314564	0.634317	0.196869	0.891392	0.539698	TRUE
3	246506_at	T	F	AT5G16110	AT5G16110	unknown protein; FUNCTIONS IN: molecular_function unknown; INVOLVED IN: biological_process unknown; LOCATED IN: chloroplast; EXPRESSED IN: 24 plant structures; EXPRESSED DURING: 15 growth stages; BEST Arabidopsis thaliana protein match is: unknown protein (TAIR:AT3G02555.1); Has 133 Blast hits to 133 proteins in 18 species: Archae - 0; Bacteria - 0; Metazoa - 0; Fungi - 0; Plants - 133; Viruses -…	0.654953	0.282951	0.617116	0.24611	0.913882	0.543002	TRUE
3	246513_at	T	F	AT5G15680	AT5G15680	ARM repeat superfamily protein	0.571288	0.456558	0.531721	0.0259171	0.806552	0.478407	TRUE
3	246514_at	T	F	AT5G15700	AT5G15700	DNA/RNA polymerases superfamily protein	0.66944	0.653502	0.0981742	0.0315699	0.595079	0.409553	FALSE
3	246520_at	T	F	AT5G15790	AT5G15790	RING/U-box superfamily protein	0.727534	0.523499	0.069884	0.0205728	0.625316	0.393361	FALSE
3	246525_at	T	F	AT5G15840	CO|FG	B-box type zinc finger protein with CCT domain	0.647374	0.550989	0.171583	0.0117363	0.664314	0.409199	FALSE
3	246533_at	T	F	AT5G15880	AT5G15880	unknown protein; Has 1807 Blast hits to 1807 proteins in 277 species: Archae - 0; Bacteria - 0; Metazoa - 736; Fungi - 347; Plants - 385; Viruses - 0; Other Eukaryotes - 339 (source: NCBI BLink).	0.303462	0.0771831	0.52745	0.524216	0.809842	0.44843	FALSE
3	246536_at	T	F	AT5G15920	SMC5	structural maintenance of chromosomes 5	0.801753	0.709559	0.135376	0.158865	0.701276	0.501366	TRUE
3	246538_at	T	F	AT5G15520	AT5G15520	Ribosomal protein S19e family protein	0.526782	0.10606	0.819505	0.223742	0.908074	0.516833	TRUE
3	246539_at	T	F	AT5G15460	MUB2	membrane-anchored ubiquitin-fold protein 2	0.537961	0.113792	0.728158	0.245554	0.919215	0.508936	TRUE
3	246546_at	T	F	AT5G15090	VDAC3|ATVDAC3	voltage dependent anion channel 3	0.582516	0.230394	0.790556	0.0293795	0.836982	0.493965	TRUE
3	246553_at	T	F	AT5G15440	EDL1	EID1-like 1	0.937784	0.817246	0.1013	0.338563	0.607384	0.560455	TRUE
3	246557_at	T	F	AT5G15510	AT5G15510	TPX2 (targeting protein for Xklp2) protein family	0.552187	0.208327	0.779819	0.0195582	0.719471	0.455873	FALSE
3	246558_at	T	F	AT5G15540	EMB2773|ATSCC2|SCC2	PHD finger family protein	0.551747	0.322957	0.621985	0.119556	0.717731	0.466795	TRUE
3	246562_at	T	F	AT5G15580	LNG1	longifolia1	0.539474	0.22507	0.64914	0.275139	0.908656	0.519496	TRUE
3	246564_at	T	F	AT5G15610	AT5G15610	Proteasome component (PCI) domain protein	0.583169	0.190499	0.828786	0.0364648	0.887816	0.505347	TRUE
3	246565_at	T	F	AT5G15530	BCCP2|CAC1-B	biotin carboxyl carrier protein 2	0.612745	0.177459	0.743257	0.123607	0.916612	0.514736	TRUE
3	246566_at	T	F	AT5G14940	AT5G14940	Major facilitator superfamily protein	0.652262	0.598908	0.189048	0.560706	0.141569	0.428499	FALSE
3	246573_at	T	T	AT1G31690	AT1G31690	Copper amine oxidase family protein	0.0739503	0.230786	0.699812	0.53942	0.679429	0.444679	FALSE
3	246577_at	T	F	AT1G31640	AGL92	AGAMOUS-like 92	0.147839	0.265508	0.766569	0.591375	0.664235	0.487105	TRUE
3	246580_at	T	F	AT1G31770	ABCG14	ATP-binding cassette 14	0.506511	0.0887728	0.66855	0.24201	0.892626	0.479694	TRUE
3	246583_at	T	F	AT5G14720	AT5G14720	Protein kinase superfamily protein	0.330576	0.651913	0.634454	0.589467	0.243893	0.490061	TRUE
3	246586_at	T	F	AT5G14770	AT5G14770	Tetratricopeptide repeat (TPR)-like superfamily protein	0.59941	0.520767	0.0125932	0.237019	0.519773	0.377913	FALSE
3	246594_at	T	F	AT5G14800	P5CR|AT-P5C1|AT-P5R|EMB2772	pyrroline-5- carboxylate (P5C) reductase	0.59011	0.191348	0.797683	0.104887	0.904556	0.517717	TRUE
3	246606_at	NA	NA	NA	NA	NA	0.506882	0.19188	0.625807	0.154202	0.534849	0.402724	FALSE
3	246607_at	T	F	AT5G35370	AT5G35370	S-locus lectin protein kinase family protein	0.539162	0.191958	0.788644	0.201346	0.875582	0.519338	TRUE
3	246625_at	T	F	AT1G48880	TBL7	TRICHOME BIREFRINGENCE-LIKE 7	0.545505	0.136235	0.556347	0.0625663	0.761643	0.412459	FALSE
3	246627_s_at	F	NA	AT1G48860	AT1G48860	RNA 3'-terminal phosphate cyclase/enolpyruvate transferase, alpha/beta	0.644303	0.265406	0.654976	0.0418667	0.797812	0.480873	TRUE
3	246636_at	T	F	AT5G34850	PAP26|ATPAP26	purple acid phosphatase 26	0.810201	0.606866	0.0415954	0.128054	0.690731	0.45549	FALSE
3	246645_at	T	F	AT5G35080	AT5G35080	INVOLVED IN: biological_process unknown; LOCATED IN: endomembrane system; EXPRESSED IN: 22 plant structures; EXPRESSED DURING: 13 growth stages; CONTAINS InterPro DOMAIN/s: Mannose-6-phosphate receptor, binding (InterPro:IPR009011), Glucosidase II beta subunit-like (InterPro:IPR012913); Has 30201 Blast hits to 17322 proteins in 780 species: Archae - 12; Bacteria - 1396; Metazoa - 17338; Fungi - 3…	0.799234	0.533299	0.480065	0.143623	0.874914	0.566227	TRUE
3	246649_at	T	F	AT5G35150	AT5G35150	CACTA-like transposase family (Ptta/En/Spm), has a 1.6e-26 P-value blast match to At5g29026.1/8-244 CACTA-like transposase family (Ptta/En/Spm) (CACTA-element) (Arabidopsis thaliana)	0.620755	0.261183	0.532667	0.0692731	0.762441	0.449264	FALSE
3	246680_at	NA	NA	NA	NA	NA	0.584227	0.192958	0.606255	0.116983	0.729537	0.445992	FALSE
3	246691_at	T	F	AT5G34790	AT5G34790	CACTA-like transposase family (Ptta/En/Spm), has a 2.9e-11 P-value blast match to At5g36655.1/81-333 CACTA-like transposase family (Ptta/En/Spm) (CACTA-element) (Arabidopsis thaliana)	0.246066	0.160481	0.63873	0.579735	0.775421	0.480087	TRUE
3	246695_at	T	F	AT5G29090	AT5G29090	similar to unknown protein [Arabidopsis thaliana] (TAIR:AT3G33131.1)	0.3136	0.0186224	0.55205	0.520328	0.726768	0.426274	FALSE
3	246700_at	T	F	AT5G28030	DES1	L-cysteine desulfhydrase 1	0.575347	0.254799	0.665297	0.236124	0.842087	0.514731	TRUE
3	246701_at	T	F	AT5G28020	CYSD2|ATCYSD2	cysteine synthase D2	0.772028	0.609455	0.12261	0.116637	0.722142	0.468574	TRUE
3	246708_at	T	F	AT5G28150	AT5G28150	Plant protein of unknown function (DUF868)	0.881865	0.804281	0.10499	0.24778	0.63061	0.533905	TRUE
3	246718_at	T	F	AT5G28930	AT5G28930	similar to Ulp1 protease family protein [Arabidopsis thaliana] (TAIR:AT2G07240.1); similar to Ulp1 protease family protein [Brassica oleracea] (GB:ABD64941.1); contains InterPro domain Peptidase C48, SUMO/Sentrin/Ubl1; (InterPro:IPR003653)	0.11917	0.143454	0.511244	0.504793	0.646593	0.385051	FALSE
3	246723_at	T	F	AT5G29030	AT5G29030	pseudogene, hypothetical protein	0.0443677	0.197148	0.669512	0.502821	0.556324	0.394034	FALSE
3	246724_at	T	F	AT5G29000	AT5G29000	Homeodomain-like superfamily protein	0.555574	0.290759	0.757577	0.0328651	0.77116	0.481587	TRUE
3	246726_at	T	F	AT5G29050	AT5G29050	Protein of unknown function (DUF3287)	0.591476	0.360222	0.517167	0.00486445	0.735428	0.441831	FALSE
3	246738_at	T	F	AT5G27740	EMB251|EMB161|EMB2775|RFC3	ATPase family associated with various cellular activities (AAA)	0.154371	0.570007	0.54194	0.568069	0.421964	0.45127	FALSE
3	246747_at	T	F	AT5G27700	AT5G27700	Ribosomal protein S21e	0.605285	0.173348	0.772563	0.13922	0.915971	0.521277	TRUE
3	246752_at	NA	NA	NA	NA	NA	0.583873	0.266775	0.682488	0.158857	0.810901	0.500579	TRUE
3	246753_at	NA	NA	NA	NA	NA	0.0917233	0.202101	0.614821	0.679154	0.62812	0.443184	FALSE
3	246759_at	T	F	AT5G27950	AT5G27950	P-loop containing nucleoside triphosphate hydrolases superfamily protein	0.719305	0.6235	0.0270674	0.0141139	0.659992	0.408796	FALSE
3	246768_at	F	NA	AT5G27400	AT5G27400	S-adenosyl-L-methionine-dependent methyltransferases superfamily protein	0.771297	0.594665	0.106917	0.156279	0.689317	0.463695	TRUE
3	246769_at	T	F	AT5G27440	AT5G27440	unknown protein; FUNCTIONS IN: molecular_function unknown; INVOLVED IN: biological_process unknown; LOCATED IN: chloroplast; EXPRESSED IN: shoot apex, shoot, flower, seed; EXPRESSED DURING: petal differentiation and expansion stage, E expanded cotyledon stage; Has 1807 Blast hits to 1807 proteins in 277 species: Archae - 0; Bacteria - 0; Metazoa - 736; Fungi - 347; Plants - 385; Viruses - 0; Othe…	0.641834	0.378665	0.614244	0.065134	0.784869	0.496949	TRUE
3	246779_at	T	F	AT5G27520	PNC2	peroxisomal adenine nucleotide carrier 2	0.55171	0.715561	0.629004	0.412428	0.105447	0.48283	TRUE
3	246784_at	T	F	AT5G27430	AT5G27430	Signal peptidase subunit	0.565484	0.138074	0.677636	0.230595	0.925873	0.507532	TRUE
3	246791_at	T	F	AT5G27280	AT5G27280	Zim17-type zinc finger protein	0.903113	0.718066	0.16323	0.22028	0.641154	0.529169	TRUE
3	246800_at	T	F	AT5G26780	SHM2	serine hydroxymethyltransferase 2	0.756405	0.455679	0.512111	0.0205663	0.881426	0.525238	TRUE
3	246804_at	NA	NA	NA	NA	NA	0.12581	0.248149	0.598267	0.513589	0.718846	0.440932	FALSE
3	246820_at	T	F	AT5G26910	AT5G26910	unknown protein; BEST Arabidopsis thaliana protein match is: unknown protein (TAIR:AT3G58650.1); Has 1322 Blast hits to 684 proteins in 162 species: Archae - 4; Bacteria - 497; Metazoa - 157; Fungi - 101; Plants - 155; Viruses - 0; Other Eukaryotes - 408 (source: NCBI BLink).	0.515435	0.158461	0.619248	0.258903	0.738929	0.458195	TRUE
3	246829_at	T	F	AT5G26570	ATGWD3|OK1|PWD	catalytics;carbohydrate kinases;phosphoglucan, water dikinases	0.7771	0.514538	0.427002	0.0958388	0.806403	0.524176	TRUE
3	246832_at	T	F	AT5G26600	AT5G26600	Pyridoxal phosphate (PLP)-dependent transferases superfamily protein	0.728968	0.306322	0.575846	0.189671	0.917944	0.54375	TRUE
3	246842_at	T	F	AT5G26731	AT5G26731	unknown protein; Has 30201 Blast hits to 17322 proteins in 780 species: Archae - 12; Bacteria - 1396; Metazoa - 17338; Fungi - 3422; Plants - 5037; Viruses - 0; Other Eukaryotes - 2996 (source: NCBI BLink).	0.180309	0.183284	0.792829	0.531853	0.748652	0.487385	TRUE
3	246843_at	T	F	AT5G26740	AT5G26740	Protein of unknown function (DUF300)	0.522014	0.135541	0.807432	0.1488	0.829741	0.488706	TRUE
3	246849_at	T	F	AT5G26850	AT5G26850	Uncharacterized protein	0.557707	0.186323	0.708876	0.0998422	0.892513	0.489052	TRUE
3	246856_at	T	F	AT5G26210	AL4	alfin-like 4	0.849845	0.650578	0.12582	0.247984	0.691961	0.513238	TRUE
3	246863_at	T	F	AT5G25940	AT5G25940	early nodulin-related	0.528376	0.181241	0.838217	0.142591	0.851981	0.508481	TRUE
3	246864_at	T	F	AT5G25900	CYP701A3|ATKO1|GA3	GA requiring 3	0.647934	0.31808	0.558287	0.148919	0.907715	0.516187	TRUE
3	246879_at	T	F	AT5G26110	AT5G26110	Protein kinase superfamily protein	0.576144	0.206005	0.641005	0.0781065	0.846197	0.469492	TRUE
3	246882_at	T	F	AT5G26180	AT5G26180	S-adenosyl-L-methionine-dependent methyltransferases superfamily protein	0.51676	0.310957	0.517211	0.452473	0.516381	0.462756	TRUE
3	246884_at	T	F	AT5G26220	AT5G26220	ChaC-like family protein	0.194583	0.21471	0.681126	0.507883	0.65415	0.45049	FALSE
3	246891_at	T	F	AT5G25490	AT5G25490	Ran BP2/NZF zinc finger-like superfamily protein	0.649757	0.698087	0.282893	0.700618	0.0376226	0.473795	TRUE
3	246897_at	T	F	AT5G25560	AT5G25560	CHY-type/CTCHY-type/RING-type Zinc finger protein	0.554333	0.074668	0.627297	0.0674828	0.791364	0.423029	FALSE
3	246899_at	T	F	AT5G25590	AT5G25590	Protein of unknown function (DUF630 and DUF632)	0.318939	0.644903	0.636254	0.665718	0.294237	0.51201	TRUE
3	246909_at	T	F	AT5G25770	AT5G25770	alpha/beta-Hydrolases superfamily protein	0.564047	0.193945	0.761666	0.219957	0.935352	0.534993	TRUE
3	246918_at	T	F	AT5G25340	AT5G25340	Ubiquitin-like superfamily protein	0.214798	0.209285	0.502193	0.609417	0.74871	0.456881	TRUE
3	246919_at	T	F	AT5G25460	AT5G25460	Protein of unknown function, DUF642	0.552054	0.263377	0.639228	0.101794	0.863122	0.483915	TRUE
3	246931_at	T	F	AT5G25170	AT5G25170	PPPDE putative thiol peptidase family protein	0.572131	0.249296	0.637995	0.246697	0.914233	0.52407	TRUE
3	246936_at	T	F	AT5G25360	AT5G25360	unknown protein; BEST Arabidopsis thaliana protein match is: unknown protein (TAIR:AT4G32342.1); Has 1807 Blast hits to 1807 proteins in 277 species: Archae - 0; Bacteria - 0; Metazoa - 736; Fungi - 347; Plants - 385; Viruses - 0; Other Eukaryotes - 339 (source: NCBI BLink).	0.689059	0.565813	0.380302	0.001594	0.761394	0.479632	TRUE
3	246939_at	T	F	AT5G25390	SHN2	Integrase-type DNA-binding superfamily protein	0.684584	0.532049	0.170021	0.107288	0.743057	0.4474	FALSE
3	246957_at	T	F	AT5G24670	AT5G24670	Cytidine/deoxycytidylate deaminase family protein	0.882475	0.61094	0.330224	0.391713	0.651694	0.573409	TRUE
3	246962_s_at	T	F	AT5G24800	BZIP9|ATBZIP9|BZO2H2	basic leucine zipper 9	0.800341	0.505349	0.40352	0.000553441	0.872982	0.516549	TRUE
3	246964_at	T	F	AT5G24830	AT5G24830	Tetratricopeptide repeat (TPR)-like superfamily protein	0.79765	0.52545	0.320229	0.293608	0.616226	0.510633	TRUE
3	246976_s_at	T	F	AT5G24810	AT5G24810	ABC1 family protein	0.564064	0.149824	0.565326	0.22042	0.861922	0.472311	TRUE
3	246995_at	T	F	AT5G67470	ATFH6|FH6	formin homolog 6	0.210697	0.555115	0.736939	0.597041	0.470396	0.514038	TRUE
3	247000_at	T	F	AT5G67380	CKA1|ATCKA1	casein kinase alpha 1	0.500649	0.141893	0.647886	0.305143	0.915933	0.502301	TRUE
3	247006_at	T	F	AT5G67490	AT5G67490	unknown protein; CONTAINS InterPro DOMAIN/s: Protein of unknown function DUF1674 (InterPro:IPR012875); Has 30201 Blast hits to 17322 proteins in 780 species: Archae - 12; Bacteria - 1396; Metazoa - 17338; Fungi - 3422; Plants - 5037; Viruses - 0; Other Eukaryotes - 2996 (source: NCBI BLink).	0.533957	0.0875667	0.831266	0.165164	0.847138	0.493018	TRUE
3	247009_at	T	F	AT5G67600	AT5G67600	unknown protein; LOCATED IN: plasma membrane; EXPRESSED IN: 22 plant structures; EXPRESSED DURING: 13 growth stages; BEST Arabidopsis thaliana protein match is: unknown protein (TAIR:AT3G49845.1); Has 30201 Blast hits to 17322 proteins in 780 species: Archae - 12; Bacteria - 1396; Metazoa - 17338; Fungi - 3422; Plants - 5037; Viruses - 0; Other Eukaryotes - 2996 (source: NCBI BLink).	0.568963	0.204584	0.797888	0.186801	0.860979	0.523843	TRUE
3	247010_at	T	F	AT5G67510	AT5G67510	Translation protein SH3-like family protein	0.722376	0.351556	0.61292	0.00519561	0.879483	0.514306	TRUE
3	247011_at	T	F	AT5G67590	FRO1	NADH-ubiquinone oxidoreductase-related	0.707202	0.317202	0.553046	0.0468305	0.866042	0.498064	TRUE
3	247032_at	T	F	AT5G67240	SDN3	small RNA degrading nuclease 3	0.271026	0.633735	0.732423	0.58022	0.407044	0.52489	TRUE
3	247041_at	T	F	AT5G67180	TOE3	target of early activation tagged (EAT) 3	0.51323	0.162467	0.81388	0.158134	0.832578	0.496058	TRUE
3	247042_at	T	F	AT5G67220	AT5G67220	FMN-linked oxidoreductases superfamily protein	0.602693	0.213014	0.507873	0.0597547	0.791433	0.434954	FALSE
3	247043_at	T	F	AT5G66880	SRK2I|SNRK2-3|SNRK2.3	sucrose nonfermenting 1(SNF1)-related protein kinase 2.3	0.596271	0.353565	0.667125	0.145922	0.870498	0.526676	TRUE
3	247048_at	T	F	AT5G66560	AT5G66560	Phototropic-responsive NPH3 family protein	0.748463	0.560544	0.170513	0.309338	0.548718	0.467515	TRUE
3	247065_s_at	F	NA	AT5G66900	AT5G66900	Disease resistance protein (CC-NBS-LRR class) family	0.290147	0.041261	0.523081	0.500999	0.737596	0.418617	FALSE
3	247069_at	T	F	AT5G66920	sks17	SKU5 similar 17	0.564231	0.243642	0.713071	0.1858	0.904345	0.522218	TRUE
3	247072_at	T	F	AT5G66490	AT5G66490	unknown protein; FUNCTIONS IN: molecular_function unknown; INVOLVED IN: biological_process unknown; LOCATED IN: plasma membrane; EXPRESSED IN: 17 plant structures; EXPRESSED DURING: 9 growth stages; BEST Arabidopsis thaliana protein match is: unknown protein (TAIR:AT3G50900.1); Has 1807 Blast hits to 1807 proteins in 277 species: Archae - 0; Bacteria - 0; Metazoa - 736; Fungi - 347; Plants - 385;…	0.843637	0.659139	0.159265	0.0467023	0.696963	0.481141	TRUE
3	247076_at	T	F	AT5G66510	GAMMA CA3	gamma carbonic anhydrase 3	0.667836	0.274267	0.74221	0.0298104	0.884058	0.519636	TRUE
3	247080_at	T	F	AT5G66140	PAD2	proteasome alpha subunit D2	0.529547	0.216312	0.690044	0.123709	0.653898	0.442702	FALSE
3	247085_at	T	F	AT5G66310	AT5G66310	ATP binding microtubule motor family protein	0.566057	0.329765	0.580885	0.01873	0.770046	0.453097	FALSE
3	247092_at	T	F	AT5G66380	FOLT1|ATFOLT1	folate transporter 1	0.635232	0.510791	0.227312	0.325969	0.578876	0.455636	FALSE
3	247095_at	T	F	AT5G66400	RAB18|ATDI8	Dehydrin family protein	0.642171	0.332222	0.62494	0.114862	0.907675	0.524374	TRUE
3	247101_at	T	F	AT5G66530	AT5G66530	Galactose mutarotase-like superfamily protein	0.671482	0.400113	0.660839	0.1472	0.874715	0.55087	TRUE
3	247109_at	T	F	AT5G65870	ATPSK5|PSK5	phytosulfokine 5 precursor	0.809625	0.667816	0.246808	0.239674	0.688286	0.530442	TRUE
3	247112_at	T	F	AT5G65950	AT5G65950	FUNCTIONS IN: molecular_function unknown; INVOLVED IN: biological_process unknown; LOCATED IN: cellular_component unknown; EXPRESSED IN: 25 plant structures; EXPRESSED DURING: 15 growth stages; CONTAINS InterPro DOMAIN/s: Protein of unknown function DUF1683, C-terminal (InterPro:IPR012880), Foie gras liver health family 1 (InterPro:IPR021773); Has 30201 Blast hits to 17322 proteins in 780 species…	0.61716	0.327044	0.715999	0.0192073	0.795306	0.494943	TRUE
3	247113_at	T	F	AT5G65960	AT5G65960	GTP binding	0.517473	0.177497	0.631986	0.0185381	0.760375	0.421174	FALSE
3	247121_at	T	F	AT5G66010	AT5G66010	RNA-binding (RRM/RBD/RNP motifs) family protein	0.552955	0.225591	0.811083	0.0448273	0.795664	0.486024	TRUE
3	247126_at	T	F	AT5G66080	AT5G66080	Protein phosphatase 2C family protein	0.59658	0.0897006	0.591707	0.117841	0.710052	0.421176	FALSE
3	247128_at	T	F	AT5G66110	AT5G66110	Heavy metal transport/detoxification superfamily protein	0.0468762	0.244485	0.564598	0.588717	0.578065	0.404548	FALSE
3	247130_at	T	F	AT5G66180	AT5G66180	S-adenosyl-L-methionine-dependent methyltransferases superfamily protein	0.586823	0.220556	0.807053	0.0435148	0.859264	0.503442	TRUE
3	247140_at	T	F	AT5G66250	AT5G66250	kinectin-related	0.575696	0.19925	0.739891	0.175195	0.918974	0.521801	TRUE
3	247141_at	T	F	AT5G65560	AT5G65560	Pentatricopeptide repeat (PPR) superfamily protein	0.607222	0.119631	0.73663	0.105644	0.848992	0.483624	TRUE
3	247149_at	T	F	AT5G65660	AT5G65660	hydroxyproline-rich glycoprotein family protein	0.629306	0.376002	0.570738	0.199157	0.914037	0.537848	TRUE
3	247153_at	T	F	AT5G65700	BAM1	Leucine-rich receptor-like protein kinase family protein	0.628231	0.506081	0.475373	0.101295	0.834511	0.509098	TRUE
3	247156_at	T	F	AT5G65760	AT5G65760	Serine carboxypeptidase S28 family protein	0.816264	0.57081	0.365066	0.112961	0.846637	0.542347	TRUE
3	247161_at	T	F	AT5G65810	AT5G65810	unknown protein; BEST Arabidopsis thaliana protein match is: unknown protein (TAIR:AT3G49720.2); Has 30201 Blast hits to 17322 proteins in 780 species: Archae - 12; Bacteria - 1396; Metazoa - 17338; Fungi - 3422; Plants - 5037; Viruses - 0; Other Eukaryotes - 2996 (source: NCBI BLink).	0.640133	0.246179	0.779839	0.0840266	0.876318	0.525299	TRUE
3	247176_at	T	F	AT5G65110	ATACX2|ACX2	acyl-CoA oxidase 2	0.579392	0.208159	0.662072	0.226137	0.871781	0.509508	TRUE
3	247183_at	T	F	AT5G65440	AT5G65440	unknown protein; INVOLVED IN: biological_process unknown; LOCATED IN: plasma membrane; EXPRESSED IN: 22 plant structures; EXPRESSED DURING: 13 growth stages; BEST Arabidopsis thaliana protein match is: unknown protein (TAIR:AT4G24610.1); Has 30201 Blast hits to 17322 proteins in 780 species: Archae - 12; Bacteria - 1396; Metazoa - 17338; Fungi - 3422; Plants - 5037; Viruses - 0; Other Eukaryotes …	0.700472	0.567481	0.174838	0.153709	0.704702	0.46024	TRUE
3	247184_at	T	F	AT5G65450	UBP17	ubiquitin-specific protease 17	0.785792	0.526845	0.340937	0.335321	0.617762	0.521331	TRUE
3	247189_at	T	F	AT5G65390	AGP7	arabinogalactan protein 7	0.523081	0.22025	0.747921	0.222602	0.880596	0.51889	TRUE
3	247202_at	T	F	AT5G65270	AtRABA4a|RABA4a	RAB GTPase homolog A4A	0.525955	0.124779	0.799091	0.202498	0.888088	0.508082	TRUE
3	247203_at	T	F	AT5G65180	AT5G65180	ENTH/VHS family protein	0.630504	0.527653	0.0769192	0.562532	0.177653	0.395052	FALSE
3	247212_at	T	F	AT5G65040	AT5G65040	Protein of unknown function (DUF581)	0.503453	0.0988386	0.763361	0.26615	0.881923	0.502745	TRUE
3	247213_at	T	F	AT5G64900	PEP1|PROPEP1|ATPEP1	precursor of peptide 1	0.623596	0.283281	0.524425	0.103927	0.831301	0.473306	TRUE
3	247214_at	T	F	AT5G64850	AT5G64850	FUNCTIONS IN: molecular_function unknown; INVOLVED IN: biological_process unknown; LOCATED IN: plasma membrane; EXPRESSED IN: 22 plant structures; EXPRESSED DURING: 13 growth stages; CONTAINS InterPro DOMAIN/s: RPM1-interacting protein 4, defence response (InterPro:IPR008700); BEST Arabidopsis thaliana protein match is: unknown protein (TAIR:AT5G09960.1); Has 30201 Blast hits to 17322 proteins in…	0.524291	0.0785635	0.815361	0.247466	0.902904	0.513717	TRUE
3	247216_at	T	F	AT5G64860	DPE1	disproportionating enzyme	0.720624	0.601785	0.177572	0.0499672	0.561547	0.422299	FALSE
3	247220_at	T	F	AT5G64960	CDKC2|CDKC;2	cyclin dependent kinase group C2	0.685771	0.433714	0.599555	0.335956	0.675844	0.546168	TRUE
3	247230_at	T	F	AT5G65170	AT5G65170	VQ motif-containing protein	0.565174	0.294475	0.605021	0.0737012	0.69873	0.44742	FALSE
3	247236_at	T	F	AT5G64590	AT5G64590	BEST Arabidopsis thaliana protein match is: Putative endonuclease or glycosyl hydrolase (TAIR:AT3G62200.1); Has 1807 Blast hits to 1807 proteins in 277 species: Archae - 0; Bacteria - 0; Metazoa - 736; Fungi - 347; Plants - 385; Viruses - 0; Other Eukaryotes - 339 (source: NCBI BLink).	0.510542	0.161654	0.679713	0.360328	0.877617	0.517971	TRUE
3	247238_at	T	F	AT5G64610	HAM1	histone acetyltransferase of the MYST family 1	0.566074	0.158352	0.618909	0.138262	0.833936	0.463107	TRUE
3	247239_at	T	F	AT5G64640	AT5G64640	Plant invertase/pectin methylesterase inhibitor superfamily	0.824495	0.536166	0.283036	0.0171091	0.792258	0.490613	TRUE
3	247247_at	T	F	AT5G64650	AT5G64650	Ribosomal protein L17 family protein	0.880671	0.559326	0.261005	0.350647	0.686711	0.547672	TRUE
3	247248_at	T	F	AT5G64560	MGT9|ATMGT9|MRS2-2	magnesium transporter 9	0.784005	0.753147	0.0830419	0.132034	0.516229	0.453691	FALSE
3	247257_at	T	F	AT5G64760	RPN5B	regulatory particle non-ATPase subunit 5B	0.582674	0.212137	0.699136	0.0527745	0.834891	0.476323	TRUE
3	247263_at	T	F	AT5G64470	TBL12	Plant protein of unknown function (DUF828)	0.776479	0.788348	0.249037	0.650395	0.198203	0.532492	TRUE
3	247265_at	F	NA	AT5G64552	CPuORF22	conserved peptide upstream open reading frame 22	0.879102	0.6408	0.360675	0.228007	0.705595	0.562835	TRUE
3	247268_at	T	F	AT5G64080	AT5G64080	Bifunctional inhibitor/lipid-transfer protein/seed storage 2S albumin superfamily protein	0.696637	0.609775	0.105477	0.0457972	0.704583	0.432454	FALSE
3	247273_at	F	NA	AT5G64340	SAC51	sequence-specific DNA binding transcription factors;transcription regulators	0.809152	0.580195	0.25038	0.226566	0.694031	0.512065	TRUE
3	247275_at	T	F	AT5G64370	PYD3|BETA-UP	beta-ureidopropionase	0.551273	0.142063	0.747928	0.287716	0.922847	0.530365	TRUE
3	247281_at	T	F	AT5G64350	FKBP12|ATFKBP12	FK506-binding protein 12	0.548581	0.193439	0.828242	0.0837608	0.833821	0.497569	TRUE
3	247284_at	T	F	AT5G64410	ATOPT4|OPT4	oligopeptide transporter 4	0.567354	0.668979	0.0523722	0.0903579	0.532746	0.382362	FALSE
3	247286_at	T	F	AT5G64280	DiT2.2	dicarboxylate transporter 2.2	0.0511842	0.37875	0.820887	0.559664	0.546122	0.471321	TRUE
3	247287_at	T	F	AT5G64230	AT5G64230	unknown protein; FUNCTIONS IN: molecular_function unknown; INVOLVED IN: biological_process unknown; LOCATED IN: endomembrane system; EXPRESSED IN: 9 plant structures; EXPRESSED DURING: 4 anthesis, petal differentiation and expansion stage; BEST Arabidopsis thaliana protein match is: unknown protein (TAIR:AT3G19920.1); Has 35333 Blast hits to 34131 proteins in 2444 species: Archae - 798; Bacteria …	0.870053	0.654586	0.348071	0.0956001	0.83041	0.559744	TRUE
3	247288_at	T	F	AT5G64330	NPH3|RPT3|JK218	Phototropic-responsive NPH3 family protein	0.569572	0.147557	0.660059	0.144698	0.683678	0.441113	FALSE
3	247291_at	T	F	AT5G64480	AT5G64480	unknown protein; Has 35333 Blast hits to 34131 proteins in 2444 species: Archae - 798; Bacteria - 22429; Metazoa - 974; Fungi - 991; Plants - 531; Viruses - 0; Other Eukaryotes - 9610 (source: NCBI BLink).	0.7609	0.462244	0.58597	0.100065	0.886442	0.559124	TRUE
3	247298_at	T	F	AT5G63840	PSL5|RSW3	Glycosyl hydrolases family 31 protein	0.51703	0.140125	0.751668	0.20203	0.934133	0.508997	TRUE
3	247300_at	T	F	AT5G63910	FCLY	farnesylcysteine lyase	0.64512	0.28163	0.676275	0.00234509	0.861639	0.493402	TRUE
3	247315_at	T	F	AT5G64010	AT5G64010	unknown protein; FUNCTIONS IN: molecular_function unknown; INVOLVED IN: biological_process unknown; LOCATED IN: cellular_component unknown; EXPRESSED IN: 23 plant structures; EXPRESSED DURING: 13 growth stages; Has 34 Blast hits to 34 proteins in 12 species: Archae - 0; Bacteria - 0; Metazoa - 0; Fungi - 0; Plants - 34; Viruses - 0; Other Eukaryotes - 0 (source: NCBI BLink).	0.557488	0.165196	0.596155	0.206394	0.90258	0.485563	TRUE
3	247318_at	T	F	AT5G63990	AT5G63990	Inositol monophosphatase family protein	0.549433	0.725273	0.620352	0.37915	0.0247815	0.459798	TRUE
3	247330_at	T	F	AT5G63510	GAMMA CAL1	gamma carbonic anhydrase like 1	0.540755	0.110052	0.764443	0.250873	0.928998	0.519024	TRUE
3	247335_at	T	F	AT5G63630	AT5G63630	P-loop containing nucleoside triphosphate hydrolases superfamily protein	0.505473	0.326908	0.510187	0.220882	0.794525	0.471595	TRUE
3	247349_at	T	F	AT5G63820	AT5G63820	Protein of unknown function (DUF626)	0.782509	0.55073	0.137802	0.0449188	0.554686	0.414129	FALSE
3	247357_at	T	F	AT5G63710	AT5G63710	Leucine-rich repeat protein kinase family protein	0.789791	0.57534	0.25421	0.208296	0.777185	0.520964	TRUE
3	247366_at	T	F	AT5G63260	AT5G63260	Zinc finger C-x8-C-x5-C-x3-H type family protein	0.627811	0.344127	0.773424	0.0214312	0.839774	0.521313	TRUE
3	247368_at	T	T	AT5G63320	NPX1	nuclear protein X1	0.859733	0.540682	0.290022	0.162417	0.660276	0.502626	TRUE
3	247370_at	T	T	AT5G63320	NPX1	nuclear protein X1	0.909266	0.70492	0.0458112	0.347044	0.556855	0.512779	TRUE
3	247372_at	T	F	AT5G63280	AT5G63280	C2H2-like zinc finger protein	0.675771	0.327744	0.744876	0.0830615	0.833069	0.532904	TRUE
3	247373_at	T	F	AT5G63150	AT5G63150	unknown protein; FUNCTIONS IN: molecular_function unknown; INVOLVED IN: biological_process unknown; LOCATED IN: mitochondrion; EXPRESSED IN: 22 plant structures; EXPRESSED DURING: 13 growth stages; CONTAINS InterPro DOMAIN/s: Protein of unknown function DUF1713, mitochondria (InterPro:IPR013177); Has 30201 Blast hits to 17322 proteins in 780 species: Archae - 12; Bacteria - 1396; Metazoa - 17338;…	0.22439	0.561884	0.597025	0.620696	0.466655	0.49413	TRUE
3	247374_at	T	F	AT5G63190	AT5G63190	MA3 domain-containing protein	0.651697	0.310748	0.587034	0.134591	0.945898	0.525993	TRUE
3	247375_at	T	F	AT5G63135	AT5G63135	unknown protein; Has 30201 Blast hits to 17322 proteins in 780 species: Archae - 12; Bacteria - 1396; Metazoa - 17338; Fungi - 3422; Plants - 5037; Viruses - 0; Other Eukaryotes - 2996 (source: NCBI BLink).	0.520835	0.229895	0.788171	0.0518448	0.739868	0.466123	TRUE
3	247378_at	T	F	AT5G63120	AT5G63120	P-loop containing nucleoside triphosphate hydrolases superfamily protein	0.773079	0.678876	0.158552	0.153048	0.535374	0.459786	TRUE
3	247383_at	T	F	AT5G63410	AT5G63410	Leucine-rich repeat protein kinase family protein	0.58793	0.506668	0.102138	0.0255058	0.665011	0.377451	FALSE
3	247386_at	T	T	AT5G63420	emb2746	RNA-metabolising metallo-beta-lactamase family protein	0.51121	0.183744	0.657059	0.332549	0.887258	0.514364	TRUE
3	247396_at	T	F	AT5G62930	AT5G62930	SGNH hydrolase-type esterase superfamily protein	0.729447	0.358693	0.567995	0.135895	0.921055	0.542617	TRUE
3	247398_at	T	F	AT5G62950	AT5G62950	RNA polymerase II, Rpb4, core protein	0.185609	0.351662	0.685109	0.520922	0.700208	0.488702	TRUE
3	247404_at	T	F	AT5G62890	AT5G62890	Xanthine/uracil permease family protein	0.580608	0.184292	0.668475	0.136215	0.910189	0.495956	TRUE
3	247414_at	T	F	AT5G63050	EMB2759	embryo defective 2759	0.556839	0.101399	0.744117	0.272106	0.934452	0.521783	TRUE
3	247420_at	T	F	AT5G63100	AT5G63100	S-adenosyl-L-methionine-dependent methyltransferases superfamily protein	0.0307942	0.299685	0.846052	0.504429	0.629059	0.462004	TRUE
3	247432_at	T	F	AT5G62500	ATEB1B|ATEB1|EB1B	end binding protein 1B	0.537965	0.231485	0.832812	0.023994	0.776556	0.480563	TRUE
3	247434_at	T	F	AT5G62575	AT5G62575	unknown protein; FUNCTIONS IN: molecular_function unknown; INVOLVED IN: biological_process unknown; LOCATED IN: mitochondrion; EXPRESSED IN: 25 plant structures; EXPRESSED DURING: 15 growth stages; BEST Arabidopsis thaliana protein match is: unknown protein (TAIR:AT3G47833.1); Has 30201 Blast hits to 17322 proteins in 780 species: Archae - 12; Bacteria - 1396; Metazoa - 17338; Fungi - 3422; Plant…	0.708004	0.207345	0.678806	0.0690064	0.914136	0.515459	TRUE
3	247440_at	T	F	AT5G62680	AT5G62680	Major facilitator superfamily protein	0.624577	0.35495	0.575607	0.180189	0.897263	0.526517	TRUE
3	247441_at	T	F	AT5G62710	AT5G62710	Leucine-rich repeat protein kinase family protein	0.574973	0.260965	0.61826	0.233347	0.915023	0.520513	TRUE
3	247442_s_at	F	NA	AT5G62700	TUB3	tubulin beta chain 3	0.570626	0.201371	0.703941	0.182355	0.94054	0.519767	TRUE
3	247448_at	T	F	AT5G62770	AT5G62770	Protein of unknown function (DUF1645)	0.517608	0.250832	0.684386	0.292658	0.8425	0.517597	TRUE
3	247456_at	T	F	AT5G62160	AtZIP12|ZIP12	zinc transporter 12 precursor	0.175127	0.0936174	0.523592	0.513734	0.724368	0.406088	FALSE
3	247468_at	T	T	AT5G62000	ARF2|ARF1-BP|ORE14|HSS	auxin response factor 2	0.716347	0.442856	0.553316	0.333574	0.763835	0.561986	TRUE
3	247480_at	T	F	AT5G62390	ATBAG7|BAG7	BCL-2-associated athanogene 7	0.552608	0.201116	0.731983	0.219108	0.915935	0.52415	TRUE
3	247494_at	T	F	AT5G61790	CNX1|ATCNX1	calnexin 1	0.732568	0.439223	0.605003	0.0412999	0.919165	0.547452	TRUE
3	247496_at	T	F	AT5G61840	GUT1	Exostosin family protein	0.591115	0.257014	0.775179	0.0471754	0.87553	0.509203	TRUE
3	247498_at	T	F	AT5G61810	AT5G61810	Mitochondrial substrate carrier family protein	0.883312	0.665287	0.133394	0.136589	0.700901	0.503897	TRUE
3	247510_at	T	F	AT5G62030	AT5G62030	diphthamide synthesis DPH2 family protein	0.736528	0.331917	0.57641	0.103347	0.85621	0.520883	TRUE
3	247511_at	T	F	AT5G62040	AT5G62040	PEBP (phosphatidylethanolamine-binding protein) family protein	0.730854	0.417522	0.613654	0.0521503	0.860898	0.535016	TRUE
3	247512_at	T	F	AT5G61720	AT5G61720	Protein of unknown function (DUF1216)	0.0283404	0.335273	0.646185	0.61273	0.575046	0.439515	FALSE
3	247513_at	T	F	AT5G61510	AT5G61510	GroES-like zinc-binding alcohol dehydrogenase family protein	0.619748	0.26584	0.777313	0.082656	0.716267	0.492365	TRUE
3	247514_at	T	F	AT5G61640	PMSR1|ATMSRA1	peptidemethionine sulfoxide reductase 1	0.0410938	0.297546	0.543756	0.638817	0.52862	0.409966	FALSE
3	247524_at	T	F	AT5G61440	ACHT5	atypical CYS HIS rich thioredoxin 5	0.883856	0.609675	0.34381	0.211409	0.681885	0.546127	TRUE
3	247534_at	T	F	AT5G61580	PFK4	phosphofructokinase 4	0.480265	0.658491	0.535852	0.511585	0.0611658	0.449472	FALSE
3	247541_at	T	F	AT5G61660	AT5G61660	glycine-rich protein	0.655809	0.241267	0.623833	0.195531	0.95163	0.533614	TRUE
3	247543_at	T	F	AT5G61600	ERF104	ethylene response factor 104	0.799675	0.512255	0.367835	0.0845989	0.818962	0.516665	TRUE
3	247550_at	T	F	AT5G61370	AT5G61370	Pentatricopeptide repeat (PPR) superfamily protein	0.831887	0.65646	0.0372614	0.0862901	0.645883	0.451556	FALSE
3	247551_at	T	F	AT5G60980	AT5G60980	Nuclear transport factor 2 (NTF2) family protein with RNA binding (RRM-RBD-RNP motifs) domain	0.553402	0.189942	0.790823	0.157912	0.900341	0.518484	TRUE
3	247553_at	T	F	AT5G60910	FUL|AGL8	AGAMOUS-like 8	0.628211	0.374231	0.541827	0.17878	0.859707	0.516551	TRUE
3	247556_at	T	F	AT5G61040	AT5G61040	unknown protein; BEST Arabidopsis thaliana protein match is: unknown protein (TAIR:AT5G08010.1); Has 1807 Blast hits to 1807 proteins in 277 species: Archae - 0; Bacteria - 0; Metazoa - 736; Fungi - 347; Plants - 385; Viruses - 0; Other Eukaryotes - 339 (source: NCBI BLink).	0.758987	0.368746	0.615062	0.0485863	0.842618	0.5268	TRUE
3	247563_at	T	F	AT5G61130	PDCB1	plasmodesmata callose-binding protein 1	0.235006	0.553664	0.786615	0.578725	0.388291	0.50846	TRUE
3	247565_at	T	F	AT5G61150	VIP4	leo1-like family protein	0.625872	0.346555	0.675934	0.095406	0.872328	0.523219	TRUE
3	247566_at	T	F	AT5G61170	AT5G61170	Ribosomal protein S19e family protein	0.531624	0.124849	0.836488	0.0253783	0.791397	0.461947	TRUE
3	247577_at	T	F	AT5G61290	AT5G61290	Flavin-binding monooxygenase family protein	0.644603	0.365059	0.565621	0.0190756	0.801845	0.479241	TRUE
3	247585_at	T	F	AT5G60680	AT5G60680	Protein of unknown function, DUF584	0.730635	0.236297	0.534471	0.103589	0.825174	0.486033	TRUE
3	247589_at	T	F	AT5G60690	IFL|REV|IFL1	Homeobox-leucine zipper family protein / lipid-binding START domain-containing protein	0.603476	0.338459	0.544403	0.0420549	0.766824	0.459043	TRUE
3	247593_at	T	F	AT5G60790	GCN1|ATGCN1	ABC transporter family protein	0.591905	0.745982	0.593226	0.439745	0.0450179	0.483175	TRUE
3	247597_at	T	F	AT5G60860	AtRABA1f|RABA1f	RAB GTPase homolog A1F	0.595011	0.26735	0.724069	0.168697	0.872172	0.52546	TRUE
3	247601_at	T	F	AT5G60850	OBP4	OBF binding protein 4	0.728068	0.293997	0.623748	0.0152977	0.762936	0.484809	TRUE
3	247602_at	T	F	AT5G60900	RLK1	receptor-like protein kinase 1	0.68782	0.226943	0.60339	0.0053575	0.778756	0.460453	TRUE
3	247606_at	T	F	AT5G61000	ATRPA70D|RPA70D	Replication factor-A protein 1-related	0.764975	0.541155	0.227347	0.229971	0.611145	0.474919	TRUE
3	247625_at	T	F	AT5G60200	TMO6	TARGET OF MONOPTEROS 6	0.646531	0.298323	0.711097	0.181559	0.924461	0.552394	TRUE
3	247636_at	T	F	AT5G60570	AT5G60570	Galactose oxidase/kelch repeat superfamily protein	0.604511	0.251733	0.765773	0.149178	0.895036	0.533246	TRUE
3	247642_at	T	F	AT5G60590	AT5G60590	DHBP synthase RibB-like alpha/beta domain	0.836237	0.501493	0.280553	0.139547	0.82247	0.51606	TRUE
3	247649_at	T	F	AT5G60030	AT5G60030	unknown protein; BEST Arabidopsis thaliana protein match is: unknown protein (TAIR:AT1G75335.1); Has 1807 Blast hits to 1807 proteins in 277 species: Archae - 0; Bacteria - 0; Metazoa - 736; Fungi - 347; Plants - 385; Viruses - 0; Other Eukaryotes - 339 (source: NCBI BLink).	0.655807	0.786872	0.353203	0.649569	0.126923	0.514475	TRUE
3	247654_at	T	F	AT5G59850	AT5G59850	Ribosomal protein S8 family protein	0.572273	0.0961448	0.812266	0.100651	0.896768	0.495621	TRUE
3	247658_at	T	F	AT5G59880	ADF3	actin depolymerizing factor 3	0.581902	0.213521	0.753069	0.0872626	0.87297	0.501745	TRUE
3	247663_at	T	F	AT5G60110	APUM18|PUM18	pumilio 18	0.58215	0.666534	0.327756	0.567686	0.147601	0.458345	TRUE
3	247668_at	T	F	AT5G60100	PRR3|APRR3	pseudo-response regulator 3	0.819082	0.694086	0.02295	0.0638205	0.622382	0.444464	FALSE
3	247672_at	T	F	AT5G60220	TET4	tetraspanin4	0.688321	0.577221	0.309769	0.0738482	0.775536	0.484939	TRUE
3	247683_at	T	F	AT5G59660	AT5G59660	Leucine-rich repeat protein kinase family protein	0.0158395	0.391727	0.721008	0.525804	0.540941	0.439064	FALSE
3	247686_at	T	F	AT5G59700	AT5G59700	Protein kinase superfamily protein	0.615951	0.290599	0.65526	0.227718	0.90593	0.539092	TRUE
3	247695_at	T	F	AT5G59710	AtVIP2|VIP2	VIRE2 interacting protein 2	0.108467	0.405182	0.801447	0.592046	0.512783	0.483985	TRUE
3	247703_at	T	F	AT5G59560	SRR1	sensitivity to red light reduced protein (SRR1)	0.554344	0.0315763	0.653909	0.271819	0.862426	0.474815	TRUE
3	247706_at	T	F	AT5G59480	AT5G59480	Haloacid dehalogenase-like hydrolase (HAD) superfamily protein	0.679557	0.36484	0.538698	0.168394	0.920574	0.534413	TRUE
3	247720_at	T	F	AT5G59290	ATUXS3|UXS3	UDP-glucuronic acid decarboxylase 3	0.521178	0.272515	0.599393	0.117549	0.807572	0.463641	TRUE
3	247722_at	T	F	AT5G59150	RABA2D|ATRABA2D|ATRAB-A2D	RAB GTPase homolog A2D	0.585075	0.218252	0.58643	0.21301	0.85306	0.491165	TRUE
3	247725_at	T	F	AT5G59410	AT5G59410	Rab5-interacting family protein	0.577386	0.160435	0.554187	0.212357	0.842796	0.469432	TRUE
3	247734_at	T	F	AT5G59400	AT5G59400	FUNCTIONS IN: molecular_function unknown; INVOLVED IN: biological_process unknown; LOCATED IN: chloroplast; EXPRESSED IN: 23 plant structures; EXPRESSED DURING: 13 growth stages; BEST Arabidopsis thaliana protein match is: PGR5-like B (TAIR:AT4G11960.1); Has 97 Blast hits to 97 proteins in 19 species: Archae - 0; Bacteria - 0; Metazoa - 0; Fungi - 0; Plants - 97; Viruses - 0; Other Eukaryotes - 0…	0.610605	0.171125	0.789457	0.180166	0.927942	0.535859	TRUE
3	247741_at	T	F	AT5G58960	GIL1	Plant protein of unknown function (DUF641)	0.296272	0.559395	0.684645	0.540051	0.238607	0.463794	TRUE
3	247742_at	T	F	AT5G58980	AT5G58980	Neutral/alkaline non-lysosomal ceramidase	0.520758	0.0750878	0.567698	0.306595	0.850661	0.46416	TRUE
3	247748_at	T	F	AT5G58920	AT5G58920	unknown protein; Has 1807 Blast hits to 1807 proteins in 277 species: Archae - 0; Bacteria - 0; Metazoa - 736; Fungi - 347; Plants - 385; Viruses - 0; Other Eukaryotes - 339 (source: NCBI BLink).	0.207379	0.347469	0.716055	0.543694	0.643565	0.491632	TRUE
3	247750_at	T	F	AT5G58950	AT5G58950	Protein kinase superfamily protein	0.0564058	0.315049	0.698908	0.572928	0.624838	0.453626	FALSE
3	247761_at	T	F	AT5G59160	PPO|TOPP2	type one serine/threonine protein phosphatase 2	0.509442	0.19253	0.803731	0.0141473	0.730198	0.45001	FALSE
3	247762_at	T	F	AT5G59170	AT5G59170	Proline-rich extensin-like family protein	0.0430563	0.312945	0.774627	0.543185	0.646439	0.464051	TRUE
3	247771_at	T	F	AT5G58590	RANBP1	RAN binding protein 1	0.639042	0.289174	0.670986	0.14947	0.893857	0.528506	TRUE
3	247777_at	T	F	AT5G58740	AT5G58740	HSP20-like chaperones superfamily protein	0.617226	0.18589	0.756402	0.183773	0.923412	0.533341	TRUE
3	247782_at	T	F	AT5G58790	AT5G58790	unknown protein; Has 30201 Blast hits to 17322 proteins in 780 species: Archae - 12; Bacteria - 1396; Metazoa - 17338; Fungi - 3422; Plants - 5037; Viruses - 0; Other Eukaryotes - 2996 (source: NCBI BLink).	0.634648	0.232233	0.633396	0.0797616	0.858002	0.487608	TRUE
3	247786_at	T	F	AT5G58600	TBL44|PMR5	Plant protein of unknown function (DUF828)	0.909944	0.757486	0.0128925	0.267806	0.521113	0.493848	TRUE
3	247793_at	T	F	AT5G58650	PSY1	plant peptide containing sulfated tyrosine 1	0.647224	0.211718	0.517098	0.26825	0.665071	0.461872	TRUE
3	247798_at	T	F	AT5G58830	AT5G58830	Subtilisin-like serine endopeptidase family protein	0.0718846	0.139084	0.552433	0.53471	0.648129	0.389248	FALSE
3	247806_at	T	F	AT5G58270	ATATM3|STA1|ATM3	ABC transporter of the mitochondrion 3	0.0873384	0.288821	0.806887	0.562604	0.721345	0.493399	TRUE
3	247808_at	T	F	AT5G58190	ECT10	evolutionarily conserved C-terminal region 10	0.506514	0.216366	0.812486	0.0215191	0.732918	0.457961	TRUE
3	247817_at	T	F	AT5G58375	AT5G58375	Methyltransferase-related protein	0.565573	0.18337	0.755424	0.263892	0.926188	0.538889	TRUE
3	247819_at	T	F	AT5G58350	ZIK2|WNK4	with no lysine (K) kinase 4	0.722345	0.500587	0.38479	0.109248	0.872515	0.517897	TRUE
3	247827_at	T	F	AT5G58500	LSH5	Protein of unknown function (DUF640)	0.505238	0.124578	0.632931	0.202896	0.859768	0.465082	TRUE
3	247829_at	T	F	AT5G58520	AT5G58520	Protein kinase superfamily protein	0.744792	0.550346	0.179601	0.143185	0.685287	0.460642	TRUE
3	247836_at	T	F	AT5G57860	AT5G57860	Ubiquitin-like superfamily protein	0.54433	0.0260187	0.506912	0.165648	0.683084	0.385199	FALSE
3	247837_at	T	F	AT5G57840	AT5G57840	HXXXD-type acyl-transferase family protein	0.518677	0.141887	0.725948	0.221064	0.898439	0.501203	TRUE
3	247840_at	T	F	AT5G58020	AT5G58020	unknown protein; CONTAINS InterPro DOMAIN/s: Protein of unknown function DUF602 (InterPro:IPR006735); Has 385 Blast hits to 385 proteins in 189 species: Archae - 0; Bacteria - 0; Metazoa - 153; Fungi - 117; Plants - 50; Viruses - 0; Other Eukaryotes - 65 (source: NCBI BLink).	0.543427	0.528521	0.0934124	0.0447309	0.588884	0.359795	FALSE
3	247842_at	T	F	AT5G58030	AT5G58030	Transport protein particle (TRAPP) component	0.0578434	0.460062	0.817066	0.513919	0.638408	0.49746	TRUE
3	247843_at	T	F	AT5G58050	SVL4	SHV3-like 4	0.235759	0.0692522	0.515682	0.524491	0.700246	0.409086	FALSE
3	247845_at	T	F	AT5G58090	AT5G58090	O-Glycosyl hydrolases family 17 protein	0.514079	0.50928	0.403252	0.0756328	0.660496	0.432548	FALSE
3	247847_at	T	F	AT5G58110	AT5G58110	chaperone binding;ATPase activators	0.631453	0.272409	0.709745	0.157734	0.928408	0.53995	TRUE
3	247852_at	T	F	AT5G58060	ATYKT61|YKT61|ATGP1	SNARE-like superfamily protein	0.688097	0.198241	0.561911	0.0241141	0.871336	0.46874	TRUE
3	247854_at	T	F	AT5G58200	AT5G58200	Calcineurin-like metallo-phosphoesterase superfamily protein	0.669346	0.152868	0.528617	0.241661	0.866108	0.49172	TRUE
3	247856_at	T	F	AT5G58300	AT5G58300	Leucine-rich repeat protein kinase family protein	0.671698	0.373107	0.67227	0.0342648	0.882351	0.526738	TRUE
3	247863_at	T	F	AT5G57900	SKIP1	SKP1 interacting partner 1	0.620156	0.17727	0.741254	0.229206	0.899807	0.533539	TRUE
3	247864_s_at	F	NA	AT1G25220	WEI7|ASB1|TRP4	anthranilate synthase beta subunit 1	0.61675	0.504404	0.0684115	0.196685	0.569339	0.391118	FALSE
3	247870_at	T	F	AT5G57580	AT5G57580	Calmodulin-binding protein	0.533172	0.293703	0.745102	0.0334353	0.762782	0.473639	TRUE
3	247875_at	T	F	AT5G57720	AT5G57720	AP2/B3-like transcriptional factor family protein	0.649825	0.37714	0.605596	0.0968685	0.887677	0.523421	TRUE
3	247877_at	T	F	AT5G57740	XBAT32	XB3 ortholog 2 in Arabidopsis thaliana	0.543415	0.142891	0.792506	0.26882	0.889914	0.527509	TRUE
3	247881_at	T	F	AT5G57700	AT5G57700	BNR/Asp-box repeat family protein	0.590691	0.186042	0.749072	0.0830915	0.894728	0.500725	TRUE
3	247882_at	T	F	AT5G57785	AT5G57785	unknown protein; Has 30201 Blast hits to 17322 proteins in 780 species: Archae - 12; Bacteria - 1396; Metazoa - 17338; Fungi - 3422; Plants - 5037; Viruses - 0; Other Eukaryotes - 2996 (source: NCBI BLink).	0.691937	0.500024	0.000541383	0.0855554	0.578435	0.371299	FALSE
3	247921_at	T	F	AT5G57660	ATCOL5|COL5	CONSTANS-like 5	0.743518	0.349505	0.514748	0.0813852	0.914013	0.520634	TRUE
3	247924_at	T	F	AT5G57655	AT5G57655	xylose isomerase family protein	0.00105729	0.278267	0.573644	0.583442	0.652659	0.417814	FALSE
3	247930_at	T	F	AT5G57060	AT5G57060	FUNCTIONS IN: molecular_function unknown; INVOLVED IN: defense response to Gram-negative bacterium, cytolysis; LOCATED IN: integral to membrane; EXPRESSED IN: 22 plant structures; EXPRESSED DURING: 13 growth stages; CONTAINS InterPro DOMAIN/s: Channel forming colicin, C-terminal cytotoxic (InterPro:IPR000293); BEST Arabidopsis thaliana protein match is: Ribosomal protein L18ae family (TAIR:AT4G26…	0.532015	0.814922	0.305798	0.576722	0.076834	0.461258	TRUE
3	247932_at	T	F	AT5G56920	AT5G56920	Cystatin/monellin superfamily protein	0.515065	0.2439	0.512623	0.0976343	0.660286	0.405902	FALSE
3	247935_at	T	F	AT5G56940	AT5G56940	Ribosomal protein S16 family protein	0.51522	0.0595224	0.836648	0.205746	0.901766	0.50378	TRUE
3	247942_at	T	F	AT5G57120	AT5G57120	FUNCTIONS IN: molecular_function unknown; INVOLVED IN: biological_process unknown; LOCATED IN: nucleolus; EXPRESSED IN: 21 plant structures; EXPRESSED DURING: 13 growth stages; CONTAINS InterPro DOMAIN/s: LisH dimerisation motif (InterPro:IPR006594), SRP40, C-terminal (InterPro:IPR007718); Has 101969 Blast hits to 55488 proteins in 2506 species: Archae - 424; Bacteria - 13843; Metazoa - 37674; Fu…	0.619071	0.80353	0.254699	0.539556	0.145053	0.472382	TRUE
3	247952_at	T	F	AT5G57250	AT5G57250	Pentatricopeptide repeat (PPR) superfamily protein	0.184745	0.537063	0.773795	0.578115	0.456994	0.506142	TRUE
3	247954_at	T	F	AT5G56870	BGAL4	beta-galactosidase 4	0.609618	0.50942	0.196804	0.121697	0.715958	0.430699	FALSE
3	247957_at	T	F	AT5G57050	ABI2|AtABI2	Protein phosphatase 2C family protein	0.735447	0.638684	0.00307316	0.184547	0.621562	0.436663	FALSE
3	247966_at	T	F	AT5G56610	AT5G56610	Phosphotyrosine protein phosphatases superfamily protein	0.629427	0.254589	0.594068	0.0894755	0.877807	0.489073	TRUE
3	247972_at	T	F	AT5G56740	HAC07|HAC7|HAG2|HAG02	histone acetyltransferase of the GNAT family 2	0.569961	0.618428	0.182008	0.00494018	0.519739	0.379015	FALSE
3	247974_at	T	F	AT5G56780	ET2|ATET2	effector of transcription2	0.512146	0.120963	0.729298	0.292337	0.834328	0.497814	TRUE
3	247978_at	T	F	AT5G56710	AT5G56710	Ribosomal protein L31e family protein	0.521558	0.107243	0.809206	0.226628	0.904754	0.513878	TRUE
3	247986_at	T	F	AT5G56880	AT5G56880	unknown protein; Has 9 Blast hits to 9 proteins in 5 species: Archae - 0; Bacteria - 0; Metazoa - 0; Fungi - 0; Plants - 9; Viruses - 0; Other Eukaryotes - 0 (source: NCBI BLink).	0.528933	0.0994168	0.644567	0.0273238	0.554244	0.370897	FALSE
3	247992_at	T	F	AT5G56520	AT5G56520	unknown protein; BEST Arabidopsis thaliana protein match is: unknown protein (TAIR:AT1G55365.1); Has 30201 Blast hits to 17322 proteins in 780 species: Archae - 12; Bacteria - 1396; Metazoa - 17338; Fungi - 3422; Plants - 5037; Viruses - 0; Other Eukaryotes - 2996 (source: NCBI BLink).	0.663602	0.620634	0.211877	0.275249	0.582645	0.470801	TRUE
3	247993_at	T	F	AT5G56130	AtTEX1|TEX1|THO3	Transducin/WD40 repeat-like superfamily protein	0.622057	0.602196	0.209588	0.117146	0.643317	0.438861	FALSE
3	248001_at	T	F	AT5G55990	ATCBL2|CBL2	calcineurin B-like protein 2	0.895571	0.638508	0.22969	0.0679057	0.810102	0.528355	TRUE
3	248003_at	T	F	AT5G56220	AT5G56220	P-loop containing nucleoside triphosphate hydrolases superfamily protein	0.5741	0.169016	0.726292	0.180314	0.932112	0.516367	TRUE
3	248007_at	T	F	AT5G56260	AT5G56260	Ribonuclease E inhibitor RraA/Dimethylmenaquinone methyltransferase	0.430519	0.598826	0.600183	0.55645	0.139581	0.465112	TRUE
3	248037_at	T	F	AT5G55930	OPT1|ATOPT1	oligopeptide transporter 1	0.0420605	0.372867	0.856077	0.507478	0.643403	0.484377	TRUE
3	248041_at	T	F	AT5G55940	emb2731	Uncharacterised protein family (UPF0172)	0.528693	0.150777	0.864328	0.0878321	0.865057	0.499338	TRUE
3	248042_at	T	F	AT5G55960	AT5G55960	unknown protein; CONTAINS InterPro DOMAIN/s: Uncharacterised protein family UPF0118 (InterPro:IPR002549); Has 30201 Blast hits to 17322 proteins in 780 species: Archae - 12; Bacteria - 1396; Metazoa - 17338; Fungi - 3422; Plants - 5037; Viruses - 0; Other Eukaryotes - 2996 (source: NCBI BLink).	0.827872	0.608825	0.0623693	0.17762	0.614655	0.458268	TRUE
3	248046_at	T	F	AT5G56040	AT5G56040	Leucine-rich receptor-like protein kinase family protein	0.805326	0.579988	0.392393	0.00541817	0.869007	0.530427	TRUE
3	248050_at	T	F	AT5G56100	AT5G56100	glycine-rich protein / oleosin	0.503155	0.667692	0.628535	0.482646	0.167783	0.489962	TRUE
3	248051_at	T	F	AT5G56110	MS188|AtMYB103|MYB103|ATMYB80	myb domain protein 103	0.507153	0.000663321	0.539434	0.332955	0.642515	0.404544	FALSE
3	248061_at	T	F	AT5G55340	AT5G55340	MBOAT (membrane bound O-acyl transferase) family protein	0.642161	0.312219	0.53604	0.1086	0.778202	0.475444	TRUE
3	248062_at	T	F	AT5G55450	AT5G55450	Bifunctional inhibitor/lipid-transfer protein/seed storage 2S albumin superfamily protein	0.579214	0.224226	0.699529	0.264064	0.903344	0.534075	TRUE
3	248063_at	T	F	AT5G55550	AT5G55550	RNA-binding (RRM/RBD/RNP motifs) family protein	0.513516	0.131732	0.713123	0.277613	0.902632	0.507723	TRUE
3	248073_at	T	F	AT5G55720	AT5G55720	Pectin lyase-like superfamily protein	0.549131	0.139122	0.797409	0.194829	0.876957	0.51149	TRUE
3	248082_at	T	F	AT5G55400	AT5G55400	Actin binding Calponin homology (CH) domain-containing protein	0.880759	0.658996	0.234395	0.0246663	0.771844	0.514132	TRUE
3	248083_at	NA	NA	NA	NA	NA	0.601768	0.280371	0.585477	0.303233	0.896331	0.533436	TRUE
3	248084_at	T	F	AT5G55470	ATNHX3|NHX3	Na+/H+ (sodium hydrogen) exchanger 3	0.516404	0.177488	0.757341	0.168058	0.80177	0.484212	TRUE
3	248087_at	T	F	AT5G55060	AT5G55060	unknown protein; FUNCTIONS IN: molecular_function unknown; INVOLVED IN: biological_process unknown; LOCATED IN: cellular_component unknown; EXPRESSED IN: 25 plant structures; EXPRESSED DURING: 15 growth stages; BEST Arabidopsis thaliana protein match is: unknown protein (TAIR:AT5G58510.1); Has 223 Blast hits to 218 proteins in 80 species: Archae - 0; Bacteria - 2; Metazoa - 117; Fungi - 6; Plants…	0.50491	0.169153	0.819023	0.17651	0.850912	0.504102	TRUE
3	248099_at	T	F	AT5G55300	MGO1|TOP1ALPHA|TOP1	DNA topoisomerase I alpha	0.808415	0.560578	0.264731	0.0451844	0.788891	0.49356	TRUE
3	248106_at	T	F	AT5G55100	AT5G55100	SWAP (Suppressor-of-White-APricot)/surp domain-containing protein	0.588947	0.121109	0.632157	0.153239	0.608081	0.420707	FALSE
3	248108_at	T	F	AT5G55130	SIR1|CNX5	co-factor for nitrate, reductase and xanthine dehydrogenase 5	0.603021	0.246098	0.65164	0.109454	0.950282	0.512099	TRUE
3	248115_at	T	F	AT5G54870	AT5G54870	unknown protein; FUNCTIONS IN: molecular_function unknown; INVOLVED IN: biological_process unknown; LOCATED IN: vacuole; EXPRESSED IN: 24 plant structures; EXPRESSED DURING: 15 growth stages; BEST Arabidopsis thaliana protein match is: unknown protein (TAIR:AT4G27020.1); Has 1807 Blast hits to 1807 proteins in 277 species: Archae - 0; Bacteria - 0; Metazoa - 736; Fungi - 347; Plants - 385; Viruse…	0.720619	0.450949	0.606057	0.04862	0.833419	0.531933	TRUE
3	248116_at	T	F	AT5G55020	ATMYB120|MYB120	myb domain protein 120	0.540066	0.213155	0.591133	0.137548	0.747635	0.445907	FALSE
3	248117_at	T	F	AT5G55000	FIP2	potassium channel tetramerisation domain-containing protein / pentapeptide repeat-containing protein	0.617102	0.264978	0.6381	0.153986	0.885903	0.512014	TRUE
3	248120_at	T	F	AT5G54540	AT5G54540	Uncharacterised conserved protein (UCP012943)	0.10554	0.317807	0.799206	0.504243	0.657666	0.476892	TRUE
3	248125_at	T	F	AT5G54740	SESA5	seed storage albumin 5	0.148495	0.105271	0.633685	0.577792	0.635548	0.420158	FALSE
3	248130_at	T	F	AT5G54790	AT5G54790	unknown protein; BEST Arabidopsis thaliana protein match is: unknown protein (TAIR:AT1G50930.1); Has 53 Blast hits to 53 proteins in 10 species: Archae - 0; Bacteria - 0; Metazoa - 0; Fungi - 0; Plants - 53; Viruses - 0; Other Eukaryotes - 0 (source: NCBI BLink).	0.503188	0.134028	0.612476	0.207826	0.799209	0.451345	FALSE
3	248134_at	T	F	AT5G54860	AT5G54860	Major facilitator superfamily protein	0.569162	0.206074	0.800752	0.134737	0.885832	0.519312	TRUE
3	248139_at	T	F	AT5G54970	AT5G54970	unknown protein; BEST Arabidopsis thaliana protein match is: unknown protein (TAIR:AT4G26960.1); Has 1807 Blast hits to 1807 proteins in 277 species: Archae - 0; Bacteria - 0; Metazoa - 736; Fungi - 347; Plants - 385; Viruses - 0; Other Eukaryotes - 339 (source: NCBI BLink).	0.592846	0.104689	0.734735	0.0531062	0.719294	0.440934	FALSE
3	248142_at	T	F	AT5G55040	AT5G55040	DNA-binding bromodomain-containing protein	0.626968	0.507785	0.494183	0.0412763	0.795944	0.493231	TRUE
3	248163_at	T	F	AT5G54510	DFL1|GH3.6	Auxin-responsive GH3 family protein	0.688414	0.506823	0.305923	0.0700308	0.797092	0.473657	TRUE
3	248179_at	T	F	AT5G54380	THE1	protein kinase family protein	0.818101	0.808163	0.0578263	0.179933	0.596092	0.492023	TRUE
3	248193_at	T	F	AT5G54080	HGO	homogentisate 1,2-dioxygenase	0.59313	0.194546	0.556476	0.148563	0.82138	0.462819	TRUE
3	248197_at	T	F	AT5G54190	PORA	protochlorophyllide oxidoreductase A	0.586173	0.183566	0.804091	0.179106	0.886844	0.527956	TRUE
3	248198_at	T	F	AT5G54200	AT5G54200	Transducin/WD40 repeat-like superfamily protein	0.683722	0.409891	0.607442	0.112293	0.869732	0.536616	TRUE
3	248200_at	T	F	AT5G54160	ATOMT1|OMT1	O-methyltransferase 1	0.805019	0.748085	0.0410835	0.219573	0.660376	0.494827	TRUE
3	248207_at	T	F	AT5G53970	AT5G53970	Tyrosine transaminase family protein	0.555314	0.241724	0.680203	0.240657	0.885643	0.520708	TRUE
3	248217_at	T	F	AT5G53560	ATB5-A|CB5-E|ATCB5-E|B52	cytochrome B5 isoform E	0.510259	0.0738893	0.767421	0.291273	0.934059	0.51538	TRUE
3	248220_at	T	F	AT5G53540	AT5G53540	P-loop containing nucleoside triphosphate hydrolases superfamily protein	0.708671	0.33584	0.527782	0.242861	0.68619	0.500269	TRUE
3	248228_at	T	F	AT5G53800	AT5G53800	unknown protein; Has 30201 Blast hits to 17322 proteins in 780 species: Archae - 12; Bacteria - 1396; Metazoa - 17338; Fungi - 3422; Plants - 5037; Viruses - 0; Other Eukaryotes - 2996 (source: NCBI BLink).	0.32418	0.106014	0.709385	0.503727	0.853086	0.499278	TRUE
3	248229_at	T	F	AT5G53810	AT5G53810	O-methyltransferase family protein	0.14386	0.50458	0.515008	0.69669	0.497286	0.471485	TRUE
3	248230_at	T	F	AT5G53830	AT5G53830	VQ motif-containing protein	0.624301	0.502555	0.153021	0.069308	0.626071	0.395051	FALSE
3	248232_at	T	F	AT5G53760	MLO11|ATMLO11	Seven transmembrane MLO family protein	0.590243	0.321358	0.642419	0.0787059	0.777736	0.482092	TRUE
3	248236_at	T	F	AT5G53870	ENODL1|AtENODL1	early nodulin-like protein 1	0.807814	0.699572	0.193362	0.14387	0.738946	0.516713	TRUE
3	248237_at	T	F	AT5G53890	AtPSKR2|PSKR2	phytosylfokine-alpha receptor 2	0.214694	0.111492	0.728344	0.530851	0.800337	0.477143	TRUE
3	248238_at	T	F	AT5G53900	AT5G53900	Serine/threonine-protein kinase WNK (With No Lysine)-related	0.907188	0.614977	0.260627	0.214667	0.77821	0.555134	TRUE
3	248239_at	T	F	AT5G53920	AT5G53920	ribosomal protein L11 methyltransferase-related	0.207071	0.18205	0.545007	0.618076	0.766658	0.463772	TRUE
3	248240_at	T	F	AT5G53950	CUC2|ATCUC2|ANAC098	NAC (No Apical Meristem) domain transcriptional regulator superfamily protein	0.237435	0.12153	0.614385	0.591011	0.719276	0.456728	FALSE
3	248259_at	T	F	AT5G53330	AT5G53330	Ubiquitin-associated/translation elongation factor EF1B protein	0.503098	0.154286	0.657257	0.110662	0.760852	0.437231	FALSE
3	248262_at	T	F	AT5G53340	AT5G53340	Galactosyltransferase family protein	0.662366	0.31546	0.639921	0.102726	0.940941	0.532283	TRUE
3	248276_at	T	F	AT5G53550	YSL3|ATYSL3	YELLOW STRIPE like 3	0.583043	0.262516	0.529799	0.290391	0.910583	0.515267	TRUE
3	248277_at	T	F	AT5G52860	AT5G52860	ABC-2 type transporter family protein	0.780336	0.458949	0.514256	0.156954	0.77064	0.536227	TRUE
3	248288_at	T	F	AT5G52840	AT5G52840	NADH-ubiquinone oxidoreductase-related	0.547497	0.0792685	0.808008	0.0974607	0.841577	0.474762	TRUE
3	248292_at	T	F	AT5G53030	AT5G53030	unknown protein; CONTAINS InterPro DOMAIN/s: Protein of unknown function DUF688 (InterPro:IPR007789); BEST Arabidopsis thaliana protein match is: unknown protein (TAIR:AT4G27810.1); Has 1807 Blast hits to 1807 proteins in 277 species: Archae - 0; Bacteria - 0; Metazoa - 736; Fungi - 347; Plants - 385; Viruses - 0; Other Eukaryotes - 339 (source: NCBI BLink).	0.0619975	0.383316	0.745844	0.592677	0.587699	0.474307	TRUE
3	248309_at	T	F	AT5G52540	AT5G52540	Protein of unknown function (DUF819)	0.633941	0.217884	0.693807	0.116609	0.888824	0.510213	TRUE
3	248312_at	T	T	AT5G52580	AT5G52580	RabGAP/TBC domain-containing protein	0.827064	0.655232	0.109613	0.177501	0.645758	0.483034	TRUE
3	248313_at	T	T	AT5G52580	AT5G52580	RabGAP/TBC domain-containing protein	0.775404	0.568369	0.00118755	0.103944	0.61925	0.413631	FALSE
3	248325_at	NA	NA	NA	NA	NA	0.0827262	0.308623	0.747388	0.560179	0.670564	0.473896	TRUE
3	248328_at	T	F	AT5G52660	AT5G52660	Homeodomain-like superfamily protein	0.793493	0.568758	0.0135788	0.0712069	0.570797	0.403567	FALSE
3	248335_at	T	F	AT5G52450	AT5G52450	MATE efflux family protein	0.57468	0.3261	0.577327	0.110698	0.852983	0.488358	TRUE
3	248344_at	T	F	AT5G52280	AT5G52280	Myosin heavy chain-related protein	0.623351	0.270014	0.565223	0.278427	0.912187	0.52984	TRUE
3	248346_at	T	F	AT5G52210	ATGB1|ATARLB1|GB1	GTP-binding protein 1	0.660174	0.286778	0.68011	0.1468	0.917163	0.538205	TRUE
3	248347_at	T	F	AT5G52250	AT5G52250	Transducin/WD40 repeat-like superfamily protein	0.643577	0.70349	0.226315	0.613657	0.0240676	0.442221	FALSE
3	248352_at	T	F	AT5G52300	RD29B|LTI65	CAP160 protein	0.707469	0.650125	0.0763727	0.0960401	0.689822	0.443966	FALSE
3	248359_at	T	F	AT5G52410	AT5G52410	CONTAINS InterPro DOMAIN/s: S-layer homology domain (InterPro:IPR001119); BEST Arabidopsis thaliana protein match is: unknown protein (TAIR:AT5G23890.1); Has 30201 Blast hits to 17322 proteins in 780 species: Archae - 12; Bacteria - 1396; Metazoa - 17338; Fungi - 3422; Plants - 5037; Viruses - 0; Other Eukaryotes - 2996 (source: NCBI BLink).	0.782958	0.567656	0.486591	0.0698216	0.835484	0.548502	TRUE
3	248360_at	T	F	AT5G52430	AT5G52430	hydroxyproline-rich glycoprotein family protein	0.546859	0.252655	0.637901	0.0875569	0.67396	0.439786	FALSE
3	248368_at	T	F	AT5G51950	AT5G51950	Glucose-methanol-choline (GMC) oxidoreductase family protein	0.18793	0.1254	0.713786	0.515196	0.667039	0.44187	FALSE
3	248369_at	T	F	AT5G52040	At-RS41	RNA-binding SR protein At-RS41 subfamily RS	0.603142	0.624294	0.514863	0.178999	0.196199	0.423499	FALSE
3	248378_at	T	F	AT5G51840	AT5G51840	unknown protein; Has 30201 Blast hits to 17322 proteins in 780 species: Archae - 12; Bacteria - 1396; Metazoa - 17338; Fungi - 3422; Plants - 5037; Viruses - 0; Other Eukaryotes - 2996 (source: NCBI BLink).	0.632531	0.296336	0.692108	0.0780925	0.896345	0.519082	TRUE
3	248379_at	T	F	AT5G51700	RAR1|PBS2|ATRAR1|RPR2	protein binding;zinc ion binding	0.542808	0.214422	0.822332	0.052187	0.838807	0.494111	TRUE
3	248410_at	T	F	AT5G51570	AT5G51570	SPFH/Band 7/PHB domain-containing membrane-associated protein family	0.643614	0.717759	0.520209	0.331999	0.107404	0.464197	TRUE
3	248418_at	T	F	AT5G51660	ATCPSF160|CPSF160	cleavage and polyadenylation specificity factor 160	0.705857	0.699539	0.219931	0.307665	0.549199	0.496438	TRUE
3	248420_at	T	F	AT5G51560	AT5G51560	Leucine-rich repeat protein kinase family protein	0.777445	0.765048	0.0966715	0.387566	0.607112	0.526768	TRUE
3	248429_at	T	F	AT5G51770	AT5G51770	Protein kinase superfamily protein	0.606082	0.166403	0.685839	0.21893	0.817828	0.499016	TRUE
3	248434_at	T	F	AT5G51440	AT5G51440	HSP20-like chaperones superfamily protein	0.513846	0.0979721	0.73546	0.206952	0.835325	0.477911	TRUE
3	248440_at	T	F	AT5G51260	AT5G51260	HAD superfamily, subfamily IIIB acid phosphatase	0.849045	0.683771	0.071648	0.0331181	0.658753	0.459267	TRUE
3	248442_at	T	F	AT5G51280	AT5G51280	DEAD-box protein abstrakt, putative	0.560565	0.651166	0.51172	0.190067	0.183415	0.419387	FALSE
3	248451_at	T	F	AT5G51180	AT5G51180	alpha/beta-Hydrolases superfamily protein	0.777944	0.641746	0.067599	0.0545742	0.717215	0.451816	FALSE
3	248457_at	T	F	AT5G51420	AT5G51420	long-chain-alcohol O-fatty-acyltransferase family protein / wax synthase family protein	0.630808	0.516841	0.261146	0.0182809	0.66457	0.418329	FALSE
3	248463_at	T	F	AT5G51130	AT5G51130	S-adenosyl-L-methionine-dependent methyltransferases superfamily protein	0.54818	0.705188	0.564196	0.353967	0.0656124	0.447429	FALSE
3	248467_at	T	F	AT5G50800	AT5G50800	Nodulin MtN3 family protein	0.853371	0.670862	0.139432	0.132085	0.678751	0.4949	TRUE
3	248468_at	T	F	AT5G50750	RGP4	reversibly glycosylated polypeptide 4	0.509989	0.245417	0.504974	0.353398	0.788173	0.48039	TRUE
3	248494_at	T	F	AT5G50770	AtHSD6|HSD6	hydroxysteroid dehydrogenase 6	0.507628	0.195005	0.668612	0.15656	0.802906	0.466142	TRUE
3	248496_at	T	F	AT5G50790	AT5G50790	Nodulin MtN3 family protein	0.632433	0.297931	0.658007	0.147628	0.884404	0.524081	TRUE
3	248497_at	T	F	AT5G50380	EXO70F1|ATEXO70F1	exocyst subunit exo70 family protein F1	0.28182	0.586574	0.751127	0.545259	0.325791	0.498114	TRUE
3	248498_at	T	F	AT5G50390	AT5G50390	Pentatricopeptide repeat (PPR-like) superfamily protein	0.520325	0.100225	0.753061	0.314139	0.852538	0.508058	TRUE
3	248504_at	T	F	AT5G50480	NF-YC6	nuclear factor Y, subunit C6	0.220033	0.0791139	0.510895	0.533227	0.663072	0.401268	FALSE
3	248505_at	T	F	AT5G50360	AT5G50360	unknown protein; BEST Arabidopsis thaliana protein match is: unknown protein (TAIR:AT3G48510.1); Has 1807 Blast hits to 1807 proteins in 277 species: Archae - 0; Bacteria - 0; Metazoa - 736; Fungi - 347; Plants - 385; Viruses - 0; Other Eukaryotes - 339 (source: NCBI BLink).	0.711489	0.681879	0.0323134	0.128724	0.622754	0.435432	FALSE
3	248511_at	T	F	AT5G50375	CPI1	cyclopropyl isomerase	0.516964	0.0878881	0.750993	0.286226	0.928103	0.514035	TRUE
3	248523_s_at	F	NA	AT5G50580	SAE1B|AT-SAE1-2	SUMO-activating enzyme 1B	0.597165	0.816309	0.52816	0.398645	0.0584104	0.479738	TRUE
3	248529_at	T	F	AT5G50000	AT5G50000	Protein kinase superfamily protein	0.764669	0.585937	0.335466	0.133802	0.80827	0.525629	TRUE
3	248531_at	T	F	AT5G49950	AT5G49950	alpha/beta-Hydrolases superfamily protein	0.572298	0.160359	0.843868	0.106845	0.841283	0.504931	TRUE
3	248533_at	T	F	AT5G50020	AT5G50020	DHHC-type zinc finger family protein	0.526493	0.716313	0.547273	0.340445	0.0469367	0.435492	FALSE
3	248537_at	T	F	AT5G50100	AT5G50100	Putative thiol-disulphide oxidoreductase DCC	0.585308	0.270504	0.752529	0.149416	0.888302	0.529212	TRUE
3	248541_at	T	F	AT5G50180	AT5G50180	Protein kinase superfamily protein	0.626412	0.233892	0.708945	0.194521	0.927289	0.538212	TRUE
3	248549_at	T	F	AT5G50310	AT5G50310	Galactose oxidase/kelch repeat superfamily protein	0.521986	0.825212	0.36713	0.674215	0.045067	0.486722	TRUE
3	248554_at	T	F	AT5G50330	AT5G50330	Protein kinase superfamily protein	0.571725	0.204697	0.729172	0.193867	0.918038	0.5235	TRUE
3	248555_at	T	F	AT5G50340	AT5G50340	ATP-dependent peptidases;nucleotide binding;serine-type endopeptidases;DNA helicases;ATP binding;damaged DNA binding;nucleoside-triphosphatases	0.626892	0.534986	0.493497	0.413363	0.504963	0.51474	TRUE
3	248557_at	T	F	AT5G49980	AFB5	auxin F-box protein 5	0.796498	0.749105	0.0723147	0.26397	0.519922	0.480362	TRUE
3	248565_at	T	F	AT5G49710	AT5G49710	unknown protein; BEST Arabidopsis thaliana protein match is: unknown protein (TAIR:AT4G24590.1); Has 35333 Blast hits to 34131 proteins in 2444 species: Archae - 798; Bacteria - 22429; Metazoa - 974; Fungi - 991; Plants - 531; Viruses - 0; Other Eukaryotes - 9610 (source: NCBI BLink).	0.539717	0.161772	0.814426	0.203114	0.896691	0.523144	TRUE
3	248572_at	T	F	AT5G49800	AT5G49800	Polyketide cyclase/dehydrase and lipid transport superfamily protein	0.720808	0.444565	0.616575	0.0679091	0.734568	0.516885	TRUE
3	248584_at	T	F	AT5G49960	AT5G49960	unknown protein; CONTAINS InterPro DOMAIN/s: Protein of unknown function DUF1012 (InterPro:IPR010420); BEST Arabidopsis thaliana protein match is: Protein of unknown function (DUF1012) (TAIR:AT5G02940.1); Has 1807 Blast hits to 1807 proteins in 277 species: Archae - 0; Bacteria - 0; Metazoa - 736; Fungi - 347; Plants - 385; Viruses - 0; Other Eukaryotes - 339 (source: NCBI BLink).	0.592492	0.204519	0.661546	0.280035	0.875145	0.522748	TRUE
3	248585_at	T	F	AT5G49640	AT5G49640	unknown protein; Has 1807 Blast hits to 1807 proteins in 277 species: Archae - 0; Bacteria - 0; Metazoa - 736; Fungi - 347; Plants - 385; Viruses - 0; Other Eukaryotes - 339 (source: NCBI BLink).	0.700473	0.620857	0.0333492	0.0607229	0.634211	0.409923	FALSE
3	248587_at	T	F	AT5G49550	AT5G49550	Putative homolog of mammalian BLOC-1 Subunit 2. Protein - protein interaction with BLOS1.	0.510315	0.798276	0.602868	0.441903	0.0562041	0.481913	TRUE
3	248588_at	T	F	AT5G49540	AT5G49540	Rab5-interacting family protein	0.334854	0.665162	0.748027	0.56597	0.300402	0.522883	TRUE
3	248596_at	T	F	AT5G49330	PFG3|MYB111|ATMYB111	myb domain protein 111	0.51319	0.135145	0.807579	0.248585	0.886475	0.518195	TRUE
3	248599_at	T	F	AT5G49380	AT5G49380	CONTAINS InterPro DOMAIN/s: Protein of unknown function DUF625 (InterPro:IPR006887); BEST Arabidopsis thaliana protein match is: binding (TAIR:AT3G06670.1); Has 1807 Blast hits to 1807 proteins in 277 species: Archae - 0; Bacteria - 0; Metazoa - 736; Fungi - 347; Plants - 385; Viruses - 0; Other Eukaryotes - 339 (source: NCBI BLink).	0.185606	0.242084	0.78439	0.522508	0.666917	0.480301	TRUE
3	248603_at	T	F	AT5G49430	AT5G49430	WD40/YVTN repeat-like-containing domain;Bromodomain	0.153862	0.629607	0.566079	0.607014	0.408581	0.473028	TRUE
3	248605_at	T	F	AT5G49410	AT5G49410	unknown protein; BEST Arabidopsis thaliana protein match is: unknown protein (TAIR:AT1G73940.1); Has 1807 Blast hits to 1807 proteins in 277 species: Archae - 0; Bacteria - 0; Metazoa - 736; Fungi - 347; Plants - 385; Viruses - 0; Other Eukaryotes - 339 (source: NCBI BLink).	0.680513	0.538738	0.065484	0.00359219	0.586026	0.374871	FALSE
3	248608_at	T	F	AT5G49460	ACLB-2	ATP citrate lyase subunit B 2	0.524721	0.17438	0.800819	0.101492	0.875159	0.495314	TRUE
3	248625_at	T	F	AT5G48880	PKT2|PKT1|KAT5	peroxisomal 3-keto-acyl-CoA thiolase 2	0.516604	0.256267	0.570741	0.358755	0.798969	0.500267	TRUE
3	248627_at	T	F	AT5G48950	AT5G48950	Thioesterase superfamily protein	0.507723	0.295106	0.56026	0.221238	0.611648	0.439195	FALSE
3	248629_at	T	F	AT5G48970	AT5G48970	Mitochondrial substrate carrier family protein	0.625038	0.653597	0.174667	0.00373939	0.50137	0.391682	FALSE
3	248648_at	T	F	AT5G49220	AT5G49220	Protein of unknown function (DUF789)	0.517454	0.554139	0.148545	0.571463	0.0203413	0.362388	FALSE
3	248665_at	T	F	AT5G48655	AT5G48655	RING/U-box superfamily protein	0.515616	0.113534	0.731694	0.210358	0.753326	0.464905	TRUE
3	248668_at	T	F	AT5G48720	XRI1|XRI	x-ray induced transcript 1	0.532845	0.242531	0.694545	0.135421	0.811209	0.48331	TRUE
3	248677_at	T	F	AT5G48860	AT5G48860	unknown protein; Has 1807 Blast hits to 1807 proteins in 277 species: Archae - 0; Bacteria - 0; Metazoa - 736; Fungi - 347; Plants - 385; Viruses - 0; Other Eukaryotes - 339 (source: NCBI BLink).	0.0951321	0.155855	0.691496	0.501507	0.639936	0.416785	FALSE
3	248682_at	T	F	AT5G48810	CB5-D|ATB5-B|ATCB5-D|B53	cytochrome B5 isoform D	0.635579	0.259836	0.622104	0.213456	0.937432	0.533681	TRUE
3	248685_at	T	F	AT5G48500	AT5G48500	unknown protein; BEST Arabidopsis thaliana protein match is: unknown protein (TAIR:AT2G10930.1); Has 30201 Blast hits to 17322 proteins in 780 species: Archae - 12; Bacteria - 1396; Metazoa - 17338; Fungi - 3422; Plants - 5037; Viruses - 0; Other Eukaryotes - 2996 (source: NCBI BLink).	0.701861	0.388496	0.622409	0.107349	0.895959	0.543215	TRUE
3	248706_at	T	F	AT5G48530	AT5G48530	unknown protein; FUNCTIONS IN: molecular_function unknown; INVOLVED IN: biological_process unknown; LOCATED IN: mitochondrion; BEST Arabidopsis thaliana protein match is: unknown protein (TAIR:AT3G07440.1); Has 32 Blast hits to 32 proteins in 11 species: Archae - 0; Bacteria - 0; Metazoa - 0; Fungi - 0; Plants - 32; Viruses - 0; Other Eukaryotes - 0 (source: NCBI BLink).	0.561291	0.379099	0.567895	0.157245	0.706317	0.474369	TRUE
3	248711_at	T	F	AT5G48270	AT5G48270	Plant protein of unknown function (DUF868)	0.764283	0.517256	0.171266	0.0591326	0.570867	0.416561	FALSE
3	248718_at	T	F	AT5G47770	FPS1	farnesyl diphosphate synthase 1	0.559728	0.165303	0.773017	0.200958	0.912914	0.522384	TRUE
3	248730_at	T	F	AT5G48050	AT5G48050	CONTAINS InterPro DOMAIN/s: Retrotransposon gag protein (InterPro:IPR005162); BEST Arabidopsis thaliana protein match is: unknown protein (TAIR:AT1G34070.1); Has 1807 Blast hits to 1807 proteins in 277 species: Archae - 0; Bacteria - 0; Metazoa - 736; Fungi - 347; Plants - 385; Viruses - 0; Other Eukaryotes - 339 (source: NCBI BLink).	0.0686906	0.314951	0.520578	0.648073	0.613334	0.433125	FALSE
3	248738_at	T	F	AT5G48020	AT5G48020	2-oxoglutarate (2OG) and Fe(II)-dependent oxygenase superfamily protein	0.726401	0.365983	0.574706	0.01165	0.828584	0.501465	TRUE
3	248749_at	T	F	AT5G47880	ERF1-1	eukaryotic release factor 1-1	0.568161	0.656526	0.552126	0.337767	0.101062	0.443128	FALSE
3	248760_at	T	F	AT5G47570	AT5G47570	unknown protein; Has 30201 Blast hits to 17322 proteins in 780 species: Archae - 12; Bacteria - 1396; Metazoa - 17338; Fungi - 3422; Plants - 5037; Viruses - 0; Other Eukaryotes - 2996 (source: NCBI BLink).	0.639066	0.249063	0.771934	0.0404462	0.876142	0.51533	TRUE
3	248762_at	T	F	AT5G47455	AT5G47455	unknown protein; FUNCTIONS IN: molecular_function unknown; INVOLVED IN: biological_process unknown; LOCATED IN: chloroplast; EXPRESSED IN: 13 plant structures; EXPRESSED DURING: 8 growth stages; BEST Arabidopsis thaliana protein match is: unknown protein (TAIR:AT4G17310.1); Has 147 Blast hits to 147 proteins in 13 species: Archae - 0; Bacteria - 0; Metazoa - 0; Fungi - 0; Plants - 147; Viruses - …	0.575993	0.798209	0.532783	0.35869	0.109233	0.474982	TRUE
3	248767_at	T	F	AT5G47710	AT5G47710	Calcium-dependent lipid-binding (CaLB domain) family protein	0.510096	0.159861	0.737007	0.0141055	0.769574	0.438129	FALSE
3	248769_at	T	F	AT5G47730	AT5G47730	Sec14p-like phosphatidylinositol transfer family protein	0.730964	0.404701	0.655473	0.0944974	0.927796	0.562686	TRUE
3	248774_at	T	F	AT5G47830	AT5G47830	unknown protein; Has 35333 Blast hits to 34131 proteins in 2444 species: Archae - 798; Bacteria - 22429; Metazoa - 974; Fungi - 991; Plants - 531; Viruses - 0; Other Eukaryotes - 9610 (source: NCBI BLink).	0.712626	0.685922	0.210385	0.529937	0.226392	0.473052	TRUE
3	248779_at	T	F	AT5G47720	AT5G47720	Thiolase family protein	0.540053	0.152452	0.727801	0.191548	0.88931	0.500233	TRUE
3	248786_at	T	T	AT5G47400	AT5G47400	unknown protein; FUNCTIONS IN: molecular_function unknown; LOCATED IN: endomembrane system; EXPRESSED IN: 23 plant structures; EXPRESSED DURING: 13 growth stages; Has 1807 Blast hits to 1807 proteins in 277 species: Archae - 0; Bacteria - 0; Metazoa - 736; Fungi - 347; Plants - 385; Viruses - 0; Other Eukaryotes - 339 (source: NCBI BLink).	0.533323	0.673832	0.584808	0.289254	0.115086	0.439261	FALSE
3	248787_at	T	F	AT5G47420	AT5G47420	Tryptophan RNA-binding attenuator protein-like	0.83631	0.527448	0.253502	0.182736	0.697964	0.499592	TRUE
3	248812_at	T	F	AT5G47330	AT5G47330	alpha/beta-Hydrolases superfamily protein	0.2039	0.140457	0.628725	0.635519	0.771777	0.476076	TRUE
3	248819_at	T	F	AT5G47050	AT5G47050	SBP (S-ribonuclease binding protein) family protein	0.707541	0.341539	0.511602	0.0307228	0.83828	0.485937	TRUE
3	248825_at	T	F	AT5G47030	AT5G47030	ATPase, F1 complex, delta/epsilon subunit	0.730505	0.394617	0.606317	0.0921289	0.858836	0.536481	TRUE
3	248827_at	T	F	AT5G47100	CBL9|ATCBL9	calcineurin B-like protein 9	0.529141	0.168775	0.539718	0.212699	0.856835	0.461434	TRUE
3	248835_at	T	F	AT5G47250	AT5G47250	LRR and NB-ARC domains-containing disease resistance protein	0.590724	0.237176	0.709384	0.180095	0.850419	0.51356	TRUE
3	248842_at	T	F	AT5G46850	AT5G46850	unknown protein; Has 1807 Blast hits to 1807 proteins in 277 species: Archae - 0; Bacteria - 0; Metazoa - 736; Fungi - 347; Plants - 385; Viruses - 0; Other Eukaryotes - 339 (source: NCBI BLink).	0.690637	0.26177	0.563448	0.0316279	0.815218	0.47254	TRUE
3	248864_at	T	F	AT5G46760	AT5G46760	Basic helix-loop-helix (bHLH) DNA-binding family protein	0.763776	0.485187	0.546569	0.0674661	0.843618	0.541323	TRUE
3	248868_at	T	F	AT5G46780	AT5G46780	VQ motif-containing protein	0.785961	0.485957	0.556765	0.0473697	0.816402	0.538491	TRUE
3	248870_at	T	F	AT5G46710	AT5G46710	PLATZ transcription factor family protein	0.604482	0.108985	0.507212	0.013032	0.654037	0.37755	FALSE
3	248879_at	T	F	AT5G46180	DELTA-OAT	ornithine-delta-aminotransferase	0.805361	0.577102	0.361148	0.0741578	0.845548	0.532664	TRUE
3	248884_at	T	F	AT5G46030	AT5G46030	unknown protein; CONTAINS InterPro DOMAIN/s: Protein of unknown function DUF701, zinc-binding putative (InterPro:IPR007808); Has 30201 Blast hits to 17322 proteins in 780 species: Archae - 12; Bacteria - 1396; Metazoa - 17338; Fungi - 3422; Plants - 5037; Viruses - 0; Other Eukaryotes - 2996 (source: NCBI BLink).	0.840846	0.545886	0.197997	0.191621	0.717242	0.498719	TRUE
3	248895_at	T	F	AT5G46330	FLS2	Leucine-rich receptor-like protein kinase family protein	0.790572	0.351918	0.64833	0.0439166	0.894262	0.545799	TRUE
3	248903_at	T	F	AT5G46290	KAS1|KAS I	3-ketoacyl-acyl carrier protein synthase I	0.606332	0.54566	0.191459	0.622582	0.148791	0.422965	FALSE
3	248905_at	T	F	AT5G46250	AT5G46250	RNA-binding protein	0.180739	0.227217	0.763631	0.577324	0.731518	0.496086	TRUE
3	248907_at	T	F	AT5G46340	AT5G46340	O-acetyltransferase family protein	0.646225	0.401948	0.516447	0.0713966	0.869481	0.5011	TRUE
3	248928_at	T	F	AT5G45970	ARAC2|ATRAC2|ROP7|ATROP7|RAC2	RAC-like 2	0.520175	0.172158	0.601307	0.128396	0.736753	0.431758	FALSE
3	248937_at	T	F	AT5G45770	RLP55|AtRLP55	receptor like protein 55	0.597172	0.385434	0.557455	0.133406	0.665079	0.467709	TRUE
3	248942_at	T	F	AT5G45480	AT5G45480	Protein of unknown function (DUF594)	0.559337	0.253584	0.707419	0.201052	0.875628	0.519404	TRUE
3	248946_at	T	F	AT5G45530	AT5G45530	Protein of unknown function (DUF594)	0.712227	0.454351	0.565463	0.11391	0.839985	0.537187	TRUE
3	248952_at	T	F	AT5G45410	AT5G45410	unknown protein; BEST Arabidopsis thaliana protein match is: unknown protein (TAIR:AT4G25030.2); Has 124 Blast hits to 124 proteins in 34 species: Archae - 2; Bacteria - 31; Metazoa - 0; Fungi - 0; Plants - 91; Viruses - 0; Other Eukaryotes - 0 (source: NCBI BLink).	0.883124	0.695964	0.2611	0.1303	0.754241	0.544946	TRUE
3	248956_at	T	F	AT5G45610	SUV2	protein dimerizations	0.776378	0.458667	0.528885	0.00122278	0.724363	0.497903	TRUE
3	248966_at	T	F	AT5G45360	AT5G45360	F-box family protein	0.77617	0.506337	0.122436	0.231749	0.568483	0.441035	FALSE
3	248976_at	T	F	AT5G44930	ARAD2	Exostosin family protein	0.543572	0.418287	0.522709	0.0491723	0.68513	0.443774	FALSE
3	248994_at	T	F	AT5G45250	RPS4	Disease resistance protein (TIR-NBS-LRR class) family	0.72191	0.625864	0.207977	0.0281834	0.752412	0.467269	TRUE
3	248995_at	T	T	AT5G45260	RRS1|ATWRKY52|SLH1	Disease resistance protein (TIR-NBS-LRR class)	0.132834	0.200076	0.749667	0.512199	0.726346	0.464224	TRUE
3	249003_at	T	F	AT5G44500	AT5G44500	Small nuclear ribonucleoprotein family protein	0.744688	0.593611	0.0188386	0.685144	0.263455	0.461147	TRUE
3	249024_at	T	F	AT5G44860	AT5G44860	unknown protein; BEST Arabidopsis thaliana protein match is: unknown protein (TAIR:AT4G19950.1); Has 233 Blast hits to 227 proteins in 25 species: Archae - 0; Bacteria - 13; Metazoa - 1; Fungi - 0; Plants - 216; Viruses - 0; Other Eukaryotes - 3 (source: NCBI BLink).	0.787539	0.433906	0.611093	0.0590281	0.883166	0.554946	TRUE
3	249025_at	T	F	AT5G44720	AT5G44720	Molybdenum cofactor sulfurase family protein	0.531515	0.181506	0.613955	0.177099	0.821488	0.465112	TRUE
3	249036_at	T	F	AT5G44200	ATCBP20|CBP20	CAP-binding protein 20	0.571434	0.230885	0.763586	0.0583036	0.864878	0.497817	TRUE
3	249038_at	T	F	AT5G44280	RING1A|ATRING1A	RING 1A	0.853052	0.726046	0.0678504	0.22913	0.619917	0.499199	TRUE
3	249058_at	T	F	AT5G44510	TAO1	target of AVRB operation1	0.520843	0.21283	0.603617	0.229966	0.76745	0.466941	TRUE
3	249065_at	T	F	AT5G44260	AT5G44260	Zinc finger C-x8-C-x5-C-x3-H type family protein	0.509698	0.000943239	0.761721	0.181802	0.882471	0.467327	TRUE
3	249069_at	T	F	AT5G44010	AT5G44010	unknown protein; Has 28 Blast hits to 26 proteins in 11 species: Archae - 0; Bacteria - 0; Metazoa - 0; Fungi - 0; Plants - 28; Viruses - 0; Other Eukaryotes - 0 (source: NCBI BLink).	0.586345	0.356213	0.546027	0.172842	0.720798	0.476445	TRUE
3	249072_at	T	F	AT5G44060	AT5G44060	unknown protein; BEST Arabidopsis thaliana protein match is: unknown protein (TAIR:AT1G04000.1); Has 1807 Blast hits to 1807 proteins in 277 species: Archae - 0; Bacteria - 0; Metazoa - 736; Fungi - 347; Plants - 385; Viruses - 0; Other Eukaryotes - 339 (source: NCBI BLink).	0.908579	0.690177	0.169043	0.169105	0.694988	0.526378	TRUE
3	249077_at	T	F	AT5G43940	ADH2|HOT5|ATGSNOR1|PAR2|GSNOR	GroES-like zinc-binding dehydrogenase family protein	0.824473	0.519468	0.443914	0.154655	0.821491	0.5528	TRUE
3	249091_at	T	F	AT5G43860	ATCLH2|CLH2	chlorophyllase 2	0.820364	0.545083	0.388037	0.0524822	0.833745	0.527942	TRUE
3	249103_at	T	F	AT5G43600	UAH|ATAAH-2	ureidoglycolate amidohydrolase	0.646213	0.555563	0.244625	0.0623408	0.637402	0.429229	FALSE
3	249111_at	T	F	AT5G43770	AT5G43770	proline-rich family protein	0.1533	0.142274	0.606593	0.625767	0.677456	0.441078	FALSE
3	249119_at	T	F	AT5G43720	AT5G43720	Protein of unknown function (DUF2361)	0.706758	0.650761	0.14927	0.0660601	0.527281	0.420026	FALSE
3	249121_at	T	F	AT5G43830	AT5G43830	Aluminium induced protein with YGL and LRDR motifs	0.63764	0.27497	0.672998	0.150406	0.938096	0.534822	TRUE
3	249127_at	T	F	AT5G43500	ATARP9|ARP9	actin-related protein 9	0.572602	0.638498	0.39853	0.569065	0.0939316	0.454525	FALSE
3	249128_at	T	F	AT5G43440	AT5G43440	2-oxoglutarate (2OG) and Fe(II)-dependent oxygenase superfamily protein	0.794899	0.48221	0.599993	0.0245361	0.894002	0.559128	TRUE
3	249130_at	T	F	AT5G43100	AT5G43100	Eukaryotic aspartyl protease family protein	0.106874	0.275238	0.785017	0.519063	0.714175	0.480073	TRUE
3	249139_at	T	F	AT5G43170	AZF3|ZF3	zinc-finger protein 3	0.568707	0.293227	0.630041	0.22595	0.865739	0.516733	TRUE
3	249140_at	T	F	AT5G43190	AT5G43190	Galactose oxidase/kelch repeat superfamily protein	0.859451	0.54104	0.418919	0.10671	0.782344	0.541693	TRUE
3	249148_at	T	F	AT5G43260	AT5G43260	chaperone protein dnaJ-related	0.698234	0.27395	0.752514	0.0594463	0.896774	0.536184	TRUE
3	249163_at	T	F	AT5G42740	AT5G42740	Sugar isomerase (SIS) family protein	0.292567	0.508877	0.687375	0.561964	0.287837	0.467724	TRUE
3	249174_at	T	F	AT5G42900	COR27	cold regulated gene 27	0.793196	0.535126	0.0915368	0.218338	0.579401	0.44352	FALSE
3	249177_at	T	F	AT5G42850	AT5G42850	Thioredoxin superfamily protein	0.706417	0.40798	0.554249	0.126204	0.909308	0.540832	TRUE
3	249178_at	T	F	AT5G42890	SCP2|ATSCP2	sterol carrier protein 2	0.605813	0.222654	0.694671	0.240581	0.949602	0.542664	TRUE
3	249196_at	T	F	AT5G42560	AT5G42560	Abscisic acid-responsive (TB2/DP1, HVA22) family protein	0.622168	0.334392	0.774268	0.0190618	0.841948	0.518368	TRUE
3	249209_at	T	F	AT5G42620	AT5G42620	metalloendopeptidases;zinc ion binding	0.789613	0.687997	0.0512549	0.183017	0.62403	0.467183	TRUE
3	249211_at	T	F	AT5G42680	AT5G42680	Protein of unknown function, DUF617	0.295632	0.503424	0.6806	0.542683	0.389117	0.482291	TRUE
3	249219_at	T	F	AT5G42400	ATXR7|SDG25	SET domain protein 25	0.509906	0.176279	0.74791	0.0958577	0.784269	0.462844	TRUE
3	249228_at	T	F	AT5G42190	SKP1B|ASK2	E3 ubiquitin ligase SCF complex subunit SKP1/ASK1 family protein	0.75999	0.341429	0.545702	0.131432	0.885762	0.532863	TRUE
3	249229_at	T	F	AT5G42090	AT5G42090	Lung seven transmembrane receptor family protein	0.541021	0.17903	0.706727	0.127846	0.929724	0.496869	TRUE
3	249232_at	T	F	AT5G42080	DRP1A|ADL1A|DL1|AG68|RSW9|ADL1	dynamin-like protein	0.792138	0.391864	0.583575	0.0821195	0.848605	0.53966	TRUE
3	249235_at	T	F	AT5G42100	ATBG_PAP|BG_PPAP|ATBG_PPAP	beta-1,3-glucanase_putative	0.107471	0.504697	0.842113	0.544919	0.491903	0.498221	TRUE
3	249240_at	T	F	AT5G42220	AT5G42220	Ubiquitin-like superfamily protein	0.517207	0.216271	0.75068	0.0558732	0.72315	0.452636	FALSE
3	249242_at	T	F	AT5G42250	AT5G42250	Zinc-binding alcohol dehydrogenase family protein	0.0621128	0.208426	0.576826	0.535907	0.505609	0.377776	FALSE
3	249249_at	NA	NA	NA	NA	NA	0.771712	0.653006	0.069996	0.349314	0.558137	0.480433	TRUE
3	249253_at	T	F	AT5G42060	AT5G42060	DEK, chromatin associated protein	0.423522	0.77765	0.60995	0.599455	0.170087	0.516133	TRUE
3	249268_at	T	F	AT5G41685	AT5G41685	Mitochondrial outer membrane translocase complex, subunit Tom7	0.0734449	0.518286	0.855856	0.406426	0.51997	0.474797	TRUE
3	249280_at	NA	NA	NA	NA	NA	0.11406	0.502943	0.566689	0.570303	0.320505	0.4149	FALSE
3	249281_at	T	F	AT5G41940	AT5G41940	Ypt/Rab-GAP domain of gyp1p superfamily protein	0.540319	0.192235	0.721813	0.164811	0.924771	0.50879	TRUE
3	249292_at	T	F	AT5G41150	UVH1|RAD1|ATRAD1	Restriction endonuclease, type II-like superfamily protein	0.537356	0.164263	0.630776	0.226389	0.854922	0.482741	TRUE
3	249293_at	T	F	AT5G41260	AT5G41260	Protein kinase protein with tetratricopeptide repeat domain	0.626018	0.689575	0.507349	0.474833	0.0018401	0.459923	TRUE
3	249297_at	T	F	AT5G41320	AT5G41320	unknown protein; Has 1807 Blast hits to 1807 proteins in 277 species: Archae - 0; Bacteria - 0; Metazoa - 736; Fungi - 347; Plants - 385; Viruses - 0; Other Eukaryotes - 339 (source: NCBI BLink).	0.520407	0.216602	0.586723	0.323852	0.83674	0.496865	TRUE
3	249308_at	T	F	AT5G41350	AT5G41350	RING/U-box superfamily protein	0.0462379	0.442877	0.614669	0.681838	0.505789	0.458282	TRUE
3	249309_at	T	F	AT5G41410	BEL1	POX (plant homeobox) family protein	0.580809	0.189126	0.781516	0.148648	0.837345	0.507489	TRUE
3	249320_at	T	F	AT5G40910	AT5G40910	Disease resistance protein (TIR-NBS-LRR class) family	0.603469	0.501784	0.0163956	0.0666848	0.626643	0.362995	FALSE
3	249337_at	T	F	AT5G41080	AT5G41080	PLC-like phosphodiesterases superfamily protein	0.75582	0.565338	0.441453	0.122105	0.734313	0.523806	TRUE
3	249342_at	T	F	AT5G40660	AT5G40660	ATP12 protein-related	0.555004	0.126562	0.84323	0.153034	0.887754	0.513117	TRUE
3	249353_at	T	F	AT5G40420	OLEO2|OLE2	oleosin 2	0.301306	0.0585496	0.62525	0.502178	0.734933	0.444443	FALSE
3	249383_at	T	F	AT5G39860	BHLH136|PRE1|BNQ1	basic helix-loop-helix (bHLH) DNA-binding family protein	0.285621	0.58795	0.725817	0.51334	0.407689	0.504083	TRUE
3	249385_at	T	F	AT5G39950	TRX2|ATH2|ATTRX2|ATTRXH2|TRXH2	thioredoxin 2	0.619641	0.211187	0.759378	0.178619	0.921303	0.538026	TRUE
3	249400_at	T	F	AT5G40300	AT5G40300	Uncharacterised protein family (UPF0497)	0.112882	0.251592	0.741077	0.515785	0.70982	0.466231	TRUE
3	249405_at	T	F	AT5G40280	ATFTB|WIG|ERA1	Prenyltransferase family protein	0.748115	0.491348	0.548441	0.111378	0.84759	0.549374	TRUE
3	249437_at	T	F	AT5G39990	AT5G39990	Core-2/I-branching beta-1,6-N-acetylglucosaminyltransferase family protein	0.635148	0.271977	0.714863	0.1493	0.938998	0.542057	TRUE
3	249439_at	T	F	AT5G40020	AT5G40020	Pathogenesis-related thaumatin superfamily protein	0.595395	0.206942	0.701595	0.193253	0.905438	0.520525	TRUE
3	249442_at	T	F	AT5G39590	AT5G39590	TLD-domain containing nucleolar protein	0.300974	0.551197	0.697912	0.555237	0.308039	0.482672	TRUE
3	249443_at	T	F	AT5G39600	AT5G39600	CONTAINS InterPro DOMAIN/s: Ribosomal protein L53, mitochondrial (InterPro:IPR019716); Has 50 Blast hits to 50 proteins in 19 species: Archae - 0; Bacteria - 0; Metazoa - 6; Fungi - 0; Plants - 42; Viruses - 0; Other Eukaryotes - 2 (source: NCBI BLink).	0.689377	0.260859	0.656874	0.0868385	0.937421	0.526274	TRUE
3	249450_at	T	F	AT5G39440	SnRK1.3	SNF1-related protein kinase 1.3	0.671697	0.581973	0.0261814	0.00807792	0.600713	0.377728	FALSE
3	249461_at	T	F	AT5G39640	AT5G39640	Putative endonuclease or glycosyl hydrolase	0.312074	0.0397671	0.541402	0.570181	0.738105	0.440306	FALSE
3	249483_at	T	F	AT5G38895	AT5G38895	RING/U-box superfamily protein	0.500195	0.127776	0.739508	0.0226379	0.546336	0.38729	FALSE
3	249496_s_at	F	NA	AT5G39200	AT5G39200	unknown protein; BEST Arabidopsis thaliana protein match is: unknown protein (TAIR:AT5G39140.1); Has 65 Blast hits to 65 proteins in 10 species: Archae - 0; Bacteria - 0; Metazoa - 0; Fungi - 0; Plants - 65; Viruses - 0; Other Eukaryotes - 0 (source: NCBI BLink).	0.231348	0.143958	0.691488	0.516183	0.768996	0.470394	TRUE
3	249497_at	T	F	AT5G39220	AT5G39220	alpha/beta-Hydrolases superfamily protein	0.680214	0.301258	0.571848	0.235626	0.858019	0.529393	TRUE
3	249507_at	T	F	AT5G38370	AT5G38370	Protein of unknown function (DUF1644)	0.754761	0.356453	0.504186	0.0476266	0.710081	0.474621	TRUE
3	249512_at	T	F	AT5G38470	RAD23D	Rad23 UV excision repair protein family	0.659114	0.491819	0.539399	0.178417	0.713796	0.516509	TRUE
3	249525_at	F	NA	AT5G38650	AT5G38650	Proteasome maturation factor UMP1	0.557047	0.202792	0.728385	0.136089	0.912591	0.507381	TRUE
3	249528_at	T	F	AT5G38720	AT5G38720	unknown protein; Has 13419 Blast hits to 9093 proteins in 698 species: Archae - 38; Bacteria - 1038; Metazoa - 4949; Fungi - 1086; Plants - 485; Viruses - 44; Other Eukaryotes - 5779 (source: NCBI BLink).	0.501652	0.659772	0.654477	0.236438	0.0667301	0.423814	FALSE
3	249540_at	T	F	AT5G38120	4CL8	AMP-dependent synthetase and ligase family protein	0.681867	0.321636	0.53899	0.138681	0.764502	0.489135	TRUE
3	249542_at	T	F	AT5G38140	NF-YC12	nuclear factor Y, subunit C12	0.440589	0.561301	0.631697	0.500585	0.164312	0.459697	TRUE
3	249581_at	T	F	AT5G37600	ATGSR1|ATGLN1;1|GLN1;1|GSR 1	glutamine synthase clone R1	0.682269	0.654761	0.311069	0.553045	0.0322588	0.446681	FALSE
3	249589_at	T	F	AT5G37850	SOS4|ATSOS4	pfkB-like carbohydrate kinase family protein	0.0804324	0.287319	0.805092	0.57617	0.692548	0.488312	TRUE
3	249595_at	T	F	AT5G37930	AT5G37930	Protein with RING/U-box and TRAF-like domains	0.671217	0.17325	0.561065	0.0810995	0.791727	0.455672	FALSE
3	249608_at	T	F	AT5G37310	AT5G37310	Endomembrane protein 70 protein family	0.633962	0.339832	0.536821	0.101892	0.813827	0.485267	TRUE
3	249614_at	T	F	AT5G37300	WSD1	O-acyltransferase (WSD1-like) family protein	0.542012	0.311016	0.716722	0.00412695	0.831138	0.481003	TRUE
3	249627_at	T	F	AT5G37510	EMB1467|CI76	NADH-ubiquinone dehydrogenase, mitochondrial, putative	0.60118	0.184089	0.824708	0.0741127	0.902307	0.51728	TRUE
3	249638_at	T	F	AT5G36880	ACS	acetyl-CoA synthetase	0.579131	0.185288	0.715546	0.257415	0.931846	0.533845	TRUE
3	249647_at	T	F	AT5G37040	AT5G37040	F-box family protein	0.555861	0.404358	0.635528	0.0816588	0.757457	0.486972	TRUE
3	249661_x_at	T	F	AT5G36650	AT5G36650	similar to unknown protein [Arabidopsis thaliana] (TAIR:AT2G13320.1)	0.536498	0.372706	0.583635	0.158646	0.64473	0.459243	TRUE
3	249671_at	T	F	AT5G35900	LBD35	LOB domain-containing protein 35	0.125229	0.226373	0.672919	0.60782	0.613146	0.449097	FALSE
3	249689_at	T	F	AT5G36190	AT5G36190	FUNCTIONS IN: molecular_function unknown; INVOLVED IN: biological_process unknown; LOCATED IN: endomembrane system; BEST Arabidopsis thaliana protein match is: F-box and associated interaction domains-containing protein (TAIR:AT5G36200.1); Has 1807 Blast hits to 1807 proteins in 277 species: Archae - 0; Bacteria - 0; Metazoa - 736; Fungi - 347; Plants - 385; Viruses - 0; Other Eukaryotes - 339 (s…	0.509659	0.303952	0.538158	0.278729	0.703185	0.466737	TRUE
3	249700_at	T	F	AT5G35530	AT5G35530	Ribosomal protein S3 family protein	0.534014	0.1545	0.833705	0.110853	0.901456	0.506906	TRUE
3	249704_at	T	F	AT5G35550	TT2|ATTT2|MYB123|ATMYB123	Duplicated homeodomain-like superfamily protein	0.514223	0.190647	0.642922	0.262988	0.780676	0.478291	TRUE
3	249714_at	T	F	AT5G35710	AT5G35710	copia-like retrotransposon family, has a 2.5e-48 P-value blast match to dbj|BAA78425.1| polyprotein (Arabidopsis thaliana) (AtRE1) (Ty1_Copia-element)	0.0940401	0.169459	0.539241	0.529973	0.600073	0.386557	FALSE
3	249718_at	T	F	AT5G35740	AT5G35740	Carbohydrate-binding X8 domain superfamily protein	0.835061	0.508336	0.467239	0.162504	0.811812	0.55699	TRUE
3	249722_at	T	T	AT5G35430	AT5G35430	Tetratricopeptide repeat (TPR)-like superfamily protein	0.692071	0.740294	0.239776	0.64666	0.211629	0.506086	TRUE
3	249748_at	T	F	AT5G24620	AT5G24620	Pathogenesis-related thaumatin superfamily protein	0.733762	0.504278	0.444123	0.267621	0.622419	0.51444	TRUE
3	249750_at	T	F	AT5G24570	AT5G24570	unknown protein; Has 30201 Blast hits to 17322 proteins in 780 species: Archae - 12; Bacteria - 1396; Metazoa - 17338; Fungi - 3422; Plants - 5037; Viruses - 0; Other Eukaryotes - 2996 (source: NCBI BLink).	0.74299	0.377483	0.598247	0.160516	0.913479	0.558543	TRUE
3	249758_at	T	F	AT5G24350	AT5G24350	CONTAINS InterPro DOMAIN/s: Secretory pathway Sec39 (InterPro:IPR013244); Has 1807 Blast hits to 1807 proteins in 277 species: Archae - 0; Bacteria - 0; Metazoa - 736; Fungi - 347; Plants - 385; Viruses - 0; Other Eukaryotes - 339 (source: NCBI BLink).	0.50228	0.293427	0.604055	0.0498683	0.71541	0.433008	FALSE
3	249763_at	T	F	AT5G24010	AT5G24010	Protein kinase superfamily protein	0.593693	0.205758	0.596152	0.256926	0.855308	0.501567	TRUE
3	249772_at	T	F	AT5G24130	AT5G24130	unknown protein; FUNCTIONS IN: molecular_function unknown; INVOLVED IN: biological_process unknown; LOCATED IN: mitochondrion; EXPRESSED IN: petal, leaf whorl, flower; EXPRESSED DURING: 4 anthesis, petal differentiation and expansion stage; Has 1807 Blast hits to 1807 proteins in 277 species: Archae - 0; Bacteria - 0; Metazoa - 736; Fungi - 347; Plants - 385; Viruses - 0; Other Eukaryotes - 339 (…	0.502098	0.223407	0.503846	0.32386	0.797309	0.470104	TRUE
3	249789_at	T	F	AT5G24340	AT5G24340	3'-5' exonuclease domain-containing protein	0.795974	0.547999	0.0523646	0.0903414	0.701766	0.437689	FALSE
3	249792_at	T	F	AT5G23720	PHS1	dual specificity protein phosphatase family protein	0.229314	0.526823	0.761785	0.522811	0.384074	0.484961	TRUE
3	249799_at	T	F	AT5G23670	LCB2	long chain base2	0.766599	0.515409	0.1784	0.180261	0.681178	0.464369	TRUE
3	249815_at	T	F	AT5G23900	AT5G23900	Ribosomal protein L13e family protein	0.698939	0.344409	0.687733	0.0040453	0.92287	0.531599	TRUE
3	249831_at	T	F	AT5G23340	AT5G23340	RNI-like superfamily protein	0.795317	0.503715	0.124122	0.0411424	0.705603	0.43398	FALSE
3	249850_at	T	F	AT5G23240	AT5G23240	DNAJ heat shock N-terminal domain-containing protein	0.828348	0.534354	0.416258	0.0634406	0.679	0.50428	TRUE
3	249862_at	T	F	AT5G22920	AT5G22920	CHY-type/CTCHY-type/RING-type Zinc finger protein	0.521449	0.74662	0.586626	0.36714	0.0366965	0.451706	FALSE
3	249870_at	T	F	AT5G23080	TGH	SWAP (Suppressor-of-White-APricot)/surp domain-containing protein	0.633274	0.323305	0.628822	0.174286	0.887418	0.529421	TRUE
3	249878_at	T	F	AT5G23090	NF-YB13	nuclear factor Y, subunit B13	0.686005	0.300457	0.531439	0.00196789	0.726919	0.449358	FALSE
3	249886_at	T	F	AT5G22320	AT5G22320	Leucine-rich repeat (LRR) family protein	0.20098	0.614339	0.780517	0.512358	0.368411	0.495321	TRUE
3	249904_at	T	F	AT5G22700	AT5G22700	F-box/RNI-like/FBD-like domains-containing protein	0.833707	0.541842	0.216143	0.409261	0.576785	0.515548	TRUE
3	249913_at	T	F	AT5G22810	AT5G22810	GDSL-like Lipase/Acylhydrolase superfamily protein	0.0170912	0.273482	0.513627	0.652954	0.533626	0.398156	FALSE
3	249916_at	T	F	AT5G22880	HTB2|H2B	histone B2	0.665302	0.529584	0.359942	0.135337	0.626461	0.463325	TRUE
3	249924_at	T	F	AT5G19280	RAG1|KAPP	kinase associated protein phosphatase	0.519365	0.079457	0.780693	0.120727	0.768156	0.453679	FALSE
3	249943_at	T	F	AT5G22280	AT5G22280	unknown protein; FUNCTIONS IN: molecular_function unknown; INVOLVED IN: biological_process unknown; LOCATED IN: endomembrane system; EXPRESSED IN: 22 plant structures; EXPRESSED DURING: 13 growth stages; BEST Arabidopsis thaliana protein match is: unknown protein (TAIR:AT3G44280.1); Has 82 Blast hits to 82 proteins in 13 species: Archae - 0; Bacteria - 0; Metazoa - 0; Fungi - 0; Plants - 82; Viru…	0.816826	0.610568	0.0476113	0.291208	0.507042	0.454651	FALSE
3	249944_at	T	F	AT5G22290	NAC089|anac089	NAC domain containing protein 89	0.736003	0.634603	0.263956	0.0734053	0.764963	0.494586	TRUE
3	249947_at	T	F	AT5G19200	AT5G19200	NAD(P)-binding Rossmann-fold superfamily protein	0.815955	0.530346	0.152057	0.18672	0.652518	0.467519	TRUE
3	249954_at	T	F	AT5G18920	AT5G18920	Cox19-like CHCH family protein	0.057109	0.365589	0.753876	0.509252	0.6579	0.468745	TRUE
3	249962_at	T	F	AT5G18990	AT5G18990	Pectin lyase-like superfamily protein	0.0275487	0.385956	0.642093	0.667081	0.553468	0.455229	FALSE
3	249964_at	T	F	AT5G19010	MPK16	mitogen-activated protein kinase 16	0.33706	0.672768	0.546109	0.560772	0.268022	0.476946	TRUE
3	249975_s_at	F	NA	AT3G06320	AT3G06320	Ribosomal protein L33 family protein	0.554585	0.100281	0.780002	0.226568	0.92318	0.516923	TRUE
3	249980_at	T	F	AT5G18870	AT5G18870	Inosine-uridine preferring nucleoside hydrolase family protein	0.577517	0.376465	0.622141	0.162376	0.835999	0.5149	TRUE
3	249981_at	T	F	AT5G18510	AT5G18510	Aminotransferase-like, plant mobile domain family protein	0.706112	0.619956	0.312373	0.104475	0.781435	0.50487	TRUE
3	249991_at	T	F	AT5G18550	AT5G18550	Zinc finger C-x8-C-x5-C-x3-H type family protein	0.662546	0.322016	0.570593	0.243883	0.90249	0.540306	TRUE
3	249994_at	T	F	AT5G18590	AT5G18590	Galactose oxidase/kelch repeat superfamily protein	0.59252	0.2023	0.727963	0.276927	0.835858	0.527114	TRUE
3	250000_at	T	F	AT5G18650	AT5G18650	CHY-type/CTCHY-type/RING-type Zinc finger protein	0.815566	0.71944	0.0984931	0.224401	0.515968	0.474774	TRUE
3	250002_at	T	F	AT5G18690	ATAGP25|AGP25	arabinogalactan protein 25	0.6263	0.280329	0.515623	0.091446	0.83932	0.470604	TRUE
3	250008_at	T	F	AT5G18630	AT5G18630	alpha/beta-Hydrolases superfamily protein	0.5401	0.723813	0.591465	0.355546	0.105386	0.463262	TRUE
3	250009_at	T	F	AT5G18440	AT5G18440	CONTAINS InterPro DOMAIN/s: Nuclear fragile X mental retardation-interacting protein 1, conserved region (InterPro:IPR019496); Has 1333 Blast hits to 1211 proteins in 205 species: Archae - 0; Bacteria - 137; Metazoa - 339; Fungi - 162; Plants - 70; Viruses - 6; Other Eukaryotes - 619 (source: NCBI BLink).	0.752984	0.552311	0.318797	0.00266656	0.782805	0.481913	TRUE
3	250017_at	T	F	AT5G18140	AT5G18140	Chaperone DnaJ-domain superfamily protein	0.272787	0.521984	0.770634	0.501799	0.326793	0.478799	TRUE
3	250018_at	T	F	AT5G18150	AT5G18150	Methyltransferase-related protein	0.566108	0.370797	0.537734	0.187074	0.776309	0.487604	TRUE
3	250021_at	T	F	AT5G18190	AT5G18190	Protein kinase family protein	0.681116	0.456885	0.567734	0.0283673	0.782315	0.503283	TRUE
3	250029_at	T	F	AT5G18200	AT5G18200	UTP:galactose-1-phosphate uridylyltransferases;ribose-5-phosphate adenylyltransferases	0.0770855	0.390654	0.740733	0.511989	0.624366	0.468965	TRUE
3	250030_at	T	F	AT5G18120	ATAPRL7|APRL7	APR-like 7	0.521318	0.19406	0.769481	0.227506	0.887059	0.519885	TRUE
3	250035_at	T	F	AT5G18230	AT5G18230	transcription regulator NOT2/NOT3/NOT5 family protein	0.00722569	0.313723	0.670712	0.624695	0.50119	0.423509	FALSE
3	250037_at	T	F	AT5G18350	AT5G18350	Disease resistance protein (TIR-NBS-LRR class) family	0.544353	0.158073	0.509946	0.290272	0.766138	0.453756	FALSE
3	250039_at	T	F	AT5G18370	AT5G18370	Disease resistance protein (TIR-NBS-LRR class) family	0.587598	0.265391	0.679394	0.207588	0.846003	0.517195	TRUE
3	250047_at	T	F	AT5G17730	AT5G17730	P-loop containing nucleoside triphosphate hydrolases superfamily protein	0.607153	0.32843	0.518208	0.163336	0.812972	0.48602	TRUE
3	250048_s_at	F	NA	AT5G17740	AT5G17740	P-loop containing nucleoside triphosphate hydrolases superfamily protein	0.150134	0.216619	0.739091	0.524419	0.708627	0.467778	TRUE
3	250049_at	T	F	AT5G17780	AT5G17780	alpha/beta-Hydrolases superfamily protein	0.0473301	0.264089	0.734433	0.517275	0.544664	0.421558	FALSE
3	250055_at	T	F	AT5G17770	CBR|CBR1|ATCBR	NADH:cytochrome B5 reductase 1	0.660168	0.221228	0.754588	0.090822	0.925767	0.530515	TRUE
3	250060_at	T	F	AT5G17690	TFL2|LHP1	like heterochromatin protein (LHP1)	0.558628	0.738422	0.591188	0.352072	0.00645456	0.449353	FALSE
3	250063_at	T	F	AT5G17880	CSA1	disease resistance protein (TIR-NBS-LRR class)	0.719074	0.624933	0.0374933	0.225824	0.508169	0.423099	FALSE
3	250102_at	T	F	AT5G16590	LRR1	Leucine-rich repeat protein kinase family protein	0.570331	0.598054	0.133225	0.00458967	0.584041	0.378048	FALSE
3	250107_at	T	F	AT5G15330	ATSPX4|SPX4	SPX domain gene 4	0.525661	0.629394	0.44065	0.53102	0.0861714	0.442579	FALSE
3	250110_at	T	F	AT5G15350	AtENODL17|ENODL17	early nodulin-like protein 17	0.802627	0.795677	0.0947979	0.209121	0.578726	0.49619	TRUE
3	250111_at	T	F	AT5G16290	VAT1	VALINE-TOLERANT 1	0.162491	0.126329	0.684308	0.589362	0.669819	0.446462	FALSE
3	250116_at	T	F	AT5G16430	AT5G16430	Cysteine/Histidine-rich C1 domain family protein	0.511532	0.0209537	0.709448	0.232809	0.834893	0.461927	TRUE
3	250119_at	T	F	AT5G16470	AT5G16470	zinc finger (C2H2 type) family protein	0.536162	0.0741714	0.761157	0.178091	0.88643	0.487202	TRUE
3	250125_at	T	F	AT5G16390	CAC1-A|CAC1A|CAC1|BCCP1|BCCP|BCCP-1	chloroplastic acetylcoenzyme A carboxylase 1	0.00158202	0.310746	0.75414	0.565984	0.548728	0.436236	FALSE
3	250132_at	T	F	AT5G16560	KAN|KAN1	Homeodomain-like superfamily protein	0.635338	0.284748	0.513941	0.159796	0.820098	0.482784	TRUE
3	250134_at	T	F	AT5G16505	AT5G16505	Mutator-like transposase family, has a 1.4e-59 P-value blast match to GB:AAA21566 mudrA of transposon=MuDR (MuDr-element) (Zea mays)	0.751531	0.417667	0.536417	0.113907	0.792606	0.522426	TRUE
3	250139_at	T	T	AT5G14620	DRM2|DMT7	domains rearranged methyltransferase 2	0.55303	0.0113913	0.730813	0.0764228	0.831999	0.440731	FALSE
3	250143_at	T	F	AT5G14670	ATARFA1B|ARFA1B	ADP-ribosylation factor A1B	0.658292	0.321088	0.622408	0.0715975	0.769684	0.488614	TRUE
3	250151_at	T	F	AT5G14570	ATNRT2.7|NRT2.7	high affinity nitrate transporter 2.7	0.788464	0.493098	0.509921	0.0848653	0.900644	0.555398	TRUE
3	250155_at	T	F	AT5G15160	BHLH134|BNQ2	BANQUO 2	0.523046	0.290479	0.535261	0.212315	0.8854	0.4893	TRUE
3	250160_at	T	F	AT5G15210	ATHB30|HB30|ZFHD3	homeobox protein 30	0.37049	0.572198	0.645973	0.563156	0.313791	0.493122	TRUE
3	250161_at	T	F	AT5G15240	AT5G15240	Transmembrane amino acid transporter family protein	0.612667	0.195989	0.718981	0.0704192	0.732065	0.466024	TRUE
3	250174_at	T	F	AT5G14380	AGP6	arabinogalactan protein 6	0.53076	0.212266	0.65914	0.272002	0.84633	0.5041	TRUE
3	250178_at	T	F	AT5G14430	AT5G14430	S-adenosyl-L-methionine-dependent methyltransferases superfamily protein	0.802653	0.7945	0.0254007	0.378746	0.583759	0.517012	TRUE
3	250187_at	T	F	AT5G14370	AT5G14370	CCT motif family protein	0.53274	0.130813	0.746514	0.281987	0.797762	0.497963	TRUE
3	250191_at	T	F	AT5G14270	BET9|ATBET9	bromodomain and extraterminal domain protein 9	0.719024	0.760698	0.284596	0.500477	0.143733	0.481706	TRUE
3	250193_at	T	F	AT5G14540	AT5G14540	Protein of unknown function (DUF1421)	0.652317	0.429744	0.581155	0.244152	0.646418	0.510757	TRUE
3	250197_at	T	F	AT5G14590	AT5G14590	Isocitrate/isopropylmalate dehydrogenase family protein	0.506525	0.144574	0.804931	0.0272	0.789905	0.454627	FALSE
3	250212_at	T	F	AT5G13960	SUVH4|KYP|SDG33	SU(VAR)3-9 homolog 4	0.610027	0.369586	0.512446	0.124835	0.838891	0.491157	TRUE
3	250215_at	T	F	AT5G14080	AT5G14080	Tetratricopeptide repeat (TPR)-like superfamily protein	0.643433	0.675323	0.250904	0.526381	0.231823	0.465573	TRUE
3	250216_at	T	F	AT5G14090	AT5G14090	unknown protein; Has 56 Blast hits to 56 proteins in 18 species: Archae - 0; Bacteria - 0; Metazoa - 0; Fungi - 2; Plants - 46; Viruses - 0; Other Eukaryotes - 8 (source: NCBI BLink).	0.158012	0.17224	0.579652	0.658795	0.727606	0.459261	TRUE
3	250218_at	T	F	AT5G14170	CHC1	SWIB/MDM2 domain superfamily protein	0.796234	0.535661	0.457045	0.192773	0.84895	0.566133	TRUE
3	250226_at	T	F	AT5G13780	AT5G13780	Acyl-CoA N-acyltransferases (NAT) superfamily protein	0.513158	0.0280956	0.853407	0.103303	0.849401	0.469473	TRUE
3	250228_at	T	F	AT5G13840	FZR3	FIZZY-related 3	0.561698	0.140483	0.799307	0.136376	0.866044	0.500782	TRUE
3	250232_at	T	F	AT5G13950	AT5G13950	unknown protein; BEST Arabidopsis thaliana protein match is: unknown protein (TAIR:AT1G02290.1); Has 147 Blast hits to 145 proteins in 44 species: Archae - 0; Bacteria - 2; Metazoa - 56; Fungi - 6; Plants - 81; Viruses - 0; Other Eukaryotes - 2 (source: NCBI BLink).	0.502213	0.0910201	0.786287	0.301929	0.887226	0.513735	TRUE
3	250253_at	T	F	AT5G13640	ATPDAT|PDAT1|PDAT	phospholipid:diacylglycerol acyltransferase	0.409129	0.678817	0.650485	0.559537	0.18207	0.496008	TRUE
3	250254_at	T	F	AT5G13710	CPH|SMT1	sterol methyltransferase 1	0.585284	0.232798	0.60135	0.15259	0.909624	0.496329	TRUE
3	250260_at	T	F	AT5G13810	AT5G13810	Glutaredoxin family protein	0.585341	0.417455	0.52165	0.132779	0.652505	0.461946	TRUE
3	250265_at	T	F	AT5G12900	AT5G12900	unknown protein; FUNCTIONS IN: molecular_function unknown; INVOLVED IN: biological_process unknown; LOCATED IN: chloroplast; EXPRESSED IN: 21 plant structures; EXPRESSED DURING: 13 growth stages; BEST Arabidopsis thaliana protein match is: unknown protein (TAIR:AT1G12330.1); Has 1807 Blast hits to 1807 proteins in 277 species: Archae - 0; Bacteria - 0; Metazoa - 736; Fungi - 347; Plants - 385; Vi…	0.764565	0.660441	0.117302	0.115921	0.532118	0.43807	FALSE
3	250273_at	T	F	AT5G13010	EMB3011	RNA helicase family protein	0.597528	0.211411	0.781615	0.118332	0.870099	0.515797	TRUE
3	250290_at	T	F	AT5G13310	AT5G13310	unknown protein; FUNCTIONS IN: molecular_function unknown; INVOLVED IN: biological_process unknown; LOCATED IN: chloroplast; EXPRESSED IN: 13 plant structures; EXPRESSED DURING: 7 growth stages; BEST Arabidopsis thaliana protein match is: unknown protein (TAIR:AT5G13970.1); Has 1807 Blast hits to 1807 proteins in 277 species: Archae - 0; Bacteria - 0; Metazoa - 736; Fungi - 347; Plants - 385; Vir…	0.625429	0.708583	0.514258	0.199163	0.241716	0.45783	TRUE
3	250291_at	T	F	AT5G13280	AK|AK1|AK-LYS1	aspartate kinase 1	0.62725	0.63378	0.147222	0.665605	0.215311	0.457834	TRUE
3	250306_at	T	T	AT5G12170	CLT3	CRT (chloroquine-resistance transporter)-like transporter 3	0.436704	0.581405	0.527402	0.52644	0.145359	0.443462	FALSE
3	250318_at	T	F	AT5G12200	PYD2	pyrimidine 2	0.541702	0.203494	0.69548	0.257367	0.907959	0.5212	TRUE
3	250324_at	T	F	AT5G12040	AT5G12040	Nitrilase/cyanide hydratase and apolipoprotein N-acyltransferase family protein	0.195284	0.127087	0.632648	0.562012	0.732382	0.449882	FALSE
3	250330_at	T	F	AT5G11810	AT5G11810	unknown protein; Has 1807 Blast hits to 1807 proteins in 277 species: Archae - 0; Bacteria - 0; Metazoa - 736; Fungi - 347; Plants - 385; Viruses - 0; Other Eukaryotes - 339 (source: NCBI BLink).	0.668424	0.317884	0.635065	0.059424	0.947151	0.52559	TRUE
3	250334_at	T	F	AT5G11770	AT5G11770	NADH-ubiquinone oxidoreductase 20 kDa subunit, mitochondrial	0.695126	0.256872	0.695194	0.0725329	0.904668	0.524879	TRUE
3	250341_at	T	F	AT5G11850	AT5G11850	Protein kinase superfamily protein	0.606273	0.387708	0.630249	0.0972006	0.860812	0.516448	TRUE
3	250344_at	T	F	AT5G11930	AT5G11930	Thioredoxin superfamily protein	0.543917	0.277892	0.535903	0.247474	0.745768	0.470191	TRUE
3	250347_at	T	F	AT5G11960	AT5G11960	Protein of unknown function (DUF803)	0.692511	0.254529	0.653165	0.0723574	0.865648	0.507642	TRUE
3	250354_at	T	F	AT5G11640	AT5G11640	Thioredoxin superfamily protein	0.584348	0.183235	0.787515	0.0801054	0.910839	0.509209	TRUE
3	250356_at	T	F	AT5G11710	AT5G11710	ENTH/VHS family protein	0.509045	0.27412	0.724693	0.136731	0.825978	0.494113	TRUE
3	250359_at	T	F	AT5G11350	AT5G11350	DNAse I-like superfamily protein	0.740481	0.583421	0.38848	0.18796	0.752259	0.53052	TRUE
3	250381_at	T	F	AT5G11610	AT5G11610	Exostosin family protein	0.501808	0.0281974	0.853223	0.205181	0.780577	0.473797	TRUE
3	250384_at	T	F	AT5G11500	AT5G11500	unknown protein; CONTAINS InterPro DOMAIN/s: Protein of unknown function DUF814 (InterPro:IPR008532); Has 1807 Blast hits to 1807 proteins in 277 species: Archae - 0; Bacteria - 0; Metazoa - 736; Fungi - 347; Plants - 385; Viruses - 0; Other Eukaryotes - 339 (source: NCBI BLink).	0.656438	0.268494	0.60993	0.130422	0.944461	0.521949	TRUE
3	250396_at	T	F	AT5G10970	AT5G10970	C2H2 and C2HC zinc fingers superfamily protein	0.639963	0.272508	0.526304	0.11814	0.863951	0.484173	TRUE
3	250401_at	T	F	AT5G10780	AT5G10780	CONTAINS InterPro DOMAIN/s: Uncharacterised conserved protein UCP017207, transmembrane protein 85 (InterPro:IPR016687), Protein of unknown function DUF1077 (InterPro:IPR009445); Has 30201 Blast hits to 17322 proteins in 780 species: Archae - 12; Bacteria - 1396; Metazoa - 17338; Fungi - 3422; Plants - 5037; Viruses - 0; Other Eukaryotes - 2996 (source: NCBI BLink).	0.513077	0.712899	0.602811	0.438052	0.189304	0.491229	TRUE
3	250403_at	T	F	AT5G10920	AT5G10920	L-Aspartase-like family protein	0.0673914	0.408823	0.633544	0.770642	0.519227	0.479926	TRUE
3	250404_at	T	F	AT5G10960	AT5G10960	Polynucleotidyl transferase, ribonuclease H-like superfamily protein	0.681656	0.391004	0.558836	0.192377	0.882997	0.541374	TRUE
3	250420_at	T	F	AT5G11260	HY5|TED 5	Basic-leucine zipper (bZIP) transcription factor family protein	0.622426	0.21314	0.716383	0.196603	0.950188	0.539748	TRUE
3	250424_at	T	F	AT5G10550	GTE2	global transcription factor group E2	0.617953	0.19991	0.574965	0.0165266	0.54864	0.391599	FALSE
3	250436_at	T	F	AT5G10350	AT5G10350	RNA-binding (RRM/RBD/RNP motifs) family protein	0.532079	0.141365	0.810503	0.00158767	0.7937	0.455847	FALSE
3	250439_at	T	F	AT5G10450	14-3-3lambda|GRF6|AFT1	G-box regulating factor 6	0.557971	0.216385	0.62032	0.302866	0.896291	0.518766	TRUE
3	250444_at	T	F	AT5G10560	AT5G10560	Glycosyl hydrolase family protein	0.608935	0.506027	0.0741069	0.0978239	0.651293	0.387637	FALSE
3	250445_at	T	F	AT5G10760	AT5G10760	Eukaryotic aspartyl protease family protein	0.733697	0.275766	0.684878	0.021286	0.835534	0.510232	TRUE
3	250454_at	T	F	AT5G09830	AT5G09830	BolA-like family protein	0.535603	0.139558	0.748729	0.201117	0.855092	0.49602	TRUE
3	250462_at	T	F	AT5G10020	AT5G10020	Leucine-rich receptor-like protein kinase family protein	0.633864	0.57758	0.297264	0.00390092	0.751932	0.452908	FALSE
3	250471_at	T	F	AT5G10170	MIPS3|ATMIPS3	myo-inositol-1-phosphate synthase 3	0.546236	0.150786	0.762613	0.206209	0.922088	0.517587	TRUE
3	250479_at	T	F	AT5G10260	AtRABH1e|RABH1e	RAB GTPase homolog H1E	0.568525	0.186817	0.625322	0.188727	0.809937	0.475865	TRUE
3	250482_at	T	F	AT5G10320	AT5G10320	unknown protein; Has 54 Blast hits to 53 proteins in 19 species: Archae - 0; Bacteria - 4; Metazoa - 0; Fungi - 0; Plants - 50; Viruses - 0; Other Eukaryotes - 0 (source: NCBI BLink).	0.385749	0.645793	0.704073	0.504113	0.229609	0.493867	TRUE
3	250490_at	T	F	AT5G09760	AT5G09760	Plant invertase/pectin methylesterase inhibitor superfamily	0.813108	0.682672	0.0759479	0.248652	0.520377	0.468151	TRUE
3	250495_at	T	F	AT5G09770	AT5G09770	Ribosomal protein L17 family protein	0.662927	0.256982	0.756505	0.0654153	0.934071	0.53518	TRUE
3	250505_at	T	F	AT5G09870	CESA5	cellulose synthase 5	0.57625	0.0932368	0.739066	0.166231	0.878235	0.490604	TRUE
3	250516_at	T	F	AT5G09620	AT5G09620	Octicosapeptide/Phox/Bem1p family protein	0.618482	0.676339	0.500545	0.406126	0.105881	0.461475	TRUE
3	250517_at	T	F	AT5G08260	scpl35	serine carboxypeptidase-like 35	0.68183	0.525795	0.213591	0.0841261	0.53162	0.407392	FALSE
3	250518_at	T	F	AT5G08139	AT5G08139	RING/U-box superfamily protein	0.394949	0.534702	0.543188	0.568318	0.330008	0.474233	TRUE
3	250519_at	T	F	AT5G08460	AT5G08460	GDSL-like Lipase/Acylhydrolase superfamily protein	0.114038	0.265407	0.778762	0.504013	0.71699	0.475842	TRUE
3	250520_at	T	F	AT5G08470	PEX1	peroxisome 1	0.403713	0.602012	0.644977	0.595441	0.183107	0.48585	TRUE
3	250522_at	T	F	AT5G08500	AT5G08500	Transmembrane CLPTM1 family protein	0.912921	0.745068	0.0705177	0.212659	0.587226	0.505678	TRUE
3	250528_at	T	F	AT5G08600	AT5G08600	U3 ribonucleoprotein (Utp) family protein	0.69011	0.542543	0.117483	0.0362716	0.514536	0.380189	FALSE
3	250549_at	T	F	AT5G07860	AT5G07860	HXXXD-type acyl-transferase family protein	0.857412	0.726007	0.047926	0.373691	0.570135	0.515034	TRUE
3	250550_at	T	F	AT5G07870	AT5G07870	HXXXD-type acyl-transferase family protein	0.561109	0.157185	0.654076	0.262755	0.867256	0.500476	TRUE
3	250551_at	T	F	AT5G07880	ATSNAP29|SNAP29	synaptosomal-associated protein SNAP25-like 29	0.3144	0.0494488	0.541312	0.575508	0.767694	0.449673	FALSE
3	250557_at	F	NA	AT5G07842	CPuORF16	conserved peptide upstream open reading frame 16	0.762953	0.269546	0.598357	0.0017479	0.823285	0.491178	TRUE
3	250562_at	T	F	AT5G08040	TOM5	mitochondrial import receptor subunit TOM5 homolog	0.534468	0.0314374	0.788628	0.00665877	0.698045	0.411848	FALSE
3	250564_at	T	F	AT5G08060	AT5G08060	unknown protein; FUNCTIONS IN: molecular_function unknown; INVOLVED IN: biological_process unknown; LOCATED IN: mitochondrion; EXPRESSED IN: 24 plant structures; EXPRESSED DURING: 16 growth stages; Has 42 Blast hits to 42 proteins in 17 species: Archae - 0; Bacteria - 0; Metazoa - 0; Fungi - 0; Plants - 41; Viruses - 0; Other Eukaryotes - 1 (source: NCBI BLink).	0.677004	0.340076	0.744502	0.224281	0.809705	0.559114	TRUE
3	250565_at	T	F	AT5G08000	PDCB2|E13L3	glucan endo-1,3-beta-glucosidase-like protein 3	0.65995	0.367702	0.584951	0.166942	0.927204	0.54135	TRUE
3	250574_at	T	F	AT5G08230	AT5G08230	Tudor/PWWP/MBT domain-containing protein	0.39938	0.0595846	0.544678	0.530055	0.816067	0.469953	TRUE
3	250577_at	T	F	AT5G07910	AT5G07910	Leucine-rich repeat (LRR) family protein	0.605221	0.186297	0.723537	0.155633	0.852058	0.504549	TRUE
3	250584_at	T	F	AT5G07590	AT5G07590	Transducin/WD40 repeat-like superfamily protein	0.610262	0.612077	0.0989071	0.731304	0.173623	0.445235	FALSE
3	250589_at	T	F	AT5G07700	AtMYB76|MYB76	myb domain protein 76	0.00708699	0.411259	0.792684	0.53063	0.659739	0.48028	TRUE
3	250604_at	T	F	AT5G07830	AtGUS2|GUS2	glucuronidase 2	0.585927	0.176826	0.601737	0.292486	0.927778	0.516951	TRUE
3	250618_at	T	F	AT5G07220	BAG3|ATBAG3	BCL-2-associated athanogene 3	0.687695	0.364393	0.623103	0.0643366	0.774172	0.50274	TRUE
3	250623_at	T	F	AT5G07320	AT5G07320	Mitochondrial substrate carrier family protein	0.714216	0.46314	0.509021	0.16975	0.915898	0.554405	TRUE
3	250627_at	T	F	AT5G07360	AT5G07360	Amidase family protein	0.511597	0.180483	0.759434	0.204112	0.885319	0.508189	TRUE
3	250633_at	T	F	AT5G07460	ATMSRA2|PMSR2	peptidemethionine sulfoxide reductase 2	0.76523	0.539466	0.338943	0.0454752	0.803805	0.498584	TRUE
3	250641_at	T	F	AT5G07160	AT5G07160	Basic-leucine zipper (bZIP) transcription factor family protein	0.168532	0.239752	0.531768	0.570053	0.647675	0.431556	FALSE
3	250645_at	T	F	AT5G06700	TBR	Plant protein of unknown function (DUF828)	0.710567	0.290157	0.544404	0.163829	0.86242	0.514276	TRUE
3	250647_at	T	F	AT5G06770	AT5G06770	KH domain-containing protein / zinc finger (CCCH type) family protein	0.106366	0.387805	0.696483	0.552286	0.53281	0.45515	FALSE
3	250649_at	T	F	AT5G06690	WCRKC1	WCRKC thioredoxin 1	0.784684	0.3748	0.581467	0.105626	0.894177	0.548151	TRUE
3	250655_at	T	F	AT5G06960	OBF5|TGA5	OCS-element binding factor 5	0.568984	0.198091	0.813683	0.171113	0.867902	0.523955	TRUE
3	250659_at	T	F	AT5G07050	AT5G07050	nodulin MtN21 /EamA-like transporter family protein	0.185842	0.229664	0.62335	0.546877	0.760225	0.469191	TRUE
3	250674_at	T	F	AT5G07130	LAC13	laccase 13	0.590644	0.250831	0.786251	0.0882155	0.845493	0.512287	TRUE
3	250691_at	T	F	AT5G06580	AT5G06580	FAD-linked oxidases family protein	0.520421	0.179917	0.769993	0.226547	0.88895	0.517166	TRUE
3	250700_at	T	F	AT5G06830	AT5G06830	unknown protein; CONTAINS InterPro DOMAIN/s: Protein of unknown function DUF773 (InterPro:IPR008491); Has 365 Blast hits to 359 proteins in 109 species: Archae - 9; Bacteria - 13; Metazoa - 209; Fungi - 7; Plants - 47; Viruses - 0; Other Eukaryotes - 80 (source: NCBI BLink).	0.620795	0.782933	0.433795	0.593324	0.0376651	0.493703	TRUE
3	250707_at	T	F	AT5G05950	MEE60	maternal effect embryo arrest 60	0.683382	0.205753	0.699816	0.0571989	0.876367	0.504503	TRUE
3	250712_at	T	F	AT5G06120	AT5G06120	ARM repeat superfamily protein	0.627511	0.391751	0.601035	0.0691457	0.824442	0.502777	TRUE
3	250714_at	T	F	AT5G06140	SNX1|ATSNX1	sorting nexin 1	0.0510246	0.251458	0.79714	0.50575	0.663945	0.453864	FALSE
3	250730_at	T	F	AT5G06490	AT5G06490	RING/U-box superfamily protein	0.0202008	0.288129	0.500258	0.665136	0.552903	0.405325	FALSE
3	250731_at	T	F	AT5G06500	AGL96	AGAMOUS-like 96	0.24074	0.101646	0.596389	0.502583	0.744528	0.437177	FALSE
3	250740_at	T	F	AT5G05760	ATSED5|SED5|SYP31|ATSYP31	syntaxin of plants 31	0.536663	0.22812	0.713467	0.115381	0.844401	0.487606	TRUE
3	250744_at	T	F	AT5G05840	AT5G05840	Protein of unknown function (DUF620)	0.734664	0.390025	0.608993	0.00940352	0.742492	0.497116	TRUE
3	250751_at	T	F	AT5G05890	AT5G05890	UDP-Glycosyltransferase superfamily protein	0.573409	0.267861	0.568264	0.14688	0.843569	0.479996	TRUE
3	250757_at	T	F	AT5G05980	ATDFB|DFB	DHFS-FPGS homolog B	0.601603	0.316287	0.69746	0.00987684	0.84339	0.493724	TRUE
3	250761_at	T	F	AT5G06050	AT5G06050	Putative methyltransferase family protein	0.743785	0.512983	0.438386	0.118146	0.81617	0.525894	TRUE
3	250765_at	T	F	AT5G05930	GC1|ATGC1	guanylyl cyclase 1	0.379289	0.618117	0.603431	0.593235	0.323391	0.503493	TRUE
3	250766_at	T	F	AT5G05550	AT5G05550	sequence-specific DNA binding transcription factors	0.601428	0.597075	0.273373	0.650293	0.0657747	0.437589	FALSE
3	250767_at	T	F	AT5G05660	ATNFXL2	sequence-specific DNA binding transcription factors;zinc ion binding;sequence-specific DNA binding transcription factors	0.643013	0.777737	0.220162	0.512669	0.256185	0.481953	TRUE
3	250768_at	T	F	AT5G05670	AT5G05670	signal recognition particle binding	0.679208	0.296691	0.624255	0.0183219	0.922609	0.508217	TRUE
3	250772_at	T	F	AT5G05420	AT5G05420	FKBP-like peptidyl-prolyl cis-trans isomerase family protein	0.122795	0.202147	0.645164	0.542133	0.705122	0.443472	FALSE
3	250777_at	T	F	AT5G05440	PYL5|RCAR8	Polyketide cyclase/dehydrase and lipid transport superfamily protein	0.835839	0.594807	0.475555	0.0729538	0.836797	0.56319	TRUE
3	250784_at	T	F	AT5G05480	AT5G05480	Peptide-N4-(N-acetyl-beta-glucosaminyl)asparagine amidase A protein	0.789413	0.512844	0.439822	0.0986447	0.821781	0.532501	TRUE
3	250785_at	T	F	AT5G05510	AT5G05510	Mad3/BUB1 homology region 1	0.760213	0.502558	0.498518	0.361133	0.686528	0.56179	TRUE
3	250786_at	T	F	AT5G05540	SDN2	small RNA degrading nuclease 2	0.686837	0.276484	0.631243	0.151324	0.934145	0.536006	TRUE
3	250788_at	T	F	AT5G05570	AT5G05570	transducin family protein / WD-40 repeat family protein	0.549368	0.189694	0.719238	0.228978	0.907751	0.519006	TRUE
3	250791_at	T	F	AT5G05610	AL1	alfin-like 1	0.663835	0.594424	0.349278	0.557419	0.112371	0.455465	FALSE
3	250797_at	T	F	AT5G05310	AT5G05310	TLC ATP/ADP transporter	0.559193	0.266543	0.632214	0.120642	0.803502	0.476419	TRUE
3	250803_at	T	F	AT5G04980	AT5G04980	DNAse I-like superfamily protein	0.796304	0.505969	0.178476	0.177629	0.528109	0.437297	FALSE
3	250806_at	T	F	AT5G05070	AT5G05070	DHHC-type zinc finger family protein	0.335476	0.0731774	0.508696	0.524288	0.803145	0.448956	FALSE
3	250811_at	T	F	AT5G05110	AT5G05110	Cystatin/monellin family protein	0.514229	0.125631	0.762292	0.254463	0.889411	0.509205	TRUE
3	250814_at	T	F	AT5G05080	ATUBC22|UBC22	ubiquitin-conjugating enzyme 22	0.577527	0.144178	0.768945	0.219527	0.908038	0.523643	TRUE
3	250819_at	T	F	AT5G05100	AT5G05100	Single-stranded nucleic acid binding R3H protein	0.659572	0.260042	0.702911	0.123638	0.864528	0.522138	TRUE
3	250820_at	T	F	AT5G05160	AT5G05160	Leucine-rich repeat protein kinase family protein	0.593812	0.204556	0.629965	0.264066	0.897972	0.518074	TRUE
3	250825_at	T	F	AT5G05210	AT5G05210	Surfeit locus protein 6	0.534487	0.70903	0.561892	0.49579	0.0060197	0.461444	TRUE
3	250826_at	T	F	AT5G05220	AT5G05220	unknown protein; Has 30201 Blast hits to 17322 proteins in 780 species: Archae - 12; Bacteria - 1396; Metazoa - 17338; Fungi - 3422; Plants - 5037; Viruses - 0; Other Eukaryotes - 2996 (source: NCBI BLink).	0.547561	0.540363	0.0854246	0.0849492	0.538435	0.359347	FALSE
3	250830_at	T	F	AT5G04910	AT5G04910	unknown protein; Has 71 Blast hits to 71 proteins in 36 species: Archae - 0; Bacteria - 0; Metazoa - 17; Fungi - 0; Plants - 40; Viruses - 0; Other Eukaryotes - 14 (source: NCBI BLink).	0.613236	0.159105	0.76448	0.0965235	0.863762	0.499421	TRUE
3	250832_at	T	F	AT5G04950	NAS1|ATNAS1	nicotianamine synthase 1	0.597989	0.219249	0.631509	0.245862	0.904347	0.519791	TRUE
3	250844_at	T	F	AT5G04470	SIM	cyclin-dependent protein kinase inhibitors	0.571319	0.136713	0.766476	0.170794	0.89146	0.507352	TRUE
3	250846_at	T	F	AT5G04590	SIR	sulfite reductase	0.306093	0.513723	0.622709	0.523804	0.171811	0.427628	FALSE
3	250857_at	T	F	AT5G04790	AT5G04790	unknown protein; Has 1807 Blast hits to 1807 proteins in 277 species: Archae - 0; Bacteria - 0; Metazoa - 736; Fungi - 347; Plants - 385; Viruses - 0; Other Eukaryotes - 339 (source: NCBI BLink).	0.638603	0.352883	0.766372	0.121524	0.75646	0.527168	TRUE
3	250859_at	T	F	AT5G04660	CYP77A4	cytochrome P450, family 77, subfamily A, polypeptide 4	0.00582909	0.308697	0.746877	0.555086	0.679657	0.459229	TRUE
3	250862_s_at	F	NA	AT5G04800	AT5G04800	Ribosomal S17 family protein	0.594019	0.184849	0.757737	0.0909291	0.928197	0.511146	TRUE
3	250871_at	T	F	AT5G03930	AT5G03930	unknown protein; BEST Arabidopsis thaliana protein match is: unknown protein (TAIR:AT5G03920.1); Has 16 Blast hits to 16 proteins in 2 species: Archae - 0; Bacteria - 0; Metazoa - 0; Fungi - 0; Plants - 16; Viruses - 0; Other Eukaryotes - 0 (source: NCBI BLink).	0.500378	0.0957095	0.547001	0.347269	0.654478	0.428967	FALSE
3	250895_at	T	F	AT5G03850	AT5G03850	Nucleic acid-binding, OB-fold-like protein	0.518987	0.00772328	0.819374	0.241577	0.893609	0.496254	TRUE
3	250916_at	T	F	AT5G03630	ATMDAR2	Pyridine nucleotide-disulphide oxidoreductase family protein	0.504948	0.135342	0.822995	0.237241	0.900618	0.520229	TRUE
3	250917_at	T	F	AT5G03690	AT5G03690	Aldolase superfamily protein	0.287184	0.604355	0.649263	0.517897	0.270256	0.465791	TRUE
3	250918_at	T	F	AT5G03610	AT5G03610	GDSL-like Lipase/Acylhydrolase superfamily protein	0.615957	0.327543	0.659306	0.149857	0.896129	0.529758	TRUE
3	250920_at	T	F	AT5G03390	AT5G03390	Protein of unknown function (DUF295)	0.12626	0.192351	0.693972	0.556163	0.634192	0.440588	FALSE
3	250928_at	T	F	AT5G03280	EIN2|CKR1|ATEIN2|ERA3|PIR2|ORE2|ORE3	NRAMP metal ion transporter family protein	0.611339	0.292372	0.72343	0.0912752	0.872203	0.518124	TRUE
3	250930_at	T	F	AT5G03160	ATP58IPK|P58IPK	homolog of mamallian P58IPK	0.602933	0.323452	0.5985	0.146784	0.78359	0.491052	TRUE
3	250933_at	T	F	AT5G03170	FLA11|ATFLA11	FASCICLIN-like arabinogalactan-protein 11	0.725208	0.507413	0.138187	0.149999	0.569077	0.417977	FALSE
3	250944_at	T	F	AT5G03380	AT5G03380	Heavy metal transport/detoxification superfamily protein	0.597587	0.338589	0.645043	0.186824	0.844133	0.522435	TRUE
3	250950_at	NA	NA	NA	NA	NA	0.188167	0.512684	0.674271	0.587748	0.468394	0.486253	TRUE
3	250969_at	T	F	AT5G02740	AT5G02740	Ribosomal protein S24e family protein	0.692891	0.306077	0.518591	0.0547479	0.871952	0.488852	TRUE
3	250971_at	T	F	AT5G02810	APRR7|PRR7	pseudo-response regulator 7	0.731016	0.350285	0.643105	0.0128981	0.789607	0.505382	TRUE
3	250978_at	T	F	AT5G03080	AT5G03080	Phosphatidic acid phosphatase (PAP2) family protein	0.544741	0.765856	0.594024	0.363853	0.0513396	0.463963	TRUE
3	250979_at	T	F	AT5G03090	AT5G03090	BEST Arabidopsis thaliana protein match is: mto 1 responding down 1 (TAIR:AT1G53480.1); Has 7 Blast hits to 7 proteins in 1 species: Archae - 0; Bacteria - 0; Metazoa - 0; Fungi - 0; Plants - 7; Viruses - 0; Other Eukaryotes - 0 (source: NCBI BLink).	0.0595374	0.370447	0.539516	0.589099	0.548277	0.421375	FALSE
3	250987_at	T	F	AT5G02860	AT5G02860	Pentatricopeptide repeat (PPR) superfamily protein	0.919906	0.635593	0.288614	0.108146	0.742885	0.539029	TRUE
3	250988_at	T	F	AT5G02880	UPL4	ubiquitin-protein ligase 4	0.561202	0.285695	0.756246	0.100267	0.845163	0.509715	TRUE
3	251004_at	T	F	AT5G02720	AT5G02720	unknown protein; BEST Arabidopsis thaliana protein match is: unknown protein (TAIR:AT3G53490.1); Has 47 Blast hits to 47 proteins in 13 species: Archae - 0; Bacteria - 0; Metazoa - 0; Fungi - 0; Plants - 47; Viruses - 0; Other Eukaryotes - 0 (source: NCBI BLink).	0.556379	0.288779	0.56207	0.119204	0.788195	0.462926	TRUE
3	251010_at	T	F	AT5G02550	AT5G02550	unknown protein; Has 3 Blast hits to 3 proteins in 1 species: Archae - 0; Bacteria - 0; Metazoa - 0; Fungi - 0; Plants - 3; Viruses - 0; Other Eukaryotes - 0 (source: NCBI BLink).	0.580478	0.241337	0.78713	0.116108	0.884443	0.521899	TRUE
3	251015_at	T	F	AT5G02480	AT5G02480	HSP20-like chaperones superfamily protein	0.629147	0.305367	0.595467	0.223259	0.780027	0.506653	TRUE
3	251022_at	T	F	AT5G02150	Fes1C	Fes1C	0.753511	0.578514	0.089681	0.533589	0.423641	0.475787	TRUE
3	251024_at	T	F	AT5G02180	AT5G02180	Transmembrane amino acid transporter family protein	0.554766	0.155742	0.838356	0.179495	0.813864	0.508445	TRUE
3	251025_at	T	F	AT5G02190	PCS1|ATASP38|EMB24	Eukaryotic aspartyl protease family protein	0.500173	0.0654112	0.660751	0.174849	0.586671	0.397571	FALSE
3	251028_at	T	F	AT5G02230	AT5G02230	Haloacid dehalogenase-like hydrolase (HAD) superfamily protein	0.661076	0.593442	0.331244	0.00467805	0.654954	0.449079	FALSE
3	251035_at	T	F	AT5G02220	AT5G02220	unknown protein; Has 30201 Blast hits to 17322 proteins in 780 species: Archae - 12; Bacteria - 1396; Metazoa - 17338; Fungi - 3422; Plants - 5037; Viruses - 0; Other Eukaryotes - 2996 (source: NCBI BLink).	0.5594	0.560456	0.358112	0.0253685	0.637402	0.428148	FALSE
3	251056_at	T	F	AT5G01770	RAPTOR1A|RAPTOR2|ATRAPTOR1A	HEAT repeat ;WD domain, G-beta repeat protein protein	0.276685	0.589438	0.724159	0.623226	0.338472	0.510396	TRUE
3	251069_at	T	F	AT5G01930	AT5G01930	Glycosyl hydrolase superfamily protein	0.194112	0.123608	0.691482	0.516005	0.740062	0.453054	FALSE
3	251075_at	T	F	AT5G01890	AT5G01890	Leucine-rich receptor-like protein kinase family protein	0.693146	0.325148	0.624645	0.0559887	0.918524	0.52349	TRUE
3	251076_at	T	F	AT5G01970	AT5G01970	unknown protein; BEST Arabidopsis thaliana protein match is: unknown protein (TAIR:AT1G30050.1); Has 240 Blast hits to 236 proteins in 72 species: Archae - 0; Bacteria - 15; Metazoa - 51; Fungi - 19; Plants - 119; Viruses - 0; Other Eukaryotes - 36 (source: NCBI BLink).	0.678614	0.314232	0.675924	0.0982251	0.919462	0.537291	TRUE
3	251080_at	T	F	AT5G02010	ROPGEF7|ATROPGEF7	RHO guanyl-nucleotide exchange factor 7	0.668146	0.54186	0.0946413	0.106755	0.539837	0.390248	FALSE
3	251108_at	T	F	AT5G01620	TBL35	TRICHOME BIREFRINGENCE-LIKE 35	0.707562	0.396904	0.562974	0.139178	0.925166	0.546357	TRUE
3	251117_at	T	F	AT3G63390	AT3G63390	unknown protein; Has 30201 Blast hits to 17322 proteins in 780 species: Archae - 12; Bacteria - 1396; Metazoa - 17338; Fungi - 3422; Plants - 5037; Viruses - 0; Other Eukaryotes - 2996 (source: NCBI BLink).	0.0302809	0.244549	0.715088	0.533078	0.573468	0.419293	FALSE
3	251122_at	T	F	AT5G01020	AT5G01020	Protein kinase superfamily protein	0.772018	0.569618	0.198037	0.299031	0.663689	0.500478	TRUE
3	251129_at	T	F	AT5G01150	AT5G01150	Protein of unknown function (DUF674)	0.130225	0.292006	0.683321	0.565452	0.599107	0.454022	FALSE
3	251130_at	T	F	AT5G01180	ATPTR5|PTR5	peptide transporter 5	0.708348	0.335862	0.663035	0.156088	0.903207	0.553308	TRUE
3	251132_at	T	F	AT5G01200	AT5G01200	Duplicated homeodomain-like superfamily protein	0.876267	0.70243	0.204223	0.208828	0.711041	0.540558	TRUE
3	251140_at	T	F	AT5G01090	AT5G01090	Concanavalin A-like lectin family protein	0.565582	0.740867	0.556362	0.476389	0.0238513	0.47261	TRUE
3	251145_at	T	F	AT3G63500	AT3G63500	Protein of unknown function (DUF1423)	0.591486	0.354727	0.669472	0.154317	0.816826	0.517366	TRUE
3	251148_at	T	F	AT3G63180	ATTKL|TKL	TIC-like	0.519495	0.770802	0.235487	0.58123	0.00564853	0.422533	FALSE
3	251158_at	T	F	AT3G63150	ATCBG|MIRO2	MIRO-related GTP-ase 2	0.586072	0.193416	0.788761	0.170164	0.854322	0.518547	TRUE
3	251160_at	T	F	AT3G63240	AT3G63240	DNAse I-like superfamily protein	0.731004	0.412731	0.601931	0.0455165	0.89548	0.537332	TRUE
3	251163_at	T	F	AT3G63310	BIL4	Bax inhibitor-1 family protein	0.518053	0.130156	0.773481	0.211591	0.817237	0.490104	TRUE
3	251169_at	T	F	AT3G63210	MARD1	Protein of unknown function (DUF581)	0.503845	0.0978035	0.714544	0.362323	0.920016	0.519706	TRUE
3	251175_at	T	F	AT3G63250	HMT-2|ATHMT-2|HMT2	homocysteine methyltransferase 2	0.591474	0.173778	0.79029	0.119178	0.914408	0.517826	TRUE
3	251182_at	T	F	AT3G62600	ERDJ3B|ATERDJ3B	DNAJ heat shock family protein	0.635125	0.276403	0.725896	0.0824672	0.919902	0.527959	TRUE
3	251189_at	T	F	AT3G62650	AT3G62650	unknown protein; BEST Arabidopsis thaliana protein match is: unknown protein (TAIR:AT2G47485.1); Has 57 Blast hits to 57 proteins in 13 species: Archae - 0; Bacteria - 0; Metazoa - 0; Fungi - 0; Plants - 57; Viruses - 0; Other Eukaryotes - 0 (source: NCBI BLink).	0.673566	0.240556	0.611978	0.158724	0.857018	0.508368	TRUE
3	251199_at	T	F	AT3G62980	TIR1	F-box/RNI-like superfamily protein	0.87072	0.578255	0.382434	0.261454	0.753027	0.569178	TRUE
3	251201_at	T	F	AT3G63020	AT3G63020	Protein of unknown function (DUF3049)	0.172768	0.16079	0.616543	0.577736	0.654076	0.436383	FALSE
3	251205_at	T	F	AT3G63080	MEE42|GPX5|ATGPX5	glutathione peroxidase 5	0.544765	0.128829	0.627346	0.376046	0.913385	0.518074	TRUE
3	251219_at	T	F	AT3G62390	TBL6	TRICHOME BIREFRINGENCE-LIKE 6	0.522998	0.66422	0.493774	0.528401	0.0600432	0.453887	FALSE
3	251220_at	T	F	AT3G62400	AT3G62400	unknown protein; Has 30201 Blast hits to 17322 proteins in 780 species: Archae - 12; Bacteria - 1396; Metazoa - 17338; Fungi - 3422; Plants - 5037; Viruses - 0; Other Eukaryotes - 2996 (source: NCBI BLink).	0.623871	0.222929	0.791174	0.0985688	0.912215	0.529751	TRUE
3	251221_at	T	F	AT3G62550	AT3G62550	Adenine nucleotide alpha hydrolases-like superfamily protein	0.500411	0.0480452	0.831763	0.225151	0.873765	0.495827	TRUE
3	251222_at	T	F	AT3G62580	AT3G62580	Late embryogenesis abundant protein (LEA) family protein	0.533026	0.0896485	0.729296	0.313898	0.893631	0.5119	TRUE
3	251227_at	T	F	AT3G62700	MRP10|ATMRP10	multidrug resistance-associated protein 10	0.805216	0.604993	0.108511	0.0852397	0.742621	0.469316	TRUE
3	251235_at	T	F	AT3G62860	AT3G62860	alpha/beta-Hydrolases superfamily protein	0.718575	0.399548	0.595223	0.128874	0.928319	0.554108	TRUE
3	251237_at	F	NA	AT3G62422	CPuORF3	conserved peptide upstream open reading frame 3	0.532659	0.189656	0.789009	0.217356	0.811297	0.507995	TRUE
3	251242_at	T	F	AT3G61860	At-RS31	RNA-binding SR protein At-RS31 subfamily RS	0.697764	0.27849	0.62071	0.0334397	0.842452	0.494571	TRUE
3	251250_at	T	F	AT3G62180	AT3G62180	Plant invertase/pectin methylesterase inhibitor superfamily protein	0.0312926	0.439555	0.627972	0.634253	0.621276	0.47087	TRUE
3	251267_at	T	F	AT3G62330	AT3G62330	Zinc knuckle (CCHC-type) family protein	0.839615	0.617431	0.33532	0.0928765	0.829705	0.54299	TRUE
3	251270_at	T	F	AT3G62370	AT3G62370	heme binding	0.814902	0.610472	0.323145	0.135055	0.825674	0.54185	TRUE
3	251320_at	T	F	AT3G61530	PANB2	Phosphoenolpyruvate carboxylase family protein	0.812771	0.678985	0.047954	0.313972	0.607984	0.492333	TRUE
3	251323_at	T	F	AT3G61580	AT3G61580	Fatty acid/sphingolipid desaturase	0.780705	0.343777	0.563179	0.0581548	0.850408	0.519245	TRUE
3	251326_at	T	F	AT3G61590	HS|HWS	Galactose oxidase/kelch repeat superfamily protein	0.732997	0.428665	0.621989	0.0925897	0.863657	0.54798	TRUE
3	251335_at	T	F	AT3G61400	AT3G61400	2-oxoglutarate (2OG) and Fe(II)-dependent oxygenase superfamily protein	0.559091	0.242739	0.581193	0.015717	0.697855	0.419319	FALSE
3	251337_at	T	F	AT3G60820	PBF1	N-terminal nucleophile aminohydrolases (Ntn hydrolases) superfamily protein	0.578656	0.117585	0.717626	0.110685	0.882775	0.481465	TRUE
3	251338_at	T	F	AT3G60600	VAP27|(AT)VAP|VAP|VAP27-1	vesicle associated protein	0.507935	0.100249	0.792115	0.270914	0.913398	0.516922	TRUE
3	251341_at	T	F	AT3G60770	AT3G60770	Ribosomal protein S13/S15	0.507511	0.0598881	0.870636	0.132448	0.821352	0.478367	TRUE
3	251342_at	T	F	AT3G60690	AT3G60690	SAUR-like auxin-responsive protein family	0.708133	0.52207	0.42363	0.0864754	0.681075	0.484277	TRUE
3	251346_at	T	F	AT3G60980	AT3G60980	Tetratricopeptide repeat (TPR)-like superfamily protein	0.908938	0.657054	0.0942262	0.167187	0.590196	0.48352	TRUE
3	251349_s_at	F	NA	AT3G61020	AT3G61020	pseudogene, similar to P0034A04.28, several hypothetical proteins - Arabidopsis thaliana; blastp match of 43% identity and 2.2e-46 P-value to GP|29837187|dbj|BAC75569.1||AP004333 P0034A04.28 {Oryza sativa (japonica cultivar-group)}	0.580369	0.150248	0.780994	0.183328	0.916352	0.522258	TRUE
3	251352_at	T	F	AT3G61070	PEX11E	peroxin 11E	0.547581	0.21749	0.814523	0.0374397	0.814734	0.486353	TRUE
3	251354_at	T	F	AT3G61090	AT3G61090	Putative endonuclease or glycosyl hydrolase	0.00383469	0.325385	0.535046	0.652091	0.60525	0.424321	FALSE
3	251367_at	T	F	AT3G61350	SKIP4	SKP1 interacting partner 4	0.576739	0.109676	0.589897	0.0571125	0.761845	0.419054	FALSE
3	251368_at	T	F	AT3G61380	AT3G61380	Phosphatidylinositol N-acetyglucosaminlytransferase subunit P-related	0.515239	0.104288	0.716024	0.318278	0.911461	0.513058	TRUE
3	251372_at	T	F	AT3G60520	AT3G60520	unknown protein; BEST Arabidopsis thaliana protein match is: unknown protein (TAIR:AT1G02070.1); Has 107 Blast hits to 107 proteins in 14 species: Archae - 0; Bacteria - 0; Metazoa - 0; Fungi - 0; Plants - 107; Viruses - 0; Other Eukaryotes - 0 (source: NCBI BLink).	0.90226	0.57188	0.355875	0.178279	0.651964	0.532051	TRUE
3	251390_at	T	F	AT3G60860	AT3G60860	SEC7-like guanine nucleotide exchange family protein	0.516251	0.173481	0.788676	0.235968	0.87676	0.518227	TRUE
3	251394_at	T	F	AT3G60900	FLA10	FASCICLIN-like arabinogalactan-protein 10	0.58364	0.262061	0.771633	0.00967604	0.820495	0.489501	TRUE
3	251408_at	T	F	AT3G60340	AT3G60340	alpha/beta-Hydrolases superfamily protein	0.598477	0.660962	0.425094	0.540343	0.110398	0.467055	TRUE
3	251412_at	T	F	AT3G60220	ATL4|TL4	TOXICOS EN LEVADURA 4	0.723927	0.501588	0.310812	0.266399	0.510364	0.462618	TRUE
3	251416_at	T	F	AT3G60400	AT3G60400	Mitochondrial transcription termination factor family protein	0.871376	0.643865	0.144178	0.018243	0.747908	0.485114	TRUE
3	251422_at	T	F	AT3G60540	AT3G60540	Preprotein translocase Sec, Sec61-beta subunit protein	0.262443	0.690142	0.547944	0.642115	0.320808	0.49269	TRUE
3	251426_at	T	F	AT3G60180	AT3G60180	P-loop containing nucleoside triphosphate hydrolases superfamily protein	0.53295	0.116926	0.536894	0.313899	0.799835	0.460101	TRUE
3	251429_at	T	F	AT3G60190	ADLP2|DRP1E|EDR3|DL1E|ADL1E|ADL4	DYNAMIN-like 1E	0.848727	0.64435	0.20282	0.187404	0.707314	0.518123	TRUE
3	251439_at	T	F	AT3G59950	AT3G59950	Peptidase family C54 protein	0.919216	0.640582	0.344331	0.179217	0.70433	0.557535	TRUE
3	251440_at	T	F	AT3G60010	SK13|ASK13	SKP1-like 13	0.637298	0.543409	0.0959141	0.0254595	0.65935	0.392286	FALSE
3	251451_s_at	F	NA	AT3G60050	AT3G60050	Pentatricopeptide repeat (PPR) superfamily protein	0.533678	0.0289293	0.639264	0.211066	0.836191	0.449826	FALSE
3	251452_at	T	F	AT3G60060	AT3G60060	NAD(P)-binding Rossmann-fold superfamily protein	0.247992	0.123177	0.61714	0.518621	0.653161	0.432018	FALSE
3	251463_at	T	F	AT3G59800	AT3G59800	unknown protein; BEST Arabidopsis thaliana protein match is: unknown protein (TAIR:AT2G43795.2); Has 15361 Blast hits to 8061 proteins in 537 species: Archae - 2; Bacteria - 622; Metazoa - 7561; Fungi - 1246; Plants - 920; Viruses - 49; Other Eukaryotes - 4961 (source: NCBI BLink).	0.728224	0.648393	0.000255678	0.00149656	0.638467	0.403367	FALSE
3	251483_at	T	F	AT3G59650	AT3G59650	mitochondrial ribosomal protein L51/S25/CI-B8 family protein	0.664078	0.282819	0.753682	0.0901354	0.839159	0.525975	TRUE
3	251484_at	T	F	AT3G59640	AT3G59640	glycine-rich protein	0.676092	0.200205	0.538201	0.173393	0.840194	0.485617	TRUE
3	251493_at	T	F	AT3G59300	AT3G59300	Pentatricopeptide repeat (PPR) superfamily protein	0.378695	0.630012	0.709084	0.577676	0.262449	0.511583	TRUE
3	251506_at	T	F	AT3G59090	AT3G59090	CONTAINS InterPro DOMAIN/s: Protein of unknown function DUF1084 (InterPro:IPR009457); BEST Arabidopsis thaliana protein match is: tobamovirus multiplication 1 (TAIR:AT4G21790.1); Has 196 Blast hits to 195 proteins in 29 species: Archae - 0; Bacteria - 0; Metazoa - 0; Fungi - 2; Plants - 188; Viruses - 0; Other Eukaryotes - 6 (source: NCBI BLink).	0.651027	0.545794	0.246546	0.0677437	0.501785	0.402579	FALSE
3	251512_at	T	F	AT3G59190	AT3G59190	F-box/RNI-like superfamily protein	0.500504	0.150781	0.679835	0.388134	0.819186	0.507688	TRUE
3	251516_s_at	F	NA	AT3G59320	AT3G59320	Eukaryotic protein of unknown function (DUF914)	0.617299	0.280114	0.552167	0.158215	0.903532	0.502265	TRUE
3	251521_at	T	F	AT3G59420	CR4|ACR4	crinkly4	0.0119094	0.363479	0.691816	0.554719	0.612407	0.446866	FALSE
3	251526_at	T	F	AT3G58640	AT3G58640	Mitogen activated protein kinase kinase kinase-related	0.592818	0.74977	0.394808	0.535281	0.08478	0.471491	TRUE
3	251528_at	T	F	AT3G58600	AT3G58600	Adaptin ear-binding coat-associated protein 1 NECAP-1	0.512425	0.0734882	0.775271	0.330065	0.908373	0.519925	TRUE
3	251533_at	T	F	AT3G58460	RBL15|ATRBL15	RHOMBOID-like protein 15	0.532511	0.242094	0.791273	0.0713967	0.859433	0.499341	TRUE
3	251548_at	NA	NA	NA	NA	NA	0.133049	0.229093	0.751214	0.532736	0.644861	0.458191	TRUE
3	251554_at	T	F	AT3G58670	AT3G58670	Protein of unknown function (DUF1637)	0.588654	0.243241	0.598311	0.236547	0.887502	0.510851	TRUE
3	251556_at	T	F	AT3G58840	AT3G58840	Tropomyosin-related	0.605826	0.18978	0.580453	0.10534	0.749618	0.446204	FALSE
3	251561_at	T	F	AT3G57870	EMB1637|SCE1A|SCE1|AHUS5|ATSCE1	sumo conjugation enzyme 1	0.574778	0.172314	0.565126	0.161375	0.852784	0.465275	TRUE
3	251574_at	T	F	AT3G58100	PDCB5	plasmodesmata callose-binding protein 5	0.608148	0.506381	0.191614	0.620329	0.149578	0.41521	FALSE
3	251575_at	T	F	AT3G58120	BZIP61|ATBZIP61	Basic-leucine zipper (bZIP) transcription factor family protein	0.786144	0.697897	0.0298805	0.0383614	0.615307	0.433518	FALSE
3	251579_at	T	F	AT3G58170	ATBET11|BS14A|BET11|ATBS14A	BET1P/SFT1P-like protein 14A	0.774874	0.502233	0.238668	0.0577842	0.701518	0.455015	FALSE
3	251583_at	T	F	AT3G58590	AT3G58590	Pentatricopeptide repeat (PPR) superfamily protein	0.700265	0.677329	0.0192942	0.159066	0.60834	0.432859	FALSE
3	251587_at	T	F	AT3G58080	AT3G58080	unknown protein; Has 3 Blast hits to 3 proteins in 2 species: Archae - 0; Bacteria - 0; Metazoa - 0; Fungi - 0; Plants - 3; Viruses - 0; Other Eukaryotes - 0 (source: NCBI BLink).	0.262578	0.17754	0.507392	0.542716	0.680586	0.434162	FALSE
3	251594_at	T	F	AT3G57630	AT3G57630	exostosin family protein	0.576809	0.262204	0.692161	0.193358	0.89835	0.524576	TRUE
3	251599_at	T	F	AT3G57610	ADSS	adenylosuccinate synthase	0.0322445	0.204269	0.589519	0.623204	0.503538	0.390555	FALSE
3	251602_at	T	F	AT3G57785	AT3G57785	unknown protein; BEST Arabidopsis thaliana protein match is: unknown protein (TAIR:AT2G42310.1); Has 121 Blast hits to 121 proteins in 51 species: Archae - 0; Bacteria - 0; Metazoa - 4; Fungi - 48; Plants - 67; Viruses - 0; Other Eukaryotes - 2 (source: NCBI BLink).	0.701391	0.563083	0.162973	0.424746	0.507002	0.471839	TRUE
3	251608_at	T	F	AT3G57860	UVI4-LIKE|OSD1	UV-B-insensitive 4-like	0.618607	0.162914	0.734877	0.154271	0.90066	0.514266	TRUE
3	251629_at	T	F	AT3G57410	VLN3|ATVLN3	villin 3	0.751105	0.656569	0.213846	0.112055	0.745359	0.495787	TRUE
3	251630_at	T	F	AT3G57420	AT3G57420	Protein of unknown function (DUF288)	0.858562	0.797856	0.0530064	0.328746	0.579788	0.523592	TRUE
3	251631_at	T	F	AT3G57430	OTP84	Tetratricopeptide repeat (TPR)-like superfamily protein	0.750842	0.382931	0.591333	0.116427	0.842027	0.536712	TRUE
3	251634_at	T	F	AT3G57480	AT3G57480	zinc finger (C2H2 type, AN1-like) family protein	0.630879	0.241211	0.749073	0.189824	0.925864	0.54737	TRUE
3	251640_at	T	F	AT3G57450	AT3G57450	unknown protein; Has 65 Blast hits to 65 proteins in 11 species: Archae - 0; Bacteria - 0; Metazoa - 0; Fungi - 0; Plants - 65; Viruses - 0; Other Eukaryotes - 0 (source: NCBI BLink).	0.569829	0.320526	0.585534	0.231418	0.771663	0.495794	TRUE
3	251642_at	T	F	AT3G57520	SIP2|AtSIP2	seed imbibition 2	0.537768	0.0709757	0.56905	0.159524	0.639965	0.395457	FALSE
3	251645_at	T	F	AT3G57790	AT3G57790	Pectin lyase-like superfamily protein	0.723926	0.518813	0.0285679	0.129135	0.557525	0.391593	FALSE
3	251646_at	T	F	AT3G57780	AT3G57780	BEST Arabidopsis thaliana protein match is: nucleolar protein gar2-related (TAIR:AT2G42320.2); Has 3163 Blast hits to 2460 proteins in 357 species: Archae - 16; Bacteria - 291; Metazoa - 841; Fungi - 335; Plants - 248; Viruses - 72; Other Eukaryotes - 1360 (source: NCBI BLink).	0.672718	0.358071	0.675141	0.0390567	0.762129	0.501423	TRUE
3	251649_at	T	F	AT3G57330	ACA11	autoinhibited Ca2+-ATPase 11	0.729442	0.653863	0.270598	0.0871351	0.744131	0.497034	TRUE
3	251661_at	T	F	AT3G56950	SIP2;1|SIP2	small and basic intrinsic protein 2;1	0.540817	0.196899	0.791582	0.233972	0.886727	0.529999	TRUE
3	251662_at	T	F	AT3G57080	RPB5B|NRPE5	Eukaryotic rpb5 RNA polymerase subunit family protein	0.756976	0.561321	0.25069	0.100138	0.683431	0.470511	TRUE
3	251673_at	T	F	AT3G57240	BG3	beta-1,3-glucanase 3	0.534598	0.106384	0.785372	0.220787	0.774601	0.484348	TRUE
3	251674_at	T	F	AT3G57250	AT3G57250	Emsy N Terminus (ENT) domain-containing protein	0.070269	0.225127	0.627231	0.503658	0.621427	0.409542	FALSE
3	251682_s_at	F	NA	AT5G60370	AT5G60370	FUNCTIONS IN: molecular_function unknown; INVOLVED IN: biological_process unknown; LOCATED IN: chloroplast; CONTAINS InterPro DOMAIN/s: Defects-in-morphology protein 1-like, mitochondrial (InterPro:IPR019190); BEST Arabidopsis thaliana protein match is: unknown protein (TAIR:AT3G57110.1); Has 1807 Blast hits to 1807 proteins in 277 species: Archae - 0; Bacteria - 0; Metazoa - 736; Fungi - 347; Pl…	0.75115	0.51546	0.230039	0.264936	0.587956	0.469908	TRUE
3	251688_at	T	F	AT3G56480	AT3G56480	myosin heavy chain-related	0.5628	0.419263	0.512895	0.0843396	0.744451	0.46475	TRUE
3	251695_at	T	F	AT3G56590	AT3G56590	hydroxyproline-rich glycoprotein family protein	0.535744	0.68749	0.533024	0.38036	0.1193	0.451184	FALSE
3	251700_at	T	F	AT3G56640	SEC15A	exocyst complex component sec15A	0.690232	0.397538	0.656936	0.0675292	0.861463	0.53474	TRUE
3	251702_at	T	F	AT3G56660	BZIP49	basic region/leucine zipper motif protein 49	0.170477	0.0882076	0.539031	0.532136	0.714697	0.40891	FALSE
3	251705_at	T	F	AT3G56400	ATWRKY70|WRKY70	WRKY DNA-binding protein 70	0.819591	0.697488	0.195134	0.010806	0.678294	0.480263	TRUE
3	251707_at	T	F	AT3G56490	HIT3|HINT1	HIS triad family protein 3	0.670562	0.199969	0.727979	0.0551754	0.920968	0.51493	TRUE
3	251708_at	T	F	AT3G56580	AT3G56580	RING/U-box superfamily protein	0.5159	0.12221	0.750609	0.175686	0.871117	0.487104	TRUE
3	251714_at	T	F	AT3G56370	AT3G56370	Leucine-rich repeat protein kinase family protein	0.821774	0.661275	0.131065	0.26221	0.618016	0.498868	TRUE
3	251717_at	T	F	AT3G55850	LAF3 ISF2|LAF3 ISF1|LAF3	Amidohydrolase family	0.53197	0.24111	0.688799	0.124779	0.808849	0.479101	TRUE
3	251728_at	T	F	AT3G56300	AT3G56300	Cysteinyl-tRNA synthetase, class Ia family protein	0.136126	0.26414	0.673148	0.504725	0.515234	0.418675	FALSE
3	251733_at	T	F	AT3G56240	CCH	copper chaperone	0.656914	0.525229	0.315715	0.0444403	0.706567	0.449773	FALSE
3	251735_at	T	F	AT3G56090	FER3|ATFER3	ferritin 3	0.849111	0.601296	0.29669	0.04589	0.72005	0.502607	TRUE
3	251736_at	T	F	AT3G56130	AT3G56130	biotin/lipoyl attachment domain-containing protein	0.660987	0.260305	0.720684	0.0482504	0.913887	0.520823	TRUE
3	251737_at	T	F	AT3G56340	AT3G56340	Ribosomal protein S26e family protein	0.70626	0.287167	0.727518	0.0286972	0.92868	0.535665	TRUE
3	251753_at	T	F	AT3G55760	AT3G55760	unknown protein; LOCATED IN: chloroplast stroma, chloroplast; EXPRESSED IN: 16 plant structures; EXPRESSED DURING: 10 growth stages; BEST Arabidopsis thaliana protein match is: unknown protein (TAIR:AT1G42430.2); Has 176 Blast hits to 125 proteins in 40 species: Archae - 0; Bacteria - 3; Metazoa - 19; Fungi - 9; Plants - 81; Viruses - 0; Other Eukaryotes - 64 (source: NCBI BLink).	0.877815	0.646794	0.194234	0.0672983	0.735136	0.504255	TRUE
3	251758_at	T	F	AT3G55770	AT3G55770	GATA type zinc finger transcription factor family protein	0.505561	0.123115	0.815763	0.214512	0.898178	0.511426	TRUE
3	251764_at	T	F	AT3G55830	EPC1	Nucleotide-diphospho-sugar transferases superfamily protein	0.301237	0.166702	0.610352	0.54608	0.800826	0.48504	TRUE
3	251768_at	T	F	AT3G55940	AT3G55940	Phosphoinositide-specific phospholipase C family protein	0.639547	0.6125	0.165637	0.109917	0.518617	0.409244	FALSE
3	251773_at	T	F	AT3G55960	AT3G55960	Haloacid dehalogenase-like hydrolase (HAD) superfamily protein	0.882854	0.810191	0.00313042	0.256487	0.547775	0.500087	TRUE
3	251775_s_at	F	NA	AT2G39800	P5CS1|ATP5CS	delta1-pyrroline-5-carboxylate synthase 1	0.823888	0.611668	0.315294	0.01631	0.831956	0.519823	TRUE
3	251782_at	T	F	AT3G55260	HEXO1|ATHEX2	beta-hexosaminidase 1	0.690557	0.485016	0.503999	0.0588445	0.803697	0.508423	TRUE
3	251788_at	T	F	AT3G55420	AT3G55420	unknown protein; Has 21 Blast hits to 21 proteins in 8 species: Archae - 0; Bacteria - 0; Metazoa - 0; Fungi - 0; Plants - 21; Viruses - 0; Other Eukaryotes - 0 (source: NCBI BLink).	0.679711	0.513044	0.448702	0.0788026	0.777871	0.499626	TRUE
3	251793_at	T	F	AT3G55580	AT3G55580	Regulator of chromosome condensation (RCC1) family protein	0.883912	0.624666	0.205536	0.0832748	0.736098	0.506697	TRUE
3	251798_at	T	F	AT3G55460	At-SCL30	RNA-binding SR protein At-SCL30 subfamily SCL	0.673455	0.181321	0.601118	0.000490863	0.89395	0.470067	TRUE
3	251809_at	T	F	AT3G55600	AT3G55600	Membrane fusion protein Use1	0.521789	0.106088	0.842982	0.197508	0.82223	0.49812	TRUE
3	251847_at	T	F	AT3G54640	TRP3|TSA1	tryptophan synthase alpha chain	0.574242	0.243647	0.731813	0.128066	0.898945	0.515342	TRUE
3	251848_at	T	F	AT3G54620	BZO2H4|BZIP25|ATBZIP25	basic leucine zipper 25	0.531259	0.270519	0.72117	0.161847	0.832847	0.503528	TRUE
3	251861_at	T	F	AT3G54810	BME3|GATA8|BME3-ZF	Plant-specific GATA-type zinc finger transcription factor family protein	0.50764	0.23289	0.632573	0.297717	0.876468	0.509458	TRUE
3	251865_at	T	F	AT3G54930	AT3G54930	Protein phosphatase 2A regulatory B subunit family protein	0.392204	0.633839	0.670131	0.531542	0.224319	0.490407	TRUE
3	251870_at	T	F	AT3G54510	AT3G54510	Early-responsive to dehydration stress protein (ERD4)	0.100921	0.40969	0.755626	0.593165	0.516451	0.475171	TRUE
3	251886_at	T	F	AT3G54260	TBL36	TRICHOME BIREFRINGENCE-LIKE 36	0.518511	0.167616	0.738438	0.25754	0.907606	0.517942	TRUE
3	251889_at	T	F	AT3G54080	AT3G54080	Concanavalin A-like lectin family protein	0.585812	0.0440893	0.603321	0.223072	0.899966	0.471252	TRUE
3	251893_at	T	T	AT3G54380	AT3G54380	SAC3/GANP/Nin1/mts3/eIF-3 p25 family	0.0730705	0.400377	0.769891	0.57161	0.636782	0.490346	TRUE
3	251899_at	T	F	AT3G54400	AT3G54400	Eukaryotic aspartyl protease family protein	0.836684	0.705305	0.110365	0.0449161	0.683839	0.476222	TRUE
3	251921_at	T	F	AT3G53890	AT3G53890	Ribosomal protein S21e	0.591407	0.198627	0.667317	0.234233	0.918796	0.522076	TRUE
3	251926_at	T	F	AT3G53740	AT3G53740	Ribosomal protein L36e family protein	0.534346	0.0507203	0.726053	0.281713	0.919888	0.502544	TRUE
3	251946_at	T	F	AT3G53540	AT3G53540	unknown protein; LOCATED IN: plasma membrane; EXPRESSED IN: 24 plant structures; EXPRESSED DURING: 14 growth stages; CONTAINS InterPro DOMAIN/s: Protein of unknown function DUF3741 (InterPro:IPR022212); BEST Arabidopsis thaliana protein match is: Protein of unknown function (DUF3741) (TAIR:AT4G28760.2); Has 1710 Blast hits to 868 proteins in 206 species: Archae - 2; Bacteria - 409; Metazoa - 304;…	0.580563	0.52805	0.295231	0.0952301	0.542959	0.408407	FALSE
3	251948_at	T	F	AT3G53580	AT3G53580	diaminopimelate epimerase family protein	0.0289895	0.23176	0.682158	0.656963	0.629022	0.445779	FALSE
3	251953_at	F	NA	AT3G53670	AT3G53670	unknown protein; FUNCTIONS IN: molecular_function unknown; INVOLVED IN: biological_process unknown; LOCATED IN: cellular_component unknown; EXPRESSED IN: sperm cell, male gametophyte, pollen tube; EXPRESSED DURING: L mature pollen stage, M germinated pollen stage; BEST Arabidopsis thaliana protein match is: unknown protein (TAIR:AT2G37480.1).	0.270021	0.223633	0.671747	0.521736	0.772815	0.49199	TRUE
3	251955_at	T	F	AT3G53680	AT3G53680	Acyl-CoA N-acyltransferase with RING/FYVE/PHD-type zinc finger domain	0.58916	0.195742	0.748738	0.215183	0.856877	0.52114	TRUE
3	251956_at	T	F	AT3G53460	CP29	chloroplast RNA-binding protein 29	0.701468	0.284294	0.710378	0.14022	0.943431	0.555958	TRUE
3	251968_at	T	F	AT3G53100	AT3G53100	GDSL-like Lipase/Acylhydrolase superfamily protein	0.798792	0.583973	0.115375	0.157514	0.679391	0.467009	TRUE
3	251973_at	T	F	AT3G53180	AT3G53180	glutamate-ammonia ligases;catalytics;glutamate-ammonia ligases	0.629615	0.286469	0.671777	0.135318	0.954073	0.53545	TRUE
3	251976_at	T	F	AT3G53240	RLP45|AtRLP45	receptor like protein 45	0.650366	0.778046	0.386615	0.575807	0.100916	0.49835	TRUE
3	251982_at	T	F	AT3G53190	AT3G53190	Pectin lyase-like superfamily protein	0.786113	0.613973	0.173413	0.0972396	0.751362	0.48442	TRUE
3	251983_at	T	F	AT3G53210	AT3G53210	nodulin MtN21 /EamA-like transporter family protein	0.565866	0.0807699	0.759362	0.217517	0.903294	0.505362	TRUE
3	251992_at	T	F	AT3G53350	RIP4	ROP interactive partner 4	0.597874	0.192591	0.650825	0.257903	0.858085	0.511455	TRUE
3	251995_at	T	F	AT3G52940	ELL1|FK|HYD2	Ergosterol biosynthesis ERG4/ERG24 family	0.609722	0.506595	0.193651	0.1599	0.610835	0.41614	FALSE
3	252012_at	T	F	AT3G52730	AT3G52730	ubiquinol-cytochrome C reductase UQCRX/QCR9-like family protein	0.516775	0.0851341	0.77469	0.274154	0.939217	0.517994	TRUE
3	252013_at	T	F	AT3G52860	AT3G52860	unknown protein; Has 86 Blast hits to 86 proteins in 36 species: Archae - 0; Bacteria - 2; Metazoa - 41; Fungi - 13; Plants - 26; Viruses - 0; Other Eukaryotes - 4 (source: NCBI BLink).	0.501503	0.534622	0.20407	0.585442	0.0417867	0.373485	FALSE
3	252014_at	T	F	AT3G52870	AT3G52870	IQ calmodulin-binding motif family protein	0.767818	0.510064	0.192813	0.120641	0.668739	0.452015	FALSE
3	252020_at	T	F	AT3G53060	ASK6|SK6	SKP1-like 6	0.615753	0.513864	0.182462	0.0203333	0.683786	0.40324	FALSE
3	252025_at	T	F	AT3G52900	AT3G52900	Family of unknown function (DUF662)	0.719559	0.565582	0.127529	0.242394	0.521377	0.435288	FALSE
3	252026_at	T	F	AT3G53030	SRPK4	ser/arg-rich protein kinase 4	0.723447	0.610599	0.0590698	0.0492502	0.600679	0.408609	FALSE
3	252027_at	T	F	AT3G52850	GFS1|BP-80|ATELP1|BP80-1;1|VSR1;1|ATELP|ATVSR	vacuolar sorting receptor homolog 1	0.516744	0.13898	0.753157	0.279371	0.922045	0.522059	TRUE
3	252037_at	T	F	AT3G51920	CAM9|ATCML9|CML9	calmodulin 9	0.624521	0.176049	0.782149	0.0395676	0.844314	0.49332	TRUE
3	252040_at	T	F	AT3G52060	AT3G52060	Core-2/I-branching beta-1,6-N-acetylglucosaminyltransferase family protein	0.838277	0.653831	0.227277	0.115929	0.707844	0.508632	TRUE
3	252041_at	T	F	AT3G52090	ATRPB13.6|NRPD11|NRPB11|NRPE11	DNA-directed RNA polymerase, RBP11-like	0.540689	0.153227	0.540559	0.249064	0.87968	0.472644	TRUE
3	252045_at	T	F	AT3G52450	PUB22	plant U-box 22	0.558442	0.364769	0.602099	0.219821	0.777718	0.50457	TRUE
3	252048_at	T	F	AT3G52500	AT3G52500	Eukaryotic aspartyl protease family protein	0.600318	0.34593	0.602373	0.25	0.826236	0.524971	TRUE
3	252057_at	T	F	AT3G52480	AT3G52480	unknown protein; FUNCTIONS IN: molecular_function unknown; INVOLVED IN: biological_process unknown; LOCATED IN: endomembrane system; EXPRESSED IN: 10 plant structures; EXPRESSED DURING: LP.04 four leaves visible, 4 anthesis, petal differentiation and expansion stage; Has 28 Blast hits to 28 proteins in 7 species: Archae - 0; Bacteria - 0; Metazoa - 0; Fungi - 0; Plants - 28; Viruses - 0; Other Eu…	0.607846	0.218041	0.699251	0.22468	0.847875	0.519538	TRUE
3	252065_at	T	F	AT3G51610	AT3G51610	unknown protein; FUNCTIONS IN: molecular_function unknown; INVOLVED IN: response to oxidative stress; LOCATED IN: endomembrane system; EXPRESSED IN: 25 plant structures; EXPRESSED DURING: 15 growth stages; Has 53 Blast hits to 53 proteins in 21 species: Archae - 0; Bacteria - 0; Metazoa - 0; Fungi - 0; Plants - 48; Viruses - 0; Other Eukaryotes - 5 (source: NCBI BLink).	0.505566	0.141936	0.706267	0.242911	0.895596	0.498455	TRUE
3	252069_s_at	F	NA	AT3G51640	AT3G51640	unknown protein; FUNCTIONS IN: molecular_function unknown; INVOLVED IN: biological_process unknown; LOCATED IN: chloroplast; BEST Arabidopsis thaliana protein match is: unknown protein (TAIR:AT3G51650.1); Has 34 Blast hits to 34 proteins in 11 species: Archae - 0; Bacteria - 0; Metazoa - 0; Fungi - 1; Plants - 32; Viruses - 0; Other Eukaryotes - 1 (source: NCBI BLink).	0.841501	0.616725	0.277779	0.492824	0.548053	0.555376	TRUE
3	252070_at	T	F	AT3G51680	AT3G51680	NAD(P)-binding Rossmann-fold superfamily protein	0.530247	0.295662	0.674207	0.097637	0.859849	0.49152	TRUE
3	252072_at	T	F	AT3G51710	AT3G51710	D-mannose binding lectin protein with Apple-like carbohydrate-binding domain	0.550725	0.164912	0.556935	0.302192	0.853172	0.485587	TRUE
3	252075_at	T	F	AT3G51730	AT3G51730	saposin B domain-containing protein	0.822067	0.648289	0.0253063	0.121636	0.645655	0.452591	FALSE
3	252076_at	T	F	AT3G51660	AT3G51660	Tautomerase/MIF superfamily protein	0.84969	0.433397	0.523466	0.171837	0.748232	0.545324	TRUE
3	252086_at	T	F	AT3G52030	AT3G52030	F-box family protein with WD40/YVTN repeat doamin	0.586687	0.122628	0.691705	0.0266693	0.765188	0.438575	FALSE
3	252089_at	T	F	AT3G52110	AT3G52110	unknown protein; Has 191 Blast hits to 174 proteins in 54 species: Archae - 0; Bacteria - 7; Metazoa - 45; Fungi - 7; Plants - 40; Viruses - 0; Other Eukaryotes - 92 (source: NCBI BLink).	0.518746	0.15332	0.716843	0.13305	0.566353	0.417662	FALSE
3	252090_at	T	F	AT3G52130	AT3G52130	Bifunctional inhibitor/lipid-transfer protein/seed storage 2S albumin superfamily protein	0.100776	0.247719	0.62071	0.639065	0.718645	0.465383	TRUE
3	252094_at	T	F	AT3G51260	PAD1	20S proteasome alpha subunit PAD1	0.59546	0.209217	0.742188	0.0387662	0.808598	0.478846	TRUE
3	252095_at	T	F	AT3G51000	AT3G51000	alpha/beta-Hydrolases superfamily protein	0.692737	0.330649	0.633217	0.152643	0.901796	0.542208	TRUE
3	252101_at	F	NA	AT3G51290	AT3G51290	Protein of unknown function (DUF630) ;Protein of unknown function (DUF632)	0.681036	0.403455	0.625177	0.0454143	0.760399	0.503096	TRUE
3	252107_at	T	F	AT3G51490	TMT3	tonoplast monosaccharide transporter3	0.594488	0.343066	0.697456	0.137769	0.850689	0.524694	TRUE
3	252108_at	T	F	AT3G51530	AT3G51530	F-box/RNI-like/FBD-like domains-containing protein	0.815046	0.535215	0.271678	0.298197	0.522469	0.488521	TRUE
3	252117_at	T	F	AT3G51430	YLS2|SSL5	Calcium-dependent phosphotriesterase superfamily protein	0.507499	0.145739	0.737182	0.234716	0.90856	0.506739	TRUE
3	252118_at	T	F	AT3G51400	AT3G51400	Arabidopsis protein of unknown function (DUF241)	0.601348	0.105105	0.720483	0.205176	0.778556	0.482134	TRUE
3	252119_at	T	F	AT3G51030	ATTRX H1|TRX1|ATTRX1	thioredoxin H-type 1	0.504358	0.147789	0.802913	0.221422	0.888128	0.512922	TRUE
3	252121_at	T	F	AT3G51160	MUR1|GMD2|MUR_1	NAD(P)-binding Rossmann-fold superfamily protein	0.089541	0.345058	0.747952	0.535192	0.557284	0.455005	FALSE
3	252124_at	T	F	AT3G51010	AT3G51010	unknown protein; FUNCTIONS IN: molecular_function unknown; INVOLVED IN: biological_process unknown; LOCATED IN: mitochondrion, plastid; EXPRESSED IN: 22 plant structures; EXPRESSED DURING: 13 growth stages; Has 24 Blast hits to 24 proteins in 9 species: Archae - 0; Bacteria - 0; Metazoa - 0; Fungi - 0; Plants - 24; Viruses - 0; Other Eukaryotes - 0 (source: NCBI BLink).	0.63885	0.334617	0.642847	0.194393	0.756001	0.513341	TRUE
3	252156_at	NA	NA	NA	NA	NA	0.774372	0.590865	0.308174	0.024438	0.797246	0.499019	TRUE
3	252158_at	T	F	AT3G50530	CRK	CDPK-related kinase	0.761772	0.768335	0.179256	0.539246	0.257916	0.501305	TRUE
3	252165_at	T	F	AT3G50550	AT3G50550	unknown protein; Has 75703 Blast hits to 19796 proteins in 1115 species: Archae - 327; Bacteria - 34383; Metazoa - 14453; Fungi - 7466; Plants - 2586; Viruses - 958; Other Eukaryotes - 15530 (source: NCBI BLink).	0.184545	0.305072	0.698606	0.560444	0.70618	0.49097	TRUE
3	252167_at	T	F	AT3G50560	AT3G50560	NAD(P)-binding Rossmann-fold superfamily protein	0.0507272	0.423421	0.854771	0.50955	0.566193	0.480932	TRUE
3	252173_at	T	F	AT3G50650	AT3G50650	GRAS family transcription factor	0.633887	0.344406	0.551246	0.134098	0.903739	0.513475	TRUE
3	252184_at	T	F	AT3G50660	CLM|SNP2|PSC1|SAV1|DWF4|CYP90B1	Cytochrome P450 superfamily protein	0.0753116	0.144373	0.575456	0.611596	0.659198	0.413187	FALSE
3	252185_at	T	F	AT3G50780	AT3G50780	BEST Arabidopsis thaliana protein match is: BTB/POZ domain-containing protein (TAIR:AT1G63850.1); Has 298 Blast hits to 298 proteins in 22 species: Archae - 0; Bacteria - 0; Metazoa - 10; Fungi - 0; Plants - 287; Viruses - 0; Other Eukaryotes - 1 (source: NCBI BLink).	0.790562	0.578213	0.417805	0.0785639	0.798054	0.532639	TRUE
3	252187_at	T	F	AT3G50850	AT3G50850	Putative methyltransferase family protein	0.520929	0.186837	0.725885	0.193328	0.713626	0.468121	TRUE
3	252189_at	T	F	AT3G50070	CYCD3;3	CYCLIN D3;3	0.622659	0.324677	0.503165	0.163255	0.888578	0.500467	TRUE
3	252194_at	T	F	AT3G50110	PEN3|ATPEN3	PTEN 3	0.810177	0.62563	0.299127	0.237716	0.632122	0.520954	TRUE
3	252208_at	T	F	AT3G50380	AT3G50380	Protein of unknown function (DUF1162)	0.808895	0.782888	0.0942975	0.284331	0.561933	0.506469	TRUE
3	252220_at	T	F	AT3G49940	LBD38	LOB domain-containing protein 38	0.77247	0.444691	0.60071	0.107657	0.770304	0.539166	TRUE
3	252230_at	T	F	AT3G49810	AT3G49810	ARM repeat superfamily protein	0.833436	0.529584	0.433969	0.0370705	0.833316	0.533475	TRUE
3	252237_at	T	F	AT3G49950	AT3G49950	GRAS family transcription factor	0.191318	0.0209824	0.517553	0.515118	0.655479	0.38009	FALSE
3	252239_at	T	F	AT3G49990	AT3G49990	unknown protein; Has 1524 Blast hits to 1298 proteins in 225 species: Archae - 9; Bacteria - 84; Metazoa - 474; Fungi - 184; Plants - 98; Viruses - 17; Other Eukaryotes - 658 (source: NCBI BLink).	0.827067	0.53193	0.0613483	0.000792284	0.738753	0.431978	FALSE
3	252248_at	T	F	AT3G49750	RLP44|AtRLP44	receptor like protein 44	0.522374	0.0762084	0.781574	0.267043	0.903677	0.510175	TRUE
3	252249_at	T	F	AT3G49770	AT3G49770	unknown protein; Has 6 Blast hits to 6 proteins in 3 species: Archae - 0; Bacteria - 0; Metazoa - 1; Fungi - 0; Plants - 5; Viruses - 0; Other Eukaryotes - 0 (source: NCBI BLink).	0.0179941	0.359411	0.545213	0.6731	0.584844	0.436112	FALSE
3	252254_at	T	F	AT3G49250	IDN1|DMS3	defective in meristem silencing 3	0.723401	0.476565	0.500746	0.18925	0.793697	0.536732	TRUE
3	252261_at	T	F	AT3G49500	SDE1|SGS2|RDR6	RNA-dependent RNA polymerase 6	0.710366	0.538065	0.329674	0.313686	0.601794	0.498717	TRUE
3	252264_at	T	F	AT3G49590	AT3G49590	Autophagy-related protein 13	0.717692	0.308623	0.52277	0.108864	0.907948	0.513179	TRUE
3	252271_s_at	F	NA	AT3G49420	AT3G49420	Got1/Sft2-like vescicle transport protein family	0.00617073	0.470993	0.756379	0.54485	0.636844	0.483047	TRUE
3	252282_at	T	F	AT3G49360	PGL2	6-phosphogluconolactonase 2	0.18417	0.503464	0.719073	0.540317	0.356202	0.460645	TRUE
3	252285_at	T	F	AT3G49050	AT3G49050	alpha/beta-Hydrolases superfamily protein	0.761001	0.633584	0.000650459	0.157443	0.531332	0.416802	FALSE
3	252291_s_at	F	NA	AT3G49120	PERX34|ATPERX34|PRX34|ATPCB|PRXCB	peroxidase CB	0.0645165	0.272638	0.726307	0.529937	0.592034	0.437086	FALSE
3	252297_at	T	F	AT3G48930	EMB1080	Nucleic acid-binding, OB-fold-like protein	0.060225	0.391397	0.563742	0.58488	0.622158	0.44448	FALSE
3	252298_at	T	F	AT3G49060	AT3G49060	U-box domain-containing protein kinase family protein	0.878268	0.644857	0.213415	0.198305	0.673462	0.521661	TRUE
3	252320_at	T	F	AT3G48580	XTH11	xyloglucan endotransglucosylase/hydrolase 11	0.00947748	0.396972	0.506534	0.703833	0.545328	0.432429	FALSE
3	252326_at	T	F	AT3G48680	GAMMA CAL2	gamma carbonic anhydrase-like 2	0.548933	0.144446	0.704013	0.253936	0.947158	0.519697	TRUE
3	252337_at	T	F	AT3G48750	CDC2AAT|CDKA;1|CDK2|CDC2|CDKA1|CDC2A	cell division control 2	0.657574	0.333921	0.588403	0.0206423	0.897581	0.499624	TRUE
3	252349_at	T	F	AT3G48150	APC8|CDC23	anaphase-promoting complex subunit 8	0.631758	0.17496	0.784986	0.0681941	0.836242	0.499228	TRUE
3	252351_at	T	F	AT3G48210	AT3G48210	CONTAINS InterPro DOMAIN/s: Kinetochore-Ndc80 complex, subunit Spc25 (InterPro:IPR013255); Has 194 Blast hits to 194 proteins in 72 species: Archae - 0; Bacteria - 4; Metazoa - 72; Fungi - 39; Plants - 62; Viruses - 0; Other Eukaryotes - 17 (source: NCBI BLink).	0.550488	0.0961295	0.789165	0.177649	0.911452	0.504976	TRUE
3	252389_at	T	F	AT3G47833	AT3G47833	unknown protein; BEST Arabidopsis thaliana protein match is: unknown protein (TAIR:AT5G62575.2); Has 42 Blast hits to 42 proteins in 12 species: Archae - 0; Bacteria - 0; Metazoa - 0; Fungi - 0; Plants - 42; Viruses - 0; Other Eukaryotes - 0 (source: NCBI BLink).	0.745671	0.337948	0.661286	0.0235944	0.914183	0.536537	TRUE
3	252394_at	T	F	AT3G47940	AT3G47940	DNAJ heat shock family protein	0.845299	0.416614	0.519583	0.0876517	0.812485	0.536326	TRUE
3	252414_at	T	F	AT3G47420	PS3|ATPS3	phosphate starvation-induced gene 3	0.758495	0.424344	0.551416	0.0196873	0.901612	0.531111	TRUE
3	252421_at	T	F	AT3G47540	AT3G47540	Chitinase family protein	0.705015	0.655295	0.232167	0.262294	0.56697	0.484348	TRUE
3	252424_at	T	F	AT3G47610	AT3G47610	transcription regulators;zinc ion binding	0.515603	0.0684412	0.623169	0.294341	0.859716	0.472254	TRUE
3	252425_at	T	F	AT3G47620	AtTCP14|TCP14	TEOSINTE BRANCHED, cycloidea and PCF (TCP) 14	0.723143	0.266996	0.655151	0.0991151	0.903369	0.529555	TRUE
3	252427_at	T	F	AT3G47640	PYE	basic helix-loop-helix (bHLH) DNA-binding superfamily protein	0.76959	0.57551	0.117936	0.147606	0.533607	0.42885	FALSE
3	252431_at	T	F	AT3G47700	MAG2	RINT-1 / TIP-1 family	0.573518	0.194695	0.674948	0.199063	0.895009	0.507447	TRUE
3	252445_at	T	F	AT3G47000	AT3G47000	Glycosyl hydrolase family protein	0.794652	0.514501	0.353506	0.0259444	0.831206	0.503962	TRUE
3	252467_at	T	F	AT3G47080	AT3G47080	Tetratricopeptide repeat (TPR)-like superfamily protein	0.552618	0.112228	0.745021	0.219845	0.921499	0.510242	TRUE
3	252468_at	T	F	AT3G46970	ATPHS2|PHS2	alpha-glucan phosphorylase 2	0.78291	0.423384	0.614577	0.0484292	0.884753	0.550811	TRUE
3	252472_at	T	F	AT3G46830	ATRAB-A2C|ATRAB11A|ATRABA2C|RABA2c|RAB-A2C	RAB GTPase homolog A2C	0.573816	0.194682	0.81989	0.0966997	0.862427	0.509503	TRUE
3	252475_s_at	F	NA	AT3G46640	LUX|PCL1	Homeodomain-like superfamily protein	0.844952	0.590076	0.0742919	0.119633	0.521206	0.430032	FALSE
3	252478_at	T	F	AT3G46540	AT3G46540	ENTH/VHS family protein	0.580466	0.691478	0.531804	0.32554	0.0756793	0.440993	FALSE
3	252480_at	T	F	AT3G46580	MBD5|MBD05|ATMBD5	methyl-CPG-binding domain protein 5	0.33466	0.599475	0.526401	0.713099	0.182596	0.471246	TRUE
3	252483_at	T	F	AT3G46600	AT3G46600	GRAS family transcription factor	0.743355	0.768773	0.0351064	0.0768158	0.53307	0.431424	FALSE
3	252488_at	T	F	AT3G46700	AT3G46700	UDP-Glycosyltransferase superfamily protein	0.503099	0.145874	0.700194	0.248142	0.840265	0.487515	TRUE
3	252493_at	T	F	AT3G46750	AT3G46750	unknown protein; Has 2631 Blast hits to 1984 proteins in 271 species: Archae - 6; Bacteria - 163; Metazoa - 1232; Fungi - 253; Plants - 141; Viruses - 8; Other Eukaryotes - 828 (source: NCBI BLink).	0.72677	0.542174	0.455451	0.0400638	0.778006	0.508493	TRUE
3	252502_at	T	F	AT3G46900	COPT2	copper transporter 2	0.595173	0.369171	0.575157	0.162024	0.805299	0.501365	TRUE
3	252507_at	T	F	AT3G46200	NUDT9|aTNUDT9	nudix hydrolase homolog 9	0.914165	0.636121	0.235081	0.358367	0.70095	0.568937	TRUE
3	252515_at	T	F	AT3G46230	HSP17.4|ATHSP17.4	heat shock protein 17.4	0.535124	0.366006	0.60536	0.0637394	0.594984	0.433043	FALSE
3	252524_at	T	F	AT3G46430	AT3G46430	unknown protein; FUNCTIONS IN: molecular_function unknown; INVOLVED IN: biological_process unknown; LOCATED IN: mitochondrion, mitochondrial respiratory chain complex III; EXPRESSED IN: 25 plant structures; EXPRESSED DURING: 15 growth stages; BEST Arabidopsis thaliana protein match is: unknown protein (TAIR:AT5G59613.2); Has 51 Blast hits to 51 proteins in 16 species: Archae - 0; Bacteria - 0; Me…	0.596419	0.219893	0.777135	0.0788079	0.863627	0.507176	TRUE
3	252528_at	T	F	AT3G46460	UBC13	ubiquitin-conjugating enzyme 13	0.578244	0.542951	0.114598	0.0641115	0.525143	0.365009	FALSE
3	252534_at	T	F	AT3G46130	MYB48|ATMYB48|ATMYB48-3|ATMYB48-2|ATMYB48-1	myb domain protein 48	0.649015	0.222476	0.681711	0.166473	0.911669	0.526269	TRUE
3	252540_at	T	F	AT3G45740	AT3G45740	hydrolase family protein / HAD-superfamily protein	0.69626	0.367405	0.520218	0.136697	0.836273	0.511371	TRUE
3	252546_at	T	F	AT3G45830	AT3G45830	unknown protein; FUNCTIONS IN: molecular_function unknown; INVOLVED IN: biological_process unknown; LOCATED IN: cellular_component unknown; EXPRESSED IN: 24 plant structures; EXPRESSED DURING: 15 growth stages; BEST Arabidopsis thaliana protein match is: unknown protein (TAIR:AT1G02290.1); Has 499 Blast hits to 438 proteins in 100 species: Archae - 0; Bacteria - 7; Metazoa - 236; Fungi - 15; Plan…	0.674794	0.402643	0.694376	0.0885259	0.835411	0.53915	TRUE
3	252551_at	T	F	AT3G45880	AT3G45880	2-oxoglutarate (2OG) and Fe(II)-dependent oxygenase superfamily protein	0.60901	0.6367	0.11	0.188935	0.554842	0.419897	FALSE
3	252552_at	T	F	AT3G45900	AT3G45900	Ribonuclease P protein subunit P38-related	0.557102	0.256371	0.650315	0.134025	0.815848	0.482732	TRUE
3	252561_at	T	F	AT3G45980	HTB9|H2B	Histone superfamily protein	0.221025	0.558546	0.607091	0.648725	0.482481	0.503574	TRUE
3	252573_at	T	F	AT3G45260	AT3G45260	C2H2-like zinc finger protein	0.862488	0.471687	0.516273	0.0487015	0.884561	0.556742	TRUE
3	252576_s_at	F	NA	AT3G45450	AT3G45450	Double Clp-N motif-containing P-loop nucleoside triphosphate hydrolases superfamily protein	0.360422	0.568106	0.592208	0.603844	0.192218	0.46336	TRUE
3	252586_at	T	F	AT3G45610	AT3G45610	Dof-type zinc finger DNA-binding family protein	0.625643	0.317331	0.65233	0.139646	0.779344	0.502859	TRUE
3	252595_at	T	F	AT3G45690	AT3G45690	Major facilitator superfamily protein	0.540862	0.142725	0.66563	0.340596	0.889858	0.515934	TRUE
3	252601_s_at	F	NA	AT5G62300	AT5G62300	Ribosomal protein S10p/S20e family protein	0.53198	0.035495	0.78656	0.165282	0.868444	0.477552	TRUE
3	252606_at	T	F	AT3G45010	scpl48	serine carboxypeptidase-like 48	0.553047	0.294985	0.674617	0.211626	0.852299	0.517315	TRUE
3	252607_at	T	F	AT3G44990	XTH31|XTR8|ATXTR8	xyloglucan endo-transglycosylase-related 8	0.766784	0.501208	0.482334	0.0428933	0.898683	0.538381	TRUE
3	252612_at	T	F	AT3G45160	AT3G45160	Putative membrane lipoprotein	0.621432	0.238751	0.63241	0.270695	0.953883	0.543434	TRUE
3	252622_at	T	F	AT3G45310	AT3G45310	Cysteine proteinases superfamily protein	0.580369	0.246182	0.729029	0.18185	0.917131	0.530912	TRUE
3	252623_at	T	F	AT3G45320	AT3G45320	unknown protein; BEST Arabidopsis thaliana protein match is: unknown protein (TAIR:AT5G60330.1); Has 7 Blast hits to 7 proteins in 2 species: Archae - 0; Bacteria - 0; Metazoa - 0; Fungi - 0; Plants - 7; Viruses - 0; Other Eukaryotes - 0 (source: NCBI BLink).	0.574891	0.168654	0.603404	0.216862	0.884953	0.489753	TRUE
3	252632_s_at	NA	NA	NA	NA	NA	0.577356	0.181801	0.570646	0.0118125	0.777632	0.423849	FALSE
3	252646_at	T	F	AT3G44610	AT3G44610	Protein kinase superfamily protein	0.282122	0.594445	0.765144	0.540334	0.40416	0.517241	TRUE
3	252652_at	T	F	AT3G44720	ADT4	arogenate dehydratase 4	0.641418	0.521633	0.441278	0.0837617	0.753561	0.48833	TRUE
3	252653_at	T	F	AT3G44730	KP1|ATKP1	kinesin-like protein 1	0.538886	0.355463	0.65745	0.0572488	0.710502	0.46391	TRUE
3	252661_at	T	F	AT3G44450	AT3G44450	unknown protein; BEST Arabidopsis thaliana protein match is: unknown protein (TAIR:AT3G52740.1); Has 63 Blast hits to 63 proteins in 12 species: Archae - 0; Bacteria - 0; Metazoa - 0; Fungi - 0; Plants - 63; Viruses - 0; Other Eukaryotes - 0 (source: NCBI BLink).	0.5453	0.0795946	0.842548	0.161007	0.899424	0.505575	TRUE
3	252667_at	T	F	AT3G44200	NEK6|IBO1|ATNEK6	NIMA (never in mitosis, gene A)-related 6	0.661655	0.326946	0.636689	0.110087	0.919646	0.531005	TRUE
3	252669_at	T	F	AT3G44100	AT3G44100	MD-2-related lipid recognition domain-containing protein	0.820538	0.54714	0.352833	0.19456	0.787708	0.540556	TRUE
3	252675_at	T	F	AT3G44270	AT3G44270	copia-like retrotransposon family, has a 1.1e-26 P-value blast match to gb|AAG52950.1| putative envelope protein (Endovir1-1) (Arabidopsis thaliana) (Ty1_Copia-family)	0.258331	0.102877	0.590062	0.512455	0.796691	0.452083	FALSE
3	252692_at	T	F	AT3G43960	AT3G43960	Cysteine proteinases superfamily protein	0.641852	0.303131	0.536855	0.144557	0.862968	0.497873	TRUE
3	252693_s_at	F	NA	AT3G43980	AT3G43980	Ribosomal protein S14p/S29e family protein	0.56887	0.171202	0.784727	0.16235	0.917644	0.520958	TRUE
3	252712_at	T	F	AT3G43800	GSTU27|ATGSTU27	glutathione S-transferase tau 27	0.840733	0.538129	0.429406	0.0586597	0.821218	0.537629	TRUE
3	252715_x_at	T	F	AT3G43900	AT3G43900	unknown protein; BEST Arabidopsis thaliana protein match is: unknown protein (TAIR:AT3G43910.1); Has 15 Blast hits to 15 proteins in 4 species: Archae - 0; Bacteria - 0; Metazoa - 0; Fungi - 0; Plants - 15; Viruses - 0; Other Eukaryotes - 0 (source: NCBI BLink).	0.525173	0.300986	0.540961	0.257071	0.822863	0.489411	TRUE
3	252716_at	T	F	AT3G43920	ATDCL3|DCL3	dicer-like 3	0.639788	0.787796	0.303516	0.578603	0.157713	0.493483	TRUE
3	252718_at	T	F	AT3G43940	AT3G43940	unknown protein; Has 24 Blast hits to 24 proteins in 4 species: Archae - 0; Bacteria - 0; Metazoa - 0; Fungi - 0; Plants - 24; Viruses - 0; Other Eukaryotes - 0 (source: NCBI BLink).	0.571242	0.224069	0.587886	0.0540265	0.71256	0.429957	FALSE
3	252736_at	T	F	AT3G43210	NACK2|TES|ATNACK2	ATP binding microtubule motor family protein	0.711556	0.325571	0.636234	0.0571922	0.78662	0.503435	TRUE
3	252742_at	T	F	AT3G43290	AT3G43290	unknown protein; FUNCTIONS IN: molecular_function unknown; INVOLVED IN: in 8 processes; LOCATED IN: cellular_component unknown; EXPRESSED IN: leaf; EXPRESSED DURING: LP.10 ten leaves visible; Has 1 Blast hits to 1 proteins in 1 species: Archae - 0; Bacteria - 0; Metazoa - 0; Fungi - 0; Plants - 1; Viruses - 0; Other Eukaryotes - 0 (source: NCBI BLink).	0.213252	0.297891	0.572184	0.557698	0.710629	0.470331	TRUE
3	252753_at	T	F	AT3G43500	AT3G43500	unknown protein; BEST Arabidopsis thaliana protein match is: unknown protein (TAIR:AT1G42080.1); Has 8 Blast hits to 8 proteins in 2 species: Archae - 0; Bacteria - 0; Metazoa - 0; Fungi - 0; Plants - 8; Viruses - 0; Other Eukaryotes - 0 (source: NCBI BLink).	0.051875	0.296428	0.590208	0.582979	0.645268	0.433352	FALSE
3	252761_at	T	F	AT3G42770	AT3G42770	F-box/RNI-like/FBD-like domains-containing protein	0.214765	0.0903339	0.653586	0.517339	0.68411	0.432027	FALSE
3	252762_at	T	F	AT3G42780	AT3G42780	unknown protein; BEST Arabidopsis thaliana protein match is: unknown protein (TAIR:AT3G09130.1); Has 5 Blast hits to 5 proteins in 2 species: Archae - 0; Bacteria - 0; Metazoa - 0; Fungi - 0; Plants - 5; Viruses - 0; Other Eukaryotes - 0 (source: NCBI BLink).	0.0404185	0.280436	0.727484	0.560241	0.6379	0.449296	FALSE
3	252772_at	T	F	AT3G42900	AT3G42900	Mutator-like transposase family, has a 3.7e-44 P-value blast match to Q9SHN7 /450-633 Pfam PF03108 MuDR family transposase (MuDr-element domain)	0.258392	0.138675	0.613936	0.531169	0.732913	0.455017	FALSE
3	252773_at	T	F	AT3G42910	AT3G42910	similar to Ulp1 protease family protein [Arabidopsis thaliana] (TAIR:AT5G28250.1); similar to Ulp1 protease family protein [Brassica oleracea] (GB:ABD64941.1); contains InterPro domain Peptidase C48, SUMO/Sentrin/Ubl1; (InterPro:IPR003653)	0.159038	0.175816	0.502241	0.67477	0.629202	0.428213	FALSE
3	252774_at	T	F	AT3G42920	AT3G42920	similar to Ulp1 protease family protein [Arabidopsis thaliana] (TAIR:AT4G04390.1); similar to Ulp1 protease family protein [Brassica oleracea] (GB:ABD64941.1)	0.732507	0.59656	0.231815	0.156778	0.616675	0.466867	TRUE
3	252781_at	T	F	AT3G42950	AT3G42950	Pectin lyase-like superfamily protein	0.659044	0.40037	0.584842	0.196336	0.713913	0.510901	TRUE
3	252785_at	T	F	AT3G42660	AT3G42660	transducin family protein / WD-40 repeat family protein	0.562631	0.146584	0.719203	0.0145581	0.807734	0.450142	FALSE
3	252789_s_at	F	NA	AT1G21930	AT1G21930	unknown protein; BEST Arabidopsis thaliana protein match is: unknown protein (TAIR:AT3G42150.3); Has 43 Blast hits to 43 proteins in 13 species: Archae - 0; Bacteria - 0; Metazoa - 0; Fungi - 0; Plants - 43; Viruses - 0; Other Eukaryotes - 0 (source: NCBI BLink).	0.88264	0.577395	0.279633	0.224459	0.77919	0.548663	TRUE
3	252803_at	T	T	AT3G42360	AT3G42360	pseudogene, similar to Putative 22 kDa kafirin cluster; Ty3-Gypsy type, various predicted proteins, Arabidopsis thaliana; blastp match of 29% identity and 3.7e-07 P-value to GP|18767374|gb|AAL79340.1|AC099402_4|AC099402 Putative 22 kDa kafirin cluster; Ty3-Gypsy type {Oryza sativa}	0.187273	0.139061	0.676553	0.583149	0.648759	0.446959	FALSE
3	252815_at	T	F	AT3G42540	AT3G42540	similar to unknown protein [Arabidopsis thaliana] (TAIR:AT1G43940.1)	0.291744	0.172094	0.686561	0.516001	0.788442	0.490968	TRUE
3	252817_at	T	F	AT3G42580	AT3G42580	similar to Ulp1 protease family protein [Arabidopsis thaliana] (TAIR:AT2G12100.1); similar to Ulp1 protease family protein [Arabidopsis thaliana] (TAIR:AT1G45090.1); similar to Ulp1 protease family protein [Brassica oleracea] (GB:ABD64941.1); contains InterPro domain Peptidase C48, SUMO/Sentrin/Ubl1; (InterPro:IPR003653)	0.289771	0.0344812	0.716867	0.505996	0.78147	0.465717	TRUE
3	252848_at	T	F	AT3G42190	AT3G42190	similar to cysteine-type peptidase [Arabidopsis thaliana] (TAIR:AT3G42820.1); contains domain Cysteine proteinases (SSF54001)	0.0128947	0.279502	0.53277	0.621104	0.572718	0.403798	FALSE
3	252854_at	T	F	AT4G39370	UBP27	ubiquitin-specific protease 27	0.530187	0.0430951	0.593156	0.356801	0.8669	0.478028	TRUE
3	252864_at	T	F	AT4G39740	AT4G39740	Thioredoxin superfamily protein	0.508125	0.221317	0.676575	0.251783	0.889341	0.509428	TRUE
3	252885_at	T	F	AT4G39260	CCR1|ATGRP8|GR-RBP8|GRP8	cold, circadian rhythm, and RNA binding 1	0.447615	0.547827	0.651464	0.500455	0.216658	0.472804	TRUE
3	252891_at	T	F	AT4G39410	ATWRKY13|WRKY13	WRKY DNA-binding protein 13	0.0592112	0.319736	0.721337	0.571766	0.610806	0.456571	FALSE
3	252893_at	T	T	AT4G39420	AT4G39420	unknown protein; INVOLVED IN: biological_process unknown; LOCATED IN: cellular_component unknown; EXPRESSED IN: leaf; EXPRESSED DURING: LP.04 four leaves visible, LP.02 two leaves visible; Has 20 Blast hits to 19 proteins in 8 species: Archae - 0; Bacteria - 0; Metazoa - 0; Fungi - 0; Plants - 20; Viruses - 0; Other Eukaryotes - 0 (source: NCBI BLink).	0.543161	0.197849	0.53598	0.0938556	0.604227	0.395014	FALSE
3	252903_at	T	F	AT4G39570	AT4G39570	Galactose oxidase/kelch repeat superfamily protein	0.803693	0.62432	0.251827	0.019963	0.717593	0.483479	TRUE
3	252926_at	T	F	AT4G38920	AVA-P3|VHA-C3|ATVHA-C3	vacuolar-type H(+)-ATPase C3	0.754524	0.410528	0.584295	0.00806415	0.893824	0.530247	TRUE
3	252930_at	T	F	AT4G39010	AtGH9B18|GH9B18	glycosyl hydrolase 9B18	0.0104455	0.284	0.608322	0.540103	0.59988	0.40855	FALSE
3	252931_at	T	F	AT4G38930	AT4G38930	Ubiquitin fusion degradation UFD1 family protein	0.877931	0.610036	0.233119	0.248199	0.633604	0.520578	TRUE
3	252949_at	T	F	AT4G38670	AT4G38670	Pathogenesis-related thaumatin superfamily protein	0.610455	0.703043	0.53072	0.459977	0.0451956	0.469878	TRUE
3	252953_at	T	F	AT4G38570	PIS2	probable CDP-diacylglycerol--inositol 3-phosphatidyltransferase 2	0.51991	0.0972926	0.789796	0.270304	0.920796	0.51962	TRUE
3	252954_at	T	F	AT4G38660	AT4G38660	Pathogenesis-related thaumatin superfamily protein	0.79161	0.644586	0.00175115	0.255015	0.564083	0.451409	FALSE
3	252958_at	T	F	AT4G38620	MYB4|ATMYB4	myb domain protein 4	0.668134	0.294948	0.667536	0.264746	0.892813	0.557635	TRUE
3	252959_at	T	F	AT4G38640	AT4G38640	Plasma-membrane choline transporter family protein	0.576386	0.339979	0.611777	0.0326211	0.837992	0.479751	TRUE
3	252974_at	T	F	AT4G38800	MTN1|ATMTN1|ATMTAN1|MTAN1	methylthioadenosine nucleosidase 1	0.6777	0.315274	0.713727	0.0299645	0.931261	0.533585	TRUE
3	252975_s_at	T	F	AT4G38430	ATROPGEF1|ROPGEF1	rho guanyl-nucleotide exchange factor 1	0.285488	0.585263	0.746395	0.632996	0.331695	0.516367	TRUE
3	252980_at	T	F	AT4G38040	AT4G38040	Exostosin family protein	0.337881	0.505478	0.521717	0.583236	0.161809	0.422024	FALSE
3	252981_at	T	F	AT4G38260	AT4G38260	Protein of unknown function (DUF833)	0.694803	0.297713	0.759616	0.0110136	0.881694	0.528968	TRUE
3	252998_at	T	F	AT4G38510	AT4G38510	ATPase, V1 complex, subunit B protein	0.705939	0.575754	0.453145	0.199231	0.801387	0.547091	TRUE
3	252999_at	T	F	AT4G38500	AT4G38500	Protein of unknown function (DUF616)	0.500262	0.0145915	0.730221	0.0776741	0.711692	0.406888	FALSE
3	253008_at	T	F	AT4G38210	ATEXP20|EXP20|ATEXPA20|EXPA20|ATHEXP ALPHA 1.	expansin A20	0.50438	0.183963	0.786277	0.0328565	0.783651	0.458225	TRUE
3	253022_at	T	F	AT4G38060	AT4G38060	unknown protein; BEST Arabidopsis thaliana protein match is: unknown protein (TAIR:AT5G65480.1); Has 63 Blast hits to 63 proteins in 13 species: Archae - 0; Bacteria - 0; Metazoa - 0; Fungi - 0; Plants - 63; Viruses - 0; Other Eukaryotes - 0 (source: NCBI BLink).	0.734629	0.447182	0.516346	0.0217983	0.716759	0.487343	TRUE
3	253025_at	T	T	AT4G38120	AT4G38120	ARM repeat superfamily protein	0.572913	0.594799	0.299935	0.599203	0.0731102	0.427992	FALSE
3	253027_at	T	F	AT4G38150	AT4G38150	Pentatricopeptide repeat (PPR) superfamily protein	0.643951	0.570953	0.00517541	0.0965609	0.663056	0.395939	FALSE
3	253033_at	T	F	AT4G38220	AT4G38220	Peptidase M20/M25/M40 family protein	0.829135	0.719646	0.0349241	0.287058	0.582198	0.490592	TRUE
3	253035_at	T	F	AT4G38240	GNTI|CGL|CGL1	alpha-1,3-mannosyl-glycoprotein beta-1,2-N-acetylglucosaminyltransferase, putative	0.680479	0.260946	0.67209	0.0471748	0.902003	0.512538	TRUE
3	253037_at	T	F	AT4G38270	GAUT3	galacturonosyltransferase 3	0.638621	0.247946	0.761792	0.0314478	0.907335	0.517428	TRUE
3	253039_at	T	F	AT4G37760	SQE3	squalene epoxidase 3	0.519909	0.147469	0.76594	0.298846	0.903398	0.527113	TRUE
3	253050_at	T	F	AT4G37450	ATAGP18|AGP18	arabinogalactan protein 18	0.62329	0.754094	0.48093	0.611957	0.0367167	0.501398	TRUE
3	253054_at	T	F	AT4G37580	HLS1|COP3|UNS2	Acyl-CoA N-acyltransferases (NAT) superfamily protein	0.663492	0.221341	0.664811	0.194898	0.88806	0.52652	TRUE
3	253056_at	T	F	AT4G37650	SHR|SGR7	GRAS family transcription factor	0.561236	0.311563	0.697758	0.208268	0.832773	0.52232	TRUE
3	253058_at	T	F	AT4G37660	AT4G37660	Ribosomal protein L12/ ATP-dependent Clp protease adaptor protein ClpS family protein	0.791602	0.374654	0.560841	0.150842	0.802685	0.536125	TRUE
3	253062_at	T	F	AT4G37590	NPY5	Phototropic-responsive NPH3 family protein	0.741986	0.559472	0.273164	0.0476403	0.732525	0.470957	TRUE
3	253063_at	T	F	AT4G37640	ACA2	calcium ATPase 2	0.373469	0.5725	0.714112	0.515436	0.257795	0.486662	TRUE
3	253071_at	T	F	AT4G37880	AT4G37880	LisH/CRA/RING-U-box domains-containing protein	0.681315	0.564845	0.281514	0.00481594	0.668341	0.440166	FALSE
3	253081_at	T	F	AT4G36210	AT4G36210	Protein of unknown function (DUF726)	0.0644232	0.354159	0.702107	0.574515	0.525513	0.444144	FALSE
3	253090_at	T	F	AT4G36360	BGAL3	beta-galactosidase 3	0.109846	0.371578	0.57879	0.603371	0.596814	0.45208	FALSE
3	253093_at	T	F	AT4G37460	SRFR1	Tetratricopeptide repeat (TPR)-like superfamily protein	0.0223472	0.446228	0.67437	0.657296	0.521279	0.464304	TRUE
3	253099_s_at	F	NA	AT4G37520	AT4G37520	Peroxidase superfamily protein	0.630222	0.333012	0.64848	0.175137	0.89464	0.536298	TRUE
3	253101_at	T	F	AT4G37430	CYP91A2|CYP81F1	cytochrome P450, family 91, subfamily A, polypeptide 2	0.70736	0.406047	0.588021	0.0393985	0.847724	0.51771	TRUE
3	253102_at	T	F	AT4G36105	AT4G36105	unknown protein; FUNCTIONS IN: molecular_function unknown; INVOLVED IN: biological_process unknown; LOCATED IN: nucleus; EXPRESSED IN: 6 plant structures; EXPRESSED DURING: LP.04 four leaves visible, 4 anthesis, petal differentiation and expansion stage; BEST Arabidopsis thaliana protein match is: unknown protein (TAIR:AT2G17990.1); Has 30201 Blast hits to 17322 proteins in 780 species: Archae - …	0.0280532	0.384957	0.83266	0.50379	0.589602	0.467812	TRUE
3	253103_at	T	F	AT4G36110	AT4G36110	SAUR-like auxin-responsive protein family	0.714079	0.24825	0.671735	0.00236441	0.735851	0.474456	TRUE
3	253114_at	T	F	AT4G35860	ATRABB1B|ATGB2|ATRAB2C|GB2	GTP-binding 2	0.53717	0.599508	0.529117	0.301894	0.0859847	0.410735	FALSE
3	253116_at	T	F	AT4G35850	AT4G35850	Pentatricopeptide repeat (PPR) superfamily protein	0.500577	0.0676675	0.821798	0.202085	0.902364	0.498898	TRUE
3	253117_at	T	F	AT4G35905	AT4G35905	unknown protein; CONTAINS InterPro DOMAIN/s: Protein of unknown function DUF343 (InterPro:IPR005651); Has 30201 Blast hits to 17322 proteins in 780 species: Archae - 12; Bacteria - 1396; Metazoa - 17338; Fungi - 3422; Plants - 5037; Viruses - 0; Other Eukaryotes - 2996 (source: NCBI BLink).	0.620226	0.12206	0.624742	0.228723	0.924261	0.504002	TRUE
3	253118_at	T	F	AT4G35950	RAC6|ROP5|RAC2|ARAC6|ATROP5|ATRAC6	RAC-like 6	0.298504	0.562031	0.67276	0.604079	0.318285	0.491132	TRUE
3	253119_at	T	F	AT4G35980	AT4G35980	unknown protein; FUNCTIONS IN: molecular_function unknown; INVOLVED IN: biological_process unknown; LOCATED IN: cellular_component unknown; EXPRESSED IN: 24 plant structures; EXPRESSED DURING: 15 growth stages; Has 30201 Blast hits to 17322 proteins in 780 species: Archae - 12; Bacteria - 1396; Metazoa - 17338; Fungi - 3422; Plants - 5037; Viruses - 0; Other Eukaryotes - 2996 (source: NCBI BLink).	0.602504	0.212113	0.674976	0.20095	0.898135	0.517736	TRUE
3	253129_at	T	F	AT4G36020	CSDP1	cold shock domain protein 1	0.912863	0.509149	0.368678	0.113952	0.808323	0.542593	TRUE
3	253130_at	T	F	AT4G35510	AT4G35510	unknown protein; BEST Arabidopsis thaliana protein match is: unknown protein (TAIR:AT2G17540.3); Has 182 Blast hits to 179 proteins in 73 species: Archae - 0; Bacteria - 87; Metazoa - 17; Fungi - 9; Plants - 50; Viruses - 0; Other Eukaryotes - 19 (source: NCBI BLink).	0.812288	0.577817	0.0930572	0.0486042	0.69723	0.445799	FALSE
3	253131_at	T	F	AT4G35550	HB-4|ATWOX13|WOX13	WUSCHEL related homeobox 13	0.629671	0.707263	0.0534016	0.636515	0.217991	0.448968	FALSE
3	253143_at	T	F	AT4G35530	AT4G35530	phosphatidylinositolglycan-related	0.710612	0.247631	0.694648	0.0770716	0.848487	0.51569	TRUE
3	253144_at	T	F	AT4G35540	AT4G35540	zinc ion binding;transcription regulators	0.741453	0.801987	0.104932	0.552632	0.238499	0.487901	TRUE
3	253147_at	T	F	AT4G35600	CONNEXIN 32	Protein kinase superfamily protein	0.560599	0.508202	0.40791	0.0452157	0.604846	0.425354	FALSE
3	253158_at	T	F	AT4G35780	AT4G35780	ACT-like protein tyrosine kinase family protein	0.657384	0.616773	0.230721	0.580647	0.205534	0.458212	TRUE
3	253163_at	T	F	AT4G35750	AT4G35750	SEC14 cytosolic factor family protein / phosphoglyceride transfer family protein	0.614067	0.290399	0.625817	0.24173	0.916748	0.537752	TRUE
3	253164_at	T	F	AT4G35725	AT4G35725	unknown protein; FUNCTIONS IN: molecular_function unknown; INVOLVED IN: biological_process unknown; LOCATED IN: endomembrane system; EXPRESSED IN: embryo, sepal; EXPRESSED DURING: 4 anthesis, C globular stage; Has 30201 Blast hits to 17322 proteins in 780 species: Archae - 12; Bacteria - 1396; Metazoa - 17338; Fungi - 3422; Plants - 5037; Viruses - 0; Other Eukaryotes - 2996 (source: NCBI BLink).	0.577483	0.593096	0.0839513	0.0930788	0.567305	0.382983	FALSE
3	253165_at	T	F	AT4G35320	AT4G35320	unknown protein; BEST Arabidopsis thaliana protein match is: unknown protein (TAIR:AT2G17300.1); Has 30201 Blast hits to 17322 proteins in 780 species: Archae - 12; Bacteria - 1396; Metazoa - 17338; Fungi - 3422; Plants - 5037; Viruses - 0; Other Eukaryotes - 2996 (source: NCBI BLink).	0.799049	0.343657	0.501255	0.0365322	0.844292	0.504957	TRUE
3	253167_at	T	F	AT4G35310	CPK5|ATCPK5	calmodulin-domain protein kinase 5	0.60139	0.629506	0.512177	0.489488	0.0102644	0.448565	FALSE
3	253178_at	T	F	AT4G35170	AT4G35170	Late embryogenesis abundant (LEA) hydroxyproline-rich glycoprotein family	0.0635624	0.302751	0.616567	0.607464	0.632866	0.444642	FALSE
3	253183_at	T	F	AT4G35220	AT4G35220	Cyclase family protein	0.646931	0.192004	0.505084	0.0624547	0.840862	0.449467	FALSE
3	253188_at	T	F	AT4G35300	TMT2	tonoplast monosaccharide transporter2	0.838828	0.572874	0.410567	0.012339	0.803641	0.52765	TRUE
3	253198_at	T	F	AT4G35360	AT4G35360	Uncharacterised conserved protein (UCP030210)	0.684254	0.51858	0.281093	0.00459873	0.747255	0.447156	FALSE
3	253207_at	T	F	AT4G34770	AT4G34770	SAUR-like auxin-responsive protein family	0.300564	0.507639	0.629324	0.619621	0.417852	0.495	TRUE
3	253215_at	T	F	AT4G34950	AT4G34950	Major facilitator superfamily protein	0.837895	0.408879	0.503874	0.0690839	0.744619	0.51287	TRUE
3	253216_at	T	F	AT4G34960	AT4G34960	Cyclophilin-like peptidyl-prolyl cis-trans isomerase family protein	0.551986	0.102715	0.632821	0.292138	0.894001	0.494732	TRUE
3	253218_at	T	F	AT4G34980	SLP2	subtilisin-like serine protease 2	0.789076	0.422304	0.581854	0.0480195	0.829357	0.534122	TRUE
3	253225_at	T	F	AT4G35020	ARAC3|ATROP6|RHO1PS|RAC3|ROP6	RAC-like 3	0.695311	0.404656	0.568678	0.0275282	0.893454	0.517925	TRUE
3	253230_at	T	F	AT4G34700	AT4G34700	LYR family of Fe/S cluster biogenesis protein	0.692535	0.259412	0.696571	0.0935348	0.93413	0.535236	TRUE
3	253245_at	F	NA	AT4G34588	CPuORF2	conserved peptide upstream open reading frame 2	0.60957	0.75581	0.535183	0.40918	0.00459072	0.462867	TRUE
3	253252_at	T	F	AT4G34740	ASE2|ATPURF2|ATASE2|CIA1	GLN phosphoribosyl pyrophosphate amidotransferase 2	0.720778	0.335081	0.600417	0.187705	0.934507	0.555698	TRUE
3	253254_at	T	F	AT4G34650	SQS2	squalene synthase 2	0.674262	0.539798	0.390171	0.0333744	0.816923	0.490905	TRUE
3	253256_at	T	F	AT4G34360	AT4G34360	S-adenosyl-L-methionine-dependent methyltransferases superfamily protein	0.563486	0.206657	0.708943	0.0957614	0.617141	0.438398	FALSE
3	253270_at	T	F	AT4G34160	CYCD3|CYCD3;1	CYCLIN D3;1	0.733613	0.607738	0.00921086	0.163318	0.636297	0.430035	FALSE
3	253276_at	T	F	AT4G34050	CCoAOMT1	S-adenosyl-L-methionine-dependent methyltransferases superfamily protein	0.51501	0.21489	0.748112	0.240175	0.86746	0.517129	TRUE
3	253281_at	T	F	AT4G34138	UGT73B1	UDP-glucosyl transferase 73B1	0.6325	0.567519	0.300144	0.022741	0.633921	0.431365	FALSE
3	253282_at	T	F	AT4G34120	CDCP1|LEJ1	Cystathionine beta-synthase (CBS) family protein	0.722035	0.352036	0.588672	0.171614	0.934644	0.5538	TRUE
3	253290_at	T	F	AT4G34330	AT4G34330	Protein of unknown function (DUF677)	0.68878	0.299828	0.554439	0.134178	0.775262	0.490497	TRUE
3	253291_at	T	F	AT4G33865	AT4G33865	Ribosomal protein S14p/S29e family protein	0.603086	0.15911	0.803482	0.150851	0.917457	0.526797	TRUE
3	253293_at	T	F	AT4G33905	AT4G33905	Peroxisomal membrane 22 kDa (Mpv17/PMP22) family protein	0.644186	0.650196	0.124381	0.170635	0.543635	0.426607	FALSE
3	253294_at	T	F	AT4G33740	AT4G33740	unknown protein; BEST Arabidopsis thaliana protein match is: unknown protein (TAIR:AT4G37820.1); Has 138210 Blast hits to 73191 proteins in 2959 species: Archae - 732; Bacteria - 18006; Metazoa - 48521; Fungi - 16820; Plants - 7078; Viruses - 1046; Other Eukaryotes - 46007 (source: NCBI BLink).	0.560172	0.240454	0.625663	0.268335	0.906321	0.520189	TRUE
3	253300_at	T	F	AT4G33580	ATBCA5|BCA5	beta carbonic anhydrase 5	0.434024	0.647761	0.523668	0.504276	0.0872213	0.43939	FALSE
3	253314_at	T	F	AT4G33890	AT4G33890	unknown protein; BEST Arabidopsis thaliana protein match is: unknown protein (TAIR:AT2G14850.1); Has 133 Blast hits to 131 proteins in 15 species: Archae - 0; Bacteria - 0; Metazoa - 0; Fungi - 2; Plants - 129; Viruses - 0; Other Eukaryotes - 2 (source: NCBI BLink).	0.0350211	0.376558	0.772173	0.575499	0.651737	0.482198	TRUE
3	253315_at	T	F	AT4G33900	AT4G33900	Galactose oxidase/kelch repeat superfamily protein	0.424477	0.0865817	0.513002	0.537283	0.806953	0.47366	TRUE
3	253320_at	T	F	AT4G34020	AT4G34020	Class I glutamine amidotransferase-like superfamily protein	0.0401357	0.286821	0.841465	0.509568	0.657651	0.467128	TRUE
3	253329_at	T	F	AT4G33480	AT4G33480	unknown protein; FUNCTIONS IN: molecular_function unknown; INVOLVED IN: biological_process unknown; LOCATED IN: chloroplast; EXPRESSED IN: 22 plant structures; EXPRESSED DURING: 13 growth stages; CONTAINS InterPro DOMAIN/s: Protein of unknown function DUF3727 (InterPro:IPR022203); Has 348 Blast hits to 348 proteins in 78 species: Archae - 0; Bacteria - 101; Metazoa - 0; Fungi - 0; Plants - 183; V…	0.55141	0.280822	0.544191	0.311654	0.856591	0.508934	TRUE
3	253332_at	T	F	AT4G33420	AT4G33420	Peroxidase superfamily protein	0.611268	0.306374	0.680543	0.194236	0.914311	0.541346	TRUE
3	253351_at	T	F	AT4G33700	AT4G33700	CBS domain-containing protein with a domain of unknown function (DUF21)	0.534742	0.737859	0.55467	0.493106	0.012497	0.466575	TRUE
3	253366_at	T	T	AT4G33180	AT4G33180	alpha/beta-Hydrolases superfamily protein	0.516487	0.125612	0.697793	0.320797	0.901354	0.512409	TRUE
3	253367_at	T	T	AT4G33180	AT4G33180	alpha/beta-Hydrolases superfamily protein	0.687344	0.285882	0.733181	0.0557175	0.870049	0.526435	TRUE
3	253373_at	T	F	AT4G33150	SDH|LKR|LKR/SDH	lysine-ketoglutarate reductase/saccharopine dehydrogenase bifunctional enzyme	0.628364	0.341344	0.670598	0.131231	0.904732	0.535254	TRUE
3	253375_at	T	F	AT4G33280	AT4G33280	AP2/B3-like transcriptional factor family protein	0.759816	0.535362	0.439318	0.0396471	0.835437	0.521916	TRUE
3	253382_at	T	F	AT4G33040	AT4G33040	Thioredoxin superfamily protein	0.659136	0.599396	0.057412	0.0126034	0.574627	0.380635	FALSE
3	253389_at	T	F	AT4G32680	AT4G32680	unknown protein; BEST Arabidopsis thaliana protein match is: unknown protein (TAIR:AT1G52343.1); Has 30201 Blast hits to 17322 proteins in 780 species: Archae - 12; Bacteria - 1396; Metazoa - 17338; Fungi - 3422; Plants - 5037; Viruses - 0; Other Eukaryotes - 2996 (source: NCBI BLink).	0.501859	0.0195494	0.838892	0.160377	0.839275	0.471991	TRUE
3	253393_at	T	F	AT4G32690	ATGLB3|GLB3	hemoglobin 3	0.63206	0.205265	0.612671	0.129865	0.911208	0.498214	TRUE
3	253402_at	T	F	AT4G32880	ATHB-8|ATHB8|HB-8	homeobox gene 8	0.649102	0.529672	0.209912	0.111917	0.643939	0.428908	FALSE
3	253403_at	T	F	AT4G32830	AtAUR1|AUR1	ataurora1	0.598124	0.127261	0.719525	0.0867226	0.790534	0.464433	TRUE
3	253405_at	T	F	AT4G32800	AT4G32800	Integrase-type DNA-binding superfamily protein	0.592874	0.0967457	0.706957	0.00166571	0.65119	0.409887	FALSE
3	253417_at	T	T	AT4G32730	ATMYB3R-1|MYB3R-1|PC-MYB1|MYB3R1|ATMYB3R1	Homeodomain-like protein	0.577631	0.26498	0.647734	0.0856301	0.826483	0.480492	TRUE
3	253419_at	T	F	AT4G32780	AT4G32780	phosphoinositide binding	0.552679	0.309654	0.647229	0.0793014	0.787168	0.475206	TRUE
3	253421_at	T	F	AT4G32340	AT4G32340	Tetratricopeptide repeat (TPR)-like superfamily protein	0.52991	0.158059	0.804492	0.256347	0.87908	0.525578	TRUE
3	253429_at	T	F	AT4G32420	AT4G32420	Cyclophilin-like peptidyl-prolyl cis-trans isomerase family protein	0.275008	0.170714	0.60868	0.619486	0.790546	0.492887	TRUE
3	253436_at	T	F	AT4G32470	AT4G32470	Cytochrome bd ubiquinol oxidase, 14kDa subunit	0.652373	0.228964	0.743903	0.0935954	0.902757	0.524318	TRUE
3	253447_at	T	F	AT4G32630	AT4G32630	ArfGap/RecO-like zinc finger domain-containing protein	0.0279349	0.268056	0.745212	0.503182	0.636514	0.43618	FALSE
3	253451_at	T	T	AT4G32730	ATMYB3R-1|MYB3R-1|PC-MYB1|MYB3R1|ATMYB3R1	Homeodomain-like protein	0.67189	0.647422	0.172219	0.173145	0.66055	0.465045	TRUE
3	253465_at	T	F	AT4G32120	AT4G32120	Galactosyltransferase family protein	0.543861	0.102616	0.671952	0.243714	0.912065	0.494842	TRUE
3	253470_s_at	F	NA	AT4G32210	SDH3-2	succinate dehydrogenase 3-2	0.639684	0.275386	0.729903	0.0605002	0.940565	0.529208	TRUE
3	253480_at	T	F	AT4G31840	ENODL15|AtENODL15	early nodulin-like protein 15	0.666246	0.260608	0.691697	0.117189	0.889323	0.525013	TRUE
3	253482_at	T	F	AT4G31985	AT4G31985	Ribosomal protein L39 family protein	0.622831	0.188893	0.791471	0.0436797	0.838598	0.497094	TRUE
3	253483_at	T	F	AT4G31910	AT4G31910	HXXXD-type acyl-transferase family protein	0.51098	0.10081	0.759056	0.275588	0.91573	0.512433	TRUE
3	253484_at	T	F	AT4G31720	TAF10|STG1|TAFII15	TBP-associated factor II 15	0.741023	0.290795	0.596209	0.121288	0.832855	0.516434	TRUE
3	253486_at	T	F	AT4G31600	AT4G31600	UDP-N-acetylglucosamine (UAA) transporter family	0.628249	0.248404	0.653333	0.062136	0.879078	0.49424	TRUE
3	253498_at	T	F	AT4G31890	AT4G31890	ARM repeat superfamily protein	0.618827	0.369075	0.631485	0.0872729	0.826619	0.506656	TRUE
3	253500_at	T	F	AT4G31920	ARR10|RR10	response regulator 10	0.673347	0.280437	0.640624	0.104088	0.92074	0.523847	TRUE
3	253509_at	T	F	AT4G31710	ATGLR2.4|GLR2.4	glutamate receptor 2.4	0.525817	0.343841	0.584552	0.186228	0.810868	0.490261	TRUE
3	253516_at	T	F	AT4G31360	AT4G31360	selenium binding	0.771805	0.520046	0.400597	0.177699	0.728923	0.519814	TRUE
3	253524_at	T	F	AT4G31430	AT4G31430	unknown protein; LOCATED IN: plasma membrane; EXPRESSED IN: 25 plant structures; EXPRESSED DURING: 15 growth stages; Has 30201 Blast hits to 17322 proteins in 780 species: Archae - 12; Bacteria - 1396; Metazoa - 17338; Fungi - 3422; Plants - 5037; Viruses - 0; Other Eukaryotes - 2996 (source: NCBI BLink).	0.73817	0.440833	0.505606	0.0208881	0.908992	0.522898	TRUE
3	253534_at	T	F	AT4G31500	RNT1|RED1|SUR2|ATR4|CYP83B1	cytochrome P450, family 83, subfamily B, polypeptide 1	0.695212	0.57734	0.183416	0.0204048	0.742751	0.443825	FALSE
3	253538_at	T	F	AT4G31460	AT4G31460	Ribosomal L28 family	0.546477	0.0544191	0.801104	0.197228	0.892454	0.498336	TRUE
3	253541_at	T	F	AT4G31630	AT4G31630	Transcriptional factor B3 family protein	0.698762	0.393795	0.616122	0.0953125	0.791657	0.51913	TRUE
3	253554_at	T	F	AT4G30940	AT4G30940	BTB/POZ domain with WD40/YVTN repeat-like protein	0.511045	0.307821	0.662429	0.00709862	0.622746	0.422228	FALSE
3	253564_at	T	F	AT4G31170	AT4G31170	Protein kinase superfamily protein	0.543083	0.304269	0.696711	0.0656273	0.814834	0.484905	TRUE
3	253571_at	T	F	AT4G31000	AT4G31000	Calmodulin-binding protein	0.78828	0.542933	0.329697	0.0146018	0.821872	0.499477	TRUE
3	253578_at	T	F	AT4G30340	ATDGK7|DGK7	diacylglycerol kinase 7	0.424841	0.680338	0.608775	0.662734	0.223788	0.520095	TRUE
3	253580_at	T	F	AT4G30400	AT4G30400	RING/U-box superfamily protein	0.866174	0.58052	0.223567	0.197099	0.642469	0.501966	TRUE
3	253581_at	T	F	AT4G30660	AT4G30660	Low temperature and salt responsive protein family	0.731556	0.800455	0.343562	0.593911	0.135568	0.521011	TRUE
3	253595_at	T	F	AT4G30830	AT4G30830	Protein of unknown function, DUF593	0.694754	0.688159	0.187625	0.210512	0.508931	0.457996	TRUE
3	253600_at	T	F	AT4G30810	scpl29	serine carboxypeptidase-like 29	0.524087	0.707788	0.496367	0.608072	0.0528532	0.477833	TRUE
3	253606_at	T	F	AT4G30530	AT4G30530	Class I glutamine amidotransferase-like superfamily protein	0.787844	0.542465	0.130722	0.059405	0.673105	0.438708	FALSE
3	253608_at	T	F	AT4G30290	ATXTH19|XTH19	xyloglucan endotransglucosylase/hydrolase 19	0.0464261	0.174681	0.729879	0.513573	0.611727	0.415257	FALSE
3	253610_at	T	F	AT4G30200	VEL1	vernalization5/VIN3-like	0.555672	0.236852	0.744839	0.200023	0.868899	0.521257	TRUE
3	253620_at	T	F	AT4G30520	AT4G30520	Leucine-rich repeat protein kinase family protein	0.671789	0.54601	0.0346144	0.178616	0.524499	0.391106	FALSE
3	253622_at	T	F	AT4G30560	ATCNGC9|CNGC9	cyclic nucleotide gated channel 9	0.121045	0.403339	0.760405	0.508694	0.560143	0.470725	TRUE
3	253629_at	T	F	AT4G30450	AT4G30450	glycine-rich protein	0.567048	0.167691	0.692166	0.25795	0.919161	0.520803	TRUE
3	253633_at	T	F	AT4G30480	AT4G30480	Tetratricopeptide repeat (TPR)-like superfamily protein	0.510386	0.0315066	0.694967	0.242142	0.850479	0.465896	TRUE
3	253636_at	T	F	AT4G30500	AT4G30500	Protein of unknown function (DUF788)	0.608516	0.142532	0.753937	0.22571	0.920683	0.530276	TRUE
3	253639_at	T	F	AT4G30550	AT4G30550	Class I glutamine amidotransferase-like superfamily protein	0.672724	0.290946	0.59887	0.196667	0.935216	0.538885	TRUE
3	253644_at	T	F	AT4G29870	AT4G29870	Oligosaccharyltransferase complex/magnesium transporter family protein	0.592324	0.13967	0.613286	0.11531	0.898443	0.471806	TRUE
3	253648_at	T	F	AT4G29940	PRHA	pathogenesis related homeodomain protein A	0.109858	0.220388	0.563752	0.617744	0.637918	0.429932	FALSE
3	253668_at	T	F	AT4G30220	RUXF	small nuclear ribonucleoprotein F	0.552863	0.176483	0.748201	0.0923665	0.645125	0.443008	FALSE
3	253669_at	T	F	AT4G30000	AT4G30000	Dihydropterin pyrophosphokinase / Dihydropteroate synthase	0.0487148	0.358349	0.713869	0.547964	0.568368	0.447453	FALSE
3	253677_at	T	F	AT4G29580	AT4G29580	Cytidine/deoxycytidylate deaminase family protein	0.754555	0.503862	0.491509	0.0965084	0.80392	0.530071	TRUE
3	253679_at	T	F	AT4G29610	AT4G29610	Cytidine/deoxycytidylate deaminase family protein	0.69007	0.183922	0.647993	0.0274244	0.762646	0.462411	TRUE
3	253687_at	T	F	AT4G29520	AT4G29520	LOCATED IN: endoplasmic reticulum, plasma membrane; EXPRESSED IN: 23 plant structures; EXPRESSED DURING: 14 growth stages; CONTAINS InterPro DOMAIN/s: Saposin B (InterPro:IPR008139); Has 137 Blast hits to 137 proteins in 50 species: Archae - 2; Bacteria - 0; Metazoa - 41; Fungi - 10; Plants - 36; Viruses - 0; Other Eukaryotes - 48 (source: NCBI BLink).	0.591405	0.190591	0.718829	0.148867	0.937991	0.517537	TRUE
3	253697_at	T	F	AT4G29700	AT4G29700	Alkaline-phosphatase-like family protein	0.514688	0.152733	0.72384	0.319201	0.891813	0.520455	TRUE
3	253698_at	T	F	AT4G29680	AT4G29680	Alkaline-phosphatase-like family protein	0.505933	0.122734	0.794592	0.202259	0.896224	0.504348	TRUE
3	253700_at	T	F	AT4G29840	MTO2|TS	Pyridoxal-5'-phosphate-dependent enzyme family protein	0.586618	0.682586	0.512753	0.107203	0.17206	0.412244	FALSE
3	253704_at	T	T	AT4G29490	AT4G29490	Metallopeptidase M24 family protein	0.687932	0.388608	0.683049	0.0531288	0.875677	0.537679	TRUE
3	253708_at	T	F	AT4G29210	GGT3|GGT4	gamma-glutamyl transpeptidase 4	0.557514	0.206119	0.774613	0.187206	0.888843	0.522859	TRUE
3	253709_at	T	F	AT4G29220	PFK1	phosphofructokinase 1	0.537575	0.687842	0.601177	0.477059	0.00949931	0.46263	TRUE
3	253712_at	T	F	AT4G29330	DER1	DERLIN-1	0.56046	0.0931952	0.753241	0.147685	0.772669	0.46545	TRUE
3	253719_at	T	T	AT4G29490	AT4G29490	Metallopeptidase M24 family protein	0.700514	0.243628	0.655667	0.0797826	0.925765	0.521071	TRUE
3	253722_at	T	F	AT4G29190	AT4G29190	Zinc finger C-x8-C-x5-C-x3-H type family protein	0.660884	0.168626	0.5032	0.127465	0.663065	0.424648	FALSE
3	253726_at	T	F	AT4G29430	rps15ae	ribosomal protein S15A E	0.52083	0.122159	0.776786	0.214485	0.893478	0.505548	TRUE
3	253727_at	T	F	AT4G29350	PFN2|PRO2|PRF2	profilin 2	0.672868	0.42051	0.512287	0.133875	0.706558	0.48922	TRUE
3	253731_at	T	F	AT4G29260	AT4G29260	HAD superfamily, subfamily IIIB acid phosphatase	0.646022	0.206755	0.565543	0.169433	0.935761	0.504703	TRUE
3	253732_at	T	F	AT4G29140	AT4G29140	MATE efflux family protein	0.575001	0.288372	0.703558	0.104675	0.844737	0.503268	TRUE
3	253746_at	T	F	AT4G29100	AT4G29100	basic helix-loop-helix (bHLH) DNA-binding superfamily protein	0.784432	0.626285	0.412221	0.151514	0.793477	0.553586	TRUE
3	253762_at	T	F	AT4G28830	AT4G28830	S-adenosyl-L-methionine-dependent methyltransferases superfamily protein	0.599268	0.205599	0.708463	0.128452	0.880273	0.504411	TRUE
3	253769_at	T	F	AT4G28560	RIC7	ROP-interactive CRIB motif-containing protein 7	0.646387	0.267928	0.70826	0.116886	0.856998	0.519292	TRUE
3	253776_at	T	F	AT4G28390	AAC3|ATAAC3	ADP/ATP carrier 3	0.668508	0.376158	0.523961	0.0854445	0.784518	0.487718	TRUE
3	253785_s_at	F	NA	AT4G28630	ATATM1|ATM1	ABC transporter of the mitochondrion 1	0.512621	0.546729	0.505333	0.365609	0.128289	0.411716	FALSE
3	253793_at	T	F	AT4G28710	XIH|ATXIH	Myosin family protein with Dil domain	0.573429	0.300647	0.625811	0.199082	0.873597	0.514513	TRUE
3	253801_at	NA	NA	NA	NA	NA	0.779019	0.614311	0.243143	0.149253	0.687327	0.494611	TRUE
3	253806_at	T	F	AT4G28270	RMA2|ATRMA2	RING membrane-anchor 2	0.520503	0.63218	0.558551	0.436711	0.03184	0.435957	FALSE
3	253807_at	T	F	AT4G28280	LLG3	LORELEI-LIKE-GPI ANCHORED PROTEIN 3	0.031142	0.221175	0.658437	0.53178	0.541321	0.396771	FALSE
3	253809_at	T	F	AT4G28320	AT4G28320	Glycosyl hydrolase superfamily protein	0.82239	0.604936	0.0568381	0.122521	0.53875	0.429087	FALSE
3	253810_at	T	F	AT4G28220	NDB1	NAD(P)H dehydrogenase B1	0.169559	0.131336	0.60361	0.590519	0.708258	0.440656	FALSE
3	253811_at	T	F	AT4G28190	ULT1|ULT	Developmental regulator, ULTRAPETALA	0.644617	0.330975	0.683714	0.0814811	0.892169	0.526591	TRUE
3	253813_at	T	F	AT4G28150	AT4G28150	Protein of unknown function (DUF789)	0.742184	0.561305	0.0081903	0.0623267	0.60443	0.395687	FALSE
3	253818_at	T	F	AT4G28330	AT4G28330	unknown protein; BEST Arabidopsis thaliana protein match is: unknown protein (TAIR:AT4G28340.1); Has 48 Blast hits to 48 proteins in 10 species: Archae - 0; Bacteria - 0; Metazoa - 0; Fungi - 0; Plants - 48; Viruses - 0; Other Eukaryotes - 0 (source: NCBI BLink).	0.811312	0.714189	0.0937708	0.158643	0.562686	0.46812	TRUE
3	253824_at	T	F	AT4G27940	MTM1|ATMTM1	manganese tracking factor for mitochondrial SOD2	0.844211	0.718611	0.0815088	0.0933406	0.718104	0.491155	TRUE
3	253835_at	T	F	AT4G27820	BGLU9	beta glucosidase 9	0.694591	0.30978	0.662177	0.187433	0.92765	0.556326	TRUE
3	253841_at	T	F	AT4G27830	BGLU10	beta glucosidase 10	0.750256	0.55594	0.100018	0.016788	0.692414	0.423083	FALSE
3	253845_at	T	F	AT4G27980	AT4G27980	Domain of unknown function (DUF3444)	0.538357	0.451954	0.618831	0.0618472	0.675377	0.469273	TRUE
3	253850_at	T	F	AT4G28090	sks10	SKU5 similar 10	0.240456	0.158645	0.692306	0.581971	0.73687	0.482049	TRUE
3	253855_at	T	F	AT4G28050	TET7	tetraspanin7	0.643599	0.502084	0.0596357	0.11313	0.598798	0.383449	FALSE
3	253856_at	T	F	AT4G28100	AT4G28100	unknown protein; FUNCTIONS IN: molecular_function unknown; INVOLVED IN: biological_process unknown; LOCATED IN: anchored to plasma membrane, anchored to membrane; EXPRESSED IN: 23 plant structures; EXPRESSED DURING: 14 growth stages; BEST Arabidopsis thaliana protein match is: unknown protein (TAIR:AT3G18050.1); Has 30201 Blast hits to 17322 proteins in 780 species: Archae - 12; Bacteria - 1396; …	0.54803	0.728247	0.532308	0.441364	0.0864085	0.467272	TRUE
3	253871_at	T	F	AT4G27440	PORB	protochlorophyllide oxidoreductase B	0.527988	0.126883	0.792672	0.201993	0.833059	0.496519	TRUE
3	253875_at	T	F	AT4G27520	ENODL2|AtENODL2	early nodulin-like protein 2	0.647559	0.212955	0.709602	0.147118	0.935351	0.530517	TRUE
3	253885_at	T	F	AT4G27690	VPS26B	vacuolar protein sorting 26B	0.55958	0.0785835	0.784757	0.173589	0.882637	0.495829	TRUE
3	253909_at	T	F	AT4G27270	AT4G27270	Quinone reductase family protein	0.521579	0.18255	0.771224	0.226846	0.887735	0.517987	TRUE
3	253915_at	T	F	AT4G27280	AT4G27280	Calcium-binding EF-hand family protein	0.76128	0.46472	0.541651	0.114823	0.809343	0.538363	TRUE
3	253921_at	T	F	AT4G26900	AT-HF|HISN4	HIS HF	0.742929	0.611264	0.104456	0.562238	0.324467	0.469071	TRUE
3	253923_at	T	F	AT4G27060	TOR1|CN|SPR2	ARM repeat superfamily protein	0.587701	0.203784	0.751822	0.0475343	0.923192	0.502807	TRUE
3	253926_at	T	F	AT4G26650	AT4G26650	RNA-binding (RRM/RBD/RNP motifs) family protein	0.607938	0.393446	0.678778	0.0377566	0.809579	0.5055	TRUE
3	253930_at	T	F	AT4G26740	ATPXG1|CLO1|ATS1	seed gene 1	0.12747	0.190378	0.566391	0.535062	0.697107	0.423282	FALSE
3	253939_at	T	F	AT4G26930	MYB97|AtMYB97	myb domain protein 97	0.535933	0.252813	0.555287	0.28971	0.747608	0.47627	TRUE
3	253946_at	T	F	AT4G26790	AT4G26790	GDSL-like Lipase/Acylhydrolase superfamily protein	0.593336	0.66594	0.515777	0.38843	0.0453183	0.44176	FALSE
3	253947_at	T	F	AT4G26760	MAP65-2	microtubule-associated protein 65-2	0.618343	0.243718	0.677158	0.173823	0.946656	0.53194	TRUE
3	253952_at	T	F	AT4G26840	SUMO1|ATSUMO1|SUMO 1|SUM1	small ubiquitin-like modifier 1	0.712665	0.352427	0.536163	0.0686277	0.806805	0.495338	TRUE
3	253958_at	T	F	AT4G26400	AT4G26400	RING/U-box superfamily protein	0.786179	0.55311	0.470458	0.0200175	0.816418	0.529237	TRUE
3	253961_at	T	F	AT4G26440	ATWRKY34|MSP3|WRKY34	WRKY DNA-binding protein 34	0.580632	0.557864	0.262139	0.0375656	0.561619	0.399964	FALSE
3	253967_at	T	F	AT4G26550	AT4G26550	Got1/Sft2-like vescicle transport protein family	0.520508	0.175082	0.73926	0.170745	0.903676	0.501854	TRUE
3	253970_at	T	F	AT4G26510	UKL4	uridine kinase-like 4	0.622209	0.389201	0.686406	0.119146	0.824818	0.528356	TRUE
3	253976_at	T	F	AT4G26610	D6PKL1|AGC1-2	D6 protein kinase like 1	0.815762	0.678567	0.280229	0.263506	0.616546	0.530922	TRUE
3	253990_at	T	F	AT4G26160	ACHT1	atypical CYS HIS rich thioredoxin 1	0.780239	0.518907	0.10291	0.0629091	0.60563	0.414119	FALSE
3	254009_at	T	F	AT4G26390	AT4G26390	Pyruvate kinase family protein	0.620609	0.30344	0.610656	0.127972	0.88529	0.509594	TRUE
3	254011_at	T	F	AT4G26370	AT4G26370	antitermination NusB domain-containing protein	0.537399	0.169533	0.740107	0.273754	0.928929	0.529944	TRUE
3	254012_at	T	F	AT4G26230	AT4G26230	Ribosomal protein L31e family protein	0.579211	0.199107	0.817756	0.0229361	0.824502	0.488702	TRUE
3	254015_at	T	F	AT4G26140	BGAL12	beta-galactosidase 12	0.62394	0.34389	0.632256	0.0864212	0.903561	0.518014	TRUE
3	254021_at	T	F	AT4G25650	TIC55-IV|ACD1-LIKE|PTC52	ACD1-like	0.571657	0.221333	0.755106	0.237722	0.918329	0.540829	TRUE
3	254024_at	T	F	AT4G25780	AT4G25780	CAP (Cysteine-rich secretory proteins, Antigen 5, and Pathogenesis-related 1 protein) superfamily protein	0.420363	0.630678	0.653362	0.570481	0.294236	0.513824	TRUE
3	254029_at	T	F	AT4G25870	AT4G25870	Core-2/I-branching beta-1,6-N-acetylglucosaminyltransferase family protein	0.704857	0.381335	0.648302	0.0651162	0.914743	0.542871	TRUE
3	254030_at	T	F	AT4G25890	AT4G25890	60S acidic ribosomal protein family	0.584276	0.0907276	0.51728	0.0578427	0.713515	0.392728	FALSE
3	254035_at	T	F	AT4G25970	PSD3	phosphatidylserine decarboxylase 3	0.205433	0.515842	0.768185	0.588937	0.46831	0.509341	TRUE
3	254043_at	T	F	AT4G25990	CIL	CCT motif family protein	0.665455	0.303372	0.63113	0.174628	0.892706	0.533459	TRUE
3	254045_at	T	F	AT4G25880	APUM6|PUM6	pumilio 6	0.552076	0.178051	0.675858	0.116115	0.855148	0.475449	TRUE
3	254058_at	T	F	AT4G25210	AT4G25210	DNA-binding storekeeper protein-related transcriptional regulator	0.58633	0.616909	0.507142	0.491035	0.0207816	0.44444	FALSE
3	254068_at	T	F	AT4G25450	ATNAP8|NAP8	non-intrinsic ABC protein 8	0.509728	0.116888	0.762314	0.316069	0.9243	0.52586	TRUE
3	254070_at	T	F	AT4G25430	AT4G25430	unknown protein; BEST Arabidopsis thaliana protein match is: unknown protein (TAIR:AT5G51850.1); Has 30201 Blast hits to 17322 proteins in 780 species: Archae - 12; Bacteria - 1396; Metazoa - 17338; Fungi - 3422; Plants - 5037; Viruses - 0; Other Eukaryotes - 2996 (source: NCBI BLink).	0.153869	0.270983	0.662273	0.617036	0.680272	0.476887	TRUE
3	254078_at	T	F	AT4G25710	AT4G25710	Galactose oxidase/kelch repeat superfamily protein	0.658184	0.247168	0.670951	0.152329	0.915	0.528726	TRUE
3	254081_at	T	F	AT4G25660	AT4G25660	PPPDE putative thiol peptidase family protein	0.735091	0.739166	0.0849441	0.121739	0.561781	0.448544	FALSE
3	254082_at	T	F	AT4G25720	QC|ATQC|QCT	glutaminyl cyclase	0.622825	0.222451	0.693773	0.160599	0.943091	0.528548	TRUE
3	254084_at	T	F	AT4G24940	ATSAE1A|AT-SAE1-1|SAE1A	SUMO-activating enzyme 1A	0.717314	0.445236	0.595839	0.126464	0.813016	0.539574	TRUE
3	254093_at	T	F	AT4G25110	MC2|AtMC2	metacaspase 2	0.277135	0.089628	0.633425	0.54136	0.802865	0.468883	TRUE
3	254096_at	T	F	AT4G25150	AT4G25150	HAD superfamily, subfamily IIIB acid phosphatase	0.624284	0.637673	0.314678	0.541004	0.135169	0.450562	FALSE
3	254100_at	T	F	AT4G25020	AT4G25020	D111/G-patch domain-containing protein	0.597407	0.271608	0.680072	0.207868	0.901212	0.531633	TRUE
3	254101_at	T	F	AT4G25000	ATAMY1|AMY1	alpha-amylase-like	0.58419	0.558509	0.368003	0.222285	0.515724	0.449742	FALSE
3	254106_at	T	F	AT4G24990	ATGP4	Ubiquitin family protein	0.510163	0.668136	0.650542	0.437686	0.0825953	0.469824	TRUE
3	254113_at	T	F	AT4G24900	AT4G24900	unknown protein; Has 119 Blast hits to 96 proteins in 40 species: Archae - 0; Bacteria - 0; Metazoa - 81; Fungi - 0; Plants - 34; Viruses - 0; Other Eukaryotes - 4 (source: NCBI BLink).	0.26586	0.565391	0.611443	0.604779	0.391776	0.48785	TRUE
3	254116_at	T	F	AT4G24730	AT4G24730	Calcineurin-like metallo-phosphoesterase superfamily protein	0.466751	0.693345	0.622151	0.643923	0.169123	0.519059	TRUE
3	254118_at	T	F	AT4G24790	AT4G24790	AAA-type ATPase family protein	0.862272	0.667876	0.0869093	0.26559	0.590167	0.494563	TRUE
3	254119_at	T	F	AT4G24780	AT4G24780	Pectin lyase-like superfamily protein	0.747752	0.660502	0.00355156	0.159882	0.640212	0.44238	FALSE
3	254121_at	T	F	AT4G24760	AT4G24760	alpha/beta-Hydrolases superfamily protein	0.819522	0.533069	0.326972	0.0381778	0.854739	0.514496	TRUE
3	254127_at	T	F	AT4G24520	ATR1|AR1	P450 reductase 1	0.552223	0.207818	0.707955	0.13592	0.865562	0.493896	TRUE
3	254134_at	T	F	AT4G24830	AT4G24830	arginosuccinate synthase family	0.665569	0.512928	0.230469	0.374946	0.534289	0.46364	TRUE
3	254140_at	T	F	AT4G24610	AT4G24610	unknown protein; FUNCTIONS IN: molecular_function unknown; INVOLVED IN: biological_process unknown; LOCATED IN: plasma membrane; EXPRESSED IN: 20 plant structures; EXPRESSED DURING: 12 growth stages; BEST Arabidopsis thaliana protein match is: unknown protein (TAIR:AT5G65440.1); Has 820 Blast hits to 264 proteins in 74 species: Archae - 0; Bacteria - 15; Metazoa - 77; Fungi - 83; Plants - 96; Vir…	0.608461	0.240059	0.661833	0.090345	0.868979	0.493935	TRUE
3	254141_at	T	F	AT4G24620	PGI1|PGI	phosphoglucose isomerase 1	0.741454	0.345246	0.59633	0.00175323	0.918168	0.52059	TRUE
3	254142_at	T	F	AT4G24630	AT4G24630	DHHC-type zinc finger family protein	0.174902	0.555211	0.686076	0.540287	0.474439	0.486183	TRUE
3	254156_at	T	F	AT4G24490	RGTA1|ATRGTA1	RAB geranylgeranyl transferase alpha subunit 1	0.60267	0.200334	0.604694	0.163309	0.884378	0.491077	TRUE
3	254157_at	T	F	AT4G24220	AWI31|VEP1	NAD(P)-binding Rossmann-fold superfamily protein	0.544841	0.681307	0.619775	0.460186	0.0752103	0.476264	TRUE
3	254166_at	T	F	AT4G24190	SHD|HSP90.7|AtHsp90-7|AtHsp90.7	Chaperone protein htpG family protein	0.595527	0.208265	0.796347	0.122961	0.915771	0.527774	TRUE
3	254169_at	T	F	AT4G24290	AT4G24290	MAC/Perforin domain-containing protein	0.512151	0.173929	0.700738	0.0905802	0.772145	0.449909	FALSE
3	254180_at	T	F	AT4G23930	AT4G23930	Late embryogenesis abundant (LEA) hydroxyproline-rich glycoprotein family	0.726781	0.726148	0.0417861	0.0549908	0.587347	0.427411	FALSE
3	254185_at	T	F	AT4G23990	ATCSLG3|CSLG3	cellulose synthase like G3	0.613718	0.286367	0.668316	0.221737	0.897453	0.537518	TRUE
3	254186_at	T	F	AT4G24010	ATCSLG1|CSLG1	cellulose synthase like G1	0.618293	0.283607	0.635124	0.173417	0.834648	0.509018	TRUE
3	254194_at	T	F	AT4G23980	ARF9	auxin response factor 9	0.670181	0.412324	0.644227	0.0320599	0.895129	0.530784	TRUE
3	254195_at	T	F	AT4G24020	NLP7	NIN like protein 7	0.778075	0.805668	0.157984	0.277271	0.554651	0.51473	TRUE
3	254207_at	T	F	AT4G24060	AT4G24060	Dof-type zinc finger DNA-binding family protein	0.558567	0.117387	0.754132	0.290482	0.882829	0.52068	TRUE
3	254222_at	NA	NA	NA	NA	NA	0.721004	0.522479	0.405514	0.0437029	0.810919	0.500724	TRUE
3	254227_at	T	F	AT4G23630	BTI1|RTNLB1	VIRB2-interacting protein 1	0.572821	0.686828	0.516404	0.296793	0.131525	0.440874	FALSE
3	254232_at	T	F	AT4G23600	CORI3|JR2	Tyrosine transaminase family protein	0.658632	0.443404	0.509696	0.099987	0.850275	0.512399	TRUE
3	254242_at	T	F	AT4G23200	CRK12	cysteine-rich RLK (RECEPTOR-like protein kinase) 12	0.111559	0.345084	0.715419	0.5953	0.691589	0.49179	TRUE
3	254246_at	T	F	AT4G23250	DUF26-21|RKC1|EMB1290|CRK17	kinases;protein kinases	0.062932	0.438875	0.675665	0.659103	0.542496	0.475814	TRUE
3	254255_at	T	F	AT4G23220	CRK14	cysteine-rich RLK (RECEPTOR-like protein kinase) 14	0.823861	0.425948	0.552824	0.0560731	0.828321	0.537405	TRUE
3	254258_at	T	F	AT4G23410	TET5	tetraspanin5	0.567073	0.159609	0.704087	0.146951	0.888223	0.493189	TRUE
3	254259_s_at	F	NA	AT4G23420	AT4G23420	NAD(P)-binding Rossmann-fold superfamily protein	0.574577	0.144879	0.799649	0.186484	0.904248	0.521967	TRUE
3	254260_at	T	F	AT4G23440	AT4G23440	Disease resistance protein (TIR-NBS class)	0.614592	0.379566	0.510599	0.0779933	0.654148	0.44738	FALSE
3	254273_at	T	F	AT4G22720	AT4G22720	Actin-like ATPase superfamily protein	0.53517	0.221665	0.713057	0.163059	0.839752	0.494541	TRUE
3	254279_at	F	NA	AT4G22750	AT4G22750	DHHC-type zinc finger family protein	0.794326	0.645792	0.23937	0.224096	0.711825	0.523082	TRUE
3	254284_at	T	F	AT4G22910	FZR2|CCS52A1	FIZZY-related 2	0.766221	0.640295	0.0797939	0.160134	0.533425	0.435974	FALSE
3	254290_at	T	F	AT4G23000	AT4G23000	Calcineurin-like metallo-phosphoesterase superfamily protein	0.808779	0.552519	0.399402	0.0103615	0.750684	0.504349	TRUE
3	254335_at	T	F	AT4G22260	IM1|IM	Alternative oxidase family protein	0.563012	0.247114	0.706814	0.167574	0.837863	0.504475	TRUE
3	254336_at	T	F	AT4G22050	AT4G22050	Eukaryotic aspartyl protease family protein	0.28536	0.0234858	0.5356	0.513766	0.770173	0.425677	FALSE
3	254340_at	T	F	AT4G22120	AT4G22120	ERD (early-responsive to dehydration stress) family protein	0.561894	0.26862	0.704615	0.171369	0.885325	0.518365	TRUE
3	254343_at	T	F	AT4G21990	PRH26|PRH-26|APR3|ATAPR3	APS reductase 3	0.786941	0.589508	0.406386	0.202409	0.621884	0.521425	TRUE
3	254348_at	T	F	AT4G22150	PUX3	plant UBX domain-containing protein 3	0.591404	0.281768	0.739332	0.109704	0.868823	0.518206	TRUE
3	254355_at	T	F	AT4G22380	AT4G22380	Ribosomal protein L7Ae/L30e/S12e/Gadd45 family protein	0.810658	0.806656	0.0206273	0.315841	0.551175	0.500992	TRUE
3	254363_at	T	F	AT4G22010	sks4	SKU5 similar 4	0.784403	0.64271	0.265265	0.15726	0.760227	0.521973	TRUE
3	254380_at	NA	NA	NA	NA	NA	0.64396	0.223423	0.583012	0.10655	0.871228	0.485635	TRUE
3	254389_s_at	F	NA	AT4G21910	AT4G21910	MATE efflux family protein	0.585538	0.204756	0.643996	0.154303	0.790849	0.475888	TRUE
3	254390_at	T	F	AT4G21940	CPK15	calcium-dependent protein kinase 15	0.74054	0.546737	0.433212	0.0611146	0.845498	0.52542	TRUE
3	254393_at	T	F	AT4G21580	AT4G21580	oxidoreductase, zinc-binding dehydrogenase family protein	0.283277	0.657447	0.760013	0.54607	0.332255	0.515813	TRUE
3	254400_at	T	F	AT4G21270	KATA|KATAP|ATK1	kinesin 1	0.50983	0.606434	0.00332209	0.609328	0.105674	0.366918	FALSE
3	254410_at	T	F	AT4G21410	CRK29	cysteine-rich RLK (RECEPTOR-like protein kinase) 29	0.500887	0.179015	0.752904	0.231479	0.881554	0.509168	TRUE
3	254419_at	T	F	AT4G21490	NDB3	NAD(P)H dehydrogenase B3	0.530697	0.199823	0.554934	0.282917	0.882425	0.490159	TRUE
3	254423_at	T	F	AT4G21610	LOL2	lsd one like 2	0.525832	0.157057	0.783605	0.234949	0.893291	0.518947	TRUE
3	254424_at	T	F	AT4G21510	AT4G21510	F-box family protein	0.584637	0.642117	0.421361	0.506488	0.0056233	0.432045	FALSE
3	254433_at	T	F	AT4G20850	TPP2	tripeptidyl peptidase ii	0.525525	0.132171	0.704959	0.256593	0.90083	0.504015	TRUE
3	254438_at	T	F	AT4G20980	AT4G20980	Eukaryotic translation initiation factor 3 subunit 7 (eIF-3)	0.537587	0.767826	0.529719	0.181354	0.123304	0.427958	FALSE
3	254462_at	T	F	AT4G20150	AT4G20150	unknown protein; FUNCTIONS IN: molecular_function unknown; INVOLVED IN: biological_process unknown; LOCATED IN: mitochondrion, plasma membrane, mitochondrial respiratory chain complex I, respiratory chain complex I; EXPRESSED IN: 24 plant structures; EXPRESSED DURING: 15 growth stages; Has 30201 Blast hits to 17322 proteins in 780 species: Archae - 12; Bacteria - 1396; Metazoa - 17338; Fungi - 34…	0.620384	0.142462	0.761001	0.129378	0.89695	0.510035	TRUE
3	254479_at	T	F	AT4G20350	AT4G20350	oxidoreductases	0.582661	0.15504	0.674754	0.127686	0.928017	0.493632	TRUE
3	254496_at	T	F	AT4G20070	ATAAH|AAH	allantoate amidohydrolase	0.654906	0.571826	0.148393	0.0736904	0.697748	0.429313	FALSE
3	254499_at	T	F	AT4G20100	AT4G20100	PQ-loop repeat family protein / transmembrane family protein	0.633855	0.310232	0.63216	0.110977	0.725139	0.482473	TRUE
3	254512_at	T	F	AT4G20230	AT4G20230	Terpenoid cyclases/Protein prenyltransferases superfamily protein	0.540684	0.122476	0.726124	0.277659	0.899892	0.513367	TRUE
3	254520_at	T	F	AT4G19960	ATKUP9|KUP9|HAK9|KT9	K+ uptake permease 9	0.766946	0.275949	0.65252	0.0536126	0.800278	0.509861	TRUE
3	254525_at	T	F	AT4G19580	AT4G19580	DNAJ heat shock N-terminal domain-containing protein	0.542793	0.362394	0.547428	0.0359839	0.68315	0.43435	FALSE
3	254533_at	T	F	AT4G19670	AT4G19670	RING/U-box superfamily protein	0.860803	0.536741	0.389478	0.0515216	0.802696	0.528248	TRUE
3	254535_at	T	F	AT4G19710	AK-HSDH II|AK-HSDH	aspartate kinase-homoserine dehydrogenase ii	0.101908	0.241026	0.732509	0.522058	0.622699	0.44404	FALSE
3	254544_at	T	F	AT4G19820	AT4G19820	Glycosyl hydrolase family protein with chitinase insertion domain	0.325694	0.622386	0.727923	0.567595	0.363813	0.521482	TRUE
3	254549_at	T	F	AT4G19880	AT4G19880	Glutathione S-transferase family protein	0.507172	0.14	0.796723	0.251027	0.893774	0.517739	TRUE
3	254561_at	T	F	AT4G19160	AT4G19160	unknown protein; Has 30201 Blast hits to 17322 proteins in 780 species: Archae - 12; Bacteria - 1396; Metazoa - 17338; Fungi - 3422; Plants - 5037; Viruses - 0; Other Eukaryotes - 2996 (source: NCBI BLink).	0.807929	0.732235	0.0820075	0.213122	0.559368	0.478932	TRUE
3	254578_at	T	F	AT4G19410	AT4G19410	Pectinacetylesterase family protein	0.62501	0.43011	0.540314	0.0116615	0.822455	0.48591	TRUE
3	254579_at	F	NA	AT4G19400	AT4G19400	Profilin family protein	0.624061	0.21765	0.759324	0.122852	0.917019	0.528181	TRUE
3	254580_at	T	F	AT4G19390	AT4G19390	Uncharacterised protein family (UPF0114)	0.90074	0.714645	0.237387	0.145352	0.75621	0.550867	TRUE
3	254593_s_at	F	NA	AT4G18900	AT4G18900	Transducin/WD40 repeat-like superfamily protein	0.0900261	0.433531	0.801058	0.501432	0.512527	0.467715	TRUE
3	254608_at	T	F	AT4G18910	ATNLM2|NIP1;2|NLM2	NOD26-like intrinsic protein 1;2	0.620764	0.313819	0.583569	0.140022	0.912352	0.514105	TRUE
3	254610_at	T	F	AT4G18890	BEH3	BES1/BZR1 homolog 3	0.702396	0.590143	0.487328	0.0777531	0.704984	0.512521	TRUE
3	254613_at	T	F	AT4G19150	AT4G19150	Ankyrin repeat family protein	0.592283	0.2124	0.85896	0.0320528	0.788812	0.496901	TRUE
3	254617_s_at	F	NA	AT5G45775	AT5G45775	Ribosomal L5P family protein	0.549549	0.0799115	0.815957	0.196642	0.909323	0.510277	TRUE
3	254635_at	T	F	AT4G18670	AT4G18670	Leucine-rich repeat (LRR) family protein	0.223439	0.129942	0.647333	0.553321	0.788784	0.468564	TRUE
3	254639_at	T	F	AT4G18750	DOT4	Pentatricopeptide repeat (PPR) superfamily protein	0.653512	0.380387	0.648955	0.0465387	0.88509	0.522897	TRUE
3	254643_at	T	F	AT4G18820	AT4G18820	AAA-type ATPase family protein	0.43408	0.65226	0.521971	0.564096	0.103922	0.455266	FALSE
3	254645_at	T	F	AT4G18520	AT4G18520	Pentatricopeptide repeat (PPR) superfamily protein	0.848784	0.548108	0.482548	0.0656952	0.870356	0.563098	TRUE
3	254646_at	T	F	AT4G18530	AT4G18530	Protein of unknown function (DUF707)	0.859424	0.71568	0.122868	0.117306	0.659532	0.494962	TRUE
3	254659_at	T	F	AT4G18240	SS4|ATSS4|SSIV	starch synthase 4	0.853343	0.586486	0.434287	0.0065301	0.859319	0.547993	TRUE
3	254662_at	T	F	AT4G18270	ATTRANS11|TRANS11	translocase 11	0.859662	0.541108	0.257053	0.173703	0.640161	0.494337	TRUE
3	254670_at	T	F	AT4G18390	TCP2	TEOSINTE BRANCHED 1, cycloidea and PCF transcription factor 2	0.783439	0.389334	0.607575	0.0960551	0.921044	0.559489	TRUE
3	254682_at	T	F	AT4G13640	UNE16	Homeodomain-like superfamily protein	0.875642	0.609909	0.115387	0.209137	0.543449	0.470705	TRUE
3	254702_at	T	F	AT4G17940	AT4G17940	Tetratricopeptide repeat (TPR)-like superfamily protein	0.509412	0.119851	0.562362	0.24739	0.795245	0.446852	FALSE
3	254703_at	T	F	AT4G17960	AT4G17960	unknown protein; BEST Arabidopsis thaliana protein match is: unknown protein (TAIR:AT5G46620.1); Has 46 Blast hits to 45 proteins in 13 species: Archae - 0; Bacteria - 0; Metazoa - 0; Fungi - 0; Plants - 46; Viruses - 0; Other Eukaryotes - 0 (source: NCBI BLink).	0.128469	0.345176	0.644788	0.522459	0.585553	0.445289	FALSE
3	254705_at	T	F	AT4G17870	RCAR11|PYR1	Polyketide cyclase/dehydrase and lipid transport superfamily protein	0.69761	0.574805	0.0712588	0.166652	0.514742	0.405014	FALSE
3	254710_at	T	F	AT4G18050	PGP9	P-glycoprotein 9	0.615738	0.550953	0.253785	0.179725	0.544177	0.428876	FALSE
3	254731_at	T	T	AT4G13750	NOV	Histidine kinase-, DNA gyrase B-, and HSP90-like ATPase family protein	0.604414	0.563638	0.388139	0.390398	0.617902	0.512898	TRUE
3	254742_at	T	F	AT4G13430	IIL1|ATLEUC1	isopropyl malate isomerase large subunit 1	0.5903	0.160177	0.689446	0.09491	0.885421	0.484051	TRUE
3	254758_at	T	F	AT4G13260	YUC2	Flavin-binding monooxygenase family protein	0.0903974	0.442899	0.805595	0.526157	0.595389	0.492087	TRUE
3	254759_at	T	F	AT4G13180	AT4G13180	NAD(P)-binding Rossmann-fold superfamily protein	0.503775	0.103451	0.849143	0.241823	0.867005	0.513039	TRUE
3	254765_at	T	F	AT4G13270	AT4G13270	Late embryogenesis abundant (LEA) hydroxyproline-rich glycoprotein family	0.0822986	0.387885	0.738012	0.501915	0.661116	0.474245	TRUE
3	254780_s_at	F	NA	AT4G12770	AT4G12770	Chaperone DnaJ-domain superfamily protein	0.0583411	0.250607	0.641116	0.542808	0.683694	0.435313	FALSE
3	254787_at	T	F	AT4G12690	AT4G12690	Plant protein of unknown function (DUF868)	0.564791	0.675754	0.537366	0.428277	0.00141659	0.441521	FALSE
3	254789_at	T	F	AT4G12880	ENODL19|AtENODL19	early nodulin-like protein 19	0.663705	0.284801	0.565161	0.0937187	0.881782	0.497834	TRUE
3	254796_at	T	F	AT4G13000	AT4G13000	AGC (cAMP-dependent, cGMP-dependent and protein kinase C) kinase family protein	0.184258	0.0265569	0.514831	0.535022	0.668887	0.385911	FALSE
3	254802_at	T	F	AT4G13090	XTH2	xyloglucan endotransglucosylase/hydrolase 2	0.523908	0.291946	0.628496	0.300098	0.837455	0.516381	TRUE
3	254807_at	T	F	AT4G12700	AT4G12700	unknown protein; BEST Arabidopsis thaliana protein match is: unknown protein (TAIR:AT2G04280.1); Has 136 Blast hits to 136 proteins in 17 species: Archae - 0; Bacteria - 0; Metazoa - 0; Fungi - 0; Plants - 125; Viruses - 0; Other Eukaryotes - 11 (source: NCBI BLink).	0.0966102	0.368209	0.575472	0.544898	0.573351	0.431708	FALSE
3	254814_at	T	F	AT4G12340	AT4G12340	copper ion binding	0.610819	0.232091	0.702245	0.0312008	0.824107	0.480093	TRUE
3	254815_at	T	F	AT4G12420	SKU5	Cupredoxin superfamily protein	0.792521	0.796904	0.0841782	0.230216	0.632188	0.507202	TRUE
3	254818_at	T	F	AT4G12470	AZI1	azelaic acid induced 1	0.907404	0.644189	0.187976	0.217009	0.691117	0.529539	TRUE
3	254827_at	T	F	AT4G12650	AT4G12650	Endomembrane protein 70 protein family	0.000397496	0.314594	0.82925	0.500265	0.621622	0.453226	FALSE
3	254833_s_at	F	NA	AT4G12280	AT4G12280	copper amine oxidase family protein	0.820338	0.582333	0.417127	0.0571643	0.80088	0.535568	TRUE
3	254839_at	T	F	AT4G12400	AT4G12400	stress-inducible protein, putative	0.733579	0.353674	0.601378	0.0445312	0.912336	0.5291	TRUE
3	254840_at	T	F	AT4G11930	AT4G11930	unknown protein; BEST Arabidopsis thaliana protein match is: unknown protein (TAIR:AT4G11940.1); Has 102 Blast hits to 102 proteins in 12 species: Archae - 0; Bacteria - 0; Metazoa - 1; Fungi - 2; Plants - 99; Viruses - 0; Other Eukaryotes - 0 (source: NCBI BLink).	0.0960975	0.43555	0.554352	0.649942	0.547428	0.456674	FALSE
3	254843_at	T	F	AT4G11860	AT4G11860	Protein of unknown function (DUF544)	0.744489	0.634834	0.490903	0.272567	0.680234	0.564606	TRUE
3	254845_at	T	F	AT4G11820	MVA1|HMGS|FKP1|EMB2778	hydroxymethylglutaryl-CoA synthase / HMG-CoA synthase / 3-hydroxy-3-methylglutaryl coenzyme A synthase	0.601632	0.328762	0.607239	0.0601416	0.890805	0.497716	TRUE
3	254846_at	T	T	AT4G11830	PLDGAMMA2	phospholipase D gamma 2	0.521151	0.114403	0.515273	0.149733	0.639275	0.387967	FALSE
3	254849_at	T	F	AT4G11970	AT4G11970	YTH family protein	0.799111	0.70836	0.00901884	0.145098	0.614072	0.455132	FALSE
3	254851_at	T	F	AT4G12010	AT4G12010	Disease resistance protein (TIR-NBS-LRR class) family	0.725478	0.420895	0.587775	0.123644	0.912337	0.554026	TRUE
3	254881_at	T	F	AT4G11700	AT4G11700	Protein of unknown function (DUF626)	0.533782	0.153197	0.740344	0.0190117	0.76415	0.442097	FALSE
3	254890_at	T	F	AT4G11600	PHGPX|LSC803|ATGPX6|GPX6	glutathione peroxidase 6	0.625828	0.615913	0.433389	0.537383	0.0141311	0.445329	FALSE
3	254892_at	T	F	AT4G11800	AT4G11800	Calcineurin-like metallo-phosphoesterase superfamily protein	0.569952	0.256871	0.722636	0.0708026	0.758362	0.475725	TRUE
3	254894_at	T	F	AT4G11840	PLDGAMMA3	phospholipase D gamma 3	0.260992	0.245597	0.651646	0.52197	0.712075	0.478456	TRUE
3	254903_at	T	F	AT4G11150	VHA-E1|emb2448|TUF|TUFF	vacuolar ATP synthase subunit E1	0.582071	0.189622	0.793312	0.04254	0.847607	0.49103	TRUE
3	254904_at	T	F	AT4G11160	AT4G11160	Translation initiation factor 2, small GTP-binding protein	0.568651	0.149079	0.607039	0.185101	0.807357	0.463445	TRUE
3	254919_at	T	F	AT4G11360	RHA1B	RING-H2 finger A1B	0.578835	0.367092	0.592912	0.170753	0.798774	0.501673	TRUE
3	254924_at	T	F	AT4G11330	ATMPK5|MPK5	MAP kinase 5	0.673989	0.194545	0.707823	0.157985	0.925368	0.531942	TRUE
3	254930_at	T	F	AT4G11450	AT4G11450	Protein of unknown function (DUF3527)	0.655619	0.260191	0.597691	0.106661	0.875809	0.499194	TRUE
3	254931_at	T	F	AT4G11460	CRK30	cysteine-rich RLK (RECEPTOR-like protein kinase) 30	0.236656	0.545178	0.744544	0.503107	0.365544	0.479006	TRUE
3	254946_at	T	F	AT4G10950	AT4G10950	SGNH hydrolase-type esterase superfamily protein	0.541509	0.21661	0.686141	0.176551	0.896273	0.503417	TRUE
3	254948_at	T	F	AT4G11000	AT4G11000	Ankyrin repeat family protein	0.0142417	0.378766	0.638367	0.665857	0.651593	0.469765	TRUE
3	254951_at	T	F	AT4G10840	AT4G10840	Tetratricopeptide repeat (TPR)-like superfamily protein	0.579556	0.366081	0.708146	0.00298056	0.80467	0.492287	TRUE
3	254953_at	T	F	AT4G10925	AT4G10925	Nuclear transport factor 2 (NTF2) family protein	0.635327	0.451043	0.569412	0.0877712	0.5914	0.466991	TRUE
3	254957_at	T	F	AT4G10970	AT4G10970	unknown protein; BEST Arabidopsis thaliana protein match is: unknown protein (TAIR:AT4G23910.2); Has 1807 Blast hits to 1807 proteins in 277 species: Archae - 0; Bacteria - 0; Metazoa - 736; Fungi - 347; Plants - 385; Viruses - 0; Other Eukaryotes - 339 (source: NCBI BLink).	0.779554	0.603399	0.178352	0.385274	0.502397	0.489795	TRUE
3	254958_at	T	F	AT4G11010	NDPK3	nucleoside diphosphate kinase 3	0.545135	0.0810768	0.73145	0.24894	0.924781	0.506277	TRUE
3	254968_at	T	F	AT4G10420	AT4G10420	FBD / Leucine Rich Repeat domains containing protein	0.766908	0.557869	0.167919	0.202277	0.597441	0.458483	TRUE
3	254992_at	T	F	AT4G10710	SPT16	global transcription factor C	0.645174	0.380989	0.594004	0.0519587	0.843394	0.503104	TRUE
3	254994_at	T	F	AT4G10760	EMB1706|MTA	mRNAadenosine methylase	0.529787	0.698007	0.539671	0.197643	0.158014	0.424624	FALSE
3	254998_at	T	F	AT4G09760	AT4G09760	Protein kinase superfamily protein	0.769248	0.365131	0.6183	0.113037	0.832739	0.539691	TRUE
3	254999_at	T	F	AT4G09830	AT4G09830	Uncharacterised conserved protein UCP009193	0.589891	0.158638	0.76702	0.195339	0.936492	0.529476	TRUE
3	255000_at	T	F	AT4G09800	RPS18C	S18 ribosomal protein	0.553983	0.0850908	0.757198	0.183368	0.929573	0.501843	TRUE
3	255003_at	T	F	AT4G09950	AT4G09950	P-loop containing nucleoside triphosphate hydrolases superfamily protein	0.00473581	0.297498	0.555842	0.593891	0.556305	0.401654	FALSE
3	255020_at	NA	NA	NA	NA	NA	0.530988	0.218517	0.800089	0.0659024	0.821643	0.487428	TRUE
3	255027_at	T	F	AT4G09880	AT4G09880	unknown protein; Has 2 Blast hits to 2 proteins in 1 species: Archae - 0; Bacteria - 0; Metazoa - 0; Fungi - 0; Plants - 2; Viruses - 0; Other Eukaryotes - 0 (source: NCBI BLink).	0.258085	0.1153	0.75377	0.551156	0.779025	0.491467	TRUE
3	255033_at	T	F	AT4G09520	AT4G09520	Cofactor-independent phosphoglycerate mutase	0.791064	0.413571	0.513902	0.109011	0.906029	0.546715	TRUE
3	255037_at	T	F	AT4G09460	MYB6|AtMYB6	myb domain protein 6	0.749616	0.562244	0.434179	0.0337517	0.694338	0.494826	TRUE
3	255040_at	T	F	AT4G09580	AT4G09580	SNARE associated Golgi protein family	0.514152	0.327178	0.730181	0.0934872	0.63213	0.459426	TRUE
3	255042_at	T	F	AT4G09630	AT4G09630	Protein of unknown function (DUF616)	0.721977	0.536908	0.434382	0.0610926	0.797952	0.510463	TRUE
3	255055_at	T	F	AT4G09810	AT4G09810	Nucleotide-sugar transporter family protein	0.618189	0.516125	0.0670727	0.577438	0.331991	0.422163	FALSE
3	255064_at	T	F	AT4G08950	EXO	Phosphate-responsive 1 family protein	0.714456	0.423622	0.599908	0.0936211	0.840876	0.534497	TRUE
3	255077_at	T	F	AT4G09150	AT4G09150	T-complex protein 11	0.816215	0.685349	0.0565801	0.243809	0.590961	0.478583	TRUE
3	255079_s_at	F	NA	AT4G09000	GRF1|GF14 CHI	general regulatory factor 1	0.163416	0.287934	0.818293	0.500882	0.755976	0.5053	TRUE
3	255090_at	T	F	AT4G09360	AT4G09360	NB-ARC domain-containing disease resistance protein	0.080033	0.272025	0.573328	0.646357	0.547105	0.42377	FALSE
3	255103_at	T	F	AT4G08690	AT4G08690	Sec14p-like phosphatidylinositol transfer family protein	0.536201	0.127668	0.769977	0.259362	0.927052	0.524052	TRUE
3	255107_at	T	F	AT4G08730	AT4G08730	RNA-binding protein	0.645086	0.570238	0.171971	0.152547	0.527309	0.41343	FALSE
3	255132_at	T	F	AT4G08170	AT4G08170	Inositol 1,3,4-trisphosphate 5/6-kinase family protein	0.739105	0.629218	0.104821	0.0643523	0.546633	0.416826	FALSE
3	255147_at	T	F	AT4G08460	AT4G08460	Protein of unknown function (DUF1644)	0.692248	0.161881	0.60485	0.118388	0.808405	0.477155	TRUE
3	255150_at	T	F	AT4G08160	AT4G08160	glycosyl hydrolase family 10 protein / carbohydrate-binding domain-containing protein	0.657233	0.297024	0.567672	0.169007	0.909383	0.520064	TRUE
3	255165_at	T	F	AT4G07890	AT4G07890	gypsy-like retrotransposon family (Athila), has a 1.2e-14 P-value blast match to GB:CAA57397 Athila ORF 1 (Arabidopsis thaliana)	0.195812	0.12785	0.559191	0.584666	0.635078	0.420519	FALSE
3	255176_s_at	F	NA	AT1G01210	AT1G01210	DNA-directed RNA polymerase, subunit M, archaeal	0.570913	0.161046	0.575034	0.0265942	0.695134	0.405744	FALSE
3	255194_at	T	F	AT4G07410	AT4G07410	Transducin family protein / WD-40 repeat family protein	0.516652	0.577564	0.622802	0.439542	0.103517	0.452015	FALSE
3	255202_at	T	F	AT4G07500	AT4G07500	similar to unknown protein [Arabidopsis thaliana] (TAIR:AT2G09865.1)	0.230463	0.184508	0.611399	0.556608	0.700408	0.456677	FALSE
3	255204_at	T	F	AT4G07530	AT4G07530	similar to unknown protein [Arabidopsis thaliana] (TAIR:AT3G30810.1); similar to unknown protein [Arabidopsis thaliana] (TAIR:AT4G04070.1); similar to myosin heavy chain-related [Arabidopsis thaliana] (TAIR:AT4G08113.1); similar to hypothetical protein 26.t00052 [Brassica oleracea] (GB:ABD65035.1); contains InterPro domain Protein of unknown function DUF1633; (InterPro:IPR012436)	0.0481856	0.367976	0.6574	0.603363	0.609478	0.45728	TRUE
3	255207_at	T	F	AT4G07515	AT4G07515	Protein of unknown function (DUF784)	0.0973712	0.217087	0.628886	0.59378	0.634867	0.434399	FALSE
3	255212_at	NA	NA	NA	NA	NA	0.531584	0.259777	0.673096	0.0583683	0.666303	0.437826	FALSE
3	255224_at	T	F	AT4G05400	AT4G05400	copper ion binding	0.725885	0.330518	0.615689	0.0824786	0.897664	0.530447	TRUE
3	255228_at	T	F	AT4G05470	AT4G05470	RNI-like superfamily protein	0.202911	0.151161	0.511101	0.578569	0.65124	0.418996	FALSE
3	255230_at	T	F	AT4G05390	ATRFNR1|RFNR1	root FNR 1	0.66478	0.289417	0.658661	0.192733	0.942501	0.549618	TRUE
3	255232_at	T	F	AT4G05330	AGD13	ARF-GAP domain 13	0.906684	0.73157	0.180461	0.276838	0.59436	0.537983	TRUE
3	255240_at	T	F	AT4G05530	SDRA|IBR1	indole-3-butyric acid response 1	0.525817	0.141129	0.787561	0.238514	0.869813	0.512567	TRUE
3	255255_at	T	F	AT4G05070	AT4G05070	Wound-responsive family protein	0.539024	0.0387881	0.519826	0.151192	0.610327	0.371831	FALSE
3	255260_at	T	F	AT4G05040	AT4G05040	ankyrin repeat family protein	0.568723	0.604859	0.394509	0.547107	0.0140596	0.425852	FALSE
3	255263_at	T	F	AT4G05160	AT4G05160	AMP-dependent synthetase and ligase family protein	0.737308	0.35527	0.584718	0.0873267	0.908673	0.534659	TRUE
3	255284_at	T	F	AT4G04610	APR|APR1|ATAPR1|PRH19	APS reductase 1	0.843595	0.661402	0.0751321	0.210332	0.52791	0.463674	TRUE
3	255305_at	T	F	AT4G04770	LAF6|ATABC1|ABC1|ATNAP1	ATP binding cassette protein 1	0.568921	0.217481	0.762598	0.239449	0.902306	0.538151	TRUE
3	255306_at	T	F	AT4G04740	CPK23|ATCPK23	calcium-dependent protein kinase 23	0.78279	0.515459	0.157688	0.0325874	0.732411	0.444187	FALSE
3	255310_at	T	F	AT4G04955	ALN|ATALN	allantoinase	0.85395	0.745487	0.000558308	0.23764	0.632998	0.494127	TRUE
3	255321_at	NA	NA	NA	NA	NA	0.556964	0.526589	0.361206	0.528325	0.0118393	0.396984	FALSE
3	255325_at	T	F	AT4G04210	PUX4	plant UBX domain containing protein 4	0.848324	0.614233	0.0605452	0.148741	0.558938	0.446156	FALSE
3	255327_at	T	F	AT4G04320	AT4G04320	malonyl-CoA decarboxylase family protein	0.728958	0.777391	0.232773	0.583146	0.195726	0.503599	TRUE
3	255332_at	T	F	AT4G04340	AT4G04340	ERD (early-responsive to dehydration stress) family protein	0.638122	0.30459	0.693724	0.111315	0.802894	0.510129	TRUE
3	255343_at	T	F	AT4G04530	AT4G04530	similar to Ulp1 protease family protein [Arabidopsis thaliana] (TAIR:AT4G05280.1); similar to Ulp1 protease family protein [Brassica oleracea] (GB:ABD64941.1); contains InterPro domain Phosphatidylinositol transfer protein-like, N-terminal; (InterPro:IPR011074); contains InterPro domain Peptidase C48, SUMO/Sentrin/Ubl1; (InterPro:IPR003653)	0.0124887	0.270286	0.504085	0.684821	0.540049	0.402346	FALSE
3	255359_at	T	F	AT4G03950	AT4G03950	Nucleotide/sugar transporter family protein	0.591751	0.203194	0.634787	0.112271	0.829914	0.474383	TRUE
3	255389_at	NA	NA	NA	NA	NA	0.21656	0.151232	0.679772	0.557497	0.716497	0.464312	TRUE
3	255394_at	T	F	AT4G03700	AT4G03700	pseudogene, replication protein-related, similar to immunoglobulin heavy chain variable region (GI:4456528) (Homo sapiens);	0.192167	0.229705	0.604492	0.600039	0.724558	0.470192	TRUE
3	255400_at	T	F	AT4G03760	AT4G03760	pseudogene of unknown protein	0.155882	0.240427	0.651276	0.586644	0.719537	0.470753	TRUE
3	255403_at	T	F	AT4G03400	DFL2|GH3-10	Auxin-responsive GH3 family protein	0.509044	0.143018	0.792037	0.215476	0.822831	0.496481	TRUE
3	255406_at	T	F	AT4G03450	AT4G03450	Ankyrin repeat family protein	0.551826	0.122818	0.754363	0.127133	0.887966	0.488821	TRUE
3	255411_at	T	F	AT4G03110	RBP-DR1|AtRBP-DR1	RNA-binding protein-defense related 1	0.526944	0.727274	0.549549	0.388442	0.0478089	0.448004	FALSE
3	255417_at	T	F	AT4G03190	AFB1|ATGRH1|GRH1	GRR1-like protein 1	0.635049	0.277463	0.70224	0.120543	0.923611	0.531781	TRUE
3	255419_at	T	F	AT4G03230	AT4G03230	S-locus lectin protein kinase family protein	0.677459	0.400491	0.510051	0.102924	0.824269	0.503039	TRUE
3	255424_at	T	F	AT4G03340	AT4G03340	Core-2/I-branching beta-1,6-N-acetylglucosaminyltransferase family protein	0.523869	0.156701	0.810639	0.114047	0.797466	0.480544	TRUE
3	255429_at	T	F	AT4G03410	AT4G03410	Peroxisomal membrane 22 kDa (Mpv17/PMP22) family protein	0.58665	0.27409	0.722646	0.183593	0.878198	0.529036	TRUE
3	255431_at	T	F	AT4G03120	AT4G03120	C2H2 and C2HC zinc fingers superfamily protein	0.516938	0.203453	0.685068	0.354435	0.51555	0.455089	FALSE
3	255442_at	T	F	AT4G02580	AT4G02580	NADH-ubiquinone oxidoreductase 24 kDa subunit, putative	0.717157	0.350555	0.674561	0.0692154	0.864212	0.53514	TRUE
3	255445_at	NA	NA	NA	NA	NA	0.204849	0.166929	0.54288	0.521392	0.702386	0.427687	FALSE
3	255451_at	T	F	AT4G02860	AT4G02860	Phenazine biosynthesis PhzC/PhzF protein	0.563979	0.286085	0.676488	0.199357	0.83977	0.513136	TRUE
3	255452_at	T	F	AT4G02880	AT4G02880	unknown protein; BEST Arabidopsis thaliana protein match is: unknown protein (TAIR:AT1G03290.2); Has 30201 Blast hits to 17322 proteins in 780 species: Archae - 12; Bacteria - 1396; Metazoa - 17338; Fungi - 3422; Plants - 5037; Viruses - 0; Other Eukaryotes - 2996 (source: NCBI BLink).	0.803112	0.561011	0.0625134	0.103036	0.560398	0.418014	FALSE
3	255468_at	T	F	AT4G03020	AT4G03020	transducin family protein / WD-40 repeat family protein	0.606637	0.753124	0.119824	0.563747	0.151388	0.438944	FALSE
3	255477_at	T	F	AT4G02370	AT4G02370	Protein of unknown function, DUF538	0.17744	0.407565	0.743814	0.520314	0.513991	0.472625	TRUE
3	255481_at	T	F	AT4G02460	PMS1	DNA mismatch repair protein, putative	0.525728	0.176196	0.668944	0.0388602	0.747823	0.43151	FALSE
3	255484_at	T	F	AT4G02540	AT4G02540	Cysteine/Histidine-rich C1 domain family protein	0.802498	0.51642	0.411894	0.0537957	0.855358	0.527993	TRUE
3	255487_at	T	F	AT4G02610	AT4G02610	Aldolase-type TIM barrel family protein	0.708786	0.280545	0.54178	0.122392	0.93877	0.518455	TRUE
3	255492_at	T	F	AT4G02680	EOL1	ETO1-like 1	0.504536	0.404432	0.572678	0.264869	0.537076	0.456718	FALSE
3	255493_at	T	F	AT4G02690	AT4G02690	Bax inhibitor-1 family protein	0.0933841	0.196976	0.500119	0.547053	0.665222	0.400551	FALSE
3	255510_at	T	F	AT4G02020	SWN|SDG10|EZA1	SET domain-containing protein	0.577917	0.370408	0.560898	0.0826983	0.829409	0.484266	TRUE
3	255515_at	T	F	AT4G02250	AT4G02250	Plant invertase/pectin methylesterase inhibitor superfamily protein	0.220093	0.0591114	0.621119	0.53186	0.645856	0.415608	FALSE
3	255517_at	T	F	AT4G02290	AtGH9B13|GH9B13	glycosyl hydrolase 9B13	0.528764	0.186962	0.642253	0.251698	0.886874	0.49931	TRUE
3	255525_at	T	F	AT4G02340	AT4G02340	alpha/beta-Hydrolases superfamily protein	0.899976	0.649747	0.190617	0.111513	0.706558	0.511682	TRUE
3	255531_at	T	F	AT4G02160	AT4G02160	unknown protein; BEST Arabidopsis thaliana protein match is: unknown protein (TAIR:AT5G61710.1); Has 35 Blast hits to 35 proteins in 9 species: Archae - 0; Bacteria - 0; Metazoa - 0; Fungi - 0; Plants - 35; Viruses - 0; Other Eukaryotes - 0 (source: NCBI BLink).	0.553772	0.260177	0.590771	0.0798775	0.735836	0.444087	FALSE
3	255553_at	T	F	AT4G01960	AT4G01960	unknown protein; BEST Arabidopsis thaliana protein match is: unknown protein (TAIR:AT1G02380.1); Has 67 Blast hits to 67 proteins in 11 species: Archae - 0; Bacteria - 0; Metazoa - 0; Fungi - 0; Plants - 67; Viruses - 0; Other Eukaryotes - 0 (source: NCBI BLink).	0.70394	0.293296	0.563784	0.167294	0.828207	0.511304	TRUE
3	255555_at	T	F	AT4G01810	AT4G01810	Sec23/Sec24 protein transport family protein	0.774265	0.665666	0.139389	0.0669615	0.576999	0.444656	FALSE
3	255561_at	T	F	AT4G02050	STP7	sugar transporter protein 7	0.566841	0.181904	0.722735	0.265642	0.926537	0.532732	TRUE
3	255570_at	T	F	AT4G01100	ADNT1	adenine nucleotide transporter 1	0.53994	0.146301	0.787465	0.145004	0.89871	0.503484	TRUE
3	255577_at	T	F	AT4G01410	AT4G01410	Late embryogenesis abundant (LEA) hydroxyproline-rich glycoprotein family	0.0782996	0.289161	0.619207	0.528588	0.606922	0.424436	FALSE
3	255578_at	T	F	AT4G01450	AT4G01450	nodulin MtN21 /EamA-like transporter family protein	0.684454	0.331757	0.563347	0.15988	0.894778	0.526843	TRUE
3	255596_at	T	F	AT4G01720	WRKY47|AtWRKY47	WRKY family transcription factor	0.51401	0.408234	0.50973	0.222273	0.68227	0.467303	TRUE
3	255598_at	T	F	AT4G00830	AT4G00830	RNA-binding (RRM/RBD/RNP motifs) family protein	0.553154	0.137044	0.815988	0.103421	0.88405	0.498731	TRUE
3	255607_at	T	F	AT4G01130	AT4G01130	GDSL-like Lipase/Acylhydrolase superfamily protein	0.829457	0.483684	0.537547	0.014098	0.834579	0.539873	TRUE
3	255622_at	T	F	AT4G01070	UGT72B1|GT72B1	UDP-Glycosyltransferase superfamily protein	0.835782	0.691348	0.0144785	0.103736	0.501665	0.429402	FALSE
3	255628_at	T	F	AT4G00850	GIF3	GRF1-interacting factor 3	0.53311	0.724769	0.231123	0.576423	0.0198327	0.417052	FALSE
3	255633_at	T	F	AT4G00585	AT4G00585	unknown protein; Has 47 Blast hits to 47 proteins in 22 species: Archae - 0; Bacteria - 0; Metazoa - 3; Fungi - 7; Plants - 33; Viruses - 0; Other Eukaryotes - 4 (source: NCBI BLink).	0.594411	0.16237	0.822835	0.104275	0.894787	0.515736	TRUE
3	255638_at	T	F	AT4G00740	AT4G00740	S-adenosyl-L-methionine-dependent methyltransferases superfamily protein	0.523678	0.206009	0.776943	0.145685	0.717894	0.474042	TRUE
3	255639_at	T	F	AT4G00760	PRR8|APRR8	pseudo-response regulator 8	0.237195	0.646189	0.585207	0.662449	0.404388	0.507086	TRUE
3	255657_at	T	F	AT4G00810	AT4G00810	60S acidic ribosomal protein family	0.703464	0.222014	0.631282	0.107912	0.818871	0.496709	TRUE
3	255668_s_at	F	NA	AT4G00238	AT4G00238	DNA-binding storekeeper protein-related transcriptional regulator	0.0169347	0.403711	0.522543	0.526082	0.599204	0.413695	FALSE
3	255688_at	T	F	AT4G00660	RH8|ATRH8	RNAhelicase-like 8	0.620745	0.230662	0.708336	0.158943	0.91418	0.526573	TRUE
3	255693_s_at	F	NA	AT5G01630	BRCA2(V)|ATBRCA2(V)|BRCA2B	BRCA2-like B	0.730557	0.388014	0.519547	0.180039	0.751935	0.514018	TRUE
3	255696_at	T	F	AT4G00110	GAE3	UDP-D-glucuronate 4-epimerase 3	0.507008	0.150068	0.678798	0.317715	0.898458	0.510409	TRUE
3	255706_at	T	F	AT4G00100	RPS13|RPS13A|PFL2|ATRPS13A	ribosomal protein S13A	0.602164	0.121556	0.812841	0.110953	0.915927	0.512688	TRUE
3	255740_at	T	F	AT1G25390	AT1G25390	Protein kinase superfamily protein	0.724409	0.700908	0.254005	0.125338	0.540647	0.469061	TRUE
3	255768_at	T	F	AT1G16705	AT1G16705	p300/CBP acetyltransferase-related protein-related	0.272536	0.0440333	0.558895	0.559586	0.779709	0.442952	FALSE
3	255778_at	T	F	AT1G18640	PSP	3-phosphoserine phosphatase	0.81195	0.558009	0.0600907	0.346369	0.538829	0.463049	TRUE
3	255783_at	T	F	AT1G19870	iqd32	IQ-domain 32	0.532136	0.188378	0.822152	0.132592	0.83387	0.501826	TRUE
3	255789_at	T	F	AT2G33370	AT2G33370	Ribosomal protein L14p/L23e family protein	0.564451	0.0778312	0.798362	0.212155	0.915674	0.513695	TRUE
3	255795_at	T	F	AT2G33380	RD20|CLO-3	Caleosin-related family protein	0.549686	0.322413	0.633656	0.113748	0.855559	0.495013	TRUE
3	255797_at	T	F	AT2G33630	AT2G33630	NAD(P)-binding Rossmann-fold superfamily protein	0.556882	0.173638	0.756038	0.245359	0.927199	0.531823	TRUE
3	255798_at	T	F	AT2G33255	AT2G33255	Haloacid dehalogenase-like hydrolase (HAD) superfamily protein	0.0477665	0.344129	0.786613	0.508507	0.52427	0.442257	FALSE
3	255827_at	T	F	AT2G40600	AT2G40600	appr-1-p processing enzyme family protein	0.818839	0.619206	0.0574585	0.4041	0.559259	0.491773	TRUE
3	255860_at	T	F	AT5G34940	AtGUS3|GUS3	glucuronidase 3	0.626402	0.261372	0.63866	0.213371	0.938264	0.535614	TRUE
3	255866_at	T	F	AT2G30350	AT2G30350	Excinuclease ABC, C subunit, N-terminal	0.609096	0.407044	0.52687	0.125117	0.814306	0.496487	TRUE
3	255867_at	NA	NA	NA	NA	NA	0.526778	0.196035	0.584569	0.143601	0.810569	0.45231	FALSE
3	255872_at	T	F	AT2G30360	SIP4|PKS5|SNRK3.22|CIPK11	SOS3-interacting protein 4	0.17872	0.189811	0.740631	0.587175	0.734238	0.486115	TRUE
3	255877_at	T	F	AT2G40460	AT2G40460	Major facilitator superfamily protein	0.536239	0.23235	0.7846	0.0195668	0.731653	0.460882	TRUE
3	255881_at	T	F	AT1G67070	PMI2|DIN9	Mannose-6-phosphate isomerase, type I	0.265899	0.590854	0.706062	0.599739	0.44874	0.522259	TRUE
3	255888_at	T	F	AT1G20300	AT1G20300	Pentatricopeptide repeat (PPR) superfamily protein	0.534578	0.718187	0.356576	0.509143	0.0442905	0.432555	FALSE
3	255890_at	T	F	AT1G17850	AT1G17850	Rhodanese/Cell cycle control phosphatase superfamily protein	0.0697217	0.37604	0.830997	0.53642	0.51816	0.466268	TRUE
3	255898_at	T	F	AT1G17930	AT1G17930	Aminotransferase-like, plant mobile domain family protein	0.608814	0.125067	0.577806	0.0619393	0.568401	0.388405	FALSE
3	255919_at	NA	NA	NA	NA	NA	0.588004	0.602041	0.0442479	0.0862924	0.514067	0.366931	FALSE
3	255924_at	T	F	AT1G22170	AT1G22170	Phosphoglycerate mutase family protein	0.541897	0.13402	0.709282	0.24028	0.906798	0.506455	TRUE
3	255926_at	T	F	AT1G22190	AT1G22190	Integrase-type DNA-binding superfamily protein	0.780167	0.597661	0.370691	0.049979	0.622313	0.484162	TRUE
3	255931_at	T	F	AT1G12710	AtPP2-A12|PP2-A12	phloem protein 2-A12	0.892921	0.611093	0.238588	0.162454	0.670936	0.515198	TRUE
3	255942_at	T	F	AT1G22360	UGT85A2|AtUGT85A2	UDP-glucosyl transferase 85A2	0.729857	0.549969	0.370817	0.0461457	0.852782	0.509914	TRUE
3	255944_at	T	F	AT5G28600	AT5G28600	similar to Ulp1 protease family protein [Arabidopsis thaliana] (TAIR:AT1G35770.1); similar to Ulp1 protease family protein [Brassica oleracea] (GB:ABD64941.1)	0.26574	0.0190859	0.559342	0.559502	0.790874	0.438909	FALSE
3	255953_at	T	F	AT1G22070	TGA3	TGA1A-related gene 3	0.443941	0.550821	0.559421	0.54848	0.197401	0.460013	TRUE
3	255954_at	T	F	AT1G22090	emb2204	Protein of unknown function (DUF626)	0.530288	0.301996	0.517188	0.120014	0.702776	0.434452	FALSE
3	255962_at	T	T	AT1G22330	AT1G22330	RNA-binding (RRM/RBD/RNP motifs) family protein	0.517897	0.547558	0.548713	0.196935	0.0916744	0.380556	FALSE
3	255968_at	T	F	AT1G22270	AT1G22270	Trm112p-like protein	0.504316	0.737834	0.558305	0.200765	0.0627197	0.412788	FALSE
3	255969_at	T	T	AT1G22330	AT1G22330	RNA-binding (RRM/RBD/RNP motifs) family protein	0.539329	0.668767	0.574278	0.386766	0.0256149	0.438951	FALSE
3	255981_at	T	F	AT1G34020	AT1G34020	Nucleotide-sugar transporter family protein	0.641381	0.206756	0.696471	0.033545	0.892597	0.49415	TRUE
3	255985_at	T	F	AT1G34150	AT1G34150	Pseudouridine synthase family protein	0.521358	0.0680725	0.87706	0.12532	0.849667	0.488295	TRUE
3	255994_at	T	F	AT1G29760	AT1G29760	Putative adipose-regulatory protein (Seipin)	0.581965	0.209646	0.781638	0.0723636	0.741077	0.477338	TRUE
3	255996_s_at	F	NA	AT1G29730	AT1G29730	Leucine-rich repeat transmembrane protein kinase	0.219543	0.521416	0.534771	0.598075	0.473038	0.469369	TRUE
3	255998_at	T	F	AT1G29780	AT1G29780	Haloacid dehalogenase-like hydrolase (HAD) superfamily protein	0.231744	0.143799	0.639932	0.605052	0.75803	0.475711	TRUE
3	256000_at	T	F	AT1G29880	AT1G29880	glycyl-tRNA synthetase / glycine--tRNA ligase	0.0685981	0.439952	0.688991	0.641069	0.518824	0.471487	TRUE
3	256001_at	T	F	AT1G29850	AT1G29850	double-stranded DNA-binding family protein	0.06078	0.438432	0.674333	0.586376	0.507774	0.453539	FALSE
3	256005_at	T	F	AT1G34080	AT1G34080	gypsy-like retrotransposon family, has a 4.0e-88 P-value blast match to GB:AAD19359 polyprotein (gypsy_Ty3-element) (Sorghum bicolor)	0.0252897	0.335918	0.525813	0.630087	0.650475	0.433517	FALSE
3	256010_at	T	F	AT1G19220	IAA22|ARF19|ARF11	auxin response factor 19	0.544766	0.412714	0.507627	0.131009	0.787982	0.47682	TRUE
3	256021_at	T	F	AT1G58270	ZW9	TRAF-like family protein	0.141299	0.528043	0.803645	0.555531	0.418556	0.489415	TRUE
3	256023_at	T	F	AT1G58330	ZW2	transcription factor-related	0.196698	0.158014	0.690564	0.514519	0.723241	0.456607	FALSE
3	256025_at	T	F	AT1G58370	RXF12|ATXYN1	glycosyl hydrolase family 10 protein / carbohydrate-binding domain-containing protein	0.774839	0.551603	0.138958	0.168305	0.696319	0.466005	TRUE
3	256035_at	T	F	AT1G07140	SIRANBP	Pleckstrin homology (PH) domain superfamily protein	0.554405	0.229838	0.736289	0.119052	0.845379	0.496992	TRUE
3	256042_at	T	F	AT1G07220	AT1G07220	Arabidopsis thaliana protein of unknown function (DUF821)	0.628241	0.592005	0.307677	0.304814	0.555266	0.477601	TRUE
3	256051_at	T	F	AT1G06970	CHX14|ATCHX14	cation/hydrogen exchanger 14	0.00441103	0.415597	0.671676	0.510004	0.505595	0.421457	FALSE
3	256060_at	T	F	AT1G07050	AT1G07050	CCT motif family protein	0.76636	0.380788	0.585083	0.0333746	0.753185	0.503758	TRUE
3	256064_at	T	F	AT1G07020	AT1G07020	unknown protein; Has 39 Blast hits to 39 proteins in 17 species: Archae - 0; Bacteria - 0; Metazoa - 6; Fungi - 3; Plants - 28; Viruses - 0; Other Eukaryotes - 2 (source: NCBI BLink).	0.553395	0.0887933	0.797248	0.174378	0.887954	0.500354	TRUE
3	256067_at	T	F	AT1G07170	AT1G07170	PHF5-like protein	0.564681	0.12541	0.778637	0.228644	0.923739	0.524222	TRUE
3	256072_at	T	F	AT1G18080	RACK1A_AT|RACK1A|ATARCA	Transducin/WD40 repeat-like superfamily protein	0.638613	0.192898	0.758199	0.0391094	0.912833	0.508331	TRUE
3	256074_at	T	F	AT1G18260	AT1G18260	HCP-like superfamily protein	0.599645	0.271758	0.64352	0.149934	0.886168	0.510205	TRUE
3	256086_at	T	F	AT1G20770	AT1G20770	unknown protein; Has 59 Blast hits to 59 proteins in 24 species: Archae - 0; Bacteria - 0; Metazoa - 26; Fungi - 4; Plants - 29; Viruses - 0; Other Eukaryotes - 0 (source: NCBI BLink).	0.52603	0.0981351	0.708229	0.0236077	0.757527	0.422706	FALSE
3	256106_at	T	F	AT1G16870	AT1G16870	mitochondrial 28S ribosomal protein S29-related	0.585129	0.22808	0.808781	0.0328956	0.862674	0.503512	TRUE
3	256112_at	T	F	AT1G16920	RAB11|ATRABA1B|RABA1b	RAB GTPase homolog A1B	0.65187	0.30516	0.709545	0.0421744	0.925565	0.526863	TRUE
3	256113_at	T	F	AT1G16810	AT1G16810	unknown protein; CONTAINS InterPro DOMAIN/s: Protein of unknown function DUF1754, eukaryotic (InterPro:IPR013865); Has 395 Blast hits to 394 proteins in 162 species: Archae - 0; Bacteria - 0; Metazoa - 181; Fungi - 91; Plants - 65; Viruses - 0; Other Eukaryotes - 58 (source: NCBI BLink).	0.332874	0.702797	0.712992	0.627283	0.298288	0.534847	TRUE
3	256116_at	F	NA	AT1G16860	AT1G16860	Ubiquitin-specific protease family C19-related protein	0.587984	0.66208	0.524043	0.271251	0.0987612	0.428824	FALSE
3	256122_at	T	F	AT1G18180	AT1G18180	Protein of unknown function (DUF1295)	0.715827	0.608688	0.262518	0.480663	0.539193	0.521378	TRUE
3	256123_at	T	F	AT1G18190	GC2	golgin candidate 2	0.636142	0.314206	0.698182	0.191905	0.796828	0.527453	TRUE
3	256127_at	NA	NA	NA	NA	NA	0.127833	0.264563	0.6162	0.630363	0.623289	0.45245	FALSE
3	256134_at	T	F	AT1G13560	ATAAPT1|AAPT1	aminoalcoholphosphotransferase 1	0.879341	0.644894	0.276737	0.00300765	0.76841	0.514478	TRUE
3	256143_at	T	F	AT1G48830	AT1G48830	Ribosomal protein S7e family protein	0.521573	0.173421	0.716544	0.0520831	0.796226	0.451969	FALSE
3	256145_at	T	F	AT1G48750	AT1G48750	Bifunctional inhibitor/lipid-transfer protein/seed storage 2S albumin superfamily protein	0.512304	0.117702	0.789798	0.262579	0.888373	0.514151	TRUE
3	256148_at	T	F	AT1G55090	AT1G55090	carbon-nitrogen hydrolase family protein	0.549085	0.707006	0.450756	0.571027	0.0825545	0.472086	TRUE
3	256149_at	T	F	AT1G55110	IDD7|AtIDD7	indeterminate(ID)-domain 7	0.862851	0.555527	0.360865	0.0484428	0.83718	0.532973	TRUE
3	256151_at	T	F	AT1G55130	AtTMN6|TMN6	Endomembrane protein 70 protein family	0.796656	0.543771	0.319096	0.0724829	0.820243	0.51045	TRUE
3	256155_at	T	F	AT3G08500	AtMYB83|MYB83	myb domain protein 83	0.325595	0.00846734	0.54907	0.518894	0.761034	0.432612	FALSE
3	256156_at	T	F	AT3G08510	ATPLC2|PLC2	phospholipase C 2	0.877035	0.570178	0.292567	0.134351	0.748389	0.524504	TRUE
3	256165_at	T	F	AT1G48780	AT1G48780	unknown protein; BEST Arabidopsis thaliana protein match is: unknown protein (TAIR:AT3G18300.1); Has 89 Blast hits to 89 proteins in 11 species: Archae - 0; Bacteria - 2; Metazoa - 0; Fungi - 0; Plants - 86; Viruses - 0; Other Eukaryotes - 1 (source: NCBI BLink).	0.648888	0.654459	0.290271	0.577321	0.136078	0.461403	TRUE
3	256172_at	NA	NA	NA	NA	NA	0.529014	0.73417	0.267232	0.653386	0.0558315	0.447927	FALSE
3	256175_at	T	F	AT1G51670	AT1G51670	unknown protein; BEST Arabidopsis thaliana protein match is: unknown protein (TAIR:AT1G48180.1); Has 37 Blast hits to 37 proteins in 2 species: Archae - 0; Bacteria - 0; Metazoa - 0; Fungi - 0; Plants - 37; Viruses - 0; Other Eukaryotes - 0 (source: NCBI BLink).	0.0787176	0.482477	0.646062	0.706873	0.551968	0.49322	TRUE
3	256178_s_at	F	NA	AT1G51780	ILL5	IAA-leucine resistant (ILR)-like gene 5	0.530635	0.249833	0.800159	0.130389	0.853182	0.51284	TRUE
3	256190_at	T	F	AT1G30100	NCED5|ATNCED5	nine-cis-epoxycarotenoid dioxygenase 5	0.586513	0.0774393	0.624291	0.377933	0.879004	0.509036	TRUE
3	256191_at	T	F	AT1G30130	AT1G30130	unknown protein; FUNCTIONS IN: molecular_function unknown; INVOLVED IN: biological_process unknown; LOCATED IN: endomembrane system; EXPRESSED IN: 23 plant structures; EXPRESSED DURING: 13 growth stages; CONTAINS InterPro DOMAIN/s: Protein of unknown function DUF1365 (InterPro:IPR010775); Has 1789 Blast hits to 1789 proteins in 449 species: Archae - 0; Bacteria - 824; Metazoa - 0; Fungi - 6; Plan…	0.686634	0.348267	0.607661	0.118266	0.927011	0.537568	TRUE
3	256198_at	T	F	AT1G58220	AT1G58220	Homeodomain-like superfamily protein	0.544942	0.637788	0.23346	0.570002	0.332983	0.463835	TRUE
3	256199_at	T	F	AT1G58250	SAB	Golgi-body localisation protein domain ;RNA pol II promoter Fmp27 protein domain	0.639499	0.501164	0.261942	0.0627942	0.720949	0.43727	FALSE
3	256205_at	T	F	AT1G50890	AT1G50890	ARM repeat superfamily protein	0.610498	0.586484	0.170866	0.576227	0.239535	0.436722	FALSE
3	256209_at	T	F	AT1G50940	ETFALPHA	electron transfer flavoprotein alpha	0.6774	0.258097	0.594648	0.118003	0.82177	0.493983	TRUE
3	256216_at	T	F	AT1G56340	AtCRT1a|CRT1|CRT1a	calreticulin 1a	0.61852	0.233927	0.703423	0.174392	0.946578	0.535368	TRUE
3	256221_at	T	F	AT1G56300	AT1G56300	Chaperone DnaJ-domain superfamily protein	0.878487	0.530674	0.218723	0.239844	0.63835	0.501216	TRUE
3	256222_at	T	F	AT1G56210	AT1G56210	Heavy metal transport/detoxification superfamily protein	0.800272	0.500263	0.336728	0.178779	0.745356	0.512279	TRUE
3	256229_at	T	F	AT1G58200	MSL3	MSCS-like 3	0.636627	0.235416	0.648313	0.211891	0.879184	0.522286	TRUE
3	256235_at	T	F	AT3G12490	ATCYSB|ATCYS6|CYSB	cystatin B	0.539908	0.725117	0.583742	0.392382	0.0244709	0.453124	FALSE
3	256236_at	T	F	AT3G12350	AT3G12350	F-box family protein	0.703579	0.325084	0.552944	0.184634	0.615203	0.476289	TRUE
3	256237_at	T	F	AT3G12610	DRT100	Leucine-rich repeat (LRR) family protein	0.773087	0.549178	0.298868	0.0111082	0.836044	0.493657	TRUE
3	256244_at	T	F	AT3G12520	SULTR4;2	sulfate transporter 4;2	0.725288	0.508545	0.0951937	0.0249464	0.530452	0.376885	FALSE
3	256246_at	T	F	AT3G66658	ALDH22A1	aldehyde dehydrogenase 22A1	0.569433	0.272864	0.654665	0.15771	0.910119	0.512958	TRUE
3	256251_at	T	F	AT3G11330	PIRL9	plant intracellular ras group-related LRR 9	0.56181	0.187233	0.807631	0.150958	0.854764	0.512479	TRUE
3	256262_at	T	F	AT3G12150	AT3G12150	unknown protein; CONTAINS InterPro DOMAIN/s: Protein of unknown function DUF2048 (InterPro:IPR019149); Has 421 Blast hits to 334 proteins in 155 species: Archae - 2; Bacteria - 147; Metazoa - 215; Fungi - 0; Plants - 43; Viruses - 0; Other Eukaryotes - 14 (source: NCBI BLink).	0.587263	0.654157	0.526873	0.489674	0.00417119	0.452428	FALSE
3	256263_at	T	F	AT3G12290	AT3G12290	Amino acid dehydrogenase family protein	0.569428	0.224232	0.620315	0.10951	0.863777	0.477452	TRUE
3	256268_at	T	F	AT3G12280	ATRBR1|RBR1|RB1|RB|RBR	retinoblastoma-related 1	0.833265	0.512966	0.352103	0.078393	0.835244	0.522394	TRUE
3	256272_at	T	F	AT3G12100	AT3G12100	Cation efflux family protein	0.55623	0.0937756	0.523404	0.151257	0.789055	0.422744	FALSE
3	256277_at	T	F	AT3G12120	FAD2	fatty acid desaturase 2	0.511711	0.159246	0.580175	0.175838	0.891073	0.463608	TRUE
3	256281_at	T	F	AT3G12560	TRFL9|ATTBP2	TRF-like 9	0.846629	0.642275	0.33976	0.108064	0.764316	0.540209	TRUE
3	256286_at	T	F	AT3G12180	AT3G12180	Cornichon family protein	0.503243	0.0544401	0.873989	0.125891	0.849955	0.481504	TRUE
3	256297_at	T	F	AT1G69500	CYP704B1	cytochrome P450, family 704, subfamily B, polypeptide 1	0.564551	0.546792	0.280589	0.0627923	0.617323	0.414409	FALSE
3	256301_at	T	F	AT1G69510	AT1G69510	cAMP-regulated phosphoprotein 19-related protein	0.519493	0.107431	0.799184	0.255802	0.897698	0.515922	TRUE
3	256302_at	T	F	AT1G69526	AT1G69526	S-adenosyl-L-methionine-dependent methyltransferases superfamily protein	0.505323	0.133872	0.818102	0.163749	0.831293	0.490468	TRUE
3	256317_at	T	F	AT1G35900	AT1G35900	unknown protein; Has 1 Blast hits to 1 proteins in 1 species: Archae - 0; Bacteria - 0; Metazoa - 0; Fungi - 0; Plants - 1; Viruses - 0; Other Eukaryotes - 0 (source: NCBI BLink).	0.152769	0.258536	0.660637	0.645254	0.679033	0.479246	TRUE
3	256321_at	T	F	AT1G55020	ATLOX1|LOX1	lipoxygenase 1	0.537606	0.177704	0.73326	0.272608	0.924973	0.52923	TRUE
3	256342_at	T	F	AT1G72020	AT1G72020	unknown protein; Has 52 Blast hits to 52 proteins in 18 species: Archae - 0; Bacteria - 0; Metazoa - 0; Fungi - 0; Plants - 52; Viruses - 0; Other Eukaryotes - 0 (source: NCBI BLink).	0.563154	0.172616	0.74739	0.228955	0.898472	0.522118	TRUE
3	256361_at	T	F	AT1G66520	pde194	formyltransferase, putative	0.153421	0.186975	0.729013	0.552409	0.769491	0.478262	TRUE
3	256381_at	T	F	AT1G66850	AT1G66850	Bifunctional inhibitor/lipid-transfer protein/seed storage 2S albumin superfamily protein	0.136763	0.120703	0.535193	0.526313	0.5973	0.383254	FALSE
3	256386_at	T	F	AT1G66540	AT1G66540	Cytochrome P450 superfamily protein	0.0257546	0.32173	0.834103	0.504057	0.563773	0.449883	FALSE
3	256389_at	T	F	AT3G06220	AT3G06220	AP2/B3-like transcriptional factor family protein	0.50588	0.187739	0.710786	0.277881	0.888004	0.514058	TRUE
3	256390_at	T	F	AT3G06230	ATMKK8|MKK8	MAP kinase kinase 8	0.070584	0.355436	0.577493	0.5007	0.520378	0.404918	FALSE
3	256394_at	T	F	AT3G06290	AT3G06290	SAC3/GANP/Nin1/mts3/eIF-3 p25 family	0.794525	0.720007	0.0280342	0.508195	0.402429	0.490638	TRUE
3	256401_at	T	F	AT3G06200	AT3G06200	P-loop containing nucleoside triphosphate hydrolases superfamily protein	0.812037	0.670046	0.410949	0.0682279	0.798767	0.552005	TRUE
3	256402_at	T	F	AT3G06130	AT3G06130	Heavy metal transport/detoxification superfamily protein	0.597018	0.580606	0.186037	0.129824	0.611005	0.420898	FALSE
3	256425_at	T	F	AT1G33560	ADR1	Disease resistance protein (CC-NBS-LRR class) family	0.531772	0.245781	0.6981	0.234807	0.864467	0.514985	TRUE
3	256438_s_at	F	NA	AT3G56020	AT3G56020	Ribosomal protein L41 family	0.0154006	0.406347	0.516733	0.63375	0.541978	0.422842	FALSE
3	256453_at	T	F	AT1G75270	DHAR2	dehydroascorbate reductase 2	0.5299	0.0815533	0.771097	0.303252	0.914881	0.520136	TRUE
3	256455_at	T	F	AT1G75190	AT1G75190	unknown protein; Has 7306 Blast hits to 3858 proteins in 279 species: Archae - 15; Bacteria - 134; Metazoa - 3314; Fungi - 546; Plants - 228; Viruses - 207; Other Eukaryotes - 2862 (source: NCBI BLink).	0.595394	0.0366378	0.647837	0.0978234	0.633713	0.402281	FALSE
3	256456_at	T	F	AT1G75180	AT1G75180	Erythronate-4-phosphate dehydrogenase family protein	0.583735	0.154551	0.833159	0.118386	0.900107	0.517988	TRUE
3	256464_at	T	F	AT1G32560	AT1G32560	Late embryogenesis abundant protein, group 1 protein	0.560588	0.580954	0.00179413	0.0940926	0.561318	0.359749	FALSE
3	256478_at	T	T	AT1G42650	AT1G42650	pseudogene, hypothetical protein	0.598775	0.35253	0.672081	0.0366564	0.849138	0.501836	TRUE
3	256480_at	T	F	AT1G33410	SAR1|NUP160|ATNUP160	SUPPRESSOR OF AUXIN RESISTANCE1	0.644718	0.307168	0.669164	0.0352719	0.851923	0.501649	TRUE
3	256485_at	T	F	AT1G31440	AT1G31440	SH3 domain-containing protein	0.135976	0.239119	0.772408	0.517768	0.70453	0.47396	TRUE
3	256501_at	T	F	AT1G36756	AT1G36756	unknown protein; BEST Arabidopsis thaliana protein match is: unknown protein (TAIR:AT2G10602.1); Has 3 Blast hits to 3 proteins in 1 species: Archae - 0; Bacteria - 0; Metazoa - 0; Fungi - 0; Plants - 3; Viruses - 0; Other Eukaryotes - 0 (source: NCBI BLink).	0.177031	0.104503	0.533219	0.534515	0.628251	0.395504	FALSE
3	256510_at	T	F	AT1G33360	AT1G33360	ATP-dependent Clp protease	0.598535	0.253358	0.755112	0.130524	0.876529	0.522812	TRUE
3	256513_at	T	F	AT1G31480	SGR2	shoot gravitropism 2 (SGR2)	0.641647	0.322004	0.670937	0.151089	0.845246	0.526185	TRUE
3	256521_at	T	F	AT1G66120	AT1G66120	AMP-dependent synthetase and ligase family protein	0.028822	0.33916	0.512982	0.594966	0.516538	0.398494	FALSE
3	256524_at	T	F	AT1G66200	ATGSR2|GSR2	glutamine synthase clone F11	0.56648	0.332906	0.566918	0.17121	0.844764	0.496456	TRUE
3	256529_at	T	F	AT1G33260	AT1G33260	Protein kinase superfamily protein	0.600542	0.179476	0.553189	0.134953	0.829064	0.459445	TRUE
3	256543_at	T	F	AT1G42480	AT1G42480	unknown protein; FUNCTIONS IN: molecular_function unknown; INVOLVED IN: biological_process unknown; LOCATED IN: endomembrane system; EXPRESSED IN: 24 plant structures; EXPRESSED DURING: 13 growth stages; CONTAINS InterPro DOMAIN/s: Protein of unknown function DUF3456 (InterPro:IPR021852); Has 177 Blast hits to 177 proteins in 59 species: Archae - 0; Bacteria - 0; Metazoa - 140; Fungi - 0; Plants …	0.626169	0.191892	0.587726	0.0404546	0.845223	0.458293	TRUE
3	256550_at	NA	NA	NA	NA	NA	0.250191	0.0562752	0.586916	0.541741	0.67426	0.421877	FALSE
3	256551_at	T	F	AT3G31320	AT3G31320	similar to unknown protein [Arabidopsis thaliana] (TAIR:AT1G40133.1); similar to hypothetical protein 31.t00084 [Brassica oleracea] (GB:ABD65102.1)	0.516816	0.0851085	0.661675	0.0734666	0.738921	0.415197	FALSE
3	256564_at	T	F	AT3G29770	ATMES11|MES11	methyl esterase 11	0.695652	0.490467	0.511827	0.00621511	0.849987	0.51083	TRUE
3	256565_at	NA	NA	NA	NA	NA	0.581258	0.552361	0.177115	0.606373	0.196803	0.422782	FALSE
3	256568_at	T	F	AT3G19520	AT3G19520	Protein of unknown function (DUF626)	0.529105	0.0712288	0.811839	0.151745	0.877087	0.488201	TRUE
3	256569_at	T	F	AT3G19550	AT3G19550	unknown protein; FUNCTIONS IN: molecular_function unknown; INVOLVED IN: biological_process unknown; LOCATED IN: mitochondrion; EXPRESSED IN: 15 plant structures; EXPRESSED DURING: 9 growth stages; Has 36 Blast hits to 36 proteins in 8 species: Archae - 0; Bacteria - 0; Metazoa - 0; Fungi - 0; Plants - 36; Viruses - 0; Other Eukaryotes - 0 (source: NCBI BLink).	0.0894057	0.340876	0.72272	0.53304	0.674981	0.472205	TRUE
3	256579_at	T	F	AT3G28720	AT3G28720	unknown protein; FUNCTIONS IN: molecular_function unknown; INVOLVED IN: biological_process unknown; LOCATED IN: cellular_component unknown; EXPRESSED IN: 25 plant structures; EXPRESSED DURING: 13 growth stages; BEST Arabidopsis thaliana protein match is: unknown protein (TAIR:AT5G58100.1); Has 1610 Blast hits to 344 proteins in 85 species: Archae - 0; Bacteria - 567; Metazoa - 95; Fungi - 71; Pla…	0.716984	0.370758	0.542566	0.0250779	0.888894	0.508856	TRUE
3	256596_at	T	F	AT3G28540	AT3G28540	P-loop containing nucleoside triphosphate hydrolases superfamily protein	0.576973	0.114117	0.70164	0.0786807	0.768965	0.448075	FALSE
3	256597_at	T	F	AT3G28500	AT3G28500	60S acidic ribosomal protein family	0.598115	0.346459	0.624516	0.0585376	0.803571	0.48624	TRUE
3	256599_at	T	F	AT3G14760	AT3G14760	unknown protein; FUNCTIONS IN: molecular_function unknown; INVOLVED IN: biological_process unknown; LOCATED IN: endomembrane system; EXPRESSED IN: 6 plant structures; EXPRESSED DURING: LP.04 four leaves visible, LP.02 two leaves visible; Has 63 Blast hits to 63 proteins in 13 species: Archae - 0; Bacteria - 0; Metazoa - 0; Fungi - 0; Plants - 63; Viruses - 0; Other Eukaryotes - 0 (source: NCBI BL…	0.134173	0.424217	0.793643	0.537038	0.546657	0.487146	TRUE
3	256601_s_at	F	NA	AT3G28290	AT14A	Protein of unknown function (DUF677)	0.837344	0.570569	0.466038	0.0423793	0.824049	0.548076	TRUE
3	256602_at	T	F	AT3G28310	AT3G28310	Protein of unknown function (DUF677)	0.531593	0.130844	0.529797	0.40757	0.779205	0.475802	TRUE
3	256617_at	T	F	AT3G22240	AT3G22240	unknown protein; BEST Arabidopsis thaliana protein match is: unknown protein (TAIR:AT3G22235.2); Has 177 Blast hits to 177 proteins in 14 species: Archae - 0; Bacteria - 0; Metazoa - 0; Fungi - 0; Plants - 177; Viruses - 0; Other Eukaryotes - 0 (source: NCBI BLink).	0.689135	0.363462	0.629834	0.13969	0.896835	0.543791	TRUE
3	256623_at	T	F	AT3G19960	ATM1	myosin 1	0.894108	0.721127	0.130832	0.160397	0.707065	0.522706	TRUE
3	256624_at	T	F	AT3G19990	AT3G19990	unknown protein; INVOLVED IN: biological_process unknown; LOCATED IN: chloroplast stroma, chloroplast; EXPRESSED IN: 23 plant structures; EXPRESSED DURING: 13 growth stages; Has 118 Blast hits to 118 proteins in 41 species: Archae - 0; Bacteria - 42; Metazoa - 0; Fungi - 0; Plants - 56; Viruses - 0; Other Eukaryotes - 20 (source: NCBI BLink).	0.629589	0.350845	0.641065	0.0283433	0.80319	0.490606	TRUE
3	256652_at	T	F	AT3G18850	LPAT5	lysophosphatidyl acyltransferase 5	0.622299	0.287699	0.762642	0.119256	0.854801	0.529339	TRUE
3	256664_at	T	F	AT3G12040	AT3G12040	DNA-3-methyladenine glycosylase (MAG)	0.536818	0.212715	0.700723	0.251744	0.884844	0.517369	TRUE
3	256666_at	T	F	AT3G20670	HTA13	histone H2A 13	0.595875	0.341804	0.654099	0.180706	0.557834	0.466064	TRUE
3	256674_at	T	F	AT3G52360	AT3G52360	unknown protein; FUNCTIONS IN: molecular_function unknown; INVOLVED IN: response to karrikin; LOCATED IN: endomembrane system; EXPRESSED IN: 23 plant structures; EXPRESSED DURING: 14 growth stages; BEST Arabidopsis thaliana protein match is: unknown protein (TAIR:AT2G35850.1); Has 34 Blast hits to 34 proteins in 10 species: Archae - 0; Bacteria - 0; Metazoa - 0; Fungi - 0; Plants - 34; Viruses - …	0.872359	0.715595	0.0668015	0.191221	0.575277	0.484251	TRUE
3	256676_at	T	F	AT3G52180	ATPTPKIS1|SEX4|ATSEX4|DSP4	dual specificity protein phosphatase (DsPTP1) family protein	0.711063	0.417804	0.633373	0.0422257	0.865854	0.534064	TRUE
3	256677_at	T	F	AT3G52190	PHF1	phosphate transporter traffic facilitator1	0.294775	0.516574	0.723709	0.520768	0.25767	0.462699	TRUE
3	256713_at	T	F	AT2G34060	AT2G34060	Peroxidase superfamily protein	0.0756484	0.312378	0.798248	0.555133	0.701693	0.48862	TRUE
3	256715_at	T	F	AT2G34090	MEE18	maternal effect embryo arrest 18	0.665635	0.15776	0.592296	0.0867868	0.657555	0.432007	FALSE
3	256722_at	T	F	AT2G34050	AT2G34050	INVOLVED IN: protein complex assembly; LOCATED IN: mitochondrion, chloroplast; EXPRESSED IN: 19 plant structures; EXPRESSED DURING: 9 growth stages; CONTAINS InterPro DOMAIN/s: ATP11 (InterPro:IPR010591); Has 304 Blast hits to 304 proteins in 167 species: Archae - 0; Bacteria - 0; Metazoa - 101; Fungi - 112; Plants - 39; Viruses - 0; Other Eukaryotes - 52 (source: NCBI BLink).	0.689003	0.290486	0.701517	0.0364497	0.891858	0.521863	TRUE
3	256725_at	T	F	AT2G34070	TBL37	TRICHOME BIREFRINGENCE-LIKE 37	0.708308	0.637533	0.184443	0.0614106	0.704318	0.459203	TRUE
3	256735_at	T	F	AT3G29400	EXO70E1|ATEXO70E1	exocyst subunit exo70 family protein E1	0.572708	0.173585	0.791232	0.0390263	0.68799	0.452908	FALSE
3	256747_at	T	F	AT3G29180	AT3G29180	Protein of unknown function (DUF1336)	0.571023	0.189693	0.712938	0.203825	0.927137	0.520923	TRUE
3	256770_at	F	NA	AT3G13700	AT3G13700	RNA-binding (RRM/RBD/RNP motifs) family protein	0.776967	0.533239	0.421071	0.204987	0.770735	0.5414	TRUE
3	256773_at	T	F	AT3G13630	AT3G13630	unknown protein; Has 21 Blast hits to 21 proteins in 6 species: Archae - 0; Bacteria - 0; Metazoa - 0; Fungi - 2; Plants - 19; Viruses - 0; Other Eukaryotes - 0 (source: NCBI BLink).	0.00382451	0.435118	0.531622	0.708363	0.56724	0.449234	FALSE
3	256776_at	T	F	AT3G13772	TMN7|AtTMN7	transmembrane nine 7	0.552352	0.16202	0.750879	0.241485	0.929064	0.52716	TRUE
3	256783_at	T	F	AT3G13670	AT3G13670	Protein kinase family protein	0.534202	0.640842	0.521019	0.323335	0.0501976	0.413919	FALSE
3	256784_at	T	F	AT3G13674	AT3G13674	unknown protein; FUNCTIONS IN: molecular_function unknown; INVOLVED IN: biological_process unknown; LOCATED IN: chloroplast; EXPRESSED IN: 17 plant structures; EXPRESSED DURING: 11 growth stages; BEST Arabidopsis thaliana protein match is: unknown protein (TAIR:AT1G55205.1); Has 76 Blast hits to 76 proteins in 10 species: Archae - 0; Bacteria - 0; Metazoa - 0; Fungi - 0; Plants - 76; Viruses - 0;…	0.53634	0.127064	0.83698	0.0965222	0.846532	0.488688	TRUE
3	256790_at	T	T	AT3G16857	RR1|ARR1	response regulator 1	0.573548	0.432052	0.513426	0.172565	0.823468	0.503012	TRUE
3	256810_at	NA	NA	NA	NA	NA	0.566631	0.0447574	0.788187	0.118653	0.884936	0.480633	TRUE
3	256812_at	T	F	AT3G21350	MED6	RNA polymerase transcriptional regulation mediator-related	0.735797	0.552058	0.117896	0.216852	0.543636	0.433248	FALSE
3	256816_at	T	F	AT3G21400	AT3G21400	unknown protein; FUNCTIONS IN: molecular_function unknown; INVOLVED IN: N-terminal protein myristoylation; EXPRESSED IN: 22 plant structures; EXPRESSED DURING: 13 growth stages; Has 29 Blast hits to 29 proteins in 12 species: Archae - 0; Bacteria - 0; Metazoa - 2; Fungi - 0; Plants - 27; Viruses - 0; Other Eukaryotes - 0 (source: NCBI BLink).	0.532114	0.162778	0.81696	0.129785	0.725875	0.473502	TRUE
3	256824_at	T	F	AT3G22121	AT3G22121	other RNA	0.857585	0.591766	0.423995	0.0488503	0.850191	0.554477	TRUE
3	256825_at	T	F	AT3G22120	CWLP	cell wall-plasma membrane linker protein	0.513726	0.150352	0.765364	0.271817	0.837605	0.507773	TRUE
3	256828_at	F	NA	AT3G22968	CPuORF59	conserved peptide upstream open reading frame 59	0.663811	0.578122	0.0847539	0.0403864	0.564094	0.386233	FALSE
3	256841_x_at	NA	NA	NA	NA	NA	0.0445238	0.418467	0.574533	0.519643	0.540652	0.419564	FALSE
3	256848_at	T	F	AT3G27960	AT3G27960	Tetratricopeptide repeat (TPR)-like superfamily protein	0.618543	0.327925	0.652923	0.1313	0.859009	0.51794	TRUE
3	256864_at	T	F	AT3G23890	ATTOPII|TOPII	topoisomerase II	0.53687	0.165529	0.738073	0.212321	0.870646	0.504688	TRUE
3	256869_at	F	NA	AT3G26430	AT3G26430	GDSL-like Lipase/Acylhydrolase superfamily protein	0.536382	0.298594	0.506643	0.0964084	0.724426	0.432491	FALSE
3	256879_at	T	F	AT3G26370	AT3G26370	O-fucosyltransferase family protein	0.541399	0.344032	0.696661	0.0448123	0.747922	0.474965	TRUE
3	256895_at	T	F	AT3G24680	AT3G24680	similar to zinc finger protein, putative [Arabidopsis thaliana] (TAIR:AT2G15520.1); similar to 80C09_29 [Brassica rapa subsp. pekinensis] (GB:AAZ41840.1)	0.0310881	0.361364	0.54213	0.690973	0.535722	0.432255	FALSE
3	256902_s_at	F	NA	AT3G23910	AT3G23910	BEST Arabidopsis thaliana protein match is: RNA-directed DNA polymerase (reverse transcriptase)-related family protein (TAIR:AT3G24255.2); Has 562 Blast hits to 532 proteins in 147 species: Archae - 28; Bacteria - 51; Metazoa - 157; Fungi - 82; Plants - 85; Viruses - 6; Other Eukaryotes - 153 (source: NCBI BLink).	0.526995	0.131351	0.610366	0.226427	0.806422	0.460312	TRUE
3	256908_at	T	F	AT3G24040	AT3G24040	Core-2/I-branching beta-1,6-N-acetylglucosaminyltransferase family protein	0.721185	0.63324	0.11135	0.233271	0.557748	0.451359	FALSE
3	256909_at	T	F	AT3G24060	AT3G24060	Plant self-incompatibility protein S1 family	0.596003	0.632345	0.16939	0.0333653	0.512581	0.388737	FALSE
3	256910_at	T	F	AT3G24080	AT3G24080	KRR1 family protein	0.364264	0.667779	0.704489	0.635161	0.309039	0.536146	TRUE
3	256914_at	T	F	AT3G23880	AT3G23880	F-box and associated interaction domains-containing protein	0.393202	0.52214	0.614448	0.529683	0.294767	0.470848	TRUE
3	256930_at	T	F	AT3G22460	OASA2	O-acetylserine (thiol) lyase (OAS-TL) isoform A2	0.573922	0.153822	0.678684	0.27284	0.904238	0.516701	TRUE
3	256939_at	T	F	AT3G22630	PBD1|PRCGB	20S proteasome beta subunit D1	0.587137	0.169014	0.805235	0.0312137	0.859519	0.490424	TRUE
3	256944_at	T	F	AT3G18990	REM39|VRN1	AP2/B3-like transcriptional factor family protein	0.545096	0.133152	0.772979	0.195483	0.899022	0.509146	TRUE
3	256952_at	T	F	AT3G21160	MANIA|MNS2	alpha-mannosidase 2	0.118742	0.318096	0.746205	0.529517	0.676872	0.477886	TRUE
3	256959_at	T	F	AT3G13440	AT3G13440	S-adenosyl-L-methionine-dependent methyltransferases superfamily protein	0.651184	0.266081	0.68026	0.157456	0.91408	0.533812	TRUE
3	256977_at	T	F	AT3G21040	AT3G21040	copia-like retrotransposon family, has a 5.7e-20 P-value blast match to gb|AAO73527.1| gag-pol polyprotein (Glycine max) (SIRE1) (Ty1_Copia-family)	0.700958	0.546138	0.174402	0.203956	0.679642	0.461019	TRUE
3	256986_at	T	F	AT3G28700	AT3G28700	Protein of unknown function (DUF185)	0.723946	0.453497	0.50871	0.0742134	0.742973	0.500668	TRUE
3	256993_at	T	F	AT3G28670	AT3G28670	oxidoreductase, zinc-binding dehydrogenase family protein	0.511798	0.118921	0.789706	0.101593	0.774355	0.459274	TRUE
3	256998_at	T	F	AT3G14180	AT3G14180	sequence-specific DNA binding transcription factors	0.571892	0.0964751	0.810282	0.150847	0.902197	0.506339	TRUE
3	257005_at	T	F	AT3G14190	AT3G14190	unknown protein; BEST Arabidopsis thaliana protein match is: unknown protein (TAIR:AT5G12360.1); Has 18 Blast hits to 18 proteins in 5 species: Archae - 0; Bacteria - 0; Metazoa - 0; Fungi - 0; Plants - 18; Viruses - 0; Other Eukaryotes - 0 (source: NCBI BLink).	0.574748	0.197478	0.714691	0.070794	0.75707	0.462956	TRUE
3	257010_at	T	F	AT3G14090	ATEXO70D3|EXO70D3	exocyst subunit exo70 family protein D3	0.654548	0.402908	0.603726	0.0489202	0.680371	0.478095	TRUE
3	257023_at	T	F	AT3G19760	EIF4A-III	eukaryotic initiation factor 4A-III	0.289703	0.674102	0.644929	0.548556	0.347482	0.500955	TRUE
3	257035_at	T	F	AT3G19270	CYP707A4	cytochrome P450, family 707, subfamily A, polypeptide 4	0.630005	0.350032	0.597258	0.162857	0.868031	0.521637	TRUE
3	257052_at	T	F	AT3G15290	AT3G15290	3-hydroxyacyl-CoA dehydrogenase family protein	0.751913	0.428019	0.559689	0.107073	0.759422	0.521223	TRUE
3	257055_at	T	F	AT3G15351	AT3G15351	unknown protein; Has 50 Blast hits to 50 proteins in 16 species: Archae - 0; Bacteria - 0; Metazoa - 7; Fungi - 0; Plants - 43; Viruses - 0; Other Eukaryotes - 0 (source: NCBI BLink).	0.521428	0.0276311	0.809387	0.181798	0.845497	0.477148	TRUE
3	257056_at	T	F	AT3G15350	AT3G15350	Core-2/I-branching beta-1,6-N-acetylglucosaminyltransferase family protein	0.536495	0.0908709	0.73344	0.18791	0.881752	0.486094	TRUE
3	257063_s_at	F	NA	AT4G21460	AT4G21460	Ribosomal protein S24/S35, mitochondrial	0.586071	0.262195	0.524445	0.0715676	0.841207	0.457097	TRUE
3	257071_at	T	F	AT3G28180	ATCSLC4|ATCSLC04|CSLC4|CSLC04	Cellulose-synthase-like C4	0.755331	0.774243	0.0550033	0.0222668	0.626358	0.44664	FALSE
3	257087_at	T	F	AT3G20500	ATPAP18|PAP18	purple acid phosphatase 18	0.811164	0.346351	0.595855	0.0295511	0.871618	0.530908	TRUE
3	257091_at	NA	NA	NA	NA	NA	0.259599	0.0317804	0.524274	0.511204	0.661911	0.397754	FALSE
3	257092_at	T	F	AT3G20550	DDL	SMAD/FHA domain-containing protein	0.621801	0.312231	0.528176	0.225708	0.624092	0.462402	TRUE
3	257095_at	T	F	AT3G20560	ATPDIL5-3|PDI12|ATPDI12|PDIL5-3	PDI-like 5-3	0.56315	0.302352	0.589073	0.00866241	0.757674	0.444182	FALSE
3	257104_at	T	F	AT3G25040	ERD2B	endoplasmic reticulum retention defective 2B	0.691955	0.340981	0.535023	0.0513577	0.897543	0.503372	TRUE
3	257116_at	T	F	AT3G20020	PRMT6|ATPRMT6	protein arginine methyltransferase 6	0.609587	0.346777	0.583626	0.240419	0.68777	0.493636	TRUE
3	257129_at	T	F	AT3G20100	CYP705A19	cytochrome P450, family 705, subfamily A, polypeptide 19	0.595754	0.359639	0.545632	0.176721	0.854625	0.506474	TRUE
3	257130_at	T	F	AT3G20210	DELTA-VPE|DELTAVPE	delta vacuolar processing enzyme	0.316862	0.0304832	0.555972	0.532954	0.783792	0.444013	FALSE
3	257134_at	T	F	AT3G12870	AT3G12870	unknown protein; BEST Arabidopsis thaliana protein match is: unknown protein (TAIR:AT5G56120.1); Has 70 Blast hits to 70 proteins in 12 species: Archae - 0; Bacteria - 0; Metazoa - 0; Fungi - 0; Plants - 70; Viruses - 0; Other Eukaryotes - 0 (source: NCBI BLink).	0.574168	0.0937465	0.703327	0.10685	0.753982	0.446415	FALSE
3	257136_at	T	F	AT3G12890	ASML2	activator of spomin::LUC2	0.107147	0.166987	0.574282	0.548251	0.694722	0.418278	FALSE
3	257137_at	T	F	AT3G28860	MDR1|ATMDR1|MDR11|ATPGP19|PGP19|ABCB19|ATABCB	ATP binding cassette subfamily B19	0.579596	0.426264	0.503764	0.0341002	0.811301	0.471005	TRUE
3	257144_at	T	F	AT3G27300	G6PD5	glucose-6-phosphate dehydrogenase 5	0.482647	0.65552	0.668161	0.545921	0.180236	0.506497	TRUE
3	257148_at	T	F	AT3G27240	AT3G27240	Cytochrome C1 family	0.603673	0.211165	0.746676	0.10178	0.835645	0.499788	TRUE
3	257151_at	T	F	AT3G27200	AT3G27200	Cupredoxin superfamily protein	0.0550151	0.271361	0.756437	0.535268	0.621498	0.447916	FALSE
3	257157_at	T	F	AT3G24350	ATSYP32|SYP32	syntaxin of plants 32	0.887625	0.793173	0.15141	0.314601	0.583842	0.54613	TRUE
3	257164_at	T	F	AT3G24320	MSH1|ATMSH1|CHM|CHM1	MUTL protein homolog 1	0.436774	0.62091	0.501127	0.521554	0.04567	0.425207	FALSE
3	257173_at	T	F	AT3G23810	ATSAHH2|SAHH2	S-adenosyl-l-homocysteine (SAH) hydrolase 2	0.834779	0.567177	0.0857169	0.0658142	0.704419	0.451581	FALSE
3	257175_s_at	F	NA	AT3G23480	AT3G23480	Cyclopropane-fatty-acyl-phospholipid synthase	0.502623	0.0663156	0.508854	0.392804	0.850643	0.464248	TRUE
3	257178_at	T	F	AT3G13070	AT3G13070	CBS domain-containing protein / transporter associated domain-containing protein	0.285705	0.563504	0.732348	0.561717	0.268644	0.482384	TRUE
3	257179_at	T	F	AT3G13170	ATSPO11-1	Spo11/DNA topoisomerase VI, subunit A protein	0.526117	0.0827084	0.686541	0.169758	0.877158	0.468457	TRUE
3	257183_at	T	F	AT3G13220	WBC27|ABCG26	ABC-2 type transporter family protein	0.0862519	0.193285	0.605191	0.599089	0.564832	0.40973	FALSE
3	257186_at	T	F	AT3G13130	AT3G13130	unknown protein; FUNCTIONS IN: molecular_function unknown; INVOLVED IN: biological_process unknown; LOCATED IN: endomembrane system; EXPRESSED IN: male gametophyte; Has 140 Blast hits to 132 proteins in 41 species: Archae - 2; Bacteria - 4; Metazoa - 29; Fungi - 20; Plants - 51; Viruses - 0; Other Eukaryotes - 34 (source: NCBI BLink).	0.715132	0.590841	0.232882	0.187908	0.72183	0.489719	TRUE
3	257189_at	T	F	AT3G13222	GIP1	GBF-interacting protein 1	0.542517	0.197561	0.65131	0.288815	0.91214	0.518469	TRUE
3	257202_at	T	F	AT3G23750	AT3G23750	Leucine-rich repeat protein kinase family protein	0.63872	0.643711	0.320892	0.00354769	0.67062	0.455498	FALSE
3	257206_at	T	F	AT3G16530	AT3G16530	Legume lectin family protein	0.030888	0.487354	0.804892	0.504021	0.548607	0.475152	TRUE
3	257207_at	T	F	AT3G14900	AT3G14900	unknown protein; FUNCTIONS IN: molecular_function unknown; INVOLVED IN: embryo development; LOCATED IN: chloroplast; EXPRESSED IN: 19 plant structures; EXPRESSED DURING: 13 growth stages; Has 17135 Blast hits to 10204 proteins in 644 species: Archae - 47; Bacteria - 1684; Metazoa - 5536; Fungi - 2506; Plants - 1043; Viruses - 361; Other Eukaryotes - 5958 (source: NCBI BLink).	0.542875	0.266453	0.714963	0.018346	0.816186	0.471765	TRUE
3	257208_at	T	F	AT3G14910	AT3G14910	unknown protein; Has 158 Blast hits to 158 proteins in 77 species: Archae - 0; Bacteria - 0; Metazoa - 104; Fungi - 0; Plants - 33; Viruses - 0; Other Eukaryotes - 21 (source: NCBI BLink).	0.614853	0.271333	0.66457	0.0551416	0.725133	0.466206	TRUE
3	257209_at	T	F	AT3G14920	AT3G14920	Peptide-N4-(N-acetyl-beta-glucosaminyl)asparagine amidase A protein	0.782513	0.544006	0.0530619	0.0758344	0.676558	0.426395	FALSE
3	257212_at	T	F	AT3G15090	AT3G15090	GroES-like zinc-binding alcohol dehydrogenase family protein	0.8316	0.430033	0.544465	0.0956076	0.83536	0.547413	TRUE
3	257213_at	T	F	AT3G15020	mMDH2	Lactate/malate dehydrogenase family protein	0.538377	0.0897221	0.743578	0.241952	0.861612	0.495048	TRUE
3	257224_at	T	F	AT3G27870	AT3G27870	ATPase E1-E2 type family protein / haloacid dehalogenase-like hydrolase family protein	0.772754	0.612803	0.1545	0.0187181	0.734072	0.45857	TRUE
3	257228_at	T	F	AT3G27890	NQR	NADPH:quinone oxidoreductase	0.625688	0.269032	0.704015	0.231597	0.909569	0.54798	TRUE
3	257230_at	T	F	AT3G16540	DegP11	DegP protease 11	0.607297	0.252438	0.557579	0.015184	0.811747	0.448849	FALSE
3	257234_at	T	F	AT3G14880	AT3G14880	BEST Arabidopsis thaliana protein match is: transcription factor-related (TAIR:AT4G18650.1); Has 560 Blast hits to 560 proteins in 40 species: Archae - 0; Bacteria - 0; Metazoa - 2; Fungi - 0; Plants - 558; Viruses - 0; Other Eukaryotes - 0 (source: NCBI BLink).	0.570354	0.535759	0.255167	0.0980834	0.69695	0.431262	FALSE
3	257238_at	T	F	AT3G17430	AT3G17430	Nucleotide-sugar transporter family protein	0.631372	0.283587	0.744957	0.0463549	0.905541	0.522362	TRUE
3	257251_at	T	F	AT3G24160	PMP	putative type 1 membrane protein	0.631349	0.312037	0.525597	0.0681104	0.846662	0.476751	TRUE
3	257262_at	T	F	AT3G21890	AT3G21890	B-box type zinc finger family protein	0.547187	0.085129	0.584531	0.0341841	0.768201	0.403846	FALSE
3	257265_at	T	F	AT3G14980	AT3G14980	Acyl-CoA N-acyltransferase with RING/FYVE/PHD-type zinc finger protein	0.0739841	0.313221	0.819347	0.529152	0.649058	0.476952	TRUE
3	257271_at	T	F	AT3G28007	AT3G28007	Nodulin MtN3 family protein	0.796868	0.60488	0.364929	0.0334275	0.841275	0.528276	TRUE
3	257278_at	T	F	AT3G14480	AT3G14480	glycine/proline-rich protein	0.278116	0.136709	0.73121	0.535297	0.793563	0.494979	TRUE
3	257280_at	T	F	AT3G14440	SIS7|ATNCED3|NCED3|STO1	nine-cis-epoxycarotenoid dioxygenase 3	0.827018	0.416266	0.510519	0.0494823	0.853804	0.531418	TRUE
3	257293_at	T	F	AT3G15580	APG8H|ATG8I	Ubiquitin-like superfamily protein	0.510402	0.0871878	0.690929	0.371418	0.913808	0.514749	TRUE
3	257299_at	T	F	AT3G28050	AT3G28050	nodulin MtN21 /EamA-like transporter family protein	0.683095	0.560906	0.0945731	0.142727	0.55773	0.407806	FALSE
3	257315_at	T	F	AT3G30775	ERD5|ATPOX|PRO1|PRODH|AT-POX|ATPDH	Methylenetetrahydrofolate reductase family protein	0.669986	0.571088	0.423594	0.000419846	0.776693	0.488356	TRUE
3	257356_s_at	F	NA	AT2G32490	AT2G32490	pseudogene of 3'-5' exonuclease domain-containing protein	0.583813	0.296251	0.644977	0.0105084	0.784146	0.463939	TRUE
3	257357_at	T	F	AT2G41050	AT2G41050	PQ-loop repeat family protein / transmembrane family protein	0.0379637	0.324392	0.814152	0.583823	0.624178	0.476902	TRUE
3	257384_at	T	F	AT2G15110	AT2G15110	Protein of unknown function, DUF601	0.122702	0.281029	0.611513	0.533068	0.652585	0.44018	FALSE
3	257406_at	T	F	AT1G27060	AT1G27060	Regulator of chromosome condensation (RCC1) family protein	0.451259	0.58668	0.596886	0.58398	0.172524	0.478266	TRUE
3	257409_at	T	F	AT2G17470	AT2G17470	Aluminium activated malate transporter family protein	0.324524	0.0040505	0.685596	0.528074	0.820989	0.472647	TRUE
3	257410_at	T	F	AT1G24340	EMB260|EMB2421	FAD/NAD(P)-binding oxidoreductase family protein	0.774993	0.681096	0.356208	0.335715	0.645386	0.55868	TRUE
3	257421_at	T	F	AT1G12030	AT1G12030	Protein of unknown function (DUF506)	0.0753257	0.328866	0.594937	0.568298	0.618585	0.437202	FALSE
3	257423_at	T	F	AT1G62010	AT1G62010	Mitochondrial transcription termination factor family protein	0.912834	0.82349	0.00256488	0.282424	0.606382	0.525539	TRUE
3	257426_at	T	F	AT1G54850	AT1G54850	HSP20-like chaperones superfamily protein	0.513428	0.170902	0.523316	0.0936875	0.821656	0.424598	FALSE
3	257431_at	T	F	AT2G36360	AT2G36360	Galactose oxidase/kelch repeat superfamily protein	0.827237	0.582748	0.38864	0.170863	0.836264	0.561151	TRUE
3	257442_at	T	F	AT2G28680	AT2G28680	RmlC-like cupins superfamily protein	0.707129	0.562656	0.283797	0.0965856	0.653744	0.460782	TRUE
3	257470_at	T	F	AT1G53770	AT1G53770	O-fucosyltransferase family protein	0.793085	0.361607	0.525551	0.0960265	0.861019	0.527458	TRUE
3	257483_at	T	F	AT1G49620	ICK5|ICN6|KRP7	Cyclin-dependent kinase inhibitor family protein	0.298014	0.54906	0.638467	0.503498	0.358556	0.469519	TRUE
3	257484_at	T	F	AT1G01650	ATSPPL4|SPPL4	SIGNAL PEPTIDE PEPTIDASE-LIKE 4	0.840372	0.741574	0.108009	0.252967	0.54345	0.497274	TRUE
3	257485_at	T	F	AT1G63580	AT1G63580	Receptor-like protein kinase-related family protein	0.576027	0.245283	0.556931	0.126863	0.635667	0.428154	FALSE
3	257495_at	T	F	AT1G07960	ATPDIL5-1|PDIL5-1	PDI-like 5-1	0.520527	0.0256601	0.763643	0.290007	0.926078	0.505183	TRUE
3	257519_at	T	F	AT3G01210	AT3G01210	RNA-binding (RRM/RBD/RNP motifs) family protein	0.767933	0.516498	0.439045	0.135618	0.887734	0.549366	TRUE
3	257526_s_at	F	NA	AT3G09330	AT3G09330	Transmembrane amino acid transporter family protein	0.813295	0.543439	0.46043	0.225612	0.730587	0.554673	TRUE
3	257528_at	T	F	AT3G02125	AT3G02125	unknown protein; FUNCTIONS IN: molecular_function unknown; INVOLVED IN: biological_process unknown; LOCATED IN: chloroplast; EXPRESSED IN: pollen tube; BEST Arabidopsis thaliana protein match is: unknown protein (TAIR:AT5G39200.1); Has 2247 Blast hits to 1434 proteins in 202 species: Archae - 4; Bacteria - 111; Metazoa - 942; Fungi - 239; Plants - 140; Viruses - 37; Other Eukaryotes - 774 (source…	0.245392	0.0879023	0.563789	0.510195	0.784678	0.438391	FALSE
3	257557_at	T	F	AT3G14490	AT3G14490	Terpenoid cyclases/Protein prenyltransferases superfamily protein	0.515952	0.351677	0.593274	0.132482	0.761103	0.470898	TRUE
3	257570_at	T	F	AT3G13662	AT3G13662	Disease resistance-responsive (dirigent-like protein) family protein	0.622695	0.195558	0.609299	0.183344	0.75957	0.474093	TRUE
3	257572_at	T	F	AT3G16880	AT3G16880	F-box and associated interaction domains-containing protein	0.515226	0.208562	0.521365	0.0163341	0.664503	0.385198	FALSE
3	257573_at	T	F	AT2G33990	iqd9	IQ-domain 9	0.812722	0.590226	0.303489	0.146466	0.782637	0.527108	TRUE
3	257579_at	T	F	AT3G11000	AT3G11000	DCD (Development and Cell Death) domain protein	0.576999	0.282816	0.770251	0.0451041	0.784924	0.492019	TRUE
3	257580_at	T	F	AT3G06210	AT3G06210	ARM repeat superfamily protein	0.607104	0.215286	0.694971	0.271233	0.892977	0.536314	TRUE
3	257584_at	T	F	AT1G54955	AT1G54955	similar to unknown protein [Arabidopsis thaliana] (TAIR:AT4G05145.1); similar to hypothetical protein 23.t00046 [Brassica oleracea] (GB:ABD65629.1); contains domain NON-LTR RETROELEMENT REVERSE TRANSCRIPTASE RELATED (PTHR19446:SF34); contains domain REVERSE TRANSCRIPTASES (PTHR19446)	0.217772	0.192547	0.651214	0.574244	0.690261	0.465208	TRUE
3	257587_at	T	F	AT1G56310	AT1G56310	Polynucleotidyl transferase, ribonuclease H-like superfamily protein	0.00463746	0.243983	0.603417	0.615453	0.594264	0.412351	FALSE
3	257593_at	T	F	AT3G24840	AT3G24840	Sec14p-like phosphatidylinositol transfer family protein	0.558233	0.726095	0.611454	0.338578	0.0637042	0.459613	TRUE
3	257594_at	T	F	AT3G24740	AT3G24740	Protein of unknown function (DUF1644)	0.721484	0.422464	0.662947	0.0958359	0.73354	0.527254	TRUE
3	257595_at	T	F	AT3G24750	AT3G24750	unknown protein; Has 25 Blast hits to 25 proteins in 12 species: Archae - 0; Bacteria - 8; Metazoa - 2; Fungi - 0; Plants - 15; Viruses - 0; Other Eukaryotes - 0 (source: NCBI BLink).	0.555618	0.17782	0.718408	0.106078	0.87926	0.487437	TRUE
3	257600_at	T	F	AT3G24770	CLE41	CLAVATA3/ESR-RELATED 41	0.624183	0.751999	0.517771	0.415065	0.0798202	0.477768	TRUE
3	257606_at	T	F	AT3G13870	RHD3	Root hair defective 3 GTP-binding protein (RHD3)	0.556334	0.25157	0.75601	0.0780448	0.860253	0.500442	TRUE
3	257609_at	T	F	AT3G13845	AT3G13845	unknown protein; FUNCTIONS IN: molecular_function unknown; INVOLVED IN: biological_process unknown; LOCATED IN: endomembrane system; EXPRESSED IN: 24 plant structures; EXPRESSED DURING: 15 growth stages; Has 22 Blast hits to 22 proteins in 10 species: Archae - 0; Bacteria - 0; Metazoa - 0; Fungi - 0; Plants - 22; Viruses - 0; Other Eukaryotes - 0 (source: NCBI BLink).	0.704548	0.360799	0.733857	0.0768369	0.869807	0.549169	TRUE
3	257619_at	T	F	AT3G24810	KRP5|ICK3	Cyclin-dependent kinase inhibitor family protein	0.541614	0.078555	0.788812	0.0796323	0.824148	0.462552	TRUE
3	257642_at	T	F	AT3G25710	BHLH32|TMO5|ATAIG1	basic helix-loop-helix 32	0.556647	0.264882	0.698319	0.214019	0.789426	0.504659	TRUE
3	257649_at	T	T	AT3G16857	RR1|ARR1	response regulator 1	0.664935	0.525103	0.492652	0.0853039	0.72861	0.499321	TRUE
3	257655_at	T	F	AT3G13350	AT3G13350	HMG (high mobility group) box protein with ARID/BRIGHT DNA-binding domain	0.836984	0.607343	0.00200331	0.00260188	0.625209	0.414828	FALSE
3	257662_at	T	F	AT3G13320	CAX2|atcax2	cation exchanger 2	0.505072	0.288038	0.66335	0.136446	0.818132	0.482208	TRUE
3	257663_at	T	F	AT3G20260	AT3G20260	Protein of unknown function (DUF1666)	0.543223	0.168568	0.624368	0.273607	0.893174	0.500588	TRUE
3	257667_at	T	F	AT3G20440	EMB2729|BE1	Alpha amylase family protein	0.747055	0.556188	0.345865	0.0874987	0.864843	0.52029	TRUE
3	257668_at	T	F	AT3G20460	AT3G20460	Major facilitator superfamily protein	0.529818	0.199073	0.655334	0.0656976	0.851205	0.460225	TRUE
3	257687_at	T	T	AT3G12800	SDRB|DECR	short-chain dehydrogenase-reductase B	0.0571012	0.238441	0.528465	0.635389	0.572173	0.406314	FALSE
3	257693_at	T	F	AT3G12850	AT3G12850	COP9 signalosome complex-related / CSN complex-related	0.151489	0.165428	0.569083	0.502214	0.73964	0.425571	FALSE
3	257701_at	T	F	AT3G12710	AT3G12710	DNA glycosylase superfamily protein	0.676895	0.673566	0.283146	0.0100374	0.622583	0.453245	FALSE
3	257702_at	T	F	AT3G12670	emb2742	CTP synthase family protein	0.788954	0.824649	0.134554	0.145979	0.527588	0.484345	TRUE
3	257711_at	T	F	AT3G27430	PBB1	N-terminal nucleophile aminohydrolases (Ntn hydrolases) superfamily protein	0.572647	0.11902	0.846798	0.0880088	0.853729	0.496041	TRUE
3	257712_at	T	F	AT3G27420	AT3G27420	unknown protein; BEST Arabidopsis thaliana protein match is: unknown protein (TAIR:AT5G40600.1); Has 43 Blast hits to 43 proteins in 15 species: Archae - 0; Bacteria - 0; Metazoa - 3; Fungi - 0; Plants - 39; Viruses - 0; Other Eukaryotes - 1 (source: NCBI BLink).	0.849051	0.51676	0.345676	0.17705	0.816836	0.541074	TRUE
3	257719_at	T	F	AT3G18440	ALMT9|AtALMT9	aluminum-activated malate transporter 9	0.549913	0.636347	0.59249	0.382619	0.0344366	0.439161	FALSE
3	257726_at	T	F	AT3G18360	AT3G18360	VQ motif-containing protein	0.579764	0.304982	0.66642	0.17138	0.861865	0.516882	TRUE
3	257729_at	T	F	AT3G18520	ATHDA15|HDA15	histone deacetylase 15	0.637332	0.33895	0.685509	0.0319863	0.896774	0.51811	TRUE
3	257731_at	T	F	AT3G18430	AT3G18430	Calcium-binding EF-hand family protein	0.553098	0.0846746	0.746871	0.270288	0.892534	0.509493	TRUE
3	257733_at	T	F	AT3G18350	AT3G18350	Plant protein of unknown function (DUF639)	0.658332	0.50121	0.121333	0.019574	0.728435	0.405777	FALSE
3	257738_at	NA	NA	NA	NA	NA	0.633667	0.3327	0.628192	0.0921358	0.64194	0.465727	TRUE
3	257740_at	T	F	AT3G27330	AT3G27330	zinc finger (C3HC4-type RING finger) family protein	0.51233	0.0409313	0.795903	0.165511	0.820726	0.46708	TRUE
3	257749_at	T	F	AT3G18780	LSR2|ACT2|ENL2|DER1	actin 2	0.538968	0.518817	0.41998	0.0423281	0.645761	0.433171	FALSE
3	257752_at	T	F	AT3G18720	AT3G18720	F-box family protein	0.126149	0.13617	0.641166	0.526553	0.55164	0.396335	FALSE
3	257755_at	T	F	AT3G18760	AT3G18760	Translation elongation factor EF1B/ribosomal protein S6 family protein	0.637137	0.212926	0.789681	0.0388932	0.867396	0.509207	TRUE
3	257765_at	T	F	AT3G23020	AT3G23020	Tetratricopeptide repeat (TPR)-like superfamily protein	0.650414	0.37745	0.516517	0.01772	0.797058	0.471832	TRUE
3	257771_at	T	F	AT3G23000	SnRK3.10|ATSRPK1|CIPK7|PKS7|ATSR2	CBL-interacting protein kinase 7	0.760756	0.668136	0.0720124	0.364001	0.515586	0.476098	TRUE
3	257779_at	T	F	AT3G26940	CDG1	Protein kinase superfamily protein	0.147148	0.228301	0.699087	0.529733	0.672155	0.455285	FALSE
[truncated: 12,703 more rows]

## Sheet: genotoxic
Genotoxic stress genes with A subunit genes (cut off value 0.5)
nc	ps	Unique	Redundant	AGI	Symbol	Description	cor.262909_at	cor.256629_at	cor.259408_at	cor.259407_at	cor.265857_s_at	average
3	262909_at	T	F	AT1G59830	PP2A-1	protein phosphatase 2A-2	1	0.500444	0.543438	0.140801	0.179229	0.472782
3	259661_at	T	F	AT1G55265	AT1G55265	Protein of unknown function, DUF538	0.881236	0.528322	0.566201	0.0578924	0.11056	0.428842
2	249752_at	T	F	AT5G24660	LSU2	response to low sulfur 2	0.877382	0.46114	0.518126	0.150398	0.116448	0.424699
3	261398_at	T	F	AT1G79610	NHX6|ATNHX6	Na+/H+ antiporter 6	0.862168	0.614427	0.744481	0.15333	0.271388	0.529159
3	266099_at	T	F	AT2G38040	CAC3	acetyl Co-enzyme a carboxylase carboxyltransferase alpha subunit	0.859927	0.560773	0.789647	0.312059	0.348455	0.574172
3	250568_at	T	F	AT5G08110	AT5G08110	nucleic acid binding;ATP-dependent helicases;ATP binding;helicases;ATP-dependent helicases	0.858324	0.709858	0.806586	0.315696	0.428281	0.623749
3	263811_at	T	F	AT2G04350	LACS8	AMP-dependent synthetase and ligase family protein	0.856644	0.621284	0.646024	0.036548	0.234434	0.478987
3	267237_s_at	F	NA	AT2G44040	AT2G44040	Dihydrodipicolinate reductase, bacterial/plant	0.856307	0.680115	0.740448	0.339024	0.368114	0.596802
3	256458_at	T	F	AT1G75220	AT1G75220	Major facilitator superfamily protein	0.847809	0.580143	0.656921	0.243492	0.276802	0.521033
3	251637_at	T	F	AT3G57570	AT3G57570	ARM repeat superfamily protein	0.847412	0.621889	0.781429	0.167205	0.26981	0.537549
2	246613_at	T	F	AT5G35360	CAC2	acetyl Co-enzyme a carboxylase biotin carboxylase subunit	0.847337	0.488415	0.508159	0.30827	0.127319	0.4559
3	247627_at	T	F	AT5G60360	AALP|SAG2|ALP	aleurain-like protease	0.84238	0.637067	0.645134	0.0704661	0.252377	0.489485
3	252079_at	F	NA	AT3G51630	ATWNK5|ZIK1|WNK5	with no lysine (K) kinase 5	0.841452	0.704346	0.776515	0.364204	0.41909	0.621122
3	262867_at	T	F	AT1G64960	AT1G64960	ARM repeat superfamily protein	0.841145	0.520036	0.571236	0.317157	0.416857	0.533286
3	265171_at	T	F	AT1G23790	AT1G23790	Plant protein of unknown function (DUF936)	0.839996	0.56709	0.663787	0.336543	0.297244	0.540932
3	254448_at	T	F	AT4G20870	ATFAH2|FAH2	fatty acid hydroxylase 2	0.835857	0.667018	0.769675	0.163654	0.485172	0.584275
3	266971_at	T	F	AT2G39580	AT2G39580	CONTAINS InterPro DOMAIN/s: Putative zinc-finger domain (InterPro:IPR019607); Has 249 Blast hits to 219 proteins in 85 species: Archae - 0; Bacteria - 144; Metazoa - 29; Fungi - 8; Plants - 50; Viruses - 0; Other Eukaryotes - 18 (source: NCBI BLink).	0.83317	0.572017	0.788209	0.283871	0.293514	0.554156
3	250197_at	T	F	AT5G14590	AT5G14590	Isocitrate/isopropylmalate dehydrogenase family protein	0.832344	0.766862	0.779369	0.316553	0.396217	0.618269
3	252502_at	T	F	AT3G46900	COPT2	copper transporter 2	0.829137	0.691707	0.724064	0.330236	0.412239	0.597477
3	265377_at	T	F	AT2G05790	AT2G05790	O-Glycosyl hydrolases family 17 protein	0.828967	0.630334	0.776847	0.274912	0.407504	0.583713
3	251966_at	T	F	AT3G53380	AT3G53380	Concanavalin A-like lectin protein kinase family protein	0.827637	0.589408	0.698593	0.13628	0.308498	0.512083
3	261810_at	T	F	AT1G08130	ATLIG1|LIG1	DNA ligase 1	0.827256	0.653595	0.814707	0.335896	0.411456	0.608582
3	264193_at	T	F	AT1G54610	AT1G54610	Protein kinase superfamily protein	0.826159	0.658007	0.70203	0.183457	0.454172	0.564765
3	257522_at	T	F	AT3G08990	AT3G08990	Yippee family putative zinc-binding protein	0.826095	0.604815	0.637537	0.0633861	0.21227	0.468821
3	249351_at	T	F	AT5G40440	MKK3|ATMKK3	mitogen-activated protein kinase kinase 3	0.825256	0.624691	0.799074	0.121407	0.470654	0.568216
4	249759_at	T	F	AT5G24380	YSL2|ATYSL2	YELLOW STRIPE like 2	0.824972	0.764572	0.746243	0.401583	0.502591	0.647992
2	250203_at	T	F	AT5G13980	AT5G13980	Glycosyl hydrolase family 38 protein	0.822535	0.47819	0.59014	0.198678	0.218295	0.461568
3	250704_at	T	F	AT5G06265	AT5G06265	hyaluronan mediated motility receptor-related	0.822222	0.719386	0.781624	0.320379	0.409629	0.610648
3	250722_at	T	F	AT5G06190	AT5G06190	unknown protein; BEST Arabidopsis thaliana protein match is: unknown protein (TAIR:AT3G58540.1); Has 30201 Blast hits to 17322 proteins in 780 species: Archae - 12; Bacteria - 1396; Metazoa - 17338; Fungi - 3422; Plants - 5037; Viruses - 0; Other Eukaryotes - 2996 (source: NCBI BLink).	0.81981	0.615562	0.770083	0.163497	0.44775	0.563341
3	254601_at	NA	NA	NA	NA	NA	0.819353	0.616699	0.704543	0.156088	0.372617	0.53386
3	255082_at	NA	NA	NA	NA	NA	0.814803	0.562989	0.659846	0.0899941	0.141568	0.45384
2	260801_at	T	F	AT1G78430	RIP2	ROP interactive partner 2	0.813971	0.422933	0.579848	0.157844	0.255816	0.446082
3	249322_at	T	F	AT5G40930	TOM20-4	translocase of outer membrane 20-4	0.812935	0.600399	0.712881	0.0958438	0.423977	0.529207
3	249366_at	T	F	AT5G40610	AT5G40610	NAD-dependent glycerol-3-phosphate dehydrogenase family protein	0.812879	0.569855	0.775374	0.158862	0.363367	0.536067
2	256134_at	T	F	AT1G13560	ATAAPT1|AAPT1	aminoalcoholphosphotransferase 1	0.8096	0.560674	0.44807	0.134443	0.211394	0.432836
3	255360_at	T	F	AT4G03960	AT4G03960	Phosphotyrosine protein phosphatases superfamily protein	0.809434	0.536114	0.677789	0.261557	0.319023	0.520783
3	258141_at	T	F	AT3G18035	HON4	winged-helix DNA-binding transcription factor family protein	0.809019	0.676965	0.819692	0.29528	0.359956	0.592182
3	258086_at	T	F	AT3G25860	LTA2|PLE2	2-oxoacid dehydrogenases acyltransferase family protein	0.808312	0.566652	0.656284	0.344678	0.436269	0.562439
3	260010_at	T	F	AT1G68020	ATTPS6|TPS6	UDP-Glycosyltransferase / trehalose-phosphatase family protein	0.808291	0.671316	0.795568	0.190271	0.324572	0.558004
2	251527_at	T	F	AT3G58650	AT3G58650	unknown protein; FUNCTIONS IN: molecular_function unknown; INVOLVED IN: biological_process unknown; LOCATED IN: plasma membrane; EXPRESSED IN: 14 plant structures; EXPRESSED DURING: 8 growth stages; BEST Arabidopsis thaliana protein match is: unknown protein (TAIR:AT5G26910.1); Has 2350 Blast hits to 1412 proteins in 248 species: Archae - 0; Bacteria - 487; Metazoa - 577; Fungi - 236; Plants - 18…	0.808106	0.411025	0.548188	0.184501	0.239068	0.438178
3	245411_at	T	F	AT4G17240	AT4G17240	unknown protein; FUNCTIONS IN: molecular_function unknown; INVOLVED IN: biological_process unknown; LOCATED IN: chloroplast; EXPRESSED IN: 16 plant structures; EXPRESSED DURING: 8 growth stages; Has 1142 Blast hits to 1055 proteins in 252 species: Archae - 22; Bacteria - 318; Metazoa - 248; Fungi - 96; Plants - 59; Viruses - 3; Other Eukaryotes - 396 (source: NCBI BLink).	0.808101	0.603389	0.750014	0.361747	0.451795	0.595009
3	256939_at	T	F	AT3G22630	PBD1|PRCGB	20S proteasome beta subunit D1	0.807341	0.651745	0.794067	0.222313	0.407599	0.576613
4	262710_at	T	F	AT1G16210	AT1G16210	unknown protein; CONTAINS InterPro DOMAIN/s: Protein of unknown function DUF1014 (InterPro:IPR010422); Has 16107 Blast hits to 8386 proteins in 1107 species: Archae - 26; Bacteria - 3370; Metazoa - 4013; Fungi - 1516; Plants - 526; Viruses - 120; Other Eukaryotes - 6536 (source: NCBI BLink).	0.806921	0.816233	0.857453	0.317338	0.510682	0.661726
3	264352_at	T	F	AT1G03270	AT1G03270	CBS domain-containing protein with a domain of unknown function (DUF21)	0.806468	0.539256	0.722513	0.288964	0.379164	0.547273
4	263297_at	T	F	AT2G15310	ATARFB1A|ARFB1A	ADP-ribosylation factor B1A	0.804831	0.718436	0.836047	0.50456	0.474797	0.667734
4	267609_at	T	F	AT2G26780	AT2G26780	ARM repeat superfamily protein	0.803901	0.725978	0.862312	0.200472	0.539565	0.626445
3	264635_at	T	F	AT1G65500	AT1G65500	unknown protein; FUNCTIONS IN: molecular_function unknown; INVOLVED IN: biological_process unknown; LOCATED IN: endomembrane system; EXPRESSED IN: 14 plant structures; EXPRESSED DURING: 9 growth stages; BEST Arabidopsis thaliana protein match is: unknown protein (TAIR:AT1G65486.1); Has 23 Blast hits to 23 proteins in 2 species: Archae - 0; Bacteria - 0; Metazoa - 0; Fungi - 0; Plants - 23; Viruse…	0.802	0.534228	0.593416	0.284381	0.229729	0.488751
3	252375_at	T	F	AT3G48040	ARAC8|ATRAC8|ROP10|ATROP10	RHO-related protein from plants 10	0.801663	0.629673	0.712431	0.0742004	0.45104	0.533802
3	267181_at	T	F	AT2G37760	AT2G37760	NAD(P)-linked oxidoreductase superfamily protein	0.801416	0.727342	0.846007	0.472507	0.428792	0.655213
4	266480_at	T	F	AT2G31130	AT2G31130	unknown protein; Has 116 Blast hits to 113 proteins in 44 species: Archae - 0; Bacteria - 3; Metazoa - 21; Fungi - 2; Plants - 40; Viruses - 0; Other Eukaryotes - 50 (source: NCBI BLink).	0.801389	0.656291	0.834789	0.215545	0.539259	0.609455
3	259675_at	T	F	AT1G77710	AT1G77710	CONTAINS InterPro DOMAIN/s: Ubiquitin-like, Ufm1 (InterPro:IPR005375); Has 244 Blast hits to 244 proteins in 106 species: Archae - 0; Bacteria - 0; Metazoa - 149; Fungi - 0; Plants - 47; Viruses - 0; Other Eukaryotes - 48 (source: NCBI BLink).	0.801387	0.703108	0.800215	0.161846	0.375083	0.568328
2	264176_at	T	F	AT1G02110	AT1G02110	Protein of unknown function (DUF630 and DUF632)	0.800925	0.300328	0.511538	0.0649346	0.0273002	0.341005
3	257686_at	T	T	AT3G12800	SDRB|DECR	short-chain dehydrogenase-reductase B	0.798864	0.584699	0.606017	0.183085	0.22892	0.480317
4	263536_at	T	F	AT2G25000	WRKY60|ATWRKY60	WRKY DNA-binding protein 60	0.798857	0.691002	0.868014	0.35034	0.500778	0.641798
3	260993_at	T	F	AT1G12140	FMO GS-OX5	flavin-monooxygenase glucosinolate S-oxygenase 5	0.798014	0.635534	0.61813	0.113122	0.243452	0.48165
4	258983_at	T	F	AT3G08860	PYD4	PYRIMIDINE 4	0.796807	0.694238	0.812012	0.277139	0.55951	0.627941
3	249051_at	T	F	AT5G44390	AT5G44390	FAD-binding Berberine family protein	0.793998	0.516233	0.571596	0.219662	0.236351	0.467568
3	264628_at	NA	NA	NA	NA	NA	0.793673	0.550083	0.585081	0.105499	0.187065	0.44428
4	248230_at	T	F	AT5G53830	AT5G53830	VQ motif-containing protein	0.793463	0.719431	0.851794	0.379845	0.551938	0.659294
2	250595_at	T	F	AT5G07770	AT5G07770	Actin-binding FH2 protein	0.792908	0.466161	0.540581	0.0884977	0.117128	0.401055
3	247204_at	T	F	AT5G64990	AtRABH1a|RABH1a	RAB GTPase homolog H1A	0.79248	0.564258	0.666439	0.229604	0.373443	0.525245
4	257888_at	T	F	AT3G16990	AT3G16990	Haem oxygenase-like, multi-helical	0.792083	0.589267	0.593161	0.0754853	0.548022	0.519604
3	256854_at	T	F	AT3G15180	AT3G15180	ARM repeat superfamily protein	0.791219	0.678655	0.802524	0.131724	0.30608	0.54204
3	261492_at	T	F	AT1G14290	SBH2	sphingoid base hydroxylase 2	0.791172	0.53768	0.572009	0.0230809	0.0587099	0.39653
2	258515_at	T	F	AT3G06650	ACLB-1	ATP-citrate lyase B-1	0.791021	0.491835	0.614489	0.0604514	0.20763	0.433085
3	252712_at	T	F	AT3G43800	GSTU27|ATGSTU27	glutathione S-transferase tau 27	0.790656	0.563238	0.7489	0.361451	0.411036	0.575056
3	246302_at	T	F	AT3G51860	CAX1-LIKE|ATHCX1|ATCAX3|CAX3	cation exchanger 3	0.79021	0.69102	0.837806	0.360493	0.492996	0.634505
4	246193_at	T	F	AT5G20880	AT5G20880	retrotransposon family	0.789719	0.674063	0.812125	0.141884	0.515201	0.586598
3	251896_at	T	F	AT3G54390	AT3G54390	sequence-specific DNA binding transcription factors	0.788476	0.664154	0.71381	0.383241	0.354269	0.58079
4	263521_at	T	F	AT2G24960	AT2G24960	unknown protein; BEST Arabidopsis thaliana protein match is: unknown protein (TAIR:AT4G02210.2); Has 1453 Blast hits to 509 proteins in 26 species: Archae - 0; Bacteria - 0; Metazoa - 1; Fungi - 39; Plants - 1363; Viruses - 0; Other Eukaryotes - 50 (source: NCBI BLink).	0.788356	0.706558	0.795	0.302074	0.588199	0.636037
3	251087_at	T	F	AT5G01460	AT5G01460	LMBR1-like membrane protein	0.787618	0.596287	0.684712	0.0604483	0.442354	0.514284
2	259937_s_at	F	NA	AT1G71330	NAP5|ATNAP5	non-intrinsic ABC protein 5	0.787565	0.470931	0.590233	0.227255	0.0884904	0.432895
4	261382_at	T	F	AT1G05470	CVP2	DNAse I-like superfamily protein	0.785937	0.647491	0.781795	0.314992	0.511363	0.608316
4	264362_at	T	F	AT1G03290	AT1G03290	unknown protein; BEST Arabidopsis thaliana protein match is: unknown protein (TAIR:AT4G02880.2); Has 13587 Blast hits to 10183 proteins in 1114 species: Archae - 257; Bacteria - 2402; Metazoa - 5637; Fungi - 960; Plants - 675; Viruses - 54; Other Eukaryotes - 3602 (source: NCBI BLink).	0.785596	0.654436	0.80323	0.404755	0.54972	0.639547
3	251306_at	T	F	AT3G61260	AT3G61260	Remorin family protein	0.783677	0.685422	0.801991	0.37271	0.347583	0.598277
3	247514_at	T	F	AT5G61640	PMSR1|ATMSRA1	peptidemethionine sulfoxide reductase 1	0.783385	0.514836	0.690148	0.0335163	0.172286	0.438834
3	254282_at	NA	NA	NA	NA	NA	0.783348	0.571385	0.651527	0.374577	0.444449	0.565057
3	265960_at	T	F	AT2G37470	AT2G37470	Histone superfamily protein	0.783311	0.534413	0.625036	0.00316063	0.160607	0.421305
3	253022_at	T	F	AT4G38060	AT4G38060	unknown protein; BEST Arabidopsis thaliana protein match is: unknown protein (TAIR:AT5G65480.1); Has 63 Blast hits to 63 proteins in 13 species: Archae - 0; Bacteria - 0; Metazoa - 0; Fungi - 0; Plants - 63; Viruses - 0; Other Eukaryotes - 0 (source: NCBI BLink).	0.783269	0.582622	0.623634	0.122793	0.160326	0.454529
2	254686_at	T	F	AT4G13720	AT4G13720	Inosine triphosphate pyrophosphatase family protein	0.783021	0.385059	0.514039	0.209716	0.234674	0.425302
2	251948_at	T	F	AT3G53580	AT3G53580	diaminopimelate epimerase family protein	0.781692	0.364724	0.691098	0.293046	0.298884	0.485889
3	264031_at	T	F	AT2G03780	AT2G03780	Translin family protein	0.781087	0.560807	0.747684	0.326055	0.333262	0.549779
3	247528_at	T	F	AT5G61460	MIM|ATRAD18|SMC6B	P-loop containing nucleoside triphosphate hydrolases superfamily protein	0.781029	0.557507	0.722185	0.14382	0.389855	0.518879
3	252898_at	T	F	AT4G39500	CYP96A11	cytochrome P450, family 96, subfamily A, polypeptide 11	0.780446	0.51806	0.556935	0.0612638	0.319753	0.447292
3	246827_at	T	F	AT5G26330	AT5G26330	Cupredoxin superfamily protein	0.779971	0.754055	0.860439	0.270271	0.44453	0.621853
3	261065_at	T	F	AT1G07500	AT1G07500	unknown protein; Has 4 Blast hits to 4 proteins in 3 species: Archae - 0; Bacteria - 0; Metazoa - 0; Fungi - 0; Plants - 4; Viruses - 0; Other Eukaryotes - 0 (source: NCBI BLink).	0.779682	0.600729	0.771818	0.115594	0.202173	0.493999
3	246891_at	T	F	AT5G25490	AT5G25490	Ran BP2/NZF zinc finger-like superfamily protein	0.779398	0.598131	0.775651	0.170279	0.435898	0.551871
3	245637_at	T	F	AT1G25230	AT1G25230	Calcineurin-like metallo-phosphoesterase superfamily protein	0.778667	0.576611	0.578302	0.229795	0.0755622	0.447787
5	251594_at	T	F	AT3G57630	AT3G57630	exostosin family protein	0.777519	0.73112	0.814383	0.535754	0.505272	0.67281
3	252269_at	T	F	AT3G49580	LSU1	response to low sulfur 1	0.777386	0.562713	0.767102	0.280051	0.389859	0.555422
3	251247_at	T	F	AT3G62140	AT3G62140	CONTAINS InterPro DOMAIN/s: NEFA-interacting nuclear protein NIP30, N-terminal (InterPro:IPR019331); Has 398 Blast hits to 395 proteins in 139 species: Archae - 0; Bacteria - 6; Metazoa - 193; Fungi - 83; Plants - 36; Viruses - 0; Other Eukaryotes - 80 (source: NCBI BLink).	0.777197	0.539579	0.728576	0.16944	0.490892	0.541137
4	267300_at	T	F	AT2G30140	AT2G30140	UDP-Glycosyltransferase superfamily protein	0.775489	0.757234	0.859733	0.455834	0.584593	0.686577
3	266371_at	T	F	AT2G41410	AT2G41410	Calcium-binding EF-hand family protein	0.774199	0.581541	0.818975	0.466841	0.423317	0.612975
3	255664_at	T	F	AT4G00440	AT4G00440	Protein of unknown function (DUF3741)	0.774015	0.602028	0.709519	0.251995	0.334572	0.534426
4	252676_at	T	F	AT3G44280	AT3G44280	unknown protein; FUNCTIONS IN: molecular_function unknown; INVOLVED IN: biological_process unknown; LOCATED IN: endomembrane system; EXPRESSED IN: 24 plant structures; EXPRESSED DURING: 15 growth stages; BEST Arabidopsis thaliana protein match is: unknown protein (TAIR:AT5G22280.1); Has 82 Blast hits to 82 proteins in 13 species: Archae - 0; Bacteria - 0; Metazoa - 0; Fungi - 0; Plants - 82; Viru…	0.773103	0.681013	0.746627	0.138359	0.526028	0.573026
3	260738_at	T	F	AT1G14990	AT1G14990	unknown protein; FUNCTIONS IN: molecular_function unknown; INVOLVED IN: biological_process unknown; LOCATED IN: endomembrane system; EXPRESSED IN: 22 plant structures; EXPRESSED DURING: 13 growth stages; Has 34 Blast hits to 34 proteins in 12 species: Archae - 0; Bacteria - 0; Metazoa - 0; Fungi - 0; Plants - 34; Viruses - 0; Other Eukaryotes - 0 (source: NCBI BLink).	0.772374	0.646353	0.530373	0.0721041	0.246719	0.453584
2	267606_at	T	F	AT2G26640	KCS11	3-ketoacyl-CoA synthase 11	0.770922	0.437449	0.504016	0.00600808	0.134872	0.370653
3	262558_at	T	F	AT1G31335	AT1G31335	unknown protein; FUNCTIONS IN: molecular_function unknown; INVOLVED IN: biological_process unknown; LOCATED IN: plasma membrane; EXPRESSED IN: 20 plant structures; EXPRESSED DURING: 13 growth stages; Has 34 Blast hits to 34 proteins in 8 species: Archae - 0; Bacteria - 0; Metazoa - 0; Fungi - 0; Plants - 34; Viruses - 0; Other Eukaryotes - 0 (source: NCBI BLink).	0.769595	0.600199	0.640936	0.275187	0.403797	0.537943
3	250811_at	T	F	AT5G05110	AT5G05110	Cystatin/monellin family protein	0.769143	0.644306	0.840549	0.165796	0.430457	0.57005
3	267524_at	T	T	AT2G30600	AT2G30600	BTB/POZ domain-containing protein	0.768872	0.642645	0.701698	0.302323	0.155023	0.514112
3	252361_at	T	F	AT3G48490	AT3G48490	unknown protein; Has 16 Blast hits to 16 proteins in 7 species: Archae - 0; Bacteria - 0; Metazoa - 0; Fungi - 1; Plants - 15; Viruses - 0; Other Eukaryotes - 0 (source: NCBI BLink).	0.768609	0.613891	0.695488	0.198644	0.463699	0.548066
3	266215_at	T	F	AT2G06850	EXT|XTH4|EXGT-A1	xyloglucan endotransglucosylase/hydrolase 4	0.768385	0.688448	0.822432	0.266972	0.462722	0.601792
3	257249_at	T	F	AT3G24180	AT3G24180	Beta-glucosidase, GBA2 type family protein	0.767406	0.75342	0.789377	0.488733	0.398479	0.639483
2	258659_at	T	F	AT3G09880	ATB' BETA	Protein phosphatase 2A regulatory B subunit family protein	0.76737	0.337378	0.558148	0.136319	0.0353078	0.366905
3	262456_at	T	F	AT1G11260	STP1|ATSTP1	sugar transporter 1	0.766954	0.619736	0.658245	0.192268	0.0915527	0.465751
4	261767_s_at	F	NA	AT1G80300	ATNTT1|NTT1	nucleotide transporter 1	0.766158	0.620967	0.791288	0.462734	0.517608	0.631751
3	266479_at	T	F	AT2G31160	LSH3	Protein of unknown function (DUF640)	0.766129	0.609149	0.6943	0.424462	0.368462	0.572501
3	264440_at	T	F	AT1G27340	AT1G27340	Galactose oxidase/kelch repeat superfamily protein	0.765087	0.712462	0.682425	0.361781	0.455142	0.595379
4	263582_at	T	F	AT2G17120	LYM2	lysm domain GPI-anchored protein 2 precursor	0.764324	0.670956	0.717643	0.654441	0.453475	0.652168
3	253036_at	T	F	AT4G38340	AT4G38340	Plant regulator RWP-RK family protein	0.763911	0.602695	0.696873	0.224202	0.444599	0.546456
2	246749_at	T	F	AT5G27830	AT5G27830	FUNCTIONS IN: molecular_function unknown; INVOLVED IN: response to oxidative stress; LOCATED IN: endomembrane system; EXPRESSED IN: 22 plant structures; EXPRESSED DURING: 13 growth stages; CONTAINS InterPro DOMAIN/s: Folate receptor, conserved region (InterPro:IPR018143); Has 1807 Blast hits to 1807 proteins in 277 species: Archae - 0; Bacteria - 0; Metazoa - 736; Fungi - 347; Plants - 385; Virus…	0.763694	0.439431	0.54123	0.0563923	0.285006	0.417151
3	250027_at	T	F	AT5G18250	AT5G18250	unknown protein; FUNCTIONS IN: molecular_function unknown; INVOLVED IN: biological_process unknown; LOCATED IN: mitochondrion; EXPRESSED IN: 23 plant structures; EXPRESSED DURING: 13 growth stages; BEST Arabidopsis thaliana protein match is: unknown protein (TAIR:AT3G04040.1); Has 1807 Blast hits to 1807 proteins in 277 species: Archae - 0; Bacteria - 0; Metazoa - 736; Fungi - 347; Plants - 385; …	0.763334	0.572694	0.582708	0.058123	0.0741817	0.410208
3	257914_at	T	F	AT3G25545	AT3G25545	unknown protein; FUNCTIONS IN: molecular_function unknown; INVOLVED IN: biological_process unknown; LOCATED IN: cellular_component unknown; EXPRESSED IN: 23 plant structures; EXPRESSED DURING: 13 growth stages; Has 38 Blast hits to 38 proteins in 14 species: Archae - 0; Bacteria - 0; Metazoa - 0; Fungi - 0; Plants - 38; Viruses - 0; Other Eukaryotes - 0 (source: NCBI BLink).	0.763333	0.559336	0.744767	0.0253201	0.269615	0.472474
3	245605_at	T	F	AT4G14300	AT4G14300	RNA-binding (RRM/RBD/RNP motifs) family protein	0.762925	0.559176	0.828825	0.390708	0.329553	0.574238
3	248152_at	T	F	AT5G54260	MRE11|ATMRE11	DNA repair and meiosis protein (Mre11)	0.761261	0.500082	0.650646	0.361133	0.115957	0.477816
3	258796_at	T	F	AT3G04630	WDL1	WVD2-like 1	0.760445	0.563768	0.593031	0.278951	0.131807	0.465601
3	251273_at	T	F	AT3G61960	AT3G61960	Protein kinase superfamily protein	0.759671	0.553004	0.657768	0.00417324	0.185451	0.432013
3	255340_at	T	F	AT4G04490	CRK36	cysteine-rich RLK (RECEPTOR-like protein kinase) 36	0.75933	0.521304	0.64739	0.224354	0.439976	0.518471
3	252628_at	T	F	AT3G44960	AT3G44960	unknown protein; Has 34 Blast hits to 34 proteins in 10 species: Archae - 0; Bacteria - 0; Metazoa - 3; Fungi - 0; Plants - 31; Viruses - 0; Other Eukaryotes - 0 (source: NCBI BLink).	0.758779	0.608982	0.703165	0.413947	0.417797	0.580534
3	255240_at	T	F	AT4G05530	SDRA|IBR1	indole-3-butyric acid response 1	0.758085	0.697496	0.86375	0.221783	0.363821	0.580987
3	251975_at	T	F	AT3G53230	AT3G53230	ATPase, AAA-type, CDC48 protein	0.757878	0.717838	0.89119	0.378955	0.483892	0.64595
4	255624_at	T	F	AT4G01370	MPK4|ATMPK4	MAP kinase 4	0.757753	0.775436	0.804387	0.390358	0.60046	0.665679
2	261384_at	T	F	AT1G05440	AT1G05440	C-8 sterol isomerases	0.756821	0.418534	0.512362	0.10212	0.253247	0.408617
3	267402_at	T	F	AT2G26180	IQD6	IQ-domain 6	0.756083	0.555907	0.616568	0.29624	0.325827	0.510125
4	251733_at	T	F	AT3G56240	CCH	copper chaperone	0.755067	0.754932	0.872357	0.339388	0.614516	0.667252
2	267483_at	T	F	AT2G02810	UTR1|ATUTR1	UDP-galactose transporter 1	0.754769	0.464564	0.623287	0.323881	0.104392	0.454179
3	258849_at	T	F	AT3G03250	AtUGP1|UGP|UGP1	UDP-GLUCOSE PYROPHOSPHORYLASE 1	0.754768	0.59132	0.758362	0.216875	0.266409	0.517547
3	256664_at	T	F	AT3G12040	AT3G12040	DNA-3-methyladenine glycosylase (MAG)	0.754749	0.618887	0.750329	0.246683	0.327888	0.539707
3	249951_at	T	F	AT5G18930	BUD2|SAMDC4	Adenosylmethionine decarboxylase family protein	0.754289	0.605365	0.709994	0.348783	0.455777	0.574842
2	262914_at	T	F	AT1G59750	ARF1	auxin response factor 1	0.754039	0.487375	0.589316	0.349147	0.389633	0.513902
3	245499_at	T	F	AT4G16480	INT4|ATINT4	inositol transporter 4	0.753992	0.646193	0.779428	0.333291	0.273819	0.557345
2	247293_at	T	F	AT5G64510	AT5G64510	unknown protein; FUNCTIONS IN: molecular_function unknown; INVOLVED IN: biological_process unknown; LOCATED IN: endomembrane system; EXPRESSED IN: 17 plant structures; EXPRESSED DURING: 10 growth stages; Has 35333 Blast hits to 34131 proteins in 2444 species: Archae - 798; Bacteria - 22429; Metazoa - 974; Fungi - 991; Plants - 531; Viruses - 0; Other Eukaryotes - 9610 (source: NCBI BLink).	0.752849	0.44344	0.504057	0.0550302	0.0192952	0.354934
3	261252_at	T	F	AT1G05810	RABA5E|ARA|ATRAB11D|ARA-1|ATRABA5E	RAB GTPase homolog A5E	0.752689	0.694566	0.749663	0.129507	0.410508	0.547387
4	254393_at	T	F	AT4G21580	AT4G21580	oxidoreductase, zinc-binding dehydrogenase family protein	0.752306	0.775617	0.918453	0.348092	0.593874	0.677668
4	257894_at	T	F	AT3G17100	AT3G17100	sequence-specific DNA binding transcription factors	0.752292	0.715338	0.755116	0.513077	0.386797	0.624524
4	260551_at	T	F	AT2G43510	ATTI1|TI1	trypsin inhibitor protein 1	0.751724	0.66312	0.798145	0.32689	0.597259	0.627428
3	252945_at	T	F	AT4G39140	AT4G39140	RING/U-box superfamily protein	0.751382	0.527012	0.740259	0.235167	0.386557	0.528075
3	259097_at	T	F	AT3G04830	AT3G04830	Protein prenylyltransferase superfamily protein	0.750821	0.60103	0.668796	0.243106	0.420087	0.536768
4	254428_at	T	F	AT4G21160	AGD12|ZAC	Calcium-dependent ARF-type GTPase activating protein family	0.75061	0.673914	0.810436	0.289133	0.685325	0.641884
3	265926_at	T	F	AT2G18600	AT2G18600	Ubiquitin-conjugating enzyme family protein	0.750328	0.624663	0.790449	0.140288	0.439024	0.54895
2	258387_at	T	T	AT3G15550	AT3G15550	unknown protein; Has 25732 Blast hits to 16979 proteins in 961 species: Archae - 144; Bacteria - 1801; Metazoa - 12681; Fungi - 1868; Plants - 912; Viruses - 94; Other Eukaryotes - 8232 (source: NCBI BLink).	0.749981	0.388298	0.526297	0.303945	0.302014	0.454107
4	253646_at	T	F	AT4G29810	ATMKK2|MKK2|MK1	MAP kinase kinase 2	0.749528	0.732604	0.833757	0.481012	0.51679	0.662738
2	250344_at	T	F	AT5G11930	AT5G11930	Thioredoxin superfamily protein	0.748888	0.522712	0.4951	0.369518	0.0476599	0.436776
3	253776_at	T	F	AT4G28390	AAC3|ATAAC3	ADP/ATP carrier 3	0.748773	0.651394	0.706414	0.343923	0.445508	0.579203
4	266566_at	T	F	AT2G24040	AT2G24040	Low temperature and salt responsive protein family	0.747993	0.701586	0.866684	0.503222	0.49375	0.662647
4	253355_at	NA	NA	NA	NA	NA	0.74777	0.717146	0.791313	0.478892	0.604419	0.667908
3	266881_at	T	F	AT2G44680	CKB4	casein kinase II beta subunit 4	0.747582	0.694076	0.766792	0.321644	0.373115	0.580642
4	265252_at	T	F	AT2G01980	ATNHX7|ATSOS1|SOS1	sodium proton exchanger, putative (NHX7) (SOS1)	0.747512	0.769729	0.893407	0.233151	0.518939	0.632548
3	254483_at	T	F	AT4G20740	AT4G20740	Pentatricopeptide repeat (PPR-like) superfamily protein	0.746892	0.570837	0.785303	0.3262	0.410683	0.567983
4	257708_at	T	F	AT3G13330	PA200	proteasome activating protein 200	0.746401	0.760172	0.920588	0.394628	0.600361	0.68443
2	264552_at	NA	NA	NA	NA	NA	0.745677	0.479115	0.595361	0.107039	0.338313	0.453101
4	248576_at	T	F	AT5G49810	MMT	methionine S-methyltransferase	0.745317	0.722429	0.890248	0.433384	0.550181	0.668312
3	259228_at	T	F	AT3G07720	AT3G07720	Galactose oxidase/kelch repeat superfamily protein	0.744787	0.602313	0.677575	0.316201	0.346879	0.537551
4	258371_at	T	F	AT3G14410	AT3G14410	Nucleotide/sugar transporter family protein	0.744601	0.697755	0.859254	0.398755	0.562259	0.652525
3	255675_at	T	F	AT4G00480	myc1|ATMYC1	basic helix-loop-helix (bHLH) DNA-binding superfamily protein	0.744418	0.598313	0.626092	0.0370833	0.406816	0.482544
3	250866_at	T	F	AT5G03905	AT5G03905	Iron-sulphur cluster biosynthesis family protein	0.743849	0.591518	0.704078	0.373981	0.373418	0.557369
3	248526_at	T	T	AT5G50740	AT5G50740	Heavy metal transport/detoxification superfamily protein	0.743532	0.670515	0.817828	0.34436	0.486966	0.61264
4	259717_at	T	F	AT1G61010	CPSF73-I	cleavage and polyadenylation specificity factor 73-I	0.743384	0.52984	0.560045	0.35921	0.500732	0.538642
2	249147_at	T	F	AT5G43330	AT5G43330	Lactate/malate dehydrogenase family protein	0.743072	0.490234	0.55089	0.0803659	0.185213	0.409955
5	251063_at	T	F	AT5G01850	AT5G01850	Protein kinase superfamily protein	0.742885	0.733645	0.732877	0.54785	0.550474	0.661546
3	246223_at	T	F	AT4G36890	IRX14	Nucleotide-diphospho-sugar transferases superfamily protein	0.742879	0.536678	0.576514	0.380565	0.354616	0.51825
2	249555_at	T	F	AT5G38300	AT5G38300	unknown protein; FUNCTIONS IN: molecular_function unknown; INVOLVED IN: biological_process unknown; LOCATED IN: cellular_component unknown; EXPRESSED IN: 12 plant structures; EXPRESSED DURING: 6 growth stages; BEST Arabidopsis thaliana protein match is: unknown protein (TAIR:AT1G67035.2); Has 1807 Blast hits to 1807 proteins in 277 species: Archae - 0; Bacteria - 0; Metazoa - 736; Fungi - 347; Pl…	0.742736	0.421612	0.609468	0.128409	0.181486	0.416742
2	252094_at	T	F	AT3G51260	PAD1	20S proteasome alpha subunit PAD1	0.742023	0.422024	0.56426	0.0413015	0.0406799	0.362058
3	257251_at	T	F	AT3G24160	PMP	putative type 1 membrane protein	0.741867	0.579631	0.599834	0.0627084	0.00948892	0.398706
3	258368_at	T	F	AT3G14240	AT3G14240	Subtilase family protein	0.741584	0.645995	0.815376	0.382078	0.411271	0.599261
3	254878_at	T	F	AT4G11660	HSFB2B|AT-HSFB2B	winged-helix DNA-binding transcription factor family protein	0.741515	0.704517	0.660196	0.27069	0.278496	0.531083
3	257861_at	T	F	AT3G13050	AT3G13050	Major facilitator superfamily protein	0.741247	0.634233	0.70401	0.448278	0.38622	0.582797
3	264903_at	T	F	AT1G23190	AT1G23190	Phosphoglucomutase/phosphomannomutase family protein	0.740799	0.562107	0.665791	0.10431	0.097736	0.434149
3	247034_at	T	F	AT5G67260	CYCD3;2	CYCLIN D3;2	0.740488	0.656714	0.777179	0.336516	0.413622	0.584904
3	259889_at	T	F	AT1G76405	AT1G76405	unknown protein; FUNCTIONS IN: molecular_function unknown; INVOLVED IN: biological_process unknown; LOCATED IN: chloroplast envelope; EXPRESSED IN: 21 plant structures; EXPRESSED DURING: 13 growth stages; BEST Arabidopsis thaliana protein match is: unknown protein (TAIR:AT1G20816.1); Has 38 Blast hits to 38 proteins in 14 species: Archae - 0; Bacteria - 0; Metazoa - 0; Fungi - 0; Plants - 38; Vir…	0.740471	0.742182	0.787032	0.272887	0.451907	0.598896
3	256795_at	T	F	AT3G22110	PAC1	20S proteasome alpha subunit C1	0.740439	0.599285	0.687924	0.108594	0.284425	0.484133
3	264968_at	T	F	AT1G67360	AT1G67360	Rubber elongation factor protein (REF)	0.740357	0.775247	0.886317	0.445576	0.478127	0.665125
3	264370_at	T	F	AT1G12100	AT1G12100	Bifunctional inhibitor/lipid-transfer protein/seed storage 2S albumin superfamily protein	0.740168	0.588436	0.616904	0.288259	0.223543	0.491462
5	267342_at	T	F	AT2G44520	COX10	cytochrome c oxidase 10	0.739272	0.750439	0.829264	0.518231	0.526465	0.672734
3	254871_at	T	F	AT4G11920	CCS52A2|FZR1	cell cycle switch protein 52 A2	0.738584	0.596057	0.612322	0.074102	0.478346	0.499882
3	265077_at	T	F	AT1G55530	AT1G55530	RING/U-box superfamily protein	0.738159	0.58508	0.678843	0.309089	0.291828	0.5206
3	259983_at	T	F	AT1G76490	HMGR1|HMG1	hydroxy methylglutaryl CoA reductase 1	0.738022	0.697367	0.876189	0.384233	0.426936	0.624549
2	249693_at	T	F	AT5G35750	AHK2|HK2	histidine kinase 2	0.737708	0.454154	0.640607	0.156867	0.214176	0.440702
3	266495_at	T	F	AT2G07050	CAS1	cycloartenol synthase 1	0.73758	0.650186	0.751858	0.315722	0.358206	0.56271
3	261192_at	T	F	AT1G32870	ANAC13|ANAC013|NAC13	NAC domain protein 13	0.737473	0.743491	0.747517	0.229138	0.350583	0.56164
3	247155_at	T	F	AT5G65750	AT5G65750	2-oxoglutarate dehydrogenase, E1 component	0.737448	0.68654	0.844616	0.239476	0.387686	0.579153
3	254533_at	T	F	AT4G19670	AT4G19670	RING/U-box superfamily protein	0.737044	0.618992	0.672947	0.0515386	0.127135	0.441531
3	255681_at	T	F	AT4G00550	DGD2	digalactosyl diacylglycerol deficient 2	0.736985	0.709464	0.781156	0.164801	0.439276	0.566337
3	245348_at	T	F	AT4G17770	TPS5|ATTPS5	trehalose phosphatase/synthase 5	0.736952	0.633011	0.741703	0.201848	0.170716	0.496846
2	251286_at	T	F	AT3G61710	ATG6|AtBECLIN1|ATATG6|BECLIN1	AUTOPHAGY 6	0.736909	0.532867	0.459689	0.127439	0.341604	0.439702
3	267532_at	T	F	AT2G42040	AT2G42040	CONTAINS InterPro DOMAIN/s: WRC (InterPro:IPR014977); Has 219 Blast hits to 219 proteins in 19 species: Archae - 0; Bacteria - 0; Metazoa - 3; Fungi - 0; Plants - 215; Viruses - 0; Other Eukaryotes - 1 (source: NCBI BLink).	0.736265	0.552162	0.662906	0.200863	0.181652	0.46677
3	252149_at	T	F	AT3G51290	AT3G51290	Protein of unknown function (DUF630) ;Protein of unknown function (DUF632)	0.73611	0.541414	0.603867	0.415966	0.303138	0.520099
3	264266_at	T	F	AT1G09160	AT1G09160	Protein phosphatase 2C family protein	0.735525	0.610959	0.786383	0.0838327	0.40902	0.525144
3	261380_at	T	F	AT1G05400	AT1G05400	unknown protein; BEST Arabidopsis thaliana protein match is: unknown protein (TAIR:AT1G06810.1); Has 31 Blast hits to 31 proteins in 2 species: Archae - 0; Bacteria - 0; Metazoa - 0; Fungi - 0; Plants - 31; Viruses - 0; Other Eukaryotes - 0 (source: NCBI BLink).	0.735408	0.584003	0.659411	0.260841	0.442326	0.536398
3	253913_at	T	F	AT4G27370	ATVIIIB|VIIIB	P-loop containing nucleoside triphosphate hydrolases superfamily protein	0.735203	0.561727	0.751335	0.403124	0.382118	0.566702
4	253855_at	T	F	AT4G28050	TET7	tetraspanin7	0.73518	0.738117	0.74028	0.273139	0.518831	0.60111
3	248661_at	T	F	AT5G48670	FEM111|AGL80	AGAMOUS-like 80	0.734523	0.52872	0.710874	0.227977	0.372184	0.514856
3	263979_at	T	F	AT2G42840	PDF1	protodermal factor 1	0.734128	0.54622	0.600629	0.130813	0.198517	0.442061
5	250586_at	T	F	AT5G07630	AT5G07630	lipid transporters	0.733296	0.693896	0.833033	0.513479	0.613638	0.677468
4	249073_at	T	F	AT5G44020	AT5G44020	HAD superfamily, subfamily IIIB acid phosphatase	0.7332	0.761925	0.852702	0.287771	0.534766	0.634073
2	266533_s_at	F	NA	AT2G16850	PIP2;8|PIP3B	plasma membrane intrinsic protein 2;8	0.73317	0.435793	0.524873	0.0819263	0.139732	0.383099
4	264089_at	T	F	AT2G31200	ATADF6|ADF6	actin depolymerizing factor 6	0.732731	0.695041	0.838387	0.478761	0.50266	0.649516
3	257815_at	T	F	AT3G25130	AT3G25130	unknown protein; FUNCTIONS IN: molecular_function unknown; INVOLVED IN: biological_process unknown; LOCATED IN: plasma membrane; EXPRESSED IN: 17 plant structures; EXPRESSED DURING: 9 growth stages; Has 3885 Blast hits to 2658 proteins in 280 species: Archae - 12; Bacteria - 208; Metazoa - 970; Fungi - 222; Plants - 148; Viruses - 11; Other Eukaryotes - 2314 (source: NCBI BLink).	0.732394	0.722143	0.793483	0.335882	0.466481	0.610077
4	264868_at	T	F	AT1G24095	AT1G24095	Putative thiol-disulphide oxidoreductase DCC	0.732217	0.6821	0.877969	0.319293	0.579548	0.638225
3	248281_at	T	F	AT5G52980	AT5G52980	CONTAINS InterPro DOMAIN/s: ATPase, vacuolar ER assembly factor, Vma12 (InterPro:IPR021013); Has 1807 Blast hits to 1807 proteins in 277 species: Archae - 0; Bacteria - 0; Metazoa - 736; Fungi - 347; Plants - 385; Viruses - 0; Other Eukaryotes - 339 (source: NCBI BLink).	0.732118	0.580084	0.736076	0.358252	0.404141	0.562134
3	266488_at	T	F	AT2G47670	AT2G47670	Plant invertase/pectin methylesterase inhibitor superfamily protein	0.731917	0.661172	0.799715	0.271262	0.482855	0.589384
4	246790_at	T	F	AT5G27610	ALY1|ATALY1	DIRP ;Myb-like DNA-binding domain	0.731265	0.66654	0.782675	0.210772	0.548379	0.587926
3	266170_at	T	F	AT2G39050	AT2G39050	hydroxyproline-rich glycoprotein family protein	0.731183	0.515164	0.734264	0.15641	0.286741	0.484752
3	263865_at	T	F	AT2G36910	ABCB1|PGP1|ATPGP1	ATP binding cassette subfamily B1	0.730921	0.624323	0.794052	0.0354694	0.346819	0.506317
3	261710_at	T	F	AT1G32730	AT1G32730	unknown protein; LOCATED IN: chloroplast; EXPRESSED IN: 12 plant structures; EXPRESSED DURING: 6 growth stages; CONTAINS InterPro DOMAIN/s: Protein of unknown function DUF702 (InterPro:IPR007818); Has 120 Blast hits to 118 proteins in 39 species: Archae - 0; Bacteria - 8; Metazoa - 63; Fungi - 4; Plants - 33; Viruses - 0; Other Eukaryotes - 12 (source: NCBI BLink).	0.730152	0.517741	0.578404	0.234824	0.474121	0.507048
3	250843_at	T	F	AT5G04430	BTR1|BTR1L|BTR1S	binding to TOMV RNA 1L (long form)	0.729866	0.537633	0.674888	0.0123876	0.437555	0.478466
2	267274_at	T	F	AT2G30160	AT2G30160	Mitochondrial substrate carrier family protein	0.729858	0.484369	0.721873	0.0548067	0.284739	0.455129
3	267059_at	T	F	AT2G32520	AT2G32520	alpha/beta-Hydrolases superfamily protein	0.729711	0.689827	0.879652	0.413524	0.407682	0.624079
2	262244_at	T	F	AT1G48260	CIPK17|SnRK3.21	CBL-interacting protein kinase 17	0.729605	0.370412	0.550971	0.115469	0.180797	0.389451
4	246143_at	T	F	AT5G19980	GONST4	golgi nucleotide sugar transporter 4	0.729479	0.741088	0.80079	0.461043	0.548393	0.656159
2	245685_at	T	F	AT5G22220	ATE2FB|E2FB|E2F1	E2F transcription factor 1	0.729258	0.492226	0.701567	0.0924026	0.352244	0.473539
2	257980_at	T	F	AT3G20760	AT3G20760	Nse4, component of Smc5/6 DNA repair complex	0.729197	0.449012	0.588216	0.224606	0.157122	0.42963
3	264546_at	T	F	AT1G55805	AT1G55805	BolA-like family protein	0.72916	0.732057	0.827719	0.270273	0.465702	0.604982
4	255481_at	T	F	AT4G02460	PMS1	DNA mismatch repair protein, putative	0.729088	0.719493	0.923456	0.37579	0.563168	0.662199
3	248387_at	T	F	AT5G51960	AT5G51960	CONTAINS InterPro DOMAIN/s: Complex 1 LYR protein (InterPro:IPR008011); Has 45 Blast hits to 45 proteins in 14 species: Archae - 0; Bacteria - 0; Metazoa - 0; Fungi - 0; Plants - 45; Viruses - 0; Other Eukaryotes - 0 (source: NCBI BLink).	0.728464	0.506431	0.506185	0.0781434	0.310123	0.425869
2	245513_at	T	F	AT4G15780	ATVAMP724|VAMP724	vesicle-associated membrane protein 724	0.728354	0.444192	0.524489	0.0476379	0.210566	0.391048
2	248086_at	T	F	AT5G55490	ATGEX1|GEX1	gamete expressed protein 1	0.72833	0.398101	0.570103	0.108954	0.116741	0.384446
4	262118_at	T	F	AT1G02850	BGLU11	beta glucosidase 11	0.728153	0.724836	0.872727	0.492062	0.558358	0.675227
2	249184_at	T	F	AT5G43020	AT5G43020	Leucine-rich repeat protein kinase family protein	0.728153	0.478257	0.555931	0.00846261	0.365651	0.427291
2	250930_at	T	F	AT5G03160	ATP58IPK|P58IPK	homolog of mamallian P58IPK	0.726784	0.484927	0.63857	0.167418	0.2523	0.454
3	245359_at	T	F	AT4G14430	ECHIB|ECI2|IBR10|ATECI2|PEC12	indole-3-butyric acid response 10	0.726775	0.620301	0.685411	0.341426	0.411879	0.557158
3	245315_at	T	F	AT4G14800	PBD2	20S proteasome beta subunit D2	0.726567	0.685065	0.857021	0.278265	0.393797	0.588143
3	259803_at	T	F	AT1G72150	PATL1	PATELLIN 1	0.726493	0.737267	0.848678	0.466836	0.473036	0.650462
3	252120_at	T	F	AT3G51130	AT3G51130	unknown protein; CONTAINS InterPro DOMAIN/s: Uncharacterised protein family UPF0183 (InterPro:IPR005373); Has 269 Blast hits to 265 proteins in 123 species: Archae - 0; Bacteria - 0; Metazoa - 131; Fungi - 82; Plants - 37; Viruses - 0; Other Eukaryotes - 19 (source: NCBI BLink).	0.726323	0.719273	0.870924	0.277125	0.485412	0.615811
5	253016_at	T	T	AT4G37950	AT4G37950	Rhamnogalacturonate lyase family protein	0.726124	0.666498	0.777623	0.558458	0.555399	0.65682
2	250465_at	T	F	AT5G10070	AT5G10070	RNase L inhibitor protein-related	0.725651	0.475514	0.506536	0.0845284	0.00777174	0.36
4	258312_at	T	F	AT3G16170	AT3G16170	AMP-dependent synthetase and ligase family protein	0.725594	0.617369	0.681444	0.119772	0.502887	0.529413
3	264418_at	T	F	AT1G43190	PTB3	polypyrimidine tract-binding protein 3	0.725298	0.575108	0.738891	0.320557	0.337874	0.539545
3	260444_at	T	F	AT1G68300	AT1G68300	Adenine nucleotide alpha hydrolases-like superfamily protein	0.724763	0.693946	0.857459	0.311999	0.409339	0.599501
3	256673_at	T	F	AT3G52370	FLA15	FASCICLIN-like arabinogalactan protein 15 precursor	0.724457	0.748997	0.842141	0.326918	0.412611	0.611025
3	246117_at	T	F	AT5G20320	DCL4|ATDCL4	dicer-like 4	0.724143	0.515773	0.65369	0.293045	0.269035	0.491137
4	251871_at	T	F	AT3G54520	AT3G54520	unknown protein; BEST Arabidopsis thaliana protein match is: unknown protein (TAIR:AT3G54530.1); Has 72 Blast hits to 70 proteins in 20 species: Archae - 0; Bacteria - 5; Metazoa - 8; Fungi - 2; Plants - 18; Viruses - 0; Other Eukaryotes - 39 (source: NCBI BLink).	0.724065	0.684649	0.646003	0.112802	0.510961	0.535696
3	246660_at	T	F	AT5G35180	AT5G35180	Protein of unknown function (DUF1336)	0.723383	0.669865	0.703061	0.189873	0.276986	0.512634
4	260842_at	T	F	AT1G29150	RPN6|ATS9	non-ATPase subunit 9	0.723174	0.75708	0.938304	0.345381	0.530743	0.658936
4	250832_at	T	F	AT5G04950	NAS1|ATNAS1	nicotianamine synthase 1	0.72267	0.739363	0.818871	0.372023	0.538148	0.638215
3	256285_at	T	F	AT3G12510	AT3G12510	MADS-box family protein	0.72196	0.651634	0.84959	0.219275	0.43372	0.575236
4	248531_at	T	F	AT5G49950	AT5G49950	alpha/beta-Hydrolases superfamily protein	0.721863	0.777042	0.901942	0.294321	0.598695	0.658773
3	253267_at	T	F	AT4G34100	AT4G34100	RING/U-box superfamily protein	0.721806	0.632521	0.76085	0.267474	0.241765	0.524883
4	263152_at	T	F	AT1G54060	ASIL1	6B-interacting protein 1-like 1	0.721649	0.673153	0.892634	0.419013	0.584397	0.658169
3	258679_at	T	F	AT3G08590	AT3G08590	Phosphoglycerate mutase, 2,3-bisphosphoglycerate-independent	0.721632	0.83941	0.825113	0.474128	0.49553	0.671162
3	251575_at	T	F	AT3G58120	BZIP61|ATBZIP61	Basic-leucine zipper (bZIP) transcription factor family protein	0.721438	0.620134	0.526749	0.137163	0.0627658	0.41365
3	259858_at	T	F	AT1G68400	AT1G68400	leucine-rich repeat transmembrane protein kinase family protein	0.721424	0.575435	0.721749	0.0732929	0.248943	0.468169
3	245768_at	T	F	AT1G33590	AT1G33590	Leucine-rich repeat (LRR) family protein	0.720582	0.623469	0.717722	0.235667	0.434073	0.546303
3	257313_at	T	F	AT3G26520	GAMMA-TIP2|SITIP|TIP2|TIP1;2	tonoplast intrinsic protein 2	0.720434	0.639981	0.66349	0.326987	0.468482	0.563875
3	267595_at	T	F	AT2G32990	GH9B8|AtGH9B8	glycosyl hydrolase 9B8	0.720351	0.720294	0.801807	0.422556	0.414486	0.615899
3	258984_at	T	F	AT3G08970	ATERDJ3A|TMS1	DNAJ heat shock N-terminal domain-containing protein	0.720193	0.573422	0.562154	0.193901	0.367037	0.483341
4	266008_at	T	F	AT2G37390	AT2G37390	Chloroplast-targeted copper chaperone protein	0.719409	0.638704	0.753088	0.393413	0.621689	0.625261
3	247488_at	T	F	AT5G61820	AT5G61820	FUNCTIONS IN: molecular_function unknown; INVOLVED IN: biological_process unknown; LOCATED IN: vacuole; EXPRESSED IN: 24 plant structures; EXPRESSED DURING: 15 growth stages; CONTAINS InterPro DOMAIN/s: Stress up-regulated Nod 19 (InterPro:IPR011692); Has 30201 Blast hits to 17322 proteins in 780 species: Archae - 12; Bacteria - 1396; Metazoa - 17338; Fungi - 3422; Plants - 5037; Viruses - 0; Oth…	0.719302	0.738046	0.834027	0.496195	0.425025	0.642519
3	263204_at	T	T	AT1G05490	chr31	chromatin remodeling 31	0.719225	0.528151	0.666438	0.0927027	0.441693	0.489642
3	260211_at	T	F	AT1G74440	AT1G74440	Protein of unknown function (DUF962)	0.719151	0.556444	0.643684	0.487398	0.422475	0.565831
3	250688_at	T	F	AT5G06510	NF-YA10	nuclear factor Y, subunit A10	0.71915	0.564662	0.662276	0.215484	0.475682	0.527451
3	246012_at	T	F	AT5G10650	AT5G10650	RING/U-box superfamily protein	0.71846	0.610262	0.722914	0.00427198	0.231647	0.457511
3	260592_at	T	F	AT1G55850	CSLE1|ATCSLE1	cellulose synthase like E1	0.718326	0.609658	0.704682	0.42866	0.349495	0.562164
4	267140_at	T	F	AT2G38250	AT2G38250	Homeodomain-like superfamily protein	0.718063	0.704671	0.840805	0.336575	0.657687	0.65156
2	262529_at	T	F	AT1G17250	AtRLP3|RLP3	receptor like protein 3	0.717789	0.455022	0.57442	0.15667	0.304467	0.441673
5	249806_at	T	F	AT5G23850	AT5G23850	Arabidopsis thaliana protein of unknown function (DUF821)	0.717754	0.764175	0.812874	0.573764	0.633767	0.700467
3	251076_at	T	F	AT5G01970	AT5G01970	unknown protein; BEST Arabidopsis thaliana protein match is: unknown protein (TAIR:AT1G30050.1); Has 240 Blast hits to 236 proteins in 72 species: Archae - 0; Bacteria - 15; Metazoa - 51; Fungi - 19; Plants - 119; Viruses - 0; Other Eukaryotes - 36 (source: NCBI BLink).	0.717444	0.694612	0.89478	0.302148	0.479382	0.617673
3	250577_at	T	F	AT5G07910	AT5G07910	Leucine-rich repeat (LRR) family protein	0.71706	0.640541	0.849364	0.274787	0.274036	0.551158
3	254267_at	T	F	AT4G22930	DHOASE|PYR4	pyrimidin 4	0.716918	0.704617	0.822482	0.494374	0.357871	0.619252
4	259402_at	T	F	AT1G17730	CHMP1B|VPS46.1	vacuolar protein sorting 46.1	0.716878	0.678343	0.795894	0.0840413	0.539457	0.562923
4	251917_at	T	F	AT3G53970	AT3G53970	proteasome inhibitor-related	0.716677	0.801387	0.904906	0.278531	0.557402	0.651781
3	257482_x_at	T	F	AT1G27820	AT1G27820	Polynucleotidyl transferase, ribonuclease H-like superfamily protein	0.716676	0.524342	0.655045	0.0488285	0.462208	0.48142
2	266537_at	T	F	AT2G16860	AT2G16860	GCIP-interacting family protein	0.716581	0.519625	0.476354	0.0309402	0.4682	0.44234
3	261513_at	T	F	AT1G71840	AT1G71840	transducin family protein / WD-40 repeat family protein	0.716501	0.625306	0.728747	0.463881	0.250107	0.556908
4	256459_at	T	F	AT1G36180	ACC2	acetyl-CoA carboxylase 2	0.716392	0.687199	0.786864	0.14587	0.567418	0.580749
4	246776_at	T	F	AT5G27550	AT5G27550	P-loop containing nucleoside triphosphate hydrolases superfamily protein	0.715813	0.675884	0.828104	0.412544	0.640425	0.654554
3	261323_at	T	F	AT1G44760	AT1G44760	Adenine nucleotide alpha hydrolases-like superfamily protein	0.715595	0.63847	0.678801	0.043521	0.374293	0.490136
3	247495_at	T	F	AT5G61760	IPK2BETA|IPK2B|ATIPK2BETA	inositol polyphosphate kinase 2 beta	0.715118	0.644298	0.656833	0.457267	0.467208	0.588145
4	251500_at	T	F	AT3G59110	AT3G59110	Protein kinase superfamily protein	0.715021	0.735421	0.854676	0.374892	0.518802	0.639763
3	245373_s_at	F	NA	AT4G14716	ARD1|ATARD1	acireductone dioxygenase 1	0.714854	0.629443	0.826617	0.116014	0.421438	0.541673
5	258499_at	T	F	AT3G02540	RAD23-3|RAD23C	Rad23 UV excision repair protein family	0.714758	0.717902	0.870129	0.589431	0.561019	0.690648
4	246029_at	T	F	AT5G21090	AT5G21090	Leucine-rich repeat (LRR) family protein	0.714559	0.77368	0.89926	0.344943	0.52597	0.651682
4	267363_at	T	F	AT2G39970	AT2G39970	Mitochondrial substrate carrier family protein	0.714534	0.686613	0.806028	0.357306	0.51853	0.616602
3	247464_at	T	F	AT5G62070	IQD23	IQ-domain 23	0.71432	0.724268	0.774199	0.258716	0.32566	0.559433
3	258979_at	T	F	AT3G09440	AT3G09440	Heat shock protein 70 (Hsp 70) family protein	0.713731	0.70478	0.819793	0.322945	0.323225	0.576895
3	250857_at	T	F	AT5G04790	AT5G04790	unknown protein; Has 1807 Blast hits to 1807 proteins in 277 species: Archae - 0; Bacteria - 0; Metazoa - 736; Fungi - 347; Plants - 385; Viruses - 0; Other Eukaryotes - 339 (source: NCBI BLink).	0.713687	0.599964	0.762849	0.4533	0.400564	0.586073
3	247362_at	T	F	AT5G63140	ATPAP29|PAP29	purple acid phosphatase 29	0.713598	0.609416	0.827812	0.232209	0.4275	0.562107
3	250994_at	T	F	AT5G02490	AT5G02490	Heat shock protein 70 (Hsp 70) family protein	0.713088	0.644797	0.742723	0.402683	0.342824	0.569223
3	246170_at	T	F	AT5G32450	AT5G32450	RNA binding (RRM/RBD/RNP motifs) family protein	0.71305	0.705872	0.825122	0.225681	0.36746	0.567437
3	258376_at	T	F	AT3G17680	AT3G17680	Kinase interacting (KIP1-like) family protein	0.712944	0.677818	0.828605	0.474919	0.475508	0.633959
3	245599_at	T	F	AT4G14220	RHF1A	RING-H2 group F1A	0.712616	0.657452	0.618394	0.311162	0.25001	0.509927
5	247510_at	T	F	AT5G62030	AT5G62030	diphthamide synthesis DPH2 family protein	0.712555	0.715258	0.899449	0.568714	0.581862	0.695568
4	263756_at	T	F	AT2G21270	UFD1	ubiquitin fusion degradation 1	0.712334	0.833715	0.911797	0.294881	0.598011	0.670148
3	264806_at	T	F	AT1G08610	AT1G08610	Pentatricopeptide repeat (PPR) superfamily protein	0.712217	0.597431	0.689293	0.130682	0.302659	0.486457
4	261626_at	T	F	AT1G01990	AT1G01990	unknown protein; Has 32 Blast hits to 32 proteins in 6 species: Archae - 0; Bacteria - 0; Metazoa - 0; Fungi - 0; Plants - 32; Viruses - 0; Other Eukaryotes - 0 (source: NCBI BLink).	0.711862	0.608772	0.79687	0.421352	0.673403	0.642452
3	250923_at	T	F	AT5G03455	ACR2|CDC25|ARATH;CDC25	Rhodanese/Cell cycle control phosphatase superfamily protein	0.711772	0.5349	0.604094	0.11976	0.0887916	0.411863
4	265325_at	T	F	AT2G18240	AT2G18240	Rer1 family protein	0.711576	0.782001	0.804518	0.277342	0.555256	0.626139
5	266457_at	T	F	AT2G22780	PMDH1	peroxisomal NAD-malate dehydrogenase 1	0.711549	0.808329	0.907824	0.515549	0.590312	0.706713
3	248670_at	T	F	AT5G48740	AT5G48740	Leucine-rich repeat protein kinase family protein	0.711501	0.636785	0.661497	0.184733	0.403391	0.519581
5	262322_at	T	F	AT1G27590	AT1G27590	CONTAINS InterPro DOMAIN/s: Protein of unknown function DUF3453 (InterPro:IPR021850); BEST Arabidopsis thaliana protein match is: phosphatidylinositol 3- and 4-kinase family protein (TAIR:AT1G27570.1); Has 109 Blast hits to 109 proteins in 38 species: Archae - 0; Bacteria - 0; Metazoa - 65; Fungi - 4; Plants - 38; Viruses - 0; Other Eukaryotes - 2 (source: NCBI BLink).	0.711233	0.589336	0.784642	0.50993	0.511446	0.621317
4	252887_at	T	F	AT4G39240	AT4G39240	Galactose oxidase/kelch repeat superfamily protein	0.711161	0.74922	0.688646	0.353316	0.539678	0.608404
3	265824_at	T	F	AT2G35650	ATCSLA07|ATCSLA7|CSLA07|CSLA7	cellulose synthase like	0.710983	0.587813	0.713309	0.183951	0.281853	0.495582
2	250126_at	T	F	AT5G16310	UCH1	Peptidase C12, ubiquitin carboxyl-terminal hydrolase 1	0.710927	0.490893	0.503442	0.152236	0.253712	0.422242
4	245293_at	T	F	AT4G16660	AT4G16660	heat shock protein 70 (Hsp 70) family protein	0.710643	0.714711	0.790633	0.504297	0.450113	0.634079
3	262490_at	T	F	AT1G21840	UREF	urease accessory protein F	0.710028	0.552549	0.668173	0.420539	0.453989	0.561056
3	263955_at	T	F	AT2G36010	E2F3|ATE2FA	E2F transcription factor 3	0.709952	0.62324	0.703255	0.370218	0.290339	0.539401
4	254852_at	T	F	AT4G12020	WRKY19|MAPKKK11|ATWRKY19|MEKK4	protein kinase family protein	0.709803	0.739249	0.896728	0.473212	0.576849	0.679168
3	266696_at	T	F	AT2G19680	AT2G19680	Mitochondrial ATP synthase subunit G protein	0.70938	0.576145	0.636643	0.494861	0.308398	0.545085
3	266036_s_at	F	NA	AT2G05840	PAA2	20S proteasome subunit PAA2	0.709281	0.581793	0.729828	0.175929	0.271644	0.493695
4	253889_at	T	F	AT4G27760	FEY3|FEY	NAD(P)-binding Rossmann-fold superfamily protein	0.708775	0.634602	0.828525	0.221153	0.581781	0.594967
4	257129_at	T	F	AT3G20100	CYP705A19	cytochrome P450, family 705, subfamily A, polypeptide 19	0.708584	0.708087	0.849404	0.502305	0.390913	0.631859
3	255412_at	T	F	AT4G02980	ABP|ABP1	endoplasmic reticulum auxin binding protein 1	0.708542	0.675064	0.795748	0.194048	0.295864	0.533853
3	264431_at	T	F	AT1G61700	AT1G61700	RNA polymerases N / 8 kDa subunit	0.708516	0.558085	0.510169	0.182251	0.295285	0.450861
3	259741_at	T	F	AT1G71020	AT1G71020	ARM repeat superfamily protein	0.708481	0.782369	0.842651	0.34172	0.405906	0.616225
5	260169_at	T	F	AT1G71990	FUT13|FUCTC|FT4-M|ATFT4|ATFUT13	fucosyltransferase 13	0.708249	0.679505	0.893485	0.573041	0.53773	0.678402
4	247930_at	T	F	AT5G57060	AT5G57060	FUNCTIONS IN: molecular_function unknown; INVOLVED IN: defense response to Gram-negative bacterium, cytolysis; LOCATED IN: integral to membrane; EXPRESSED IN: 22 plant structures; EXPRESSED DURING: 13 growth stages; CONTAINS InterPro DOMAIN/s: Channel forming colicin, C-terminal cytotoxic (InterPro:IPR000293); BEST Arabidopsis thaliana protein match is: Ribosomal protein L18ae family (TAIR:AT4G26…	0.707992	0.64096	0.815565	0.245335	0.634575	0.608885
4	255263_at	T	F	AT4G05160	AT4G05160	AMP-dependent synthetase and ligase family protein	0.70787	0.751787	0.840387	0.353771	0.617249	0.654213
4	261487_at	T	F	AT1G14340	AT1G14340	RNA-binding (RRM/RBD/RNP motifs) family protein	0.707796	0.757563	0.888449	0.301452	0.532455	0.637543
4	253542_at	T	F	AT4G31670	UBP18	ubiquitin-specific protease 18	0.707633	0.730498	0.904295	0.329684	0.626552	0.659733
3	260593_at	T	F	AT1G55870	ATPARN|AHG2	Polynucleotidyl transferase, ribonuclease H-like superfamily protein	0.707559	0.706383	0.875093	0.324473	0.459842	0.61467
3	259088_at	T	F	AT3G04970	AT3G04970	DHHC-type zinc finger family protein	0.706987	0.537953	0.75937	0.274467	0.395768	0.534909
3	252099_at	T	F	AT3G51250	AT3G51250	Senescence/dehydration-associated protein-related	0.706869	0.564469	0.69649	0.110232	0.324947	0.480601
4	248527_at	T	T	AT5G50740	AT5G50740	Heavy metal transport/detoxification superfamily protein	0.706491	0.717437	0.862502	0.414941	0.567945	0.653863
4	261064_at	T	F	AT1G07510	ftsh10	FTSH protease 10	0.706381	0.775355	0.913149	0.33892	0.599639	0.666689
3	255617_at	T	F	AT4G01330	AT4G01330	Protein kinase superfamily protein	0.706056	0.723094	0.773444	0.223684	0.342795	0.553815
3	256617_at	T	F	AT3G22240	AT3G22240	unknown protein; BEST Arabidopsis thaliana protein match is: unknown protein (TAIR:AT3G22235.2); Has 177 Blast hits to 177 proteins in 14 species: Archae - 0; Bacteria - 0; Metazoa - 0; Fungi - 0; Plants - 177; Viruses - 0; Other Eukaryotes - 0 (source: NCBI BLink).	0.706045	0.528544	0.660646	0.496651	0.324932	0.543364
3	258836_at	T	F	AT3G07210	AT3G07210	unknown protein; Has 97 Blast hits to 85 proteins in 31 species: Archae - 0; Bacteria - 14; Metazoa - 7; Fungi - 19; Plants - 37; Viruses - 0; Other Eukaryotes - 20 (source: NCBI BLink).	0.705723	0.659038	0.736586	0.239164	0.346078	0.537318
4	248558_at	T	F	AT5G49990	AT5G49990	Xanthine/uracil permease family protein	0.705498	0.668078	0.868886	0.21548	0.536063	0.598801
4	261643_at	T	F	AT1G27720	TAF4B|TAF4	TBP-associated factor 4B	0.705253	0.727323	0.854646	0.430841	0.680225	0.679657
4	251425_at	T	F	AT3G60210	AT3G60210	GroES-like family protein	0.705173	0.732169	0.891661	0.41167	0.648545	0.677844
3	245899_at	T	F	AT5G11030	ALF4	aberrant lateral root formation 4	0.70506	0.732746	0.728469	0.418104	0.364104	0.589697
4	261056_at	T	F	AT1G01360	PYL9|RCAR1	regulatory component of ABA receptor 1	0.704806	0.695333	0.821923	0.341919	0.51343	0.615482
4	262601_at	T	F	AT1G15310	SRP54-1|ATHSRP54A	signal recognition particle 54 kDa subunit	0.704755	0.66212	0.830353	0.325622	0.599781	0.624526
3	265738_at	T	F	AT2G01350	QPT	quinolinate phoshoribosyltransferase	0.704741	0.74496	0.74244	0.316577	0.38141	0.578026
3	259035_at	T	F	AT3G09430	AT3G09430	unknown protein; Has 17 Blast hits to 17 proteins in 7 species: Archae - 0; Bacteria - 0; Metazoa - 0; Fungi - 0; Plants - 17; Viruses - 0; Other Eukaryotes - 0 (source: NCBI BLink).	0.704645	0.594375	0.80448	0.198267	0.418147	0.543983
4	259213_at	T	F	AT3G09010	AT3G09010	Protein kinase superfamily protein	0.7045	0.687102	0.781365	0.417072	0.563759	0.63076
4	266327_at	T	F	AT2G46680	HB-7|ATHB7|ATHB-7	homeobox 7	0.704367	0.734631	0.882272	0.46038	0.696186	0.695567
4	251323_at	T	F	AT3G61580	AT3G61580	Fatty acid/sphingolipid desaturase	0.704007	0.785162	0.89085	0.485307	0.533164	0.679698
3	260772_at	T	F	AT1G49050	AT1G49050	Eukaryotic aspartyl protease family protein	0.703777	0.655899	0.871143	0.385581	0.436851	0.61065
3	266168_at	T	F	AT2G38870	AT2G38870	Serine protease inhibitor, potato inhibitor I-type family protein	0.703241	0.512948	0.630964	0.322824	0.386896	0.511375
5	257050_at	T	F	AT3G15260	AT3G15260	Protein phosphatase 2C family protein	0.703019	0.66049	0.759108	0.528279	0.591466	0.648472
4	260700_at	T	F	AT1G32260	AT1G32260	unknown protein; FUNCTIONS IN: molecular_function unknown; INVOLVED IN: biological_process unknown; LOCATED IN: mitochondrion; EXPRESSED IN: 22 plant structures; EXPRESSED DURING: 13 growth stages; BEST Arabidopsis thaliana protein match is: unknown protein (TAIR:AT2G35480.1); Has 48 Blast hits to 48 proteins in 14 species: Archae - 0; Bacteria - 0; Metazoa - 0; Fungi - 0; Plants - 48; Viruses - …	0.702998	0.743155	0.854952	0.390603	0.618304	0.662002
5	266037_at	T	F	AT2G05940	AT2G05940	Protein kinase superfamily protein	0.702653	0.649702	0.84992	0.576615	0.546083	0.664995
4	267212_at	T	F	AT2G44060	AT2G44060	Late embryogenesis abundant protein, group 2	0.702536	0.82466	0.921119	0.473391	0.624935	0.709328
3	248681_at	T	F	AT5G48900	AT5G48900	Pectin lyase-like superfamily protein	0.702498	0.533805	0.620317	0.479226	0.230281	0.513225
4	251605_at	T	F	AT3G57830	AT3G57830	Leucine-rich repeat protein kinase family protein	0.702464	0.63463	0.800249	0.446136	0.531869	0.62307
4	257228_at	T	F	AT3G27890	NQR	NADPH:quinone oxidoreductase	0.702246	0.727675	0.932299	0.494934	0.505061	0.672443
3	259593_at	T	F	AT1G27970	NTF2B	nuclear transport factor 2B	0.702245	0.61434	0.71547	0.416717	0.318233	0.553401
3	249046_at	T	F	AT5G44400	AT5G44400	FAD-binding Berberine family protein	0.701903	0.645241	0.758962	0.0970265	0.317776	0.504182
4	248879_at	T	F	AT5G46180	DELTA-OAT	ornithine-delta-aminotransferase	0.701733	0.685288	0.895321	0.281556	0.647037	0.642187
3	264522_at	T	F	AT1G10050	AT1G10050	glycosyl hydrolase family 10 protein / carbohydrate-binding domain-containing protein	0.701255	0.683087	0.863907	0.295711	0.421163	0.593025
3	249441_at	T	F	AT5G39730	AT5G39730	AIG2-like (avirulence induced gene) family protein	0.701095	0.670811	0.824366	0.26688	0.272486	0.547128
3	247282_at	T	F	AT5G64240	MC3|AtMC3	metacaspase 3	0.701095	0.656298	0.730465	0.232219	0.350819	0.534179
2	263226_at	T	F	AT1G30690	AT1G30690	Sec14p-like phosphatidylinositol transfer family protein	0.701047	0.485765	0.535585	0.084752	0.0269874	0.366827
4	250029_at	T	F	AT5G18200	AT5G18200	UTP:galactose-1-phosphate uridylyltransferases;ribose-5-phosphate adenylyltransferases	0.700595	0.77884	0.852111	0.47809	0.630032	0.687933
2	259850_at	T	F	AT1G72240	AT1G72240	unknown protein; BEST Arabidopsis thaliana protein match is: unknown protein (TAIR:AT1G22470.1); Has 65 Blast hits to 63 proteins in 13 species: Archae - 0; Bacteria - 0; Metazoa - 1; Fungi - 0; Plants - 64; Viruses - 0; Other Eukaryotes - 0 (source: NCBI BLink).	0.699948	0.475389	0.708791	0.334337	0.359396	0.515572
4	258966_at	T	F	AT3G10690	GYRA	DNA GYRASE A	0.699863	0.59224	0.824486	0.255691	0.54072	0.5826
3	247916_at	T	T	AT5G57590	BIO1	adenosylmethionine-8-amino-7-oxononanoate transaminases	0.699416	0.628398	0.730858	0.455226	0.474141	0.597608
4	264875_at	T	F	AT2G17390	AKR2B	ankyrin repeat-containing 2B	0.6991	0.723323	0.88316	0.270871	0.609216	0.637134
3	251574_at	T	F	AT3G58100	PDCB5	plasmodesmata callose-binding protein 5	0.698807	0.637487	0.865005	0.204617	0.476044	0.576392
3	260919_at	NA	NA	NA	NA	NA	0.698669	0.642827	0.790163	0.353921	0.471628	0.591441
3	260250_at	T	F	AT1G74260	PUR4	purine biosynthesis 4	0.698544	0.496324	0.700457	0.213775	0.552447	0.532309
4	249453_at	T	F	AT5G39510	ZIG1|VTI11|ATVTI11|SGR4|ZIG|VTI1A|ATVTI1A	Vesicle transport v-SNARE family protein	0.69823	0.773852	0.92248	0.333983	0.575358	0.66078
4	259785_at	T	F	AT1G29490	AT1G29490	SAUR-like auxin-responsive protein family	0.698025	0.685283	0.781677	0.514409	0.483787	0.632636
4	255283_at	T	F	AT4G04620	ATG8B	Ubiquitin-like superfamily protein	0.697958	0.721403	0.929056	0.351206	0.633504	0.666625
4	255703_at	T	F	AT4G00040	AT4G00040	Chalcone and stilbene synthase family protein	0.69778	0.788184	0.810465	0.266908	0.653842	0.643436
3	258575_at	T	F	AT3G04240	SEC	Tetratricopeptide repeat (TPR)-like superfamily protein	0.697646	0.678157	0.623652	0.287665	0.312234	0.51987
3	253735_at	T	F	AT4G29160	SNF7.1	SNF7 family protein	0.697518	0.630752	0.647464	0.174184	0.328138	0.495611
4	250148_at	T	F	AT5G14530	AT5G14530	Transducin/WD40 repeat-like superfamily protein	0.697433	0.701898	0.854341	0.325051	0.570386	0.629822
3	251025_at	T	F	AT5G02190	PCS1|ATASP38|EMB24	Eukaryotic aspartyl protease family protein	0.697225	0.528261	0.731879	0.481543	0.403505	0.568483
3	262888_at	T	F	AT1G14790	RDR1|ATRDRP1	RNA-dependent RNA polymerase 1	0.696861	0.510551	0.567655	0.192765	0.272365	0.448039
3	252117_at	T	F	AT3G51430	YLS2|SSL5	Calcium-dependent phosphotriesterase superfamily protein	0.696546	0.714436	0.851712	0.420187	0.485245	0.633625
4	249525_at	F	NA	AT5G38650	AT5G38650	Proteasome maturation factor UMP1	0.696356	0.700638	0.859741	0.213401	0.549488	0.603924
4	250327_at	T	F	AT5G12050	AT5G12050	unknown protein; BEST Arabidopsis thaliana protein match is: unknown protein (TAIR:AT3G13980.1); Has 1807 Blast hits to 1807 proteins in 277 species: Archae - 0; Bacteria - 0; Metazoa - 736; Fungi - 347; Plants - 385; Viruses - 0; Other Eukaryotes - 339 (source: NCBI BLink).	0.696209	0.671805	0.779565	0.503445	0.402579	0.610721
4	257209_at	T	F	AT3G14920	AT3G14920	Peptide-N4-(N-acetyl-beta-glucosaminyl)asparagine amidase A protein	0.695529	0.845649	0.728976	0.304264	0.535946	0.622073
4	252417_at	T	F	AT3G47480	AT3G47480	Calcium-binding EF-hand family protein	0.694469	0.657467	0.895258	0.411462	0.563678	0.644467
3	260733_at	T	F	AT1G17640	AT1G17640	RNA-binding (RRM/RBD/RNP motifs) family protein	0.69433	0.597049	0.564618	0.152795	0.160313	0.433821
4	253783_at	T	F	AT4G28600	NPGR2	no pollen germination related 2	0.694078	0.773025	0.796318	0.448698	0.60496	0.663416
4	250125_at	T	F	AT5G16390	CAC1-A|CAC1A|CAC1|BCCP1|BCCP|BCCP-1	chloroplastic acetylcoenzyme A carboxylase 1	0.694017	0.693806	0.86522	0.453712	0.546524	0.650656
3	263499_at	T	F	AT2G42580	TTL3|VIT	tetratricopetide-repeat thioredoxin-like 3	0.694001	0.581654	0.643553	0.017665	0.104573	0.408289
2	260526_at	T	F	AT2G47410	AT2G47410	WD40/YVTN repeat-like-containing domain;Bromodomain	0.693724	0.497001	0.529498	0.110851	0.225404	0.411296
3	263981_at	T	F	AT2G42870	HLH1|PAR1	phy rapidly regulated 1	0.693608	0.761502	0.695922	0.337098	0.272099	0.552046
3	258988_at	T	F	AT3G08890	AT3G08890	Protein of unknown function, DUF538	0.693316	0.686693	0.541901	0.338349	0.214597	0.494971
3	262535_at	T	F	AT1G17000	TPS3|ATTPS3	trehalose-phosphatase/synthase 3	0.693281	0.639117	0.712732	0.203259	0.475817	0.544841
4	260245_at	T	F	AT1G74230	GR-RBP5	glycine-rich RNA-binding protein 5	0.693136	0.699767	0.662149	0.349667	0.523465	0.585637
4	247624_at	T	F	AT5G60160	AT5G60160	Zn-dependent exopeptidases superfamily protein	0.693073	0.756314	0.920146	0.356523	0.660619	0.677335
2	254417_at	T	F	AT4G21470	FMN/FHY|ATFMN/FHY	riboflavin kinase/FMN hydrolase	0.693054	0.417796	0.55191	0.067646	0.320326	0.410146
2	267358_at	T	F	AT2G39890	PROT1|ATPROT1	proline transporter 1	0.692978	0.28623	0.500609	0.0655611	0.221841	0.353444
3	248426_at	T	F	AT5G51740	AT5G51740	Peptidase family M48 family protein	0.692832	0.558496	0.744136	0.0119404	0.224555	0.446392
4	259403_at	T	F	AT1G17745	PGDH	D-3-phosphoglycerate dehydrogenase	0.692811	0.673337	0.815526	0.530117	0.346376	0.611634
2	246994_at	T	F	AT5G67460	AT5G67460	O-Glycosyl hydrolases family 17 protein	0.692415	0.391091	0.550495	0.134794	0.0947768	0.372714
4	259222_at	T	F	AT3G03680	AT3G03680	C2 calcium/lipid-binding plant phosphoribosyltransferase family protein	0.692145	0.683943	0.853663	0.460215	0.716606	0.681315
4	266117_at	T	F	AT2G02170	AT2G02170	Remorin family protein	0.691706	0.771984	0.847627	0.47937	0.595637	0.677265
3	251128_at	T	F	AT5G01110	AT5G01110	Tetratricopeptide repeat (TPR)-like superfamily protein	0.691353	0.514716	0.76682	0.190893	0.341964	0.501149
2	249887_at	T	F	AT5G22310	AT5G22310	unknown protein; BEST Arabidopsis thaliana protein match is: unknown protein (TAIR:AT3G11590.1); Has 30201 Blast hits to 17322 proteins in 780 species: Archae - 12; Bacteria - 1396; Metazoa - 17338; Fungi - 3422; Plants - 5037; Viruses - 0; Other Eukaryotes - 2996 (source: NCBI BLink).	0.691149	0.57512	0.462871	0.0379417	0.115011	0.376418
5	258462_at	T	F	AT3G17350	AT3G17350	unknown protein; FUNCTIONS IN: molecular_function unknown; INVOLVED IN: biological_process unknown; LOCATED IN: endomembrane system; EXPRESSED IN: 19 plant structures; EXPRESSED DURING: 13 growth stages; BEST Arabidopsis thaliana protein match is: unknown protein (TAIR:AT5G50290.1); Has 203 Blast hits to 203 proteins in 13 species: Archae - 0; Bacteria - 0; Metazoa - 0; Fungi - 0; Plants - 203; V…	0.690746	0.762375	0.86776	0.508489	0.675091	0.700892
3	247850_at	T	F	AT5G58150	AT5G58150	Leucine-rich repeat protein kinase family protein	0.690716	0.656162	0.653294	0.135106	0.376559	0.502368
3	257866_at	T	F	AT3G17770	AT3G17770	Dihydroxyacetone kinase	0.69045	0.516275	0.759728	0.159713	0.289876	0.483209
4	266051_at	T	F	AT2G40760	AT2G40760	Rhodanese/Cell cycle control phosphatase superfamily protein	0.69045	0.761914	0.924095	0.408807	0.592398	0.675532
4	246189_at	T	F	AT5G20910	AIP2	RING/U-box superfamily protein	0.690155	0.659447	0.818934	0.209005	0.561555	0.587819
3	247290_at	T	F	AT5G64450	AT5G64450	BEST Arabidopsis thaliana protein match is: Putative endonuclease or glycosyl hydrolase (TAIR:AT3G62200.1); Has 1807 Blast hits to 1807 proteins in 277 species: Archae - 0; Bacteria - 0; Metazoa - 736; Fungi - 347; Plants - 385; Viruses - 0; Other Eukaryotes - 339 (source: NCBI BLink).	0.690126	0.528813	0.501309	0.113058	0.462347	0.459131
2	245529_at	T	F	AT4G15570	MAA3	P-loop containing nucleoside triphosphate hydrolases superfamily protein	0.689772	0.448979	0.600276	0.325982	0.414112	0.495824
3	265306_at	T	F	AT2G20320	AT2G20320	DENN (AEX-3) domain-containing protein	0.689766	0.541307	0.672508	0.0931069	0.194015	0.438141
5	246008_at	T	F	AT5G08320	AT5G08320	CONTAINS InterPro DOMAIN/s: E2F-associated phosphoprotein, C-terminal (InterPro:IPR019370); Has 149 Blast hits to 149 proteins in 78 species: Archae - 0; Bacteria - 0; Metazoa - 79; Fungi - 0; Plants - 35; Viruses - 0; Other Eukaryotes - 35 (source: NCBI BLink).	0.689602	0.752768	0.866673	0.517864	0.596307	0.684643
3	249871_at	T	F	AT5G23110	AT5G23110	Zinc finger, C3HC4 type (RING finger) family protein	0.689377	0.627024	0.761618	0.143812	0.437883	0.531943
4	261243_at	T	F	AT1G20180	AT1G20180	Protein of unknown function (DUF677)	0.688802	0.680816	0.749243	0.196856	0.647321	0.592608
3	263570_at	T	F	AT2G27150	AOdelta|AAO3|AtAAO3|At-AO3	abscisic aldehyde oxidase 3	0.688758	0.543942	0.519567	0.145191	0.250806	0.429653
4	259898_at	NA	NA	NA	NA	NA	0.688629	0.701686	0.780973	0.328022	0.699652	0.639792
3	263856_at	T	F	AT2G04410	AT2G04410	RPM1-interacting protein 4 (RIN4) family protein	0.688178	0.512732	0.620183	0.0620712	0.228987	0.42243
4	261205_at	T	F	AT1G12790	AT1G12790	CONTAINS InterPro DOMAIN/s: RuvA domain 2-like (InterPro:IPR010994); Has 29 Blast hits to 29 proteins in 9 species: Archae - 0; Bacteria - 2; Metazoa - 0; Fungi - 0; Plants - 27; Viruses - 0; Other Eukaryotes - 0 (source: NCBI BLink).	0.687707	0.750454	0.679357	0.507947	0.454366	0.615967
4	254610_at	T	F	AT4G18890	BEH3	BES1/BZR1 homolog 3	0.687664	0.744583	0.803785	0.471258	0.706534	0.682765
3	251183_at	T	F	AT3G62630	AT3G62630	Protein of unknown function (DUF1645)	0.687477	0.784937	0.641773	0.352975	0.39554	0.57254
4	258678_at	T	F	AT3G08690	UBC11|ATUBC11	ubiquitin-conjugating enzyme 11	0.687326	0.765959	0.910026	0.322853	0.547845	0.646802
3	256831_at	T	F	AT3G22870	AT3G22870	F-box and associated interaction domains-containing protein	0.68665	0.719892	0.862946	0.343323	0.450133	0.612589
4	259694_at	T	F	AT1G63180	UGE3	UDP-D-glucose/UDP-D-galactose 4-epimerase 3	0.686403	0.68925	0.775137	0.263997	0.509207	0.584799
2	261165_at	T	F	AT1G34430	EMB3003	2-oxoacid dehydrogenases acyltransferase family protein	0.686333	0.409497	0.48167	0.583293	0.266185	0.485396
4	254837_at	T	F	AT4G12360	AT4G12360	Bifunctional inhibitor/lipid-transfer protein/seed storage 2S albumin superfamily protein	0.686093	0.652207	0.900588	0.47855	0.538181	0.651124
3	250078_at	T	F	AT5G16690	ATORC3|ORC3	origin recognition complex subunit 3	0.686032	0.532855	0.627041	0.298859	0.257698	0.480497
4	266020_at	T	F	AT2G05900	SUVH10|SDG11	SET domain protein 11	0.68596	0.636909	0.812888	0.428401	0.560804	0.624993
4	263928_at	T	F	AT2G36330	AT2G36330	Uncharacterised protein family (UPF0497)	0.685848	0.744128	0.910313	0.437414	0.647438	0.685028
3	266906_at	T	F	AT2G34585	AT2G34585	unknown protein; FUNCTIONS IN: molecular_function unknown; INVOLVED IN: biological_process unknown; LOCATED IN: plasma membrane, vacuole; EXPRESSED IN: 24 plant structures; EXPRESSED DURING: 15 growth stages; Has 43 Blast hits to 43 proteins in 9 species: Archae - 0; Bacteria - 0; Metazoa - 0; Fungi - 0; Plants - 43; Viruses - 0; Other Eukaryotes - 0 (source: NCBI BLink).	0.685572	0.6825	0.805827	0.301208	0.324749	0.559971
3	246952_at	T	F	AT5G04820	OFP13|ATOFP13	ovate family protein 13	0.685483	0.514408	0.591788	0.499649	0.280574	0.514381
[truncated: 15,807 more rows]

## Sheet: wounding
Wounding stress genes with A subunit genes (cut off value 0.5)
[truncated: 16,414 more rows]

## Sheet: osmotic
osmotic stress genes with A subunit genes (cut off value 0.5)
[truncated: 10,465 more rows]

[truncated: 3 more sheets: salt, drought, heat]
