# Supplementary material for: Co-expression network analysis of protein phosphatase 2A (PP2A) genes with stress-responsive genes in Arabidopsis thaliana reveals 13 key regulators
Source: Sci Rep. 2020 Dec 8;10:21480. doi: 10.1038/s41598-020-77746-z (PMC7722862; doi:10.1038/s41598-020-77746-z)
Supplement: Supplementary file 4 — Supplementary Information 4. [file 41598_2020_77746_MOESM4_ESM.xlsx]

## Sheet: Sheet1
			Co-expression Network Analysis of Protein Phosphatase 2A (PP2A) Genes with Stress-Responsive Genes in Arabidopsis thaliana Reveals 13 Key Regulators
			Zaiba Hasan Khan, Swati Agarwal, Atul Rai, Mounil Binal Memaya, Sandhya Mehrotra, and Rajesh Mehrotra

## Sheet: cold
Supplementary Table S1(C): Number of genes for subunit C across stress conditions
Heat stress genes with B subunit genes (cut off value 0.5)
						Description	cor.264703_at
nc	ps	Unique	Redundant	AGI	Symbol	Calcineurin-like metallo-phosphoesterase superfamily protein	0.92981	cor.263235_at
2	266022_at	T	F	AT2G05920	AT2G05920	peroxin-12	0.52051	0.876886
2	262039_at	T	F	AT1G80050	APT2|PHT1.1|ATAPT2	Protein kinase superfamily protein	0.570452	0.875249
2	258053_at	T	F	AT3G16230	AT3G16230	Leucine-rich repeat protein kinase family protein	0.627624	0.87371
2	246759_at	T	F	AT5G27950	AT5G27950	amino acid permease 1	0.842473	0.860925
2	254119_at	T	F	AT4G24780	AT4G24780	ABC transporter family protein	0.69368	0.857891
2	246520_at	T	F	AT5G15790	AT5G15790	unknown protein; Has 20 Blast hits to 19 proteins in 11 species: Archae - 0; Bacteria - 0; Metazoa - 4; Fungi - 2; Plants - 10; Viruses - 0; Other Eukaryotes - 4 (source: NCBI BLink).	0.845574	0.857529
2	255310_at	T	F	AT4G04955	ALN|ATALN	alpha/beta-Hydrolases superfamily protein	0.67201	0.84818
2	257209_at	T	F	AT3G14920	AT3G14920	Transducin/WD40 repeat-like superfamily protein	0.64408	0.845412
2	246856_at	T	F	AT5G26210	AL4	UDP-galactose transporter 3	0.837977	0.841307
2	266927_at	T	F	AT2G45960	TMP-A|ATHH2|PIP1;2|PIP1B	pyrimidin 4	0.51165	0.840457
2	248312_at	T	T	AT5G52580	AT5G52580	Glucose-1-phosphate adenylyltransferase family protein	0.796075	0.840018
2	248200_at	T	F	AT5G54160	ATOMT1|OMT1	F-box/RNI-like/FBD-like domains-containing protein	0.799094	0.834513
2	252239_at	T	F	AT3G49990	AT3G49990	vacuolar protein sorting 26A	0.724154	0.833795
2	253824_at	T	F	AT4G27940	MTM1|ATMTM1	sequence-specific DNA binding transcription factors	0.701191	0.832302
2	258750_at	T	F	AT3G05910	AT3G05910	Class I glutamine amidotransferase-like superfamily protein	0.621142	0.83184
2	262354_at	T	F	AT1G64200	VHA-E3	Domain of unknown function (DUF26)	0.566131	0.829959
2	251011_at	T	F	AT5G02560	HTA12	Methylthiotransferase	0.746981	0.82883
2	260317_at	T	F	AT1G63800	UBC5	Leucine-rich receptor-like protein kinase family protein	0.596667	0.826725
2	251982_at	T	F	AT3G53190	AT3G53190	autoinhibited Ca2+-ATPase 11	0.727814	0.826667
2	251463_at	T	F	AT3G59800	AT3G59800	LOCATED IN: cell wall, plant-type cell wall; EXPRESSED IN: 23 plant structures; EXPRESSED DURING: 14 growth stages; CONTAINS InterPro DOMAIN/s: WD40-like Beta Propeller (InterPro:IPR011659), Six-bladed beta-propeller, TolB-like (InterPro:IPR011042); BEST Arabidopsis thaliana protein match is: DPP6 N-terminal domain-like protein (TAIR:AT1G21680.1); Has 8461 Blast hits to 5060 proteins in 1257 spec…	0.739599	0.824729
2	267233_s_at	F	NA	AT2G43920	ATHOL2|HOL2	unknown protein; INVOLVED IN: biological_process unknown; LOCATED IN: plasma membrane; EXPRESSED IN: 22 plant structures; EXPRESSED DURING: 13 growth stages; BEST Arabidopsis thaliana protein match is: unknown protein (TAIR:AT5G23700.1); Has 12429 Blast hits to 9751 proteins in 897 species: Archae - 180; Bacteria - 1190; Metazoa - 6552; Fungi - 1361; Plants - 886; Viruses - 50; Other Eukaryotes -…	0.507943	0.823131
2	266935_at	T	F	AT2G18915	ADO2|LKP2	O-Glycosyl hydrolases family 17 protein	0.511567	0.822831
2	261728_at	T	F	AT1G76160	sks5	glycosyl hydrolase family 10 protein / carbohydrate-binding domain-containing protein	0.574181	0.821867
2	253606_at	T	F	AT4G30530	AT4G30530	unknown protein; Has 28 Blast hits to 28 proteins in 9 species: Archae - 0; Bacteria - 0; Metazoa - 0; Fungi - 0; Plants - 28; Viruses - 0; Other Eukaryotes - 0 (source: NCBI BLink).	0.703849	0.821753
2	245940_at	T	F	AT5G19630	AT5G19630	MAP kinase 17	0.871684	0.819366
2	246768_at	F	NA	AT5G27400	AT5G27400	casein kinase I-like 8	0.842167	0.818574
2	265912_at	T	F	AT2G25570	AT2G25570	NA	0.521356	0.814565
2	251324_at	T	F	AT3G61430	ATPIP1|PIP1A|PIP1|PIP1;1	alpha/beta-Hydrolases superfamily protein	0.743001	0.81455
2	266485_at	T	F	AT2G47630	AT2G47630	RING/U-box superfamily protein	0.516592	0.812048
2	257959_at	T	F	AT3G25560	NIK2	Pentatricopeptide repeat (PPR) superfamily protein	0.630349	0.809403
2	259545_at	T	F	AT1G20560	AAE1	Class I glutamine amidotransferase-like superfamily protein	0.60851	0.809146
2	254818_at	T	F	AT4G12470	AZI1	Leucine-rich repeat protein kinase family protein	0.679449	0.809085
2	257173_at	T	F	AT3G23810	ATSAHH2|SAHH2	Rubber elongation factor protein (REF)	0.645311	0.808159
2	247829_at	T	F	AT5G58520	AT5G58520	unknown protein; BEST Arabidopsis thaliana protein match is: unknown protein (TAIR:AT3G43280.1); Has 19 Blast hits to 17 proteins in 2 species: Archae - 0; Bacteria - 0; Metazoa - 0; Fungi - 0; Plants - 19; Viruses - 0; Other Eukaryotes - 0 (source: NCBI BLink).	0.808622	0.807061
2	248451_at	T	F	AT5G51180	AT5G51180	glycine-rich protein	0.793893	0.805655
2	251968_at	T	F	AT3G53100	AT3G53100	Major facilitator superfamily protein	0.727839	0.805007
2	266812_at	T	F	AT2G44830	AT2G44830	SIN3-like 3	0.512401	0.804891
2	247498_at	T	F	AT5G61810	AT5G61810	RNA-dependent RNA polymerase family protein	0.821476	0.80246
2	259954_at	T	F	AT1G75130	CYP721A1	IQ calmodulin-binding motif family protein	0.60279	0.802309
2	253841_at	T	F	AT4G27830	BGLU10	3-ketoacyl-acyl carrier protein synthase III	0.700734	0.800692
2	261822_at	T	F	AT1G11380	AT1G11380	Protein of Unknown Function (DUF239)	0.573345	0.799883
2	247957_at	T	F	AT5G57050	ABI2|AtABI2	Integrase-type DNA-binding superfamily protein	0.802716	0.798951
2	264229_at	T	F	AT1G67480	AT1G67480	Pentatricopeptide repeat (PPR) superfamily protein	0.53832	0.798273
2	267201_at	T	T	AT2G31010	AT2G31010	zinc finger (Ran-binding) family protein	0.5084	0.797653
2	260027_at	F	NA	AT1G29950	AT1G29950	Target SNARE coiled-coil domain protein	0.6005	0.797574
2	257876_at	T	F	AT3G17130	AT3G17130	DCD (Development and Cell Death) domain protein	0.630789	0.797521
2	248505_at	T	F	AT5G50360	AT5G50360	starch branching enzyme 2.1	0.79307	0.796962
2	259721_at	T	F	AT1G60890	AT1G60890	UDP-glucosyl transferase 78D3	0.604892	0.796389
2	259431_at	T	F	AT1G01620	TMP-B|PIP1;3|PIP1C	NAD(P)-linked oxidoreductase superfamily protein	0.610714	0.795349
2	251579_at	T	F	AT3G58170	ATBET11|BS14A|BET11|ATBS14A	NA	0.736728	0.795065
2	261229_at	T	F	AT1G20090	ROP2|ATROP2|ARAC4|ATRAC4	Protein of unknown function (DUF3755)	0.581226	0.794012
2	247550_at	T	F	AT5G61370	AT5G61370	CONTAINS InterPro DOMAIN/s: S-layer homology domain (InterPro:IPR001119); BEST Arabidopsis thaliana protein match is: unknown protein (TAIR:AT5G23890.1); Has 30201 Blast hits to 17322 proteins in 780 species: Archae - 12; Bacteria - 1396; Metazoa - 17338; Fungi - 3422; Plants - 5037; Viruses - 0; Other Eukaryotes - 2996 (source: NCBI BLink).	0.81637	0.793517
2	248585_at	T	F	AT5G49640	AT5G49640	squalene synthase 2	0.792895	0.793095
2	256025_at	T	F	AT1G58370	RXF12|ATXYN1	Mitochondrial transcription termination factor family protein	0.660546	0.791296
2	262754_at	T	F	AT1G16350	AT1G16350	Caleosin-related family protein	0.558135	0.790969
2	259605_at	T	F	AT1G27910	PUB45|ATPUB45	seven in absentia of Arabidopsis 2	0.607267	0.790794
2	260902_at	T	F	AT1G21440	AT1G21440	S-adenosyl-L-methionine-dependent methyltransferases superfamily protein	0.586304	0.790039
2	258451_at	T	F	AT3G22360	AOX1B	LisH/CRA/RING-U-box domains-containing protein	0.625564	0.788654
2	266591_at	T	F	AT2G46225	ABIL1	cell wall / vacuolar inhibitor of fructosidase 1	0.514604	0.788611
2	251793_at	T	F	AT3G55580	AT3G55580	CONTAINS InterPro DOMAIN/s: Nuclear fragile X mental retardation-interacting protein 1, conserved region (InterPro:IPR019496); Has 1333 Blast hits to 1211 proteins in 205 species: Archae - 0; Bacteria - 137; Metazoa - 339; Fungi - 162; Plants - 70; Viruses - 6; Other Eukaryotes - 619 (source: NCBI BLink).	0.730635	0.788287
2	246514_at	T	F	AT5G15700	AT5G15700	Glycosyl hydrolase family protein	0.846102	0.78771
2	263907_at	T	F	AT2G36270	GIA1|ABI5	non-LTR retrotransposon family (LINE), has a 3.6e-21 P-value blast match to GB:AAA39398 ORF2 (Mus musculus) (LINE-element)	0.543111	0.787208
2	261975_at	T	F	AT1G64640	ENODL8|AtENODL8	HSP20-like chaperones superfamily protein	0.571717	0.786356
2	246701_at	T	F	AT5G28020	CYSD2|ATCYSD2	Mannose-6-phosphate isomerase, type I	0.843885	0.785663
2	248884_at	T	F	AT5G46030	AT5G46030	SKP1/ASK-interacting protein 5	0.788014	0.784077
2	266552_at	T	F	AT2G46330	AGP16|ATAGP16	GPI transamidase component family protein / Gaa1-like family protein	0.515662	0.781727
2	263866_at	T	F	AT2G36950	AT2G36950	Ribosomal protein L1p/L10e family	0.543827	0.781509
2	267606_at	T	F	AT2G26640	KCS11	Homeodomain-like superfamily protein	0.5005	0.779354
2	262909_at	T	F	AT1G59830	PP2A-1	nudix hydrolase homolog 9	0.554649	0.77933
2	251122_at	T	F	AT5G01020	AT5G01020	hAT-like transposase family (hobo/Ac/Tam3), has a 7.8e-25 P-value blast match to GB:AAD24567 transposase Tag2 (hAT-element) (Arabidopsis thaliana)	0.745993	0.777686
2	251575_at	T	F	AT3G58120	BZIP61|ATBZIP61	hAT transposon superfamily protein	0.737308	0.776872
2	264019_at	T	F	AT2G21130	AT2G21130	SufE/NifU family protein	0.54162	0.776572
2	261294_at	T	F	AT1G48430	AT1G48430	RHOMBOID-like protein 6	0.579811	0.775868
2	258602_at	T	F	AT3G02750	AT3G02750	transposable_element_gene	0.623747	0.775418
2	245310_at	T	F	AT4G13950	RALFL31	basic helix-loop-helix (bHLH) DNA-binding superfamily protein	0.898761	0.775414
2	245600_at	T	F	AT4G14230	AT4G14230	Cysteine proteinases superfamily protein	0.881688	0.7754
2	260727_at	T	F	AT1G48100	AT1G48100	Protein kinase superfamily protein with octicosapeptide/Phox/Bem1p domain	0.589169	0.774993
2	248440_at	T	F	AT5G51260	AT5G51260	unknown protein; FUNCTIONS IN: molecular_function unknown; INVOLVED IN: biological_process unknown; LOCATED IN: endomembrane system; EXPRESSED IN: 24 plant structures; EXPRESSED DURING: 15 growth stages; BEST Arabidopsis thaliana protein match is: unknown protein (TAIR:AT4G27020.1); Has 108 Blast hits to 108 proteins in 20 species: Archae - 0; Bacteria - 0; Metazoa - 0; Fungi - 0; Plants - 89; Vi…	0.795529	0.77463
2	249831_at	T	F	AT5G23340	AT5G23340	hydroxyproline-rich glycoprotein family protein	0.768545	0.772977
2	248238_at	T	F	AT5G53900	AT5G53900	UDP-Glycosyltransferase superfamily protein	0.796449	0.772715
2	259853_at	T	F	AT1G72300	AT1G72300	Isoprenylcysteine carboxyl methyltransferase (ICMT) family	0.603781	0.772638
2	264516_at	T	T	AT1G10090	AT1G10090	2-oxoglutarate (2OG) and Fe(II)-dependent oxygenase superfamily protein	0.535232	0.772535
2	257973_at	T	F	AT3G20720	AT3G20720	hyaluronan mediated motility receptor-related	0.630284	0.772302
2	249072_at	T	F	AT5G44060	AT5G44060	nuclear factor Y, subunit A1	0.781227	0.771269
2	266087_at	T	F	AT2G37790	AT2G37790	SNF1-related protein kinase 1.3	0.519968	0.771028
2	263789_at	T	F	AT2G24560	AT2G24560	HXXXD-type acyl-transferase family protein	0.544879	0.770615
2	267210_at	T	F	AT2G30920	EMB3002|COQ3|ATCOQ3	Leucine-rich repeat protein kinase family protein	0.508319	0.770121
2	264828_at	T	F	AT1G03380	ATATG18G|ATG18G	TRAM, LAG1 and CLN8 (TLC) lipid-sensing domain containing protein	0.53144	0.769878
2	260208_s_at	F	NA	AT1G70680	AT1G70680	Galactose oxidase/kelch repeat superfamily protein	0.598462	0.768986
2	252789_s_at	F	NA	AT1G21930	AT1G21930	TCP family transcription factor	0.717598	0.768822
2	251416_at	T	F	AT3G60400	AT3G60400	Protein of unknown function (DUF3550/UPF0682)	0.74142	0.768696
2	255306_at	T	F	AT4G04740	CPK23|ATCPK23	Mitochondrial transcription termination factor family protein	0.672012	0.768547
2	245676_at	T	F	AT1G56670	AT1G56670	annexin 3	0.881263	0.768149
2	262851_at	T	F	AT1G20920	AT1G20920	Tetratricopeptide repeat (TPR)-like superfamily protein	0.555397	0.768069
2	265986_at	T	F	AT2G24230	AT2G24230	related to AP2.7	0.520657	0.76783
2	266567_at	T	F	AT2G24050	eIFiso4G2	P-loop containing nucleoside triphosphate hydrolases superfamily protein	0.515276	0.767215
2	265873_at	T	F	AT2G01630	AT2G01630	alpha/beta-Hydrolases superfamily protein	0.522201	0.767159
2	254418_at	T	F	AT4G21480	STP12	Glycosyl hydrolase family 38 protein	0.686195	0.766716
2	266187_at	T	F	AT2G38970	AT2G38970	FtsJ-like methyltransferase family protein	0.519288	0.766563
2	257715_at	T	F	AT3G12750	ZIP1	phospholipase D alpha 2	0.631325	0.76592
2	261187_at	T	F	AT1G32860	AT1G32860	Homeodomain-like protein	0.582303	0.765398
2	260823_at	T	F	AT1G06770	DRIP1	RNAse THREE-like protein 2	0.587709	0.765398
2	264123_at	T	F	AT1G02270	AT1G02270	nucleolar protein gar2-related	0.539198	0.765382
2	246419_at	T	F	AT5G17030	UGT78D3	alpha/beta-Hydrolases superfamily protein	0.850762	0.76504
2	254118_at	T	F	AT4G24790	AT4G24790	response regulator 12	0.694079	0.764442
2	249947_at	T	F	AT5G19200	AT5G19200	carboxyesterase 5	0.765842	0.764299
2	248787_at	T	F	AT5G47420	AT5G47420	ATPase, F1 complex, delta/epsilon subunit	0.791143	0.763792
2	264770_at	T	F	AT1G23030	AT1G23030	alfin-like 4	0.532647	0.763612
2	254279_at	F	NA	AT4G22750	AT4G22750	unknown protein; FUNCTIONS IN: molecular_function unknown; INVOLVED IN: in 9 processes; LOCATED IN: cellular_component unknown; EXPRESSED IN: 22 plant structures; EXPRESSED DURING: 13 growth stages; Has 1 Blast hits to 1 proteins in 1 species: Archae - 0; Bacteria - 0; Metazoa - 0; Fungi - 0; Plants - 1; Viruses - 0; Other Eukaryotes - 0 (source: NCBI BLink).	0.689873	0.763215
2	261505_at	T	F	AT1G71696	SOL1	ARF GAP-like zinc finger-containing protein ZIGA4	0.578253	0.763051
2	254969_at	T	F	AT4G10360	AT4G10360	DNAse I-like superfamily protein	0.676038	0.762928
2	251429_at	T	F	AT3G60190	ADLP2|DRP1E|EDR3|DL1E|ADL1E|ADL4	precursor of peptide 1	0.740603	0.762351
2	257422_at	T	F	AT1G11940	AT1G11940	O-fucosyltransferase family protein	0.636546	0.762148
2	248952_at	T	F	AT5G45410	AT5G45410	NA	0.786026	0.761534
2	260976_at	T	F	AT1G53650	CID8	SKU5 similar 5	0.585621	0.759752
2	245773_at	T	F	AT1G30290	AT1G30290	peroxisomal NAD-malate dehydrogenase 1	0.880038	0.758923
2	258452_at	T	F	AT3G22370	ATAOX1A|AOX1A	unknown protein; BEST Arabidopsis thaliana protein match is: unknown protein (TAIR:AT4G12450.1); Has 388 Blast hits to 388 proteins in 26 species: Archae - 0; Bacteria - 1; Metazoa - 0; Fungi - 8; Plants - 376; Viruses - 0; Other Eukaryotes - 3 (source: NCBI BLink).	0.625464	0.758685
2	249799_at	T	F	AT5G23670	LCB2	L-aspartate oxidase	0.76887	0.758051
2	253534_at	T	F	AT4G31500	RNT1|RED1|SUR2|ATR4|CYP83B1	Double Clp-N motif-containing P-loop nucleoside triphosphate hydrolases superfamily protein	0.704447	0.757973
2	262883_at	T	F	AT1G64780	AMT1;2|ATAMT1;2	pantothenate kinase 1	0.554931	0.757668
2	262951_at	T	F	AT1G75500	WAT1	unknown protein; FUNCTIONS IN: molecular_function unknown; INVOLVED IN: biological_process unknown; LOCATED IN: endomembrane system; EXPRESSED IN: embryo, sepal; EXPRESSED DURING: 4 anthesis, C globular stage; Has 30201 Blast hits to 17322 proteins in 780 species: Archae - 12; Bacteria - 1396; Metazoa - 17338; Fungi - 3422; Plants - 5037; Viruses - 0; Other Eukaryotes - 2996 (source: NCBI BLink).	0.554075	0.757314
2	247072_at	T	F	AT5G66490	AT5G66490	RAC-like GTP binding protein 5	0.832435	0.75695
2	259310_s_at	F	NA	AT3G05160	AT3G05160	Glutathione S-transferase family protein	0.613123	0.756926
2	258774_at	T	F	AT3G10740	ARAF1|ARAF|ATASD1|ASD1	cysteine synthase D2	0.620848	0.756183
2	263495_at	T	F	AT2G42530	COR15B	Noc2p family	0.547957	0.755989
2	256268_at	T	F	AT3G12280	ATRBR1|RBR1|RB1|RB|RBR	Ubiquitin carboxyl-terminal hydrolase-related protein	0.656272	0.755889
2	251753_at	T	F	AT3G55760	AT3G55760	NSP-interacting kinase 1	0.731416	0.755723
2	267297_at	T	F	AT2G23780	AT2G23780	Plant protein of unknown function (DUF639)	0.506343	0.75553
2	262821_at	T	F	AT1G11800	AT1G11800	Basic-leucine zipper (bZIP) transcription factor family protein	0.555958	0.754694
2	261131_at	T	F	AT1G19835	AT1G19835	Arabidopsis phospholipase-like protein (PEARLI 4) family	0.583243	0.754614
2	265876_at	T	F	AT2G42290	AT2G42290	mediator subunit 8	0.52202	0.754214
2	252507_at	T	F	AT3G46200	NUDT9|aTNUDT9	basic helix-loop-helix (bHLH) DNA-binding superfamily protein	0.720371	0.754049
2	251227_at	T	F	AT3G62700	MRP10|ATMRP10	Plant protein of unknown function (DUF946)	0.744212	0.753848
2	266202_at	T	F	AT2G02400	AT2G02400	MATE efflux family protein	0.518879	0.753592
2	246636_at	T	F	AT5G34850	PAP26|ATPAP26	cell division control 2	0.844873	0.753338
2	248977_at	T	F	AT5G45020	AT5G45020	Fatty acid/sphingolipid desaturase	0.784421	0.752212
2	259073_at	T	F	AT3G02290	AT3G02290	calcium-dependent protein kinase 23	0.616601	0.752113
2	263822_at	T	F	AT2G40240	AT2G40240	aldehyde dehydrogenase 12A1	0.544847	0.752016
2	251662_at	T	F	AT3G57080	RPB5B|NRPE5	cold-regulated 15a	0.735067	0.751888
2	251589_at	T	F	AT3G58040	SINAT2	GATA type zinc finger transcription factor family protein	0.736613	0.751761
2	250203_at	T	F	AT5G13980	AT5G13980	proliferating cell nuclear antigen 2	0.761181	0.75148
2	253855_at	T	F	AT4G28050	TET7	RING/U-box superfamily protein	0.700319	0.751292
2	259500_at	T	F	AT1G15740	AT1G15740	Core-2/I-branching beta-1,6-N-acetylglucosaminyltransferase family protein	0.61052	0.750145
2	263608_at	T	F	AT2G16260	GR-RBP1	plant UBX domain containing protein 4	0.546126	0.750049
2	267544_at	T	F	AT2G32720	B54|ATCB5-B|CB5-B	homeobox gene 8	0.501487	0.749924
2	247642_at	T	F	AT5G60590	AT5G60590	Class II aminoacyl-tRNA and biotin synthetases superfamily protein	0.813041	0.749577
2	249450_at	T	F	AT5G39440	SnRK1.3	Protein of unknown function (DUF707)	0.774162	0.748567
2	266090_at	T	F	AT2G38000	AT2G38000	allantoinase	0.519495	0.748014
2	264025_at	T	F	AT2G21050	LAX2	NSP-interacting kinase 2	0.541432	0.747867
2	254849_at	T	F	AT4G11970	AT4G11970	hydroxyproline-rich glycoprotein family protein	0.678424	0.746371
2	245200_at	T	F	AT1G67850	AT1G67850	Single-stranded nucleic acid binding R3H protein	0.907774	0.746348
2	265117_at	T	F	AT1G62500	AT1G62500	alpha-L-arabinofuranosidase 1	0.527374	0.745383
2	246240_at	T	F	AT4G37130	AT4G37130	early nodulin-like protein 19	0.85965	0.745364
2	259115_at	T	F	AT3G01360	AT3G01360	Eukaryotic aspartyl protease family protein	0.616471	0.74486
2	245709_at	T	F	AT5G04320	AT5G04320	xyloglucan endo-transglycosylase-related 8	0.880899	0.744688
2	259242_at	T	F	AT3G33520	SUF3|ARP6|ESD1|ATARP6	Dof-type zinc finger DNA-binding family protein	0.61349	0.743869
2	259971_at	T	F	AT1G76580	AT1G76580	basic helix-loop-helix (bHLH) DNA-binding superfamily protein	0.601454	0.743586
2	261458_at	T	F	AT1G21080	AT1G21080	origin recognition complex protein 6	0.57926	0.742908
2	247606_at	T	F	AT5G61000	ATRPA70D|RPA70D	Protein of unknown function (DUF707)	0.814953	0.742789
2	260373_at	T	F	AT1G73970	AT1G73970	Protein of unknown function (DUF295)	0.595812	0.741877
2	261077_at	T	F	AT1G07430	HAI2	unknown protein; Has 184 Blast hits to 181 proteins in 66 species: Archae - 0; Bacteria - 2; Metazoa - 137; Fungi - 0; Plants - 40; Viruses - 0; Other Eukaryotes - 5 (source: NCBI BLink).	0.58422	0.741746
2	258078_at	T	F	AT3G25870	AT3G25870	defective in exine formation protein (DEX1)	0.626996	0.741533
2	254815_at	T	F	AT4G12420	SKU5	Protein phosphatase 2A regulatory B subunit family protein	0.679799	0.741379
2	250704_at	T	F	AT5G06265	AT5G06265	RNA-binding (RRM/RBD/RNP motifs) family protein	0.754178	0.741313
2	260708_at	T	F	AT1G32310	AT1G32310	Histone superfamily protein	0.589853	0.740847
2	261740_at	T	F	AT1G47740	AT1G47740	ARID/BRIGHT DNA-binding domain-containing protein	0.573855	0.740069
2	247357_at	T	F	AT5G63710	AT5G63710	Protein of unknown function (DUF620)	0.825004	0.740048
2	254309_s_at	F	NA	AT4G22390	AT4G22390	NADH dehydrogenase (ubiquinone)s	0.687985	0.739928
2	262982_at	T	F	AT1G54390	ING2	D6 protein kinase like 1	0.553798	0.739276
2	259175_at	T	F	AT3G01560	AT3G01560	F-box/RNI-like superfamily protein	0.615096	0.739109
2	263330_at	T	F	AT2G15320	AT2G15320	PAS domain-containing protein tyrosine kinase family protein	0.550654	0.737737
2	248001_at	T	F	AT5G55990	ATCBL2|CBL2	Alpha amylase family protein	0.802224	0.737577
2	261891_at	T	F	AT1G80790	AT1G80790	Phosphatidylinositol-4-phosphate 5-kinase family protein	0.572816	0.7371
2	252298_at	T	F	AT3G49060	AT3G49060	unknown protein; Has 34 Blast hits to 33 proteins in 15 species: Archae - 0; Bacteria - 0; Metazoa - 0; Fungi - 0; Plants - 32; Viruses - 0; Other Eukaryotes - 2 (source: NCBI BLink).	0.722651	0.737049
2	263035_at	T	F	AT1G23860	At-RSZ21	long chain base2	0.552483	0.735839
2	257224_at	T	F	AT3G27870	AT3G27870	beta-galactosidase 4	0.643686	0.735453
2	260259_at	T	F	AT1G74300	AT1G74300	Nucleotide-sugar transporter family protein	0.598323	0.735203
2	266422_at	T	F	AT2G38650	LGT7|GAUT7	cytochrome P450, family 709, subfamily B, polypeptide 3	0.517309	0.735168
2	245636_at	T	F	AT1G25240	AT1G25240	Haloacid dehalogenase-like hydrolase (HAD) superfamily protein	0.881387	0.734743
2	260812_at	T	F	AT1G43650	AT1G43650	Pentatricopeptide repeat (PPR) superfamily protein	0.587934	0.734594
2	264795_at	T	T	AT1G08680	AGD14|ZIGA4	Sterile alpha motif (SAM) domain-containing protein	0.532024	0.734483
2	264736_at	T	F	AT1G62200	AT1G62200	winged-helix DNA-binding transcription factor family protein	0.533284	0.732985
2	264001_at	T	F	AT2G22420	AT2G22420	Heat shock protein 70 (Hsp 70) family protein	0.541757	0.732226
2	256221_at	T	F	AT1G56300	AT1G56300	disease resistance family protein / LRR family protein	0.658451	0.732188
2	247183_at	T	F	AT5G65440	AT5G65440	Translation initiation factor SUI1 family protein	0.829716	0.732078
2	251267_at	T	F	AT3G62330	AT3G62330	glutathione S-transferase tau 27	0.743924	0.73207
2	254580_at	T	F	AT4G19390	AT4G19390	Plant invertase/pectin methylesterase inhibitor superfamily	0.683019	0.731908
2	267034_at	T	F	AT2G38310	PYL4|RCAR10	unknown protein; FUNCTIONS IN: molecular_function unknown; INVOLVED IN: biological_process unknown; LOCATED IN: endomembrane system; EXPRESSED IN: 11 plant structures; EXPRESSED DURING: L mature pollen stage, M germinated pollen stage, 4 anthesis, C globular stage, petal differentiation and expansion stage; BEST Arabidopsis thaliana protein match is: unknown protein (TAIR:AT3G01230.1); Has 12 Bla…	0.511017	0.731253
2	256193_at	T	F	AT1G30200	AT1G30200	MBOAT (membrane bound O-acyl transferase) family protein	0.659362	0.729902
2	258797_at	T	F	AT3G04730	IAA16	chaperone protein dnaJ-related	0.620008	0.729859
2	258928_at	T	F	AT3G10070	TAF12|TAFII58	NA	0.617818	0.728664
2	248221_at	T	F	AT5G53530	VPS26A	cyclin-dependent kinase-subunit 1	0.798329	0.72777
2	248352_at	T	F	AT5G52300	RD29B|LTI65	Plant protein of unknown function (DUF828)	0.795925	0.726985
2	261616_at	T	F	AT1G33060	NAC014|ANAC014	NA	0.5758	0.726396
2	261251_at	T	F	AT1G05920	AT1G05920	DNA-binding HORMA family protein	0.580435	0.726393
2	257712_at	T	F	AT3G27420	AT3G27420	Duplicated homeodomain-like superfamily protein	0.631971	0.726302
2	261682_at	T	F	AT1G47330	AT1G47330	Protein kinase superfamily protein	0.57497	0.726263
2	266715_at	T	F	AT2G46780	AT2G46780	Amino acid permease family protein	0.513627	0.725374
2	258094_at	T	F	AT3G14690	CYP72A15	arabinogalactan protein 16	0.626509	0.725335
2	254850_at	T	F	AT4G12000	AT4G12000	Pentatricopeptide repeat (PPR) superfamily protein	0.678186	0.724394
2	259823_at	T	F	AT1G66250	AT1G66250	FUNCTIONS IN: molecular_function unknown; INVOLVED IN: N-terminal protein myristoylation; LOCATED IN: chloroplast; EXPRESSED IN: 23 plant structures; EXPRESSED DURING: 13 growth stages; CONTAINS InterPro DOMAIN/s: Haemerythrin/HHE cation-binding motif (InterPro:IPR012312); Has 59 Blast hits to 59 proteins in 14 species: Archae - 0; Bacteria - 2; Metazoa - 0; Fungi - 0; Plants - 56; Viruses - 0; O…	0.604043	0.724288
2	247273_at	F	NA	AT5G64340	SAC51	expansin B1	0.827233	0.723597
2	253027_at	T	F	AT4G38150	AT4G38150	alpha/beta-Hydrolases superfamily protein	0.712562	0.723126
2	258213_at	T	F	AT3G17950	AT3G17950	DNA repair (Rad51) family protein	0.626267	0.72265
2	252669_at	T	F	AT3G44100	AT3G44100	protein kinase 1B	0.718185	0.722281
2	255459_at	T	F	AT4G02890	UBQ14	Protein of Unknown Function (DUF239)	0.668981	0.721819
2	251356_at	T	F	AT3G61060	AtPP2-A13|PP2-A13	little nuclei1	0.741841	0.721744
2	267380_at	T	F	AT2G26170	CYP711A1|MAX1	Chaperone DnaJ-domain superfamily protein	0.503245	0.719814
2	259436_at	T	F	AT1G01500	AT1G01500	copia-like retrotransposon family, has a 8.4e-60 P-value blast match to dbj|BAA78427.1| polyprotein (AtRE2-2) (Arabidopsis thaliana) (Ty1_Copia-element)	0.610529	0.719685
2	264956_at	T	F	AT1G76990	ACR3	anthranilate synthase beta subunit 1	0.530235	0.71935
2	264389_at	T	F	AT1G11960	AT1G11960	Tetratricopeptide repeat (TPR)-like superfamily protein	0.536424	0.718883
2	248529_at	T	F	AT5G50000	AT5G50000	acyl-CoA-binding protein 6	0.792897	0.717801
2	253402_at	T	F	AT4G32880	ATHB-8|ATHB8|HB-8	molybdopterin biosynthesis MoaE family protein	0.706322	0.717768
2	264250_at	T	F	AT1G78680	GGH2|ATGGH2	FAD-dependent oxidoreductase family protein	0.537767	0.717103
2	262007_at	T	F	AT1G64580	AT1G64580	Hyaluronan / mRNA binding family	0.571372	0.716536
2	246404_at	T	F	AT1G57600	AT1G57600	stress-inducible protein, putative	0.850855	0.716433
2	255525_at	T	F	AT4G02340	AT4G02340	receptor like protein 57	0.667825	0.716025
2	265638_at	NA	NA	NA	NA	Leucine-rich repeat protein kinase family protein	0.523311	0.715929
2	246085_at	T	F	AT5G20540	BRXL4|ATBRXL4|BRX-LIKE4	VQ motif-containing protein	0.867767	0.7157
2	248809_at	T	F	AT5G47520	RABA5a|AtRABA5a	tonoplast intrinsic protein 2;2	0.791082	0.715699
2	258491_at	T	F	AT3G02700	AT3G02700	alternative oxidase 1A	0.624612	0.715451
2	255931_at	T	F	AT1G12710	AtPP2-A12|PP2-A12	RING/U-box superfamily protein	0.662067	0.715146
2	253130_at	T	F	AT4G35510	AT4G35510	Protein of unknown function (DUF1022)	0.71037	0.715126
2	253129_at	T	F	AT4G36020	CSDP1	beta-amylase 4	0.710527	0.714591
2	266609_at	T	F	AT2G35510	SRO1	unknown protein; BEST Arabidopsis thaliana protein match is: unknown protein (TAIR:AT2G43795.2); Has 15361 Blast hits to 8061 proteins in 537 species: Archae - 2; Bacteria - 622; Metazoa - 7561; Fungi - 1246; Plants - 920; Viruses - 49; Other Eukaryotes - 4961 (source: NCBI BLink).	0.514381	0.714539
2	263135_at	T	F	AT1G78550	AT1G78550	methyltransferases;nucleic acid binding	0.55166	0.713323
2	264374_at	T	F	AT2G25180	ARR12|RR12	F-box associated ubiquitination effector family protein	0.536921	0.712946
2	251962_at	T	F	AT3G53420	PIP2;1|PIP2A|PIP2	unknown protein; BEST Arabidopsis thaliana protein match is: unknown protein (TAIR:AT5G40600.1); Has 43 Blast hits to 43 proteins in 15 species: Archae - 0; Bacteria - 0; Metazoa - 3; Fungi - 0; Plants - 39; Viruses - 0; Other Eukaryotes - 1 (source: NCBI BLink).	0.728228	0.71286
2	256623_at	T	F	AT3G19960	ATM1	Heavy metal transport/detoxification superfamily protein	0.652566	0.712836
2	252712_at	T	F	AT3G43800	GSTU27|ATGSTU27	Sodium Bile acid symporter family	0.71794	0.712376
2	260525_at	T	F	AT2G47250	AT2G47250	Mad3/BUB1 homology region 1	0.592664	0.712173
2	251327_at	T	F	AT3G61540	AT3G61540	scramblase-related	0.742593	0.712072
2	256151_at	T	F	AT1G55130	AtTMN6|TMN6	tyrosyl-DNA phosphodiesterase-related	0.659663	0.711923
2	260417_at	T	F	AT1G69770	CMT3	Leucine-rich repeat family protein	0.594165	0.711903
2	259958_at	T	F	AT1G53730	SRF6	late embryogenesis abundant domain-containing protein / LEA domain-containing protein	0.601617	0.710823
2	262147_at	T	F	AT1G52570	PLDALPHA2	FAD/NAD(P)-binding oxidoreductase family protein	0.568299	0.710534
2	262052_at	T	F	AT1G80020	AT1G80020	NA	0.569988	0.710151
2	256237_at	T	F	AT3G12610	DRT100	Got1/Sft2-like vescicle transport protein family	0.657171	0.710131
2	263497_at	T	F	AT2G42540	COR15|COR15A	Pectin lyase-like superfamily protein	0.547898	0.709726
2	258627_at	T	F	AT3G04460	ATPEX12|PEX12|APM4	Leucine-rich repeat protein kinase family protein	0.62305	0.709648
2	252014_at	T	F	AT3G52870	AT3G52870	P-loop containing nucleoside triphosphate hydrolases superfamily protein	0.727605	0.709038
2	247628_at	T	F	AT5G60400	AT5G60400	unknown protein; Has 26 Blast hits to 26 proteins in 10 species: Archae - 0; Bacteria - 0; Metazoa - 0; Fungi - 0; Plants - 26; Viruses - 0; Other Eukaryotes - 0 (source: NCBI BLink).	0.81344	0.708997
2	262510_at	T	F	AT1G11270	AT1G11270	Pectinacetylesterase family protein	0.56237	0.708771
2	251995_at	T	F	AT3G52940	ELL1|FK|HYD2	cytochrome B5 isoform B	0.727792	0.708585
2	260526_at	T	F	AT2G47410	AT2G47410	GRAM domain-containing protein / ABA-responsive protein-related	0.592636	0.707828
2	250156_at	T	F	AT5G15170	TDP1	small ubiquitin-like modifier 1	0.761943	0.707779
2	247652_at	T	F	AT5G59910	HTB4	Glycosyl hydrolase family protein	0.812601	0.707479
2	245110_at	T	F	AT2G41550	AT2G41550	SGNH hydrolase-type esterase superfamily protein	0.916448	0.707096
2	259661_at	T	F	AT1G55265	AT1G55265	unknown protein; Has 26 Blast hits to 26 proteins in 11 species: Archae - 0; Bacteria - 0; Metazoa - 0; Fungi - 0; Plants - 26; Viruses - 0; Other Eukaryotes - 0 (source: NCBI BLink).	0.606355	0.70675
2	262111_at	T	F	AT1G02960	AT1G02960	RNA-binding (RRM/RBD/RNP motifs) family protein	0.569069	0.706622
2	260952_at	T	F	AT1G06140	AT1G06140	Mitochondrial substrate carrier family protein	0.585719	0.706185
2	267603_at	T	F	AT2G32900	ATZW10	PLAC8 family protein	0.501159	0.706041
2	249709_at	T	F	AT5G35670	iqd33	Trypsin family protein	0.771987	0.705651
2	262250_at	T	F	AT1G48280	AT1G48280	phosphoribosyl pyrophosphate (PRPP) synthase 3	0.567308	0.705557
2	245319_at	T	F	AT4G16146	AT4G16146	Ypt/Rab-GAP domain of gyp1p superfamily protein	0.89636	0.705077
2	249351_at	T	F	AT5G40440	MKK3|ATMKK3	receptor like protein 32	0.7769	0.705003
2	251369_at	T	F	AT3G60480	AT3G60480	Pentatricopeptide repeat (PPR-like) superfamily protein	0.741552	0.704973
2	257431_at	T	F	AT2G36360	AT2G36360	Amino acid dehydrogenase family protein	0.636024	0.704857
2	249016_at	T	F	AT5G44750	REV1|ATREV1	E3 ubiquitin ligase SCF complex subunit SKP1/ASK1 family protein	0.784166	0.703924
2	257982_at	T	F	AT3G20780	TOP6B|HYP6|ATTOP6B|RHL3|BIN3	Protein kinase superfamily protein	0.629769	0.703695
2	261489_at	T	F	AT1G14450	AT1G14450	beta glucosidase 10	0.578757	0.70315
2	245749_at	T	F	AT1G51090	AT1G51090	Transcription elongation factor (TFIIS) family protein	0.88029	0.703043
2	249789_at	T	F	AT5G24340	AT5G24340	sequence-specific DNA binding transcription factors	0.769482	0.702153
2	247668_at	T	F	AT5G60100	PRR3|APRR3	Got1/Sft2-like vescicle transport protein family	0.8125	0.702112
2	248780_at	T	F	AT5G47760	ATPGLP2|ATPK5|PGLP2	Serine carboxypeptidase S28 family protein	0.791194	0.70179
2	260688_at	T	F	AT1G17665	AT1G17665	RING/U-box superfamily protein	0.590218	0.701783
2	253441_at	T	F	AT4G32560	AT4G32560	Actin binding Calponin homology (CH) domain-containing protein	0.705802	0.70174
2	264767_at	T	F	AT1G61380	SD1-29	Protein kinase superfamily protein	0.533018	0.701563
2	249817_at	T	F	AT5G23820	AT5G23820	sulfate transporter 3;5	0.768862	0.701283
2	262478_at	T	F	AT1G11170	AT1G11170	SU(VAR)3-9 homolog 6	0.563022	0.701187
2	257573_at	T	F	AT2G33990	iqd9	NA	0.633323	0.700769
2	260616_at	T	F	AT1G53280	AT1G53280	unknown protein; Has 17 Blast hits to 17 proteins in 8 species: Archae - 0; Bacteria - 0; Metazoa - 0; Fungi - 0; Plants - 17; Viruses - 0; Other Eukaryotes - 0 (source: NCBI BLink).	0.591071	0.700716
2	264796_at	T	T	AT1G08680	AGD14|ZIGA4	Uncharacterised conserved protein (UCP030365)	0.531789	0.700544
2	267353_at	T	F	AT2G40070	AT2G40070	ARF-GAP domain 13	0.503415	0.70046
2	248302_at	T	F	AT5G53160	PYL8|RCAR3	tonoplast monosaccharide transporter2	0.796098	0.7004
2	259061_at	T	F	AT3G07410	AtRABA5b|RABA5b	unknown protein; BEST Arabidopsis thaliana protein match is: unknown protein (TAIR:AT3G14060.1); Has 23 Blast hits to 23 proteins in 7 species: Archae - 0; Bacteria - 0; Metazoa - 0; Fungi - 0; Plants - 23; Viruses - 0; Other Eukaryotes - 0 (source: NCBI BLink).	0.616896	0.69964
2	264611_at	T	F	AT1G04680	AT1G04680	phytochrome interacting factor 3-like 5	0.534414	0.699562
2	266225_at	T	F	AT2G28900	OEP16|OEP16-1|ATOEP16-L|ATOEP16-1	myb domain protein 3r-5	0.518698	0.699558
2	252040_at	T	F	AT3G52060	AT3G52060	Protein kinase superfamily protein	0.726154	0.699311
2	257403_at	T	F	AT1G62520	AT1G62520	Ubiquitin-like superfamily protein	0.639074	0.699295
2	267081_at	T	F	AT2G41210	PIP5K5	Protein of unknown function (DUF1644)	0.509923	0.699275
2	254363_at	T	F	AT4G22010	sks4	homolog of yeast ADA2 2A	0.687833	0.699274
2	262722_at	T	F	AT1G43620	TT15|UGT80B1	SWIM zinc finger family protein	0.558922	0.699219
2	247770_at	T	F	AT5G58930	AT5G58930	Protein kinase family protein with domain of unknown function (DUF26)	0.811079	0.698578
2	265025_at	T	F	AT1G24575	AT1G24575	tubby-like protein 9	0.528659	0.698319
2	263591_at	T	F	AT2G01910	ATMAP65-6|MAP65-6	NAD(P)-binding Rossmann-fold superfamily protein	0.546399	0.698108
2	247287_at	T	F	AT5G64230	AT5G64230	putative type 1 membrane protein	0.825838	0.697975
2	247239_at	T	F	AT5G64640	AT5G64640	nine-cis-epoxycarotenoid dioxygenase 3	0.829378	0.697946
2	266387_at	T	F	AT2G32360	AT2G32360	little nuclei3	0.517808	0.697833
2	246920_at	T	F	AT5G25090	AtENODL13|ENODL13	similar to unknown protein [Arabidopsis thaliana] (TAIR:AT5G27590.1)	0.835805	0.697756
2	248994_at	T	F	AT5G45250	RPS4	NA	0.784204	0.697158
2	262699_at	T	F	AT1G75980	AT1G75980	gibberellin 2-oxidase 3	0.559269	0.696763
2	260972_at	T	F	AT1G53530	AT1G53530	F-box family protein	0.585664	0.696357
2	250054_at	T	F	AT5G17860	CAX7	Transducin/WD40 repeat-like superfamily protein	0.764206	0.695804
2	249494_at	T	F	AT5G39050	AT5G39050	unknown protein; CONTAINS InterPro DOMAIN/s: Protein of unknown function DUF974 (InterPro:IPR010378); Has 285 Blast hits to 284 proteins in 126 species: Archae - 0; Bacteria - 0; Metazoa - 150; Fungi - 68; Plants - 32; Viruses - 0; Other Eukaryotes - 35 (source: NCBI BLink).	0.773742	0.695659
2	259683_at	T	F	AT1G63050	AT1G63050	Zinc finger (C3HC4-type RING finger) family protein	0.605437	0.695079
2	266803_at	T	F	AT2G28930	APK1B|PK1B	Plant neutral invertase family protein	0.512781	0.69476
2	266138_at	T	F	AT2G28060	AT2G28060	FAD-binding Berberine family protein	0.519452	0.69464
2	250633_at	T	F	AT5G07460	ATMSRA2|PMSR2	F-box/RNI-like superfamily protein	0.755244	0.694558
2	262503_at	T	F	AT1G21670	AT1G21670	Peptide-N4-(N-acetyl-beta-glucosaminyl)asparagine amidase A protein	0.562547	0.694407
2	245884_at	T	F	AT5G09300	AT5G09300	sulfate transporter 4.1	0.874507	0.694146
2	246475_at	T	F	AT5G16720	AT5G16720	diphthamide synthesis DPH2 family protein	0.847397	0.693996
2	251775_s_at	F	NA	AT2G39800	P5CS1|ATP5CS	RAS 5	0.730849	0.693919
2	251518_at	T	F	AT3G59390	AT3G59390	unknown protein; FUNCTIONS IN: molecular_function unknown; INVOLVED IN: biological_process unknown; LOCATED IN: endomembrane system; EXPRESSED IN: 9 plant structures; EXPRESSED DURING: 4 anthesis, petal differentiation and expansion stage; BEST Arabidopsis thaliana protein match is: unknown protein (TAIR:AT3G19920.1); Has 35333 Blast hits to 34131 proteins in 2444 species: Archae - 798; Bacteria …	0.737877	0.693879
2	264244_at	T	F	AT1G60440	PANK1|ATPANK1|ATCOAA	sugar transporter protein 12	0.53825	0.693817
2	245277_at	T	F	AT4G15550	IAGLU	Pectinacetylesterase family protein	0.903208	0.693658
2	248099_at	T	F	AT5G55300	MGO1|TOP1ALPHA|TOP1	AGAMOUS-like 20	0.800406	0.693546
2	246791_at	T	F	AT5G27280	AT5G27280	Translation protein SH3-like family protein	0.841346	0.693345
2	251270_at	T	F	AT3G62370	AT3G62370	Zinc knuckle (CCHC-type) family protein	0.743855	0.693098
2	253729_at	T	F	AT4G29360	AT4G29360	Cysteine proteinases superfamily protein	0.702706	0.692835
2	257530_at	T	F	AT3G03040	AT3G03040	3'-5' exonuclease domain-containing protein	0.634666	0.69249
2	253190_at	T	T	AT4G35335	AT4G35335	Leucine-rich receptor-like protein kinase family protein	0.708111	0.692452
2	247840_at	T	F	AT5G58020	AT5G58020	KDO transferase A	0.807614	0.692208
2	256281_at	T	F	AT3G12560	TRFL9|ATTBP2	unknown protein; BEST Arabidopsis thaliana protein match is: unknown protein (TAIR:AT4G25030.2); Has 124 Blast hits to 124 proteins in 34 species: Archae - 2; Bacteria - 31; Metazoa - 0; Fungi - 0; Plants - 91; Viruses - 0; Other Eukaryotes - 0 (source: NCBI BLink).	0.65618	0.692112
2	253210_at	T	F	AT4G34840	ATMTN2|MTN2|MTAN2|ATMTAN2	TBP-associated factor 12	0.707854	0.692048
2	257071_at	T	F	AT3G28180	ATCSLC4|ATCSLC04|CSLC4|CSLC04	MIF4G domain-containing protein / MA3 domain-containing protein	0.645982	0.691957
2	262313_at	T	F	AT1G70900	AT1G70900	ubiquitin-specific protease 13	0.56668	0.691668
2	252551_at	T	F	AT3G45880	AT3G45880	Protein kinase superfamily protein	0.720074	0.691436
2	263640_at	T	F	AT2G25270	AT2G25270	Protein of unknown function (DUF707)	0.545985	0.691371
2	253580_at	T	F	AT4G30400	AT4G30400	Uncharacterised protein family (UPF0497)	0.703977	0.690877
2	260985_at	T	F	AT1G53500	MUM4|ATRHM2|RHM2|ATMUM4	phytosulfokine 5 precursor	0.584901	0.69015
2	265677_at	T	F	AT2G32080	PUR ALPHA-1	AAA-type ATPase family protein	0.522579	0.68964
2	255412_at	T	F	AT4G02980	ABP|ABP1	DnaJ/Hsp40 cysteine-rich domain superfamily protein	0.670717	0.689559
2	251899_at	T	F	AT3G54400	AT3G54400	GPCR-type G protein 2	0.728334	0.689507
2	254121_at	T	F	AT4G24760	AT4G24760	homolog of yeast autophagy 18C	0.693618	0.689058
2	262760_at	T	F	AT1G10770	AT1G10770	glycine-rich protein	0.557644	0.688556
2	258981_at	T	F	AT3G08880	AT3G08880	Leucine-rich repeat (LRR) family protein	0.617625	0.688426
2	252594_at	T	F	AT3G45680	AT3G45680	ethylene response factor 104	0.719136	0.687888
2	251306_at	T	F	AT3G61260	AT3G61260	Exostosin family protein	0.743219	0.687631
2	245750_at	T	F	AT1G51060	HTA10	endoplasmic reticulum retention defective 2B	0.880122	0.687609
2	253988_at	T	F	AT4G26310	AT4G26310	unknown protein; BEST Arabidopsis thaliana protein match is: unknown protein (TAIR:AT5G12230.1); Has 1807 Blast hits to 1807 proteins in 277 species: Archae - 0; Bacteria - 0; Metazoa - 736; Fungi - 347; Plants - 385; Viruses - 0; Other Eukaryotes - 339 (source: NCBI BLink).	0.695476	0.687522
2	250009_at	T	F	AT5G18440	AT5G18440	Calmodulin-binding protein	0.764915	0.687312
2	252931_at	T	F	AT4G38930	AT4G38930	calcineurin B-like protein 2	0.715017	0.687285
2	248044_at	T	F	AT5G56020	AT5G56020	unknown protein; BEST Arabidopsis thaliana protein match is: unknown protein (TAIR:AT5G52420.1); Has 86 Blast hits to 86 proteins in 15 species: Archae - 0; Bacteria - 0; Metazoa - 0; Fungi - 0; Plants - 84; Viruses - 0; Other Eukaryotes - 2 (source: NCBI BLink).	0.801531	0.68716
2	254496_at	T	F	AT4G20070	ATAAH|AAH	Galactose oxidase/kelch repeat superfamily protein	0.684736	0.687086
2	247543_at	T	F	AT5G61600	ERF104	serine hydroxymethyltransferase 2	0.816878	0.68661
2	264633_at	T	F	AT1G65660	SMP1	NAD(P)-binding Rossmann-fold superfamily protein	0.534359	0.686605
2	250359_at	T	F	AT5G11350	AT5G11350	Protein of unknown function (DUF626)	0.759087	0.68656
2	251714_at	T	F	AT3G56370	AT3G56370	HAD superfamily, subfamily IIIB acid phosphatase	0.734241	0.686056
2	266056_at	T	F	AT2G40810	ATG18C|ATATG18C	AP2/B3-like transcriptional factor family protein	0.520207	0.686015
2	247156_at	T	F	AT5G65760	AT5G65760	non-LTR retrotransposon family (LINE), has a 3.0e-20 P-value blast match to GB:NP_038602 L1 repeat, Tf subfamily, member 18 (LINE-element) (Mus musculus)	0.830145	0.685788
2	265815_at	T	F	AT2G17975	AT2G17975	ERD (early-responsive to dehydration stress) family protein	0.522337	0.685623
2	251346_at	T	F	AT3G60980	AT3G60980	Acyl-CoA N-acyltransferases (NAT) superfamily protein	0.742046	0.685479
2	254301_at	T	F	AT4G22790	AT4G22790	galacturonosyltransferase 7	0.688628	0.685448
2	251153_at	T	F	AT3G63000	NPL41	EAP30/Vps36 family protein	0.745247	0.685392
2	248879_at	T	F	AT5G46180	DELTA-OAT	GDSL-like Lipase/Acylhydrolase superfamily protein	0.788213	0.685336
2	249776_at	T	F	AT5G24170	AT5G24170	cytochrome P450, family 711, subfamily A, polypeptide 1	0.7698	0.684851
2	252973_s_at	T	F	AT4G38740	ROC1	SEUSS-like 2	0.714039	0.684764
2	256149_at	T	F	AT1G55110	IDD7|AtIDD7	conserved peptide upstream open reading frame 9	0.659846	0.684644
2	249320_at	T	F	AT5G40910	AT5G40910	ZIP metal ion transporter family	0.777183	0.684429
2	264972_at	T	F	AT1G67370	ATASY1|ASY1	NA	0.529744	0.68414
2	253815_at	T	F	AT4G28250	EXPB3|ATEXPB3|ATHEXP BETA 1.6	phytochrome D	0.701389	0.684123
2	256673_at	T	F	AT3G52370	FLA15	basic leucine zipper 24	0.651751	0.683961
2	247383_at	T	F	AT5G63410	AT5G63410	beta glucosidase 16	0.824793	0.683923
2	256257_at	T	F	AT3G11240	ATATE2|ATE2	aspartate aminotransferase	0.656767	0.68355
2	246322_at	T	F	AT1G16680	AT1G16680	unknown protein; FUNCTIONS IN: molecular_function unknown; INVOLVED IN: biological_process unknown; LOCATED IN: endomembrane system; EXPRESSED IN: 24 plant structures; EXPRESSED DURING: 14 growth stages; BEST Arabidopsis thaliana protein match is: unknown protein (TAIR:AT1G76480.2); Has 33 Blast hits to 33 proteins in 11 species: Archae - 0; Bacteria - 0; Metazoa - 2; Fungi - 0; Plants - 31; Viru…	0.855031	0.683496
2	260031_at	T	F	AT1G68790	LINC3	CONTAINS InterPro DOMAIN/s: Putative harbinger transposase-derived nuclease (InterPro:IPR006912); BEST Arabidopsis thaliana protein match is: PIF / Ping-Pong family of plant transposases (TAIR:AT3G55350.1); Has 30201 Blast hits to 17322 proteins in 780 species: Archae - 12; Bacteria - 1396; Metazoa - 17338; Fungi - 3422; Plants - 5037; Viruses - 0; Other Eukaryotes - 2996 (source: NCBI BLink).	0.600047	0.683142
2	266240_at	T	F	AT2G29580	AT2G29580	BEST Arabidopsis thaliana protein match is: COP1-interacting protein-related (TAIR:AT1G72410.1); Has 9949 Blast hits to 7480 proteins in 576 species: Archae - 12; Bacteria - 1007; Metazoa - 3636; Fungi - 982; Plants - 444; Viruses - 50; Other Eukaryotes - 3818 (source: NCBI BLink).	0.518493	0.683057
2	247954_at	T	F	AT5G56870	BGAL4	Autophagy-related protein 13	0.803515	0.683049
2	266468_at	T	F	AT2G47960	AT2G47960	Protein of unknown function (DUF3223)	0.516693	0.682999
2	246300_at	T	F	AT3G51830	SAC8|ATG5	CONSTANS-like 5	0.855561	0.682746
2	260440_at	T	F	AT1G68160	AT1G68160	coenzyme Q 3	0.594143	0.682538
2	261253_at	T	F	AT1G05840	AT1G05840	auxin-responsive family protein	0.580254	0.682066
2	267092_at	T	F	AT2G38120	AUX1|MAP1|PIR1|WAV5	BREVIS RADIX-like 4	0.509448	0.682066
2	249933_at	T	F	AT5G22400	AT5G22400	Small nuclear ribonucleoprotein family protein	0.766036	0.681881
2	245939_at	T	F	AT5G19760	AT5G19760	RNA-binding (RRM/RBD/RNP motifs) family protein	0.872655	0.681848
2	264040_at	T	F	AT2G03730	ACR5	cytochrome P450, family 71, subfamily B, polypeptide 29	0.541347	0.681818
2	253451_at	T	T	AT4G32730	ATMYB3R-1|MYB3R-1|PC-MYB1|MYB3R1|ATMYB3R1	Major facilitator superfamily protein	0.705696	0.681706
2	251440_at	T	F	AT3G60010	SK13|ASK13	P-loop containing nucleoside triphosphate hydrolases superfamily protein	0.739726	0.681312
2	250078_at	T	F	AT5G16690	ATORC3|ORC3	SBP (S-ribonuclease binding protein) family protein	0.762848	0.6812
2	260065_at	T	F	AT1G73760	AT1G73760	Heavy metal transport/detoxification superfamily protein	0.599272	0.680722
2	247268_at	T	F	AT5G64080	AT5G64080	metallothionein 2A	0.828627	0.680602
2	246488_at	T	F	AT5G16010	AT5G16010	hAT transposon superfamily	0.846715	0.680007
2	251805_at	T	F	AT3G55530	SDIR1	Lactate/malate dehydrogenase family protein	0.729675	0.679942
2	251629_at	T	F	AT3G57410	VLN3|ATVLN3	NAC domain containing protein 89	0.736215	0.679734
2	265027_at	T	F	AT1G24450	NFD2	similar to unknown protein [Arabidopsis thaliana] (TAIR:AT1G38380.1); similar to hypothetical protein 26.t00034 [Brassica oleracea] (GB:ABD65011.1)	0.528134	0.678373
2	248236_at	T	F	AT5G53870	ENODL1|AtENODL1	alpha/beta-Hydrolases superfamily protein	0.796483	0.678151
2	267304_at	T	F	AT2G30080	ATZIP6|ZIP6	Tetratricopeptide repeat (TPR)-like superfamily protein	0.505947	0.677855
2	256222_at	T	F	AT1G56210	AT1G56210	BRCA2-like B	0.65777	0.677704
2	259762_at	T	F	AT1G77600	AT1G77600	O-acetylserine (thiol) lyase (OAS-TL) isoform A1	0.604345	0.677644
2	256343_at	T	F	AT1G72090	AT1G72090	proline-rich family protein	0.655882	0.677613
2	247737_at	T	F	AT5G59200	OTP80	Cysteine proteinases superfamily protein	0.811119	0.67725
2	249842_at	T	F	AT5G23550	AT5G23550	outer plastid envelope protein 16-1	0.767787	0.676659
2	254281_at	T	F	AT4G22840	AT4G22840	BES1/BZR1 homolog 2	0.689397	0.676622
2	246536_at	T	F	AT5G15920	SMC5	floral meristem identity control protein LEAFY (LFY)	0.845274	0.676546
2	247850_at	T	F	AT5G58150	AT5G58150	EF-TU receptor	0.807133	0.676125
2	247638_at	T	F	AT5G60490	FLA12	Protein of unknown function (DUF677)	0.813103	0.675657
2	263600_at	T	F	AT2G16390	CHR35|DMS1|DRD1	plasma membrane intrinsic protein 1;4	0.546299	0.675028
2	257186_at	T	F	AT3G13130	AT3G13130	Core-2/I-branching beta-1,6-N-acetylglucosaminyltransferase family protein	0.645065	0.674483
2	253882_at	T	F	AT4G27650	PEL1	Protein kinase superfamily protein	0.699294	0.673438
2	258893_at	T	F	AT3G05660	AtRLP33|RLP33	Histone superfamily protein	0.618074	0.673142
2	255061_at	T	F	AT4G08930	ATAPRL6|APRL6	TRF-like 9	0.674032	0.672966
2	247600_at	T	F	AT5G60890	ATR1|MYB34|ATMYB34	Clathrin adaptor complex small chain family protein	0.815408	0.672874
2	250987_at	T	F	AT5G02860	AT5G02860	peptidemethionine sulfoxide reductase 2	0.748739	0.671553
2	261582_at	T	F	AT1G01160	GIF2	Eukaryotic rpb5 RNA polymerase subunit family protein	0.576452	0.671192
2	249879_at	T	F	AT5G23170	AT5G23170	RING/U-box superfamily protein	0.766748	0.67074
2	255947_at	T	F	AT1G22040	AT1G22040	GDSL-like Lipase/Acylhydrolase superfamily protein	0.661375	0.670653
2	263898_at	T	F	AT2G21950	SKIP6	related to ABI3/VP1 2	0.543322	0.670424
2	256134_at	T	F	AT1G13560	ATAAPT1|AAPT1	similar to RCD one 2	0.659853	0.67024
2	261116_at	T	F	AT1G75370	AT1G75370	Granulin repeat cysteine protease family protein	0.583504	0.670221
2	267631_at	T	F	AT2G42150	AT2G42150	Protein of unknown function (DUF688)	0.500225	0.669771
2	248009_at	T	F	AT5G56280	CSN6A	PPPDE putative thiol peptidase family protein	0.801906	0.669745
2	264980_at	T	F	AT1G27190	AT1G27190	Family of unknown function (DUF716)	0.529511	0.669451
2	262587_at	T	F	AT1G15490	AT1G15490	Ribosomal protein L17 family protein	0.561709	0.669281
2	255021_at	T	F	AT4G10330	AT4G10330	NA	0.676023	0.669114
2	248082_at	T	F	AT5G55400	AT5G55400	Phosphorylase superfamily protein	0.800496	0.66904
2	256725_at	T	F	AT2G34070	TBL37	CDC2C	0.650727	0.668868
2	254646_at	T	F	AT4G18530	AT4G18530	Leucine-rich repeat protein kinase family protein	0.681581	0.668529
2	250218_at	T	F	AT5G14170	CHC1	unknown protein; Has 30201 Blast hits to 17322 proteins in 780 species: Archae - 12; Bacteria - 1396; Metazoa - 17338; Fungi - 3422; Plants - 5037; Viruses - 0; Other Eukaryotes - 2996 (source: NCBI BLink).	0.760725	0.668381
2	245362_at	T	F	AT4G17460	HAT1	acyl-CoA oxidases;oxidoreductases, acting on the CH-CH group of donors;FAD binding;oxidoreductases;acyl-CoA oxidases	0.893786	0.667515
2	252626_at	T	F	AT3G44940	AT3G44940	STRUBBELIG-receptor family 6	0.718669	0.667445
2	251347_at	T	F	AT3G61010	AT3G61010	Remorin family protein	0.741997	0.666732
2	249103_at	T	F	AT5G43600	UAH|ATAAH-2	Nucleotide excision repair, TFIIH, subunit TTDA	0.77929	0.666629
2	245489_at	T	F	AT4G16280	FCA	unknown protein; FUNCTIONS IN: molecular_function unknown; INVOLVED IN: biological_process unknown; LOCATED IN: cellular_component unknown; EXPRESSED IN: 25 plant structures; EXPRESSED DURING: 13 growth stages; BEST Arabidopsis thaliana protein match is: unknown protein (TAIR:AT5G58100.1); Has 1610 Blast hits to 344 proteins in 85 species: Archae - 0; Bacteria - 567; Metazoa - 95; Fungi - 71; Pla…	0.883771	0.66601
2	250671_at	T	F	AT5G06950	AHBP-1B|TGA2	NADH-ubiquinone oxidoreductase-related	0.754347	0.665703
2	265116_at	T	F	AT1G62480	AT1G62480	unknown protein; BEST Arabidopsis thaliana protein match is: unknown protein (TAIR:AT1G13360.1); Has 50 Blast hits to 50 proteins in 12 species: Archae - 0; Bacteria - 0; Metazoa - 0; Fungi - 0; Plants - 50; Viruses - 0; Other Eukaryotes - 0 (source: NCBI BLink).	0.527416	0.665536
2	263344_at	T	F	AT2G04940	AT2G04940	BSD domain-containing protein	0.550509	0.665525
2	257733_at	T	F	AT3G18350	AT3G18350	CONTAINS InterPro DOMAIN/s: Beta-Casp domain (InterPro:IPR022712); BEST Arabidopsis thaliana protein match is: cleavage and polyadenylation specificity factor 73 kDa subunit-II (TAIR:AT2G01730.1); Has 624 Blast hits to 615 proteins in 160 species: Archae - 54; Bacteria - 6; Metazoa - 333; Fungi - 44; Plants - 93; Viruses - 0; Other Eukaryotes - 94 (source: NCBI BLink).	0.631258	0.664974
2	249914_at	T	F	AT5G22850	AT5G22850	SCAR family protein	0.766546	0.664967
2	248046_at	T	F	AT5G56040	AT5G56040	IQ-domain 19	0.800502	0.66382
2	259117_at	T	F	AT3G01320	SNL1	Eukaryotic aspartyl protease family protein	0.616372	0.663645
2	252228_at	T	F	AT3G49920	ATVDAC5|VDAC5	Homeobox-leucine zipper family protein / lipid-binding START domain-containing protein	0.724712	0.66334
2	247929_at	T	F	AT5G57330	AT5G57330	Transducin/WD40 repeat-like superfamily protein	0.803837	0.663246
2	260387_at	T	F	AT1G74100	ATSOT16|ATST5A|CORI-7|SOT16	Putative membrane lipoprotein	0.595307	0.663143
2	253516_at	T	F	AT4G31360	AT4G31360	NA	0.70479	0.662812
2	263263_at	T	T	AT2G38840	AT2G38840	MD-2-related lipid recognition domain-containing protein	0.550704	0.66275
2	252391_at	T	F	AT3G47860	CHL	transthyretin-like protein	0.721448	0.662403
2	260830_at	T	F	AT1G06760	AT1G06760	Ferritin/ribonucleotide reductase-like family protein	0.587318	0.66209
2	246957_at	T	F	AT5G24670	AT5G24670	Alcohol dehydrogenase transcription factor Myb/SANT-like family protein	0.834801	0.661609
2	247522_at	T	F	AT5G61340	AT5G61340	FRA8 homolog	0.818301	0.661587
2	264052_at	T	F	AT2G22330	CYP79B3	zinc finger (C3HC4-type RING finger) family protein / BRCT domain-containing protein	0.540444	0.66121
2	246432_at	T	F	AT5G17490	RGL3	cytochrome P450, family 79, subfamily B, polypeptide 2	0.850658	0.660909
2	263356_at	T	F	AT2G22090	UBA1A	oligopeptide transporter 7	0.550294	0.660337
2	245312_at	T	F	AT4G14600	AT4G14600	Uncharacterised protein family (UPF0497)	0.896839	0.659653
2	245463_at	T	F	AT4G17030	AT-EXPR|EXPR|ATHEXP BETA 3.1|ATEXPR1|ATEXLB1|	phosphoglucose isomerase 1	0.889332	0.658092
2	266155_at	NA	NA	NA	NA	SKP1 interacting partner 6	0.519303	0.658002
2	264858_at	T	F	AT1G24190	ATSIN3|SNL3|SIN3	F-box family protein	0.531227	0.657965
2	260979_at	T	F	AT1G53510	MPK18|ATMPK18	syntaxin of plants 52	0.585127	0.657231
2	260504_at	T	F	AT1G47220	CYCA3;3	RGA-like protein 3	0.5933	0.657178
2	256824_at	T	F	AT3G22121	AT3G22121	histone H2A 10	0.649367	0.656985
2	251666_at	T	F	AT3G57050	CBL	tetratricopetide-repeat thioredoxin-like 1	0.734675	0.656731
2	263586_at	T	F	AT2G25350	AT2G25350	DEAD box RNA helicase (PRH75)	0.546728	0.656661
2	264701_at	T	F	AT1G70160	AT1G70160	NA	0.534147	0.656025
2	258010_at	T	F	AT3G19300	AT3G19300	unknown protein; Has 1807 Blast hits to 1807 proteins in 277 species: Archae - 0; Bacteria - 0; Metazoa - 736; Fungi - 347; Plants - 385; Viruses - 0; Other Eukaryotes - 339 (source: NCBI BLink).	0.62796	0.655882
2	246827_at	T	F	AT5G26330	AT5G26330	Protein of unknown function, DUF538	0.839869	0.655832
2	261460_at	T	F	AT1G07880	ATMPK13	Protein kinase superfamily protein	0.57916	0.655518
2	253746_at	T	F	AT4G29100	AT4G29100	Tetratricopeptide repeat (TPR)-like superfamily protein	0.70186	0.655493
2	254647_at	T	F	AT4G18540	AT4G18540	DHBP synthase RibB-like alpha/beta domain	0.681177	0.65547
2	254357_at	T	F	AT4G22220	ISU1|ATISU1	RNA-binding (RRM/RBD/RNP motifs) family protein	0.687888	0.655131
2	259789_at	T	F	AT1G29395	COR413-TM1|COR414-TM1|COR413IM1	Family of unknown function (DUF716)	0.604102	0.654895
2	267411_at	T	F	AT2G34930	AT2G34930	folate transporter 1	0.50274	0.654775
2	252903_at	T	F	AT4G39570	AT4G39570	unknown protein; FUNCTIONS IN: molecular_function unknown; INVOLVED IN: biological_process unknown; LOCATED IN: plasma membrane; EXPRESSED IN: 17 plant structures; EXPRESSED DURING: 7 growth stages; BEST Arabidopsis thaliana protein match is: unknown protein (TAIR:AT1G22230.1); Has 5452 Blast hits to 3541 proteins in 289 species: Archae - 4; Bacteria - 165; Metazoa - 1756; Fungi - 532; Plants - 2…	0.715296	0.654711
2	264822_at	T	F	AT1G03457	AT1G03457	TRICHOME BIREFRINGENCE-LIKE 23	0.531474	0.65438
2	248674_at	T	F	AT5G48800	AT5G48800	beta-hexosaminidase 1	0.792279	0.65421
2	265663_at	T	F	AT2G24290	AT2G24290	Protein kinase superfamily protein	0.522987	0.654027
2	247627_at	T	F	AT5G60360	AALP|SAG2|ALP	chloroplastic lipocalin	0.813661	0.653416
2	259154_at	T	F	AT3G10260	AT3G10260	purple acid phosphatase 26	0.615579	0.652807
2	250784_at	T	F	AT5G05480	AT5G05480	Sec14p-like phosphatidylinositol transfer family protein	0.751546	0.652801
2	261485_at	T	F	AT1G14360	UTR3|ATUTR3	ADP-ribosylation factor 1	0.579112	0.65201
2	246866_at	T	F	AT5G25960	AT5G25960	SU(VAR)3-9 homolog 4	0.837015	0.651947
2	246267_at	T	F	AT1G31812	ACBP6|ACBP	tetratricopeptide repeat (TPR)-containing protein	0.858526	0.651923
2	256267_at	T	F	AT3G12260	AT3G12260	LOB domain-containing protein 4	0.656609	0.651632
2	258859_at	T	F	AT3G02120	AT3G02120	Plant invertase/pectin methylesterase inhibitor superfamily protein	0.61912	0.651574
2	251867_at	T	F	AT3G54480	SKP5|SKIP5	retinoblastoma-related 1	0.728513	0.651547
2	263510_s_at	F	NA	AT2G07771	AT2G07771	Protease-associated (PA) RING/U-box zinc finger family protein	0.547735	0.650845
2	266869_at	T	F	AT2G44660	AT2G44660	Chaperone DnaJ-domain superfamily protein	0.512346	0.65075
2	263976_at	T	F	AT2G42700	AT2G42700	Sec14p-like phosphatidylinositol transfer family protein	0.541799	0.650091
2	258500_at	F	NA	AT3G02468	CPuORF9	alpha/beta-Hydrolases superfamily protein	0.624319	0.650009
2	257667_at	T	F	AT3G20440	EMB2729|BE1	centromere/kinetochore protein, putative (ZW10)	0.632182	0.64961
2	249973_at	T	F	AT5G19130	AT5G19130	purin-rich alpha 1	0.765603	0.64959
2	257864_at	T	F	AT3G17740	AT3G17740	sequence-specific DNA binding;sequence-specific DNA binding transcription factors	0.630819	0.649587
2	254378_at	T	F	AT4G21810	DER2.1	unknown protein; BEST Arabidopsis thaliana protein match is: unknown protein (TAIR:AT4G09060.1); Has 8132 Blast hits to 6366 proteins in 685 species: Archae - 171; Bacteria - 671; Metazoa - 4046; Fungi - 445; Plants - 318; Viruses - 23; Other Eukaryotes - 2458 (source: NCBI BLink).	0.687292	0.649473
2	248148_at	T	F	AT5G54930	AT5G54930	Cysteine/Histidine-rich C1 domain family protein	0.799595	0.649359
2	250761_at	T	F	AT5G06050	AT5G06050	Got1/Sft2-like vescicle transport protein family	0.7525	0.648426
2	264077_at	T	F	AT2G28560	ATRAD51B|RAD51B	chromatin remodeling 24	0.539954	0.648312
2	259216_at	T	F	AT3G09000	AT3G09000	Protein of unknown function (DUF707)	0.61445	0.648184
2	266400_at	T	F	AT2G38660	AT2G38660	unknown protein; FUNCTIONS IN: molecular_function unknown; INVOLVED IN: biological_process unknown; LOCATED IN: endomembrane system; EXPRESSED IN: male gametophyte; Has 140 Blast hits to 132 proteins in 41 species: Archae - 2; Bacteria - 4; Metazoa - 29; Fungi - 20; Plants - 51; Viruses - 0; Other Eukaryotes - 34 (source: NCBI BLink).	0.517782	0.648061
2	267509_at	T	F	AT2G45660	AGL20|SOC1|ATSOC1	Pentatricopeptide repeat (PPR) superfamily protein	0.501759	0.647916
2	252445_at	T	F	AT3G47000	AT3G47000	PPPDE putative thiol peptidase family protein	0.720603	0.647664
2	257653_at	T	F	AT3G13225	AT3G13225	Ras-related small GTP-binding family protein	0.632634	0.647393
2	245913_at	T	F	AT5G19860	AT5G19860	Pyruvate phosphate dikinase, PEP/pyruvate binding domain	0.872974	0.647385
2	259666_at	T	F	AT1G55310	At-SCL33	PTEN 3	0.606221	0.647205
2	252889_at	T	F	AT4G39380	AT4G39380	Serine carboxypeptidase S28 family protein	0.716143	0.646789
2	262840_at	T	F	AT1G14900	HMGA	Tryptophan RNA-binding attenuator protein-like	0.555477	0.646733
2	263429_at	T	F	AT2G22250	AAT|MEE17|ATAAT	topoisomerase 6 subunit B	0.548424	0.646393
2	245574_at	T	F	AT4G14750	IQD19	phosphate starvation-induced gene 3	0.88231	0.646356
2	250433_at	T	F	AT5G10400	AT5G10400	Domain of unknown function (DUF313)	0.757806	0.646285
2	254682_at	T	F	AT4G13640	UNE16	Tetratricopeptide repeat (TPR)-like superfamily protein	0.680304	0.646038
2	260332_at	T	F	AT1G70470	AT1G70470	TPX2 (targeting protein for Xklp2) protein family	0.596547	0.646007
2	266907_at	NA	NA	NA	NA	delta(3,5),delta(2,4)-dienoyl-CoA isomerase 1	0.511704	0.646005
2	245333_at	T	F	AT4G14615	AT4G14615	Plant invertase/pectin methylesterase inhibitor superfamily	0.894933	0.645899
2	250834_at	T	T	AT5G04560	DME	ubiquitin-specific protease 4	0.750558	0.645813
2	262639_at	T	F	AT1G62820	AT1G62820	Leucine-rich repeat protein kinase family protein	0.559516	0.644461
2	264424_at	T	F	AT1G61740	AT1G61740	unknown protein; BEST Arabidopsis thaliana protein match is: unknown protein (TAIR:AT1G06475.1); Has 30201 Blast hits to 17322 proteins in 780 species: Archae - 12; Bacteria - 1396; Metazoa - 17338; Fungi - 3422; Plants - 5037; Viruses - 0; Other Eukaryotes - 2996 (source: NCBI BLink).	0.536415	0.644338
2	251331_s_at	F	NA	AT5G05620	GCP2|ATGCP2|TUBG2	Pyridoxal phosphate (PLP)-dependent transferases superfamily protein	0.742088	0.644316
2	253861_at	T	F	AT4G27680	AT4G27680	RNI-like superfamily protein	0.700044	0.64406
2	256806_at	T	F	AT3G20910	NF-YA9	calcium exchanger 7	0.649482	0.643616
2	266430_at	T	F	AT2G07200	AT2G07200	NAC domain containing protein 27	0.516997	0.643417
2	264106_at	NA	NA	NA	NA	ARM repeat superfamily protein	0.539637	0.643403
2	262728_at	T	F	AT1G75820	FAS3|ATCLV1|FLO5|CLV1	unknown protein; BEST Arabidopsis thaliana protein match is: unknown protein (TAIR:AT5G01570.1); Has 177 Blast hits to 175 proteins in 60 species: Archae - 4; Bacteria - 33; Metazoa - 18; Fungi - 11; Plants - 59; Viruses - 0; Other Eukaryotes - 52 (source: NCBI BLink).	0.558559	0.643068
2	252261_at	T	F	AT3G49500	SDE1|SGS2|RDR6	Acyl-CoA N-acyltransferase with RING/FYVE/PHD-type zinc finger domain	0.723388	0.642494
2	262714_s_at	F	NA	AT1G16430	AT1G16430	RNA binding;abscisic acid binding	0.559142	0.642205
2	266733_at	T	F	AT2G03280	AT2G03280	Galactose oxidase/kelch repeat superfamily protein	0.513612	0.642042
2	263386_at	T	F	AT2G40150	TBL28	Cellulose-synthase-like C4	0.549308	0.642024
2	246944_at	T	F	AT5G25450	AT5G25450	unknown protein; FUNCTIONS IN: molecular_function unknown; INVOLVED IN: biological_process unknown; LOCATED IN: endomembrane system; EXPRESSED IN: 24 plant structures; EXPRESSED DURING: 13 growth stages; CONTAINS InterPro DOMAIN/s: Protein of unknown function DUF3456 (InterPro:IPR021852); Has 177 Blast hits to 177 proteins in 59 species: Archae - 0; Bacteria - 0; Metazoa - 140; Fungi - 0; Plants …	0.834992	0.641495
2	260455_at	T	F	AT1G72500	AT1G72500	cysteine-rich RLK (RECEPTOR-like protein kinase) 6	0.594026	0.641129
2	261771_at	T	F	AT1G76150	ECH2|ATECH2	ureidoglycolate amidohydrolase	0.573683	0.641032
2	263428_at	T	F	AT2G22310	ATUBP4|UBP4	NA	0.548796	0.640875
2	258641_at	T	F	AT3G08030	AT3G08030	Galactosyltransferase family protein	0.622889	0.640862
2	262523_at	T	F	AT1G17110	UBP15	similar to Ulp1 protease family protein [Arabidopsis thaliana] (TAIR:AT4G04390.1); similar to Ulp1 protease family protein [Brassica oleracea] (GB:ABD64941.1)	0.562219	0.640858
2	248885_at	T	F	AT5G46150	AT5G46150	Leucine-rich repeat (LRR) family protein	0.787189	0.640597
2	261570_at	T	F	AT1G01120	KCS1	Protein of unknown function (DUF740)	0.576542	0.640315
2	261537_at	T	F	AT1G01800	AT1G01800	Galactose oxidase/kelch repeat superfamily protein	0.576552	0.639683
2	266946_at	T	F	AT2G18890	AT2G18890	Cleavage/polyadenylation specificity factor, 25kDa subunit	0.511349	0.639618
2	262351_at	T	F	AT1G72990	BGAL17	histone H2A 12	0.56636	0.638833
2	247169_at	T	F	AT5G65520	AT5G65520	Reticulon family protein	0.829758	0.638826
2	263578_at	T	F	AT2G17020	AT2G17020	unknown protein; FUNCTIONS IN: molecular_function unknown; INVOLVED IN: biological_process unknown; LOCATED IN: cellular_component unknown; EXPRESSED IN: 23 plant structures; EXPRESSED DURING: 13 growth stages; CONTAINS InterPro DOMAIN/s: Protein of unknown function DUF1740 (InterPro:IPR013633); BEST Arabidopsis thaliana protein match is: unknown protein (TAIR:AT3G17712.1); Has 409 Blast hits to …	0.5476	0.637855
2	264855_at	T	F	AT2G17265	HSK|DMR1	NAD(P)-binding Rossmann-fold superfamily protein	0.531234	0.63777
2	251880_at	T	F	AT3G54290	AT3G54290	ornithine-delta-aminotransferase	0.728373	0.63764
2	256476_at	NA	NA	NA	NA	Polynucleotidyl transferase, ribonuclease H fold protein with HRDC domain	0.654964	0.637115
2	262438_at	T	F	AT1G47410	AT1G47410	SAC domain-containing protein 8	0.563235	0.636501
2	259008_at	T	F	AT3G09390	MT2A|ATMT-1|ATMT-K	BEST Arabidopsis thaliana protein match is: TSL-kinase interacting protein 1 (TAIR:AT2G36960.3); Has 80 Blast hits to 74 proteins in 15 species: Archae - 0; Bacteria - 0; Metazoa - 0; Fungi - 0; Plants - 78; Viruses - 0; Other Eukaryotes - 2 (source: NCBI BLink).	0.617301	0.63622
2	261893_at	T	F	AT1G80690	AT1G80690	unknown protein; BEST Arabidopsis thaliana protein match is: unknown protein (TAIR:AT1G16840.1); Has 64 Blast hits to 64 proteins in 12 species: Archae - 0; Bacteria - 0; Metazoa - 0; Fungi - 0; Plants - 64; Viruses - 0; Other Eukaryotes - 0 (source: NCBI BLink).	0.572705	0.636181
2	250956_at	T	F	AT5G03210	AT5G03210	auxin response factor 17	0.749855	0.636097
2	250997_at	T	F	AT5G02570	AT5G02570	heme binding	0.748333	0.635984
2	247247_at	T	F	AT5G64650	AT5G64650	RNA-binding (RRM/RBD/RNP motifs) family protein	0.828798	0.635973
2	258689_at	T	F	AT3G07940	AT3G07940	unknown protein; Has 71 Blast hits to 71 proteins in 12 species: Archae - 0; Bacteria - 0; Metazoa - 0; Fungi - 0; Plants - 71; Viruses - 0; Other Eukaryotes - 0 (source: NCBI BLink).	0.621476	0.635807
2	255302_at	T	F	AT4G04830	MSRB5|ATMSRB5	unknown protein; FUNCTIONS IN: molecular_function unknown; INVOLVED IN: biological_process unknown; LOCATED IN: endomembrane system; EXPRESSED IN: 11 plant structures; EXPRESSED DURING: 7 growth stages; Has 6 Blast hits to 6 proteins in 2 species: Archae - 0; Bacteria - 0; Metazoa - 0; Fungi - 0; Plants - 6; Viruses - 0; Other Eukaryotes - 0 (source: NCBI BLink).	0.672114	0.635802
2	250444_at	T	F	AT5G10560	AT5G10560	Pathogenesis-related thaumatin superfamily protein	0.757367	0.635737
2	258998_at	T	F	AT3G01820	AT3G01820	APR-like 6	0.617603	0.635685
2	247368_at	T	T	AT5G63320	NPX1	NA	0.824887	0.635615
2	250102_at	T	F	AT5G16590	LRR1	arabinogalactan protein 25	0.762654	0.635588
2	258831_at	T	F	AT3G07080	AT3G07080	CBS domain-containing protein with a domain of unknown function (DUF21)	0.619911	0.635323
2	264965_at	T	F	AT1G60560	AT1G60560	Late embryogenesis abundant (LEA) hydroxyproline-rich glycoprotein family	0.530128	0.635322
2	267316_at	T	F	AT2G34710	ATHB14|PHB|PHB-1D|ATHB-14	Ankyrin repeat family protein	0.504902	0.635241
2	245196_at	T	F	AT1G67750	AT1G67750	Coatomer epsilon subunit	0.907811	0.6352
2	247858_at	T	F	AT5G58220	TTL	Putative membrane lipoprotein	0.805841	0.63478
2	257494_at	T	F	AT1G32375	AT1G32375	Plant protein of unknown function (DUF639)	0.635456	0.634553
2	255325_at	T	F	AT4G04210	PUX4	RNA helicase family protein	0.671496	0.634448
2	261154_at	T	F	AT1G04970	AT1G04970	Phototropic-responsive NPH3 family protein	0.583166	0.634359
2	262164_at	T	F	AT1G78070	AT1G78070	Cysteine proteinases superfamily protein	0.567925	0.63434
2	251477_at	T	F	AT3G59680	AT3G59680	Leucine-rich repeat protein kinase family protein	0.739138	0.633864
2	248605_at	T	F	AT5G49410	AT5G49410	SAND family protein	0.792288	0.633205
2	264057_at	T	F	AT2G28550	TOE1|RAP2.7	Protein of unknown function, DUF642	0.54033	0.633145
2	253071_at	T	F	AT4G37880	AT4G37880	RING/U-box superfamily protein	0.711002	0.632326
2	262702_at	T	F	AT1G16220	AT1G16220	BET1P/SFT1P-like protein 14A	0.559223	0.63221
2	260614_at	T	F	AT1G53390	AT1G53390	NUP50 (Nucleoporin 50 kDa) protein	0.591114	0.632149
2	256464_at	T	F	AT1G32560	AT1G32560	unknown protein; LOCATED IN: chloroplast stroma, chloroplast; EXPRESSED IN: 16 plant structures; EXPRESSED DURING: 10 growth stages; BEST Arabidopsis thaliana protein match is: unknown protein (TAIR:AT1G42430.2); Has 176 Blast hits to 125 proteins in 40 species: Archae - 0; Bacteria - 3; Metazoa - 19; Fungi - 9; Plants - 81; Viruses - 0; Other Eukaryotes - 64 (source: NCBI BLink).	0.654984	0.631977
2	252156_at	NA	NA	NA	NA	Rho GTPase activating protein with PAK-box/P21-Rho-binding domain	0.725727	0.631964
2	264466_at	T	F	AT1G10380	AT1G10380	endonuclease/exonuclease/phosphatase family protein	0.535618	0.631852
2	265042_at	T	F	AT1G04040	AT1G04040	Leucine-rich repeat protein kinase family protein	0.528008	0.631581
2	251132_at	T	F	AT5G01200	AT5G01200	Integrase-type DNA-binding superfamily protein	0.745687	0.631562
2	245338_at	T	F	AT4G16442	AT4G16442	response regulator 10	0.89489	0.631116
2	256156_at	T	F	AT3G08510	ATPLC2|PLC2	S-adenosyl-L-methionine-dependent methyltransferases superfamily protein	0.659499	0.631111
2	253801_at	NA	NA	NA	NA	phospholipase C 2	0.701446	0.631109
2	265974_at	NA	NA	NA	NA	NPL4-like protein 1	0.521047	0.631109
2	248959_at	T	F	AT5G45630	AT5G45630	PLATZ transcription factor family protein	0.785891	0.631025
2	264583_at	T	F	AT1G05170	AT1G05170	gypsy-like retrotransposon family (Athila), has a 2.0e-27 P-value blast match to GB:CAA57397 Athila ORF 1 (Arabidopsis thaliana)	0.534705	0.630977
2	262144_at	T	F	AT1G52620	AT1G52620	poly(A) binding protein 7	0.568384	0.630867
2	252194_at	T	F	AT3G50110	PEN3|ATPEN3	cytochrome P450, family 72, subfamily A, polypeptide 15	0.724726	0.630725
2	250460_at	T	F	AT5G09850	AT5G09850	unknown protein; BEST Arabidopsis thaliana protein match is: unknown protein (TAIR:AT2G17300.1); Has 30201 Blast hits to 17322 proteins in 780 species: Archae - 12; Bacteria - 1396; Metazoa - 17338; Fungi - 3422; Plants - 5037; Viruses - 0; Other Eukaryotes - 2996 (source: NCBI BLink).	0.757037	0.630446
2	265901_at	T	F	AT2G25580	AT2G25580	high-affinity K+ transporter 1	0.521449	0.629676
2	259708_at	T	F	AT1G77420	AT1G77420	plant U-box 9	0.605115	0.629655
2	266952_at	T	F	AT2G34555	GA2OX3|ATGA2OX3	GDSL-like Lipase/Acylhydrolase superfamily protein	0.511332	0.629125
2	251427_at	T	F	AT3G60130	BGLU16	Per1-like family protein	0.740758	0.628965
2	265120_at	T	F	AT1G62640	KAS III	Eukaryotic protein of unknown function (DUF872)	0.5272	0.628935
2	256022_at	T	F	AT1G58360	NAT2|AAP1	early nodulin-like protein 8	0.660568	0.628921
2	249427_at	T	F	AT5G39850	AT5G39850	copper amine oxidase family protein	0.774662	0.628785
2	256413_at	T	F	AT3G11100	AT3G11100	Rho termination factor	0.655451	0.628702
2	255942_at	T	F	AT1G22360	UGT85A2|AtUGT85A2	transposable_element_gene	0.661522	0.628479
2	250274_at	T	F	AT5G13020	AT5G13020	Bifunctional inhibitor/lipid-transfer protein/seed storage 2S albumin superfamily protein	0.759683	0.628297
2	262050_at	T	F	AT1G80130	AT1G80130	HAD superfamily, subfamily IIIB acid phosphatase	0.570276	0.628198
2	251398_at	T	F	AT3G60580	AT3G60580	unknown protein; FUNCTIONS IN: molecular_function unknown; INVOLVED IN: biological_process unknown; LOCATED IN: endomembrane system; EXPRESSED IN: 22 plant structures; EXPRESSED DURING: 13 growth stages; CONTAINS InterPro DOMAIN/s: Protein of unknown function DUF2054 (InterPro:IPR019352); Has 184 Blast hits to 184 proteins in 72 species: Archae - 0; Bacteria - 0; Metazoa - 116; Fungi - 0; Plants …	0.741438	0.628066
2	251073_at	T	F	AT5G01750	AT5G01750	dicer-like 4	0.746715	0.627682
2	248467_at	T	F	AT5G50800	AT5G50800	ARM repeat superfamily protein	0.793204	0.627674
2	266061_at	T	F	AT2G18720	AT2G18720	unknown protein; Has 2 Blast hits to 2 proteins in 1 species: Archae - 0; Bacteria - 0; Metazoa - 0; Fungi - 0; Plants - 2; Viruses - 0; Other Eukaryotes - 0 (source: NCBI BLink).	0.520068	0.626531
2	254180_at	T	F	AT4G23930	AT4G23930	MD-2-related lipid recognition domain-containing protein	0.691941	0.626393
2	267363_at	T	F	AT2G39970	AT2G39970	Subtilase family protein	0.503248	0.626262
2	251186_at	T	F	AT3G62790	AT3G62790	tubby like protein 2	0.744792	0.626096
2	256721_at	T	F	AT2G34150	ATRANGAP2|ATSCAR1|WAVE1|SCAR1	unknown protein; FUNCTIONS IN: molecular_function unknown; INVOLVED IN: biological_process unknown; LOCATED IN: cellular_component unknown; EXPRESSED IN: 24 plant structures; EXPRESSED DURING: 15 growth stages; Has 1744 Blast hits to 1308 proteins in 219 species: Archae - 0; Bacteria - 241; Metazoa - 793; Fungi - 253; Plants - 108; Viruses - 0; Other Eukaryotes - 349 (source: NCBI BLink).	0.65166	0.625667
2	259066_at	T	F	AT3G07530	AT3G07530	SKP1-like 13	0.616772	0.625656
2	247158_at	T	F	AT5G65780	ATBCAT-5	Phosphotyrosine protein phosphatases superfamily protein	0.829909	0.625551
2	264070_at	T	F	AT2G27960	CKS1|CKS1AT	pseudo-response regulator 3	0.539971	0.625191
2	252020_at	T	F	AT3G53060	ASK6|SK6	ATPase, V1 complex, subunit B protein	0.727594	0.62494
2	260645_at	T	F	AT1G53300	TTL1	FASCICLIN-like arabinogalactan-protein 12	0.591	0.624829
2	251173_at	T	F	AT3G63270	AT3G63270	atypical CYS HIS rich thioredoxin 4	0.744901	0.624688
2	260744_at	T	F	AT1G15010	AT1G15010	zinc finger protein 7	0.589162	0.624552
2	251199_at	T	F	AT3G62980	TIR1	unknown protein; CONTAINS InterPro DOMAIN/s: Protein of unknown function DUF1685 (InterPro:IPR012881); Has 170 Blast hits to 164 proteins in 34 species: Archae - 0; Bacteria - 1; Metazoa - 26; Fungi - 10; Plants - 107; Viruses - 0; Other Eukaryotes - 26 (source: NCBI BLink).	0.744785	0.624503
2	253079_s_at	F	NA	AT4G36195	AT4G36195	branched-chain amino acid aminotransferase 5 / branched-chain amino acid transaminase 5 (BCAT5)	0.71076	0.623889
2	261120_at	T	F	AT1G75410	BLH3	NA	0.583401	0.623878
2	257442_at	T	F	AT2G28680	AT2G28680	beta-galactosidase 17	0.635786	0.623703
2	261607_at	T	F	AT1G49660	AtCXE5|CXE5	unknown protein; Has 40 Blast hits to 40 proteins in 14 species: Archae - 2; Bacteria - 5; Metazoa - 1; Fungi - 2; Plants - 30; Viruses - 0; Other Eukaryotes - 0 (source: NCBI BLink).	0.575972	0.623425
2	258684_at	T	F	AT3G08680	AT3G08680	Tetratricopeptide repeat (TPR)-like superfamily protein	0.621826	0.62329
2	263913_at	T	F	AT2G36570	AT2G36570	Disease resistance protein (TIR-NBS-LRR class) family	0.5429	0.623166
2	253425_at	T	F	AT4G32190	AT4G32190	DNA topoisomerase I alpha	0.705923	0.622398
2	264049_at	T	F	AT2G22390	ATRABA4E|RABA4E	strictosidine synthase-like 2	0.54101	0.622271
2	246351_at	T	F	AT1G16570	AT1G16570	UDP-Glycosyltransferase superfamily protein	0.853799	0.622257
2	256199_at	T	F	AT1G58250	SAB	unknown protein; BEST Arabidopsis thaliana protein match is: unknown protein (TAIR:AT5G38090.1); Has 1807 Blast hits to 1807 proteins in 277 species: Archae - 0; Bacteria - 0; Metazoa - 736; Fungi - 347; Plants - 385; Viruses - 0; Other Eukaryotes - 339 (source: NCBI BLink).	0.659081	0.621845
2	252616_at	F	NA	AT3G45240	ATSNAK2|GRIK1	ACT domain repeat 3	0.718923	0.621619
2	264209_at	T	F	AT1G22740	RABG3B|RAB7|ATRABG3B|RAB75	unknown protein; Has 7 Blast hits to 7 proteins in 2 species: Archae - 0; Bacteria - 0; Metazoa - 0; Fungi - 0; Plants - 7; Viruses - 0; Other Eukaryotes - 0 (source: NCBI BLink).	0.538384	0.621545
2	255484_at	T	F	AT4G02540	AT4G02540	cytochrome P450, family 83, subfamily B, polypeptide 1	0.66891	0.62148
2	264784_s_at	F	NA	AT2G17830	AT2G17830	Eukaryotic aspartyl protease family protein	0.532222	0.621394
2	260949_at	T	F	AT1G06110	SKIP16	PHD finger protein-related	0.586146	0.62107
2	247502_at	T	F	AT5G61940	AT5G61940	INVOLVED IN: biological_process unknown; LOCATED IN: endomembrane system; EXPRESSED IN: 22 plant structures; EXPRESSED DURING: 13 growth stages; CONTAINS InterPro DOMAIN/s: Mannose-6-phosphate receptor, binding (InterPro:IPR009011), Glucosidase II beta subunit-like (InterPro:IPR012913); Has 30201 Blast hits to 17322 proteins in 780 species: Archae - 12; Bacteria - 1396; Metazoa - 17338; Fungi - 3…	0.820901	0.620724
2	266143_at	T	F	AT2G38905	AT2G38905	WD40/YVTN repeat-like-containing domain;Bromodomain	0.519403	0.620324
2	264568_at	T	F	AT1G05150	AT1G05150	histone deacetylase 9	0.534983	0.620272
2	257359_x_at	T	F	AT2G34290	AT2G34290	IQ-domain 33	0.640782	0.619981
2	259229_at	T	F	AT3G07740	HAC10|HXA02|ATADA2A|ADA2A|HXA2	Surfeit locus protein 5 subunit 22 of Mediator complex	0.614299	0.619949
2	245399_at	T	F	AT4G17340	TIP2;2|DELTA-TIP2	methionine sulfoxide reductase B5	0.89338	0.619823
2	249925_at	T	F	AT5G19150	AT5G19150	KAR-UP F-box 1	0.766442	0.61978
2	263033_s_at	F	NA	AT1G23950	AT1G23950	ARM repeat superfamily protein	0.552706	0.619157
2	249077_at	T	F	AT5G43940	ADH2|HOT5|ATGSNOR1|PAR2|GSNOR	aldose 1-epimerase family protein	0.780638	0.618666
2	247921_at	T	F	AT5G57660	ATCOL5|COL5	UDP-glucosyl transferase 85A2	0.804273	0.618358
2	256401_at	T	F	AT3G06200	AT3G06200	unknown protein; FUNCTIONS IN: molecular_function unknown; INVOLVED IN: biological_process unknown; LOCATED IN: chloroplast; EXPRESSED IN: 16 plant structures; EXPRESSED DURING: 9 growth stages; BEST Arabidopsis thaliana protein match is: unknown protein (TAIR:AT1G16630.1); Has 1844 Blast hits to 1256 proteins in 271 species: Archae - 6; Bacteria - 283; Metazoa - 434; Fungi - 153; Plants - 91; Vi…	0.655723	0.618303
2	245487_at	T	F	AT4G16250	PHYD	AMP-dependent synthetase and ligase family protein	0.884847	0.618139
2	251372_at	T	F	AT3G60520	AT3G60520	OBP3-responsive gene 1	0.741528	0.618076
2	249192_at	T	F	AT5G42470	AT5G42470	Eukaryotic release factor 1 (eRF1) family protein	0.777957	0.617622
2	246393_at	T	F	AT1G58150	AT1G58150	unknown protein; BEST Arabidopsis thaliana protein match is: unknown protein (TAIR:AT4G19950.1); Has 233 Blast hits to 227 proteins in 25 species: Archae - 0; Bacteria - 13; Metazoa - 1; Fungi - 0; Plants - 216; Viruses - 0; Other Eukaryotes - 3 (source: NCBI BLink).	0.851631	0.617301
2	257739_at	T	F	AT3G27470	AT3G27470	conserved peptide upstream open reading frame 22	0.630948	0.617238
2	266668_at	T	F	AT2G29760	OTP81	maternal effect embryo arrest 59	0.514112	0.617137
2	261516_at	T	F	AT1G71750	HGPT	plasma membrane intrinsic protein 2A	0.578044	0.61701
2	267455_at	T	F	AT2G33760	AT2G33760	alpha/beta-Hydrolases superfamily protein	0.5023	0.616762
2	247692_s_at	F	NA	AT5G59970	AT5G59970	high mobility group A	0.811572	0.616587
2	265443_at	T	F	AT2G20750	ATEXPB1|EXPB1|ATHEXP BETA 1.5	DNA/RNA polymerases superfamily protein	0.525841	0.616484
2	248171_at	T	F	AT5G54680	ILR3|bHLH105	Polyketide cyclase/dehydrase and lipid transport superfamily protein	0.799378	0.616195
2	258887_at	T	F	AT3G05630	PLDZETA2|PDLZ2|PLDP2	Peptidase family C54 protein	0.618541	0.616115
2	256006_at	T	F	AT1G34070	AT1G34070	breast cancer associated RING 1	0.660864	0.615557
2	257401_at	T	F	AT1G23550	SRO2	SIN3-like 1	0.639085	0.615478
2	262729_at	T	F	AT1G75840	ATROP4|ROP4|ATGP3|ARAC5	Protein of unknown function, DUF601	0.558369	0.615465
2	256620_at	T	F	AT3G24480	AT3G24480	Protein phosphatase 2C family protein	0.652629	0.615375
2	253717_at	T	F	AT4G29440	AT4G29440	Tesmin/TSO1-like CXC domain-containing protein	0.703768	0.615328
2	257239_at	NA	NA	NA	NA	P-loop containing nucleoside triphosphate hydrolases superfamily protein	0.642856	0.614262
2	264707_at	T	F	AT1G09730	AT1G09730	histidine acid phosphatase family protein	0.533982	0.614127
2	263406_at	T	F	AT2G04160	AIR3	MBOAT (membrane bound O-acyl transferase) family protein	0.548939	0.614123
2	265256_at	T	F	AT2G28390	AT2G28390	Major facilitator superfamily protein	0.526899	0.614022
2	256415_at	T	F	AT3G11210	AT3G11210	Zinc finger C-x8-C-x5-C-x3-H type family protein	0.655179	0.613987
2	260761_at	T	F	AT1G49150	AT1G49150	Protein kinase superfamily protein	0.589089	0.613986
2	247696_at	T	F	AT5G59780	ATMYB59-1|MYB59|ATMYB59|ATMYB59-3|ATMYB59-2	Leucine-rich receptor-like protein kinase family protein	0.811404	0.613971
2	248588_at	T	F	AT5G49540	AT5G49540	2-oxoglutarate (2OG) and Fe(II)-dependent oxygenase superfamily protein	0.792487	0.613939
2	262210_at	T	F	AT1G74690	IQD31	CCCH-type zinc fingerfamily protein with RNA-binding domain	0.567718	0.61364
2	257169_at	T	F	AT3G24315	AtSec20	Protein kinase family protein	0.645338	0.613306
2	263957_at	T	F	AT2G35880	AT2G35880	homeobox protein 23	0.542833	0.613251
2	263886_at	T	F	AT2G36960	TKI1	Mitochondrial substrate carrier family protein	0.5434	0.613122
2	252254_at	T	F	AT3G49250	IDN1|DMS3	Zinc-binding dehydrogenase family protein	0.723453	0.613065
2	247092_at	T	F	AT5G66380	FOLT1|ATFOLT1	anthocyanin 5-aromatic acyltransferase 1	0.832161	0.613017
2	254842_at	T	F	AT4G11950	AT4G11950	O-Glycosyl hydrolases family 17 protein	0.679081	0.612921
2	254662_at	T	F	AT4G18270	ATTRANS11|TRANS11	Aminotransferase-like, plant mobile domain family protein	0.680871	0.612839
2	257848_at	T	F	AT3G13030	AT3G13030	structural maintenance of chromosomes 5	0.630875	0.612507
2	265187_at	T	F	AT1G23490	ATARFA1A|ATARF|ARF1|ATARF1	Basic-leucine zipper (bZIP) transcription factor family protein	0.527019	0.612344
2	260037_at	T	F	AT1G68840	EDF2|TEM2|RAP2.8|RAV2	Guanylate-binding family protein	0.599843	0.612213
2	258903_at	T	F	AT3G06410	AT3G06410	SNARE associated Golgi protein family	0.618011	0.61169
2	263018_at	T	F	AT2G17610	AT2G17610	Galactose oxidase/kelch repeat superfamily protein	0.55335	0.611561
2	251502_at	T	F	AT3G59130	AT3G59130	RNA-binding (RRM/RBD/RNP motifs) family protein	0.738948	0.611515
2	246800_at	T	F	AT5G26780	SHM2	multidrug resistance-associated protein 2	0.841098	0.611456
2	264255_at	T	F	AT1G09140	At-SR30	unknown protein; Has 1807 Blast hits to 1807 proteins in 277 species: Archae - 0; Bacteria - 0; Metazoa - 736; Fungi - 347; Plants - 385; Viruses - 0; Other Eukaryotes - 339 (source: NCBI BLink).	0.53758	0.61134
2	259012_at	T	F	AT3G07360	PUB9|ATPUB9	Fumarylacetoacetate (FAA) hydrolase family	0.61719	0.611328
2	249462_at	T	F	AT5G39680	EMB2744	Pentatricopeptide repeat (PPR) superfamily protein	0.77386	0.611263
2	249390_at	T	F	AT5G40130	AT5G40130	global transcription factor group E3	0.776728	0.61084
2	262763_at	T	F	AT1G28690	AT1G28690	Protein kinase superfamily protein	0.557264	0.609833
2	264440_at	T	F	AT1G27340	AT1G27340	Homeobox-leucine zipper protein 4 (HB-4) / HD-ZIP protein	0.536341	0.609759
2	256926_at	T	F	AT3G22540	AT3G22540	RAB GTPase homolog G3B	0.647621	0.609636
2	265205_at	T	F	AT2G36660	PAB7	Cytidine/deoxycytidylate deaminase family protein	0.52696	0.609271
2	252701_at	T	F	AT3G43700	ATBPM6|BPM6	Pre-mRNA splicing Prp18-interacting factor	0.718158	0.609139
2	259314_at	T	F	AT3G05260	AT3G05260	profilin 2	0.612766	0.609046
2	265444_s_at	F	NA	AT2G37170	PIP2;2|PIP2B	Cyclin A3;3	0.525608	0.608883
2	251287_at	T	F	AT3G61820	AT3G61820	vesicle-associated membrane protein 728	0.743453	0.608778
2	246797_at	T	F	AT5G26790	AT5G26790	enoyl-CoA hydratase 2	0.841124	0.608491
2	249552_s_at	F	NA	AT5G38240	AT5G38240	Cytochrome b561/ferric reductase transmembrane protein family	0.773503	0.607653
2	256133_at	T	F	AT1G13570	AT1G13570	Leucine-rich repeat (LRR) family protein	0.659979	0.607498
2	248163_at	T	F	AT5G54510	DFL1|GH3.6	DNAse I-like superfamily protein	0.799466	0.607252
2	262261_at	T	F	AT1G70895	CLE17	2-oxoglutarate (2OG) and Fe(II)-dependent oxygenase superfamily protein	0.567207	0.607077
2	260572_at	T	F	AT2G43760	AT2G43760	Ubiquitin-like superfamily protein	0.592364	0.606405
2	260856_at	T	F	AT1G21910	AT1G21910	TOXICOS EN LEVADURA 2	0.586759	0.606355
2	251733_at	T	F	AT3G56240	CCH	Protein of unknown function (DUF1677)	0.73354	0.606165
2	255675_at	T	F	AT4G00480	myc1|ATMYC1	Cysteine/Histidine-rich C1 domain family protein	0.666591	0.606042
2	265029_at	T	F	AT1G24625	ZFP7	ATP binding microtubule motor family protein	0.528068	0.60595
2	262479_at	T	T	AT1G11130	SCM|SRF9|SUB	Pectinacetylesterase family protein	0.5629	0.605709
2	263085_at	T	F	AT2G16090	ARI2|ATARI2	ubiquitin-specific protease 15	0.551732	0.604971
2	267230_at	T	F	AT2G44080	ARL	Ankyrin repeat family protein / BTB/POZ domain-containing protein	0.508286	0.604621
2	245527_at	T	F	AT4G15955	AT4G15955	Glycosyl hydrolase family 47 protein	0.883351	0.604585
2	249398_at	T	F	AT5G40250	AT5G40250	2-oxoglutarate (2OG) and Fe(II)-dependent oxygenase superfamily protein	0.776571	0.604451
2	257470_at	T	F	AT1G53770	AT1G53770	atypical CYS HIS rich thioredoxin 5	0.635507	0.60444
2	246283_at	T	F	AT4G36860	DAR1	Aluminium induced protein with YGL and LRDR motifs	0.857168	0.604343
2	257519_at	T	F	AT3G01210	AT3G01210	Pentatricopeptide repeat (PPR) superfamily protein	0.635375	0.604275
2	256823_at	T	F	AT3G22220	AT3G22220	myosin heavy chain-related	0.649456	0.603815
2	250320_at	T	F	AT5G12840	EMB2220|ATHAP2A|NF-YA1|HAP2A	Putative methyltransferase family protein	0.759261	0.603809
2	246109_at	T	F	AT5G20120	AT5G20120	Family of unknown function (DUF716)	0.866554	0.603589
2	265870_at	T	F	AT2G01660	PDLP6	cytochrome P450, family 71, subfamily B, polypeptide 28	0.522209	0.603232
2	246117_at	T	F	AT5G20320	DCL4|ATDCL4	Mutator-like transposase family, has a 8.7e-30 P-value blast match to GB:AAA21566 mudrA of transposon=MuDR (MuDr-element) (Zea mays)	0.862985	0.60271
2	249160_at	T	F	AT5G42660	AT5G42660	delta1-pyrroline-5-carboxylate synthase 1	0.778323	0.602656
2	246448_at	T	F	AT5G16800	AT5G16800	ATP binding cassette subfamily B1	0.848468	0.602476
2	259540_at	T	F	AT1G20640	AT1G20640	3-ketoacyl-CoA synthase 11	0.608592	0.602217
2	259508_at	T	F	AT1G43920	AT1G43920	S-adenosyl-L-methionine-dependent methyltransferases superfamily protein	0.610322	0.602189
2	262852_at	T	F	AT1G20910	AT1G20910	AGAMOUS-like 26	0.555351	0.602096
2	258379_at	T	F	AT3G16700	AT3G16700	ACT domain repeat 5	0.625714	0.602064
2	258050_at	T	F	AT3G16200	AT3G16200	WRKY DNA-binding protein 70	0.627693	0.601942
2	258906_at	T	F	AT3G06380	ATTLP9|TLP9	Single hybrid motif superfamily protein	0.617918	0.601765
2	255409_at	T	F	AT4G03090	AT4G03090	RHOMBOID-like 1	0.671087	0.601573
2	255032_at	T	F	AT4G09500	AT4G09500	cAMP-regulated phosphoprotein 19-related protein	0.675962	0.601278
2	265879_at	T	F	AT2G42450	AT2G42450	GCK domain-containing protein	0.521879	0.601189
2	265486_at	NA	NA	NA	NA	translocase 11	0.52536	0.601051
2	262018_at	T	F	AT1G35617	AT1G35617	O-methyltransferase family protein	0.570485	0.600772
2	259863_at	T	F	AT1G72630	ELF4-L2	Basic-leucine zipper (bZIP) transcription factor family protein	0.603397	0.600526
2	259215_at	T	F	AT3G09090	DEX1	Serine protease inhibitor (SERPIN) family protein	0.61481	0.600491
2	249140_at	T	F	AT5G43190	AT5G43190	Cytochrome b561/ferric reductase transmembrane protein family	0.778752	0.600425
2	249448_at	T	F	AT5G39420	cdc2cAt	S-locus lectin protein kinase family protein	0.774294	0.60042
2	267315_at	NA	NA	NA	NA	Ubiquitin fusion degradation UFD1 family protein	0.504954	0.600293
2	250720_at	T	F	AT5G06180	AT5G06180	F-box/RNI-like superfamily protein	0.75356	0.600254
2	249944_at	T	F	AT5G22290	NAC089|anac089	Peptide-N4-(N-acetyl-beta-glucosaminyl)asparagine amidase A protein	0.765861	0.600142
2	249718_at	T	F	AT5G35740	AT5G35740	GroES-like zinc-binding dehydrogenase family protein	0.770646	0.599943
2	260285_at	T	F	AT1G80560	ATIMD2|IMD2	Pentatricopeptide repeat (PPR) superfamily protein	0.598262	0.59988
2	255232_at	T	F	AT4G05330	AGD13	Leucine-rich repeat protein kinase family protein	0.673862	0.599627
2	248029_at	T	F	AT5G55700	BAM4|BMY6	RNA-dependent RNA polymerase 2	0.801535	0.59946
2	250057_at	T	F	AT5G17840	AT5G17840	plasmodesmata-located protein 6	0.764172	0.598588
2	267481_at	T	F	AT2G02780	AT2G02780	Pectin lyase-like superfamily protein	0.502256	0.59816
2	261194_at	T	F	AT1G12775	AT1G12775	unknown protein; CONTAINS InterPro DOMAIN/s: Protein of unknown function DUF701, zinc-binding putative (InterPro:IPR007808); Has 30201 Blast hits to 17322 proteins in 780 species: Archae - 12; Bacteria - 1396; Metazoa - 17338; Fungi - 3422; Plants - 5037; Viruses - 0; Other Eukaryotes - 2996 (source: NCBI BLink).	0.582277	0.597977
2	259599_at	T	F	AT1G28110	SCPL45	Pentatricopeptide repeat (PPR) superfamily protein	0.607331	0.59789
2	249303_at	T	F	AT5G41460	AT5G41460	Major facilitator superfamily protein	0.777296	0.597836
2	251828_at	T	F	AT3G55070	AT3G55070	Microtubule associated protein (MAP65/ASE1) family protein	0.728696	0.59776
2	258834_at	T	F	AT3G07270	AT3G07270	maternally expressed pab C-terminal	0.619665	0.597616
2	254267_at	T	F	AT4G22930	DHOASE|PYR4	DREB2A-interacting protein 1	0.690014	0.597522
2	263972_at	T	F	AT2G42760	AT2G42760	beta galactosidase 9	0.542541	0.597448
2	261522_at	T	F	AT1G71710	AT1G71710	ELM2 domain-containing protein	0.577924	0.597345
2	264517_at	T	F	AT1G10120	AT1G10120	Cupredoxin superfamily protein	0.535099	0.596341
2	252026_at	T	F	AT3G53030	SRPK4	Protein of unknown function (DUF3049)	0.726219	0.595442
2	265097_at	T	F	AT1G04020	ROW1|ATBARD1|BARD1	Pentatricopeptide repeat (PPR) superfamily protein	0.527432	0.59453
2	251649_at	T	F	AT3G57330	ACA11	Toll-Interleukin-Resistance (TIR) domain family protein	0.735623	0.59448
2	262869_s_at	F	NA	AT4G27630	GTG2	ARM repeat superfamily protein	0.555148	0.594449
2	251782_at	T	F	AT3G55260	HEXO1|ATHEX2	hexokinase 2	0.73072	0.594274
2	255035_at	T	F	AT4G09550	ATGIP1|GIP1	Protein kinase superfamily protein	0.67559	0.594079
2	251705_at	T	F	AT3G56400	ATWRKY70|WRKY70	UDP-Glycosyltransferase superfamily protein	0.734257	0.593987
2	264122_at	T	F	AT1G02130	ATRABD2A|RABD2A|ARA-5|RA-5|ARA5|ATRAB1B	P-loop containing nucleoside triphosphate hydrolases superfamily protein	0.539375	0.593848
2	248225_at	T	F	AT5G53740	AT5G53740	calcium-dependent protein kinase 15	0.797198	0.593747
2	262561_at	T	F	AT1G34340	AT1G34340	Ergosterol biosynthesis ERG4/ERG24 family	0.561727	0.593685
2	251817_at	T	F	AT3G54840	ATRAB5C|ARA-6|ARA6|ATRABF1|RABF1	Carbohydrate-binding X8 domain superfamily protein	0.729137	0.593341
2	262499_at	T	F	AT1G21770	AT1G21770	mitogen-activated protein kinase kinase 3	0.562886	0.592969
2	254430_at	T	F	AT4G20820	AT4G20820	NAD(P)-binding Rossmann-fold superfamily protein	0.685192	0.592699
2	266503_at	T	F	AT2G47780	AT2G47780	HSP20-like chaperones superfamily protein	0.515819	0.592215
2	257429_at	T	F	AT2G27940	AT2G27940	Cytochrome C assembly protein	0.636328	0.590941
2	264751_at	T	F	AT1G23020	FRO3|ATFRO3	P-loop containing nucleoside triphosphate hydrolases superfamily protein	0.533119	0.590864
2	258610_at	T	F	AT3G02875	ILR1	myosin 1	0.623483	0.590675
2	246319_at	T	F	AT3G56680	AT3G56680	Cupredoxin superfamily protein	0.855189	0.590468
2	261276_at	T	F	AT1G26670	VTI1B|ATVTI12|VTI12	BEST Arabidopsis thaliana protein match is: proline-rich family protein (TAIR:AT3G09000.1); Has 35333 Blast hits to 34131 proteins in 2444 species: Archae - 798; Bacteria - 22429; Metazoa - 974; Fungi - 991; Plants - 531; Viruses - 0; Other Eukaryotes - 9610 (source: NCBI BLink).	0.579884	0.590149
2	253165_at	T	F	AT4G35320	AT4G35320	Cytochrome bd ubiquinol oxidase, 14kDa subunit	0.709496	0.590102
2	255933_at	T	F	AT1G12750	RBL6|ATRBL6	carboxypeptidase D, putative	0.661784	0.590088
2	248819_at	T	F	AT5G47050	AT5G47050	nuclear factor Y, subunit A9	0.791057	0.589992
2	250913_at	T	F	AT5G03770	KDTA	Calcium-dependent lipid-binding (CaLB domain) family protein	0.750274	0.589547
2	247670_at	T	F	AT5G60190	AT5G60190	alpha/beta-Hydrolases superfamily protein	0.812326	0.589104
2	245124_at	T	F	AT2G47580	U1A	novel plant snare 11	0.910666	0.588993
2	262396_at	T	F	AT1G49470	AT1G49470	Phox (PX) domain-containing protein	0.564944	0.588379
2	267348_at	NA	NA	NA	NA	P-loop containing nucleoside triphosphate hydrolases superfamily protein	0.504006	0.588317
2	264715_at	T	F	AT1G70180	AT1G70180	NA	0.533333	0.587822
2	253571_at	T	F	AT4G31000	AT4G31000	Ribosomal L22e protein family	0.704146	0.587765
2	250462_at	T	F	AT5G10020	AT5G10020	Lung seven transmembrane receptor family protein	0.757026	0.587574
2	245235_at	T	F	AT4G25550	AT4G25550	diacylglycerol acyltransferase family	0.905556	0.587537
2	247860_at	T	F	AT5G58240	FHIT	ELF4-like 2	0.804945	0.587114
2	254533_at	T	F	AT4G19670	AT4G19670	LYR family of Fe/S cluster biogenesis protein	0.684639	0.587024
2	253198_at	T	F	AT4G35360	AT4G35360	Galactose oxidase/kelch repeat superfamily protein	0.708005	0.586454
2	252359_at	T	F	AT3G48440	AT3G48440	Heavy metal transport/detoxification superfamily protein	0.721518	0.586225
2	260700_at	T	F	AT1G32260	AT1G32260	ALG6, ALG8 glycosyltransferase family	0.590209	0.586182
2	251653_at	T	F	AT3G57130	BOP1	Galactose oxidase/kelch repeat superfamily protein	0.735217	0.585815
2	263024_at	T	F	AT1G23980	AT1G23980	RmlC-like cupins superfamily protein	0.552767	0.58555
2	247672_at	T	F	AT5G60220	TET4	Prenyltransferase family protein	0.812221	0.585343
2	246442_at	T	F	AT5G17610	AT5G17610	with no lysine (K) kinase 4	0.850518	0.585287
2	247987_at	T	F	AT5G56900	AT5G56900	LIM domain-containing protein	0.802589	0.585267
2	261089_at	T	F	AT1G07570	APK1A|APK1	2-oxoglutarate (2OG) and Fe(II)-dependent oxygenase superfamily protein	0.583513	0.585221
2	251323_at	T	F	AT3G61580	AT3G61580	sterol 4-alpha-methyl-oxidase 2-2	0.743037	0.585065
2	256544_at	T	F	AT1G42560	ATMLO9|MLO9	Peptidase S24/S26A/S26B/S26C family protein	0.654203	0.584902
2	254709_at	T	F	AT4G17890	AGD8	GTP cyclohydrolase I	0.680262	0.584554
2	248965_at	T	F	AT5G45370	AT5G45370	RING/U-box superfamily protein	0.785075	0.584273
2	247819_at	T	F	AT5G58350	ZIK2|WNK4	COLD REGULATED 314 INNER MEMBRANE 1	0.809085	0.584268
2	265009_at	T	F	AT1G24650	AT1G24650	RING/U-box superfamily protein	0.529289	0.584267
2	250852_at	T	F	AT5G04670	AT5G04670	RING/U-box superfamily protein	0.750338	0.584107
2	247466_at	T	F	AT5G62090	SLK2	Transducin/WD40 repeat-like superfamily protein	0.822315	0.584077
2	249981_at	T	F	AT5G18510	AT5G18510	glycine-rich RNA-binding protein 6	0.765187	0.583891
2	255294_at	T	F	AT4G04750	AT4G04750	NAD(P)-binding Rossmann-fold superfamily protein	0.672594	0.58377
2	266297_at	T	F	AT2G29570	ATPCNA2|PCNA2	zinc ion binding;nucleic acid binding;hydrolases, acting on acid anhydrides, in phosphorus-containing anhydrides	0.518247	0.583504
2	260006_at	T	F	AT1G68000	ATPIS1|ATPIS|PIS1	unknown protein; INVOLVED IN: biological_process unknown; LOCATED IN: plasma membrane; EXPRESSED IN: 22 plant structures; EXPRESSED DURING: 13 growth stages; BEST Arabidopsis thaliana protein match is: unknown protein (TAIR:AT4G24610.1); Has 30201 Blast hits to 17322 proteins in 780 species: Archae - 12; Bacteria - 1396; Metazoa - 17338; Fungi - 3422; Plants - 5037; Viruses - 0; Other Eukaryotes …	0.600664	0.583382
2	261309_at	F	NA	AT1G48600	PMEAMT|AtPMEAMT	regulatory components of ABA receptor 3	0.579506	0.58335
2	260412_at	T	F	AT1G69830	ATAMY3|AMY3	ammonium transporter 1;2	0.594567	0.583255
2	263389_at	T	F	AT2G11680	AT2G11680	unknown protein; BEST Arabidopsis thaliana protein match is: unknown protein (TAIR:AT1G04000.1); Has 1807 Blast hits to 1807 proteins in 277 species: Archae - 0; Bacteria - 0; Metazoa - 736; Fungi - 347; Plants - 385; Viruses - 0; Other Eukaryotes - 339 (source: NCBI BLink).	0.549124	0.583214
2	259412_at	T	F	AT1G13450	AT1G13450	Protein of unknown function (DUF1421)	0.610949	0.583072
2	252607_at	T	F	AT3G44990	XTH31|XTR8|ATXTR8	Major facilitator superfamily protein	0.718925	0.582962
2	265700_at	T	F	AT2G03470	AT2G03470	Ubiquitin family protein	0.522458	0.582894
2	264888_at	T	F	AT1G23070	AT1G23070	basic helix-loop-helix (bHLH) DNA-binding superfamily protein	0.530572	0.582782
2	254295_at	T	F	AT4G23080	AT4G23080	Pectin lyase-like superfamily protein	0.689233	0.582686
2	262010_at	T	F	AT1G35612	AT1G35612	CTC-interacting domain 8	0.57108	0.582624
2	253164_at	T	F	AT4G35725	AT4G35725	unknown protein; FUNCTIONS IN: molecular_function unknown; INVOLVED IN: biological_process unknown; LOCATED IN: chloroplast; EXPRESSED IN: 17 plant structures; EXPRESSED DURING: LP.04 four leaves visible, 4 anthesis, petal differentiation and expansion stage, E expanded cotyledon stage, D bilateral stage; Has 7 Blast hits to 7 proteins in 3 species: Archae - 0; Bacteria - 0; Metazoa - 0; Fungi - …	0.710226	0.582525
2	262784_at	T	F	AT1G10760	GWD|GWD1|SOP1|SOP|SEX1	adenine phosphoribosyl transferase 2	0.556322	0.582061
2	266325_at	T	F	AT2G46630	AT2G46630	Protein kinase superfamily protein	0.51808	0.581846
2	260457_at	T	F	AT1G72480	AT1G72480	casein kinase I	0.593455	0.581792
2	250210_at	T	F	AT5G13890	AT5G13890	Late embryogenesis abundant protein, group 6	0.761115	0.581756
2	264806_at	T	F	AT1G08610	AT1G08610	histone B2	0.531756	0.581003
2	246483_at	T	F	AT5G16000	NIK1	ferric reduction oxidase 3	0.846975	0.580908
2	257871_at	NA	NA	NA	NA	Subtilisin-like serine endopeptidase family protein	0.630794	0.580703
2	247918_at	T	F	AT5G57610	AT5G57610	NA	0.804432	0.580434
2	262451_at	T	T	AT1G11130	SCM|SRF9|SUB	response regulator 14	0.563075	0.579929
2	261247_at	T	F	AT1G20070	AT1G20070	Tetratricopeptide repeat (TPR)-like superfamily protein	0.580866	0.579846
2	258853_at	T	F	AT3G06440	AT3G06440	unknown protein; Has 35333 Blast hits to 34131 proteins in 2444 species: Archae - 798; Bacteria - 22429; Metazoa - 974; Fungi - 991; Plants - 531; Viruses - 0; Other Eukaryotes - 9610 (source: NCBI BLink).	0.619174	0.579332
2	253199_at	T	F	AT4G35410	AT4G35410	Protein of Unknown Function (DUF239)	0.707971	0.579194
2	245095_at	T	F	AT2G40860	AT2G40860	peptide transporter 2	0.921579	0.57895
2	259533_at	T	F	AT1G12530	AT1G12530	vacuolar H+-ATPase subunit E isoform 3	0.609745	0.578926
2	251439_at	T	F	AT3G59950	AT3G59950	TSL-kinase interacting protein 1	0.740045	0.578832
2	262136_at	T	F	AT1G77850	ARF17	cullin 1	0.568758	0.578622
2	260580_at	T	F	AT2G47390	AT2G47390	cytochrome P450, family 81, subfamily H, polypeptide 1	0.591277	0.578571
2	267194_s_at	F	NA	AT2G31300	ARPC1B|ARPC1	Putative thiol-disulphide oxidoreductase DCC	0.509028	0.578554
2	257104_at	T	F	AT3G25040	ERD2B	phloem protein 2-B12	0.645602	0.578538
2	262132_at	T	F	AT1G02830	AT1G02830	TBP-associated factor 2	0.568927	0.578141
2	249422_at	T	F	AT5G39760	AtHB23|HB23	alpha/beta-Hydrolases superfamily protein	0.774727	0.577941
2	262014_at	T	F	AT1G35660	AT1G35660	S-adenosyl-l-homocysteine (SAH) hydrolase 2	0.570587	0.577813
2	260414_at	T	F	AT1G69850	ATNRT1:2|NRT1:2|NTL1	receptor like protein 39	0.594391	0.577702
2	265549_at	T	F	AT2G07520	AT2G07520	YTH family protein	0.52464	0.577448
2	267151_at	T	F	AT2G30970	ASP1	BEL1-like homeodomain 3	0.509417	0.577045
2	261576_at	T	F	AT1G01070	AT1G01070	Protein of unknown function (DUF544)	0.576518	0.576846
2	259362_s_at	F	NA	AT1G13350	AT1G13350	isopropylmalate dehydrogenase 2	0.610985	0.576259
2	264779_at	T	F	AT1G08570	ACHT4	Nucleotidyltransferase family protein	0.53232	0.576085
2	245818_at	T	F	AT1G26100	AT1G26100	plasma membrane intrinsic protein 2	0.877745	0.575537
2	256494_at	T	F	AT1G31520	AT1G31520	ARF GAP-like zinc finger-containing protein ZIGA4	0.654456	0.575491
2	263001_at	T	F	AT1G54360	TAF6B|TAF6B1|TAF6B2|TAF6B4	Ribosomal protein S4	0.553546	0.575379
2	263774_at	T	F	AT2G40280	AT2G40280	F-box and associated interaction domains-containing protein	0.545149	0.575307
2	264721_at	T	F	AT1G23000	AT1G23000	Ubiquitin-like superfamily protein	0.533329	0.574791
2	254547_at	T	F	AT4G19860	AT4G19860	SKP1-like 6	0.684556	0.574337
2	245428_at	T	F	AT4G17570	GATA26	unknown protein; Has 40 Blast hits to 40 proteins in 15 species: Archae - 0; Bacteria - 0; Metazoa - 0; Fungi - 0; Plants - 40; Viruses - 0; Other Eukaryotes - 0 (source: NCBI BLink).	0.892662	0.574327
2	249046_at	T	F	AT5G44400	AT5G44400	GroES-like zinc-binding alcohol dehydrogenase family protein	0.782583	0.574303
2	258074_at	T	F	AT3G25890	AT3G25890	chromomethylase 3	0.627057	0.573941
2	259266_at	T	F	AT3G01240	AT3G01240	Galactose mutarotase-like superfamily protein	0.613443	0.573801
2	266289_at	T	F	AT2G29390	SMO2-2|ATSMO2	Integrase-type DNA-binding superfamily protein	0.518411	0.573793
2	253935_at	T	F	AT4G26870	AT4G26870	expansin B3	0.696862	0.573569
2	252649_at	T	F	AT3G44680	HDA09|HDA9	unknown protein; Has 97 Blast hits to 97 proteins in 15 species: Archae - 0; Bacteria - 8; Metazoa - 0; Fungi - 0; Plants - 36; Viruses - 0; Other Eukaryotes - 53 (source: NCBI BLink).	0.718414	0.572829
2	258016_at	T	F	AT3G19350	MPC	Dihydroxyacetone kinase	0.627925	0.572811
2	255738_at	T	F	AT1G25570	AT1G25570	ARM repeat superfamily protein	0.665249	0.572753
2	245702_at	T	F	AT5G04220	NTMC2TYPE1.3|NTMC2T1.3|ATSYTC|SYT3|SYTC	RAC-like 3	0.881238	0.572448
2	246939_at	T	F	AT5G25390	SHN2	nudix hydrolase homolog 2	0.835179	0.572281
2	258669_at	T	F	AT3G08800	AT3G08800	60S ribosomal protein L5 (RPL5C), pseudogene, 60S RIBOSOMAL PROTEIN L5, Arabidopsis thaliana, SWISSPROT:RL5_ARATH; blastp match of 70% identity and 7.9e-26 P-value to GP|13359453|dbj|BAB33422.1||AB049724 putative senescence-associated protein {Pisum sativum}	0.622204	0.57202
2	252064_at	T	F	AT3G51520	AT3G51520	FUNCTIONS IN: molecular_function unknown; INVOLVED IN: oxidation reduction; EXPRESSED IN: 23 plant structures; EXPRESSED DURING: 15 growth stages; CONTAINS InterPro DOMAIN/s: Gamma-butyrobetaine dioxygenase/Trimethyllysine dioxygenase, N-terminal (InterPro:IPR010376); Has 1035 Blast hits to 1035 proteins in 399 species: Archae - 0; Bacteria - 765; Metazoa - 0; Fungi - 0; Plants - 39; Viruses - 0;…	0.726019	0.571919
2	263294_at	T	F	AT2G10870	AT2G10870	Serine carboxypeptidase S28 family protein	0.550685	0.57189
2	261529_at	NA	NA	NA	NA	Calcium-binding endonuclease/exonuclease/phosphatase family	0.577728	0.571453
2	251050_at	T	F	AT5G02440	AT5G02440	Low temperature and salt responsive protein family	0.746845	0.571402
2	261263_at	T	F	AT1G26790	AT1G26790	Aldolase-type TIM barrel family protein	0.580019	0.571034
2	252573_at	T	F	AT3G45260	AT3G45260	FASCICLIN-like arabinogalactan protein 15 precursor	0.71951	0.570338
2	252083_at	T	F	AT3G51960	ATBZIP24|BZIP24	hypothetical protein	0.725939	0.570129
2	252824_at	T	F	AT4G40030	AT4G40030	CONTAINS InterPro DOMAIN/s: Gamma-secretase aspartyl protease complex, presenilin enhancer-2 subunit (InterPro:IPR019379); Has 168 Blast hits to 168 proteins in 71 species: Archae - 0; Bacteria - 0; Metazoa - 126; Fungi - 0; Plants - 36; Viruses - 0; Other Eukaryotes - 6 (source: NCBI BLink).	0.71751	0.570022
2	264932_at	T	F	AT1G61240	AT1G61240	Early-responsive to dehydration stress protein (ERD4)	0.530414	0.569826
2	252784_at	T	F	AT3G43040	AT3G43040	heat shock transcription factor A1D	0.717598	0.569794
2	264142_at	T	F	AT1G78930	AT1G78930	NA	0.539136	0.569598
2	255619_s_at	F	NA	AT5G59920	ULI3	FUNCTIONS IN: molecular_function unknown; INVOLVED IN: vesicle-mediated transport, vesicle docking involved in exocytosis; LOCATED IN: cellular_component unknown; EXPRESSED IN: 22 plant structures; EXPRESSED DURING: 14 growth stages; CONTAINS InterPro DOMAIN/s: Sec1-like protein (InterPro:IPR001619); Has 30201 Blast hits to 17322 proteins in 780 species: Archae - 12; Bacteria - 1396; Metazoa - 17…	0.666732	0.569592
2	256977_at	T	F	AT3G21040	AT3G21040	NA	0.64735	0.569321
2	253958_at	T	F	AT4G26400	AT4G26400	cystathionine beta-lyase	0.696101	0.569274
2	249405_at	T	F	AT5G40280	ATFTB|WIG|ERA1	ARM repeat superfamily protein	0.775026	0.569228
2	259628_at	NA	NA	NA	NA	TRICHOME BIREFRINGENCE-LIKE 37	0.606883	0.569183
2	247265_at	F	NA	AT5G64552	CPuORF22	Pentatricopeptide repeat (PPR) superfamily protein	0.828681	0.568679
2	261711_at	T	F	AT1G32700	AT1G32700	expansin-like B1	0.574944	0.568661
2	245912_at	T	F	AT5G19600	SULTR3;5	profilin 1	0.873275	0.568612
2	245855_at	T	F	AT5G13550	SULTR4;1	phosphatidylinositol synthase 1	0.875914	0.568605
2	245131_s_at	F	NA	AT2G45330	emb1067	RNA 2'-phosphotransferase, Tpt1 / KptA family	0.909043	0.568145
2	253944_at	T	F	AT4G27040	VPS22	NA	0.69681	0.567987
2	250785_at	T	F	AT5G05510	AT5G05510	Histone superfamily protein	0.751411	0.567714
2	262242_at	T	F	AT1G48360	AT1G48360	aspartate aminotransferase 1	0.56737	0.567564
2	266408_at	T	F	AT2G38520	AT2G38520	Squamosa promoter-binding protein-like (SBP domain) transcription factor family protein	0.517374	0.567268
2	266702_at	T	F	AT2G19860	ATHXK2|HXK2	plasma membrane intrinsic protein 1B	0.513782	0.56697
2	267419_at	T	F	AT2G35010	ATO1|TO1	unknown protein; Has 262 Blast hits to 207 proteins in 54 species: Archae - 0; Bacteria - 28; Metazoa - 70; Fungi - 8; Plants - 93; Viruses - 20; Other Eukaryotes - 43 (source: NCBI BLink).	0.502515	0.566705
2	266689_at	T	F	AT2G19930	AT2G19930	Late embryogenesis abundant protein, group 1 protein	0.51408	0.566563
2	254659_at	T	F	AT4G18240	SS4|ATSS4|SSIV	Uncharacterised protein family (UPF0114)	0.68088	0.566413
2	254603_at	T	F	AT4G19045	AT4G19045	DNA-binding bromodomain-containing protein	0.682201	0.566411
2	263544_at	T	F	AT2G21590	APL4	RNA polymerase II transcription mediators	0.547684	0.566305
2	245870_at	T	T	AT1G26300	AT1G26300	MATE efflux family protein	0.875819	0.566094
2	246707_at	T	F	AT5G28140	AT5G28140	unknown protein; FUNCTIONS IN: molecular_function unknown; INVOLVED IN: biological_process unknown; LOCATED IN: plasma membrane; EXPRESSED IN: 19 plant structures; EXPRESSED DURING: 11 growth stages; Has 309 Blast hits to 256 proteins in 99 species: Archae - 0; Bacteria - 11; Metazoa - 192; Fungi - 12; Plants - 36; Viruses - 0; Other Eukaryotes - 58 (source: NCBI BLink).	0.842774	0.566025
2	255602_at	T	F	AT4G01026	PYL7|RCAR2	Serine/threonine-protein kinase WNK (With No Lysine)-related	0.667394	0.565709
2	253254_at	T	F	AT4G34650	SQS2	pinoresinol reductase 1	0.707364	0.56528
2	266457_at	T	F	AT2G22780	PMDH1	xyloglucan endotransglucosylase/hydrolase 7	0.516909	0.565197
2	263912_at	T	F	AT2G36390	BE3|SBE2.1	unknown protein; FUNCTIONS IN: molecular_function unknown; INVOLVED IN: biological_process unknown; LOCATED IN: chloroplast; EXPRESSED IN: 17 plant structures; EXPRESSED DURING: 10 growth stages; Has 63 Blast hits to 63 proteins in 12 species: Archae - 0; Bacteria - 0; Metazoa - 0; Fungi - 0; Plants - 63; Viruses - 0; Other Eukaryotes - 0 (source: NCBI BLink).	0.54293	0.565186
2	259018_at	T	F	AT3G07390	AIR12	plasma membrane intrinsic protein 1C	0.61704	0.565127
2	246120_at	T	F	AT5G20360	AT5G20360	Vesicle transport v-SNARE family protein	0.861712	0.565014
2	247592_at	T	F	AT5G60780	ATNRT2.3|NRT2.3	SGNH hydrolase-type esterase superfamily protein	0.815957	0.564986
2	262181_at	T	F	AT1G78060	AT1G78060	unknown protein; FUNCTIONS IN: molecular_function unknown; INVOLVED IN: biological_process unknown; LOCATED IN: endomembrane system; EXPRESSED IN: 15 plant structures; EXPRESSED DURING: 11 growth stages; Has 149 Blast hits to 146 proteins in 39 species: Archae - 0; Bacteria - 4; Metazoa - 21; Fungi - 5; Plants - 30; Viruses - 0; Other Eukaryotes - 89 (source: NCBI BLink).	0.567858	0.564856
2	259146_at	T	F	AT3G10370	SDP6	NA	0.615928	0.564835
2	255042_at	T	F	AT4G09630	AT4G09630	IQ-domain 9	0.674135	0.56476
2	255314_at	T	F	AT4G04150	AT4G04150	WW domain-containing protein	0.671513	0.564586
2	250002_at	T	F	AT5G18690	ATAGP25|AGP25	unknown protein; BEST Arabidopsis thaliana protein match is: unknown protein (TAIR:AT4G29790.1); Has 203 Blast hits to 188 proteins in 60 species: Archae - 0; Bacteria - 11; Metazoa - 24; Fungi - 34; Plants - 93; Viruses - 0; Other Eukaryotes - 41 (source: NCBI BLink).	0.765138	0.564448
2	258324_at	T	F	AT3G22780	ATTSO1|TSO1	multidrug resistance-associated protein 10	0.625854	0.563766
2	258436_at	T	F	AT3G16720	TL2|ATL2	copper chaperone	0.625574	0.563579
2	257913_at	T	F	AT3G25540	LAG1	FAD-binding Berberine family protein	0.630455	0.563515
2	250734_at	T	F	AT5G06270	AT5G06270	LEM3 (ligand-effect modulator 3) family protein / CDC50 family protein	0.753228	0.56341
2	255033_at	T	F	AT4G09520	AT4G09520	Thiamin diphosphate-binding fold (THDP-binding) superfamily protein	0.675895	0.563402
2	247109_at	T	F	AT5G65870	ATPSK5|PSK5	Ribosomal protein S24e family protein	0.831101	0.563263
2	264348_at	T	F	AT1G12110	NRT1|ATNRT1|B-1|NRT1.1|CHL1|CHL1-1	alpha/beta-Hydrolases superfamily protein	0.536992	0.562352
2	246398_at	T	F	AT1G58100	AT1G58100	nodulin MtN21 /EamA-like transporter family protein	0.851345	0.562147
2	245294_at	T	F	AT4G14340	CKI1|CKL11	GA requiring 3	0.901732	0.562126
2	264060_at	T	F	AT2G27980	AT2G27980	plant U-box 45	0.54012	0.562096
2	261924_at	T	F	AT1G22550	AT1G22550	Phototropic-responsive NPH3 family protein	0.571784	0.562059
2	255616_at	T	T	AT4G01290	AT4G01290	early nodulin-like protein 1	0.66686	0.561764
2	258872_at	T	F	AT3G03260	HDG8	SNF2 domain-containing protein / helicase domain-containing protein	0.618706	0.56116
2	255428_at	T	F	AT4G03390	SRF3	bZIP transcription factor family protein	0.670067	0.561125
2	267382_at	T	F	AT2G44300	AT2G44300	unknown protein; CONTAINS InterPro DOMAIN/s: Protein of unknown function DUF602 (InterPro:IPR006735); Has 385 Blast hits to 385 proteins in 189 species: Archae - 0; Bacteria - 0; Metazoa - 153; Fungi - 117; Plants - 50; Viruses - 0; Other Eukaryotes - 65 (source: NCBI BLink).	0.502967	0.560973
2	252264_at	T	F	AT3G49590	AT3G49590	XH/XS domain-containing protein	0.723327	0.560818
2	257852_at	T	F	AT3G12950	AT3G12950	Transmembrane amino acid transporter family protein	0.630841	0.560753
2	246597_at	T	F	AT5G14760	AO	thioredoxin O1	0.845091	0.560585
2	249632_at	T	F	AT5G37170	AT5G37170	unknown protein; LOCATED IN: chloroplast; EXPRESSED IN: 22 plant structures; EXPRESSED DURING: 13 growth stages; Has 110095 Blast hits to 59224 proteins in 2216 species: Archae - 177; Bacteria - 15429; Metazoa - 38345; Fungi - 18843; Plants - 13341; Viruses - 3084; Other Eukaryotes - 20876 (source: NCBI BLink).	0.772232	0.560519
2	246973_at	T	F	AT5G24970	AT5G24970	purple acid phosphatase 18	0.834414	0.560494
2	250158_at	T	F	AT5G15190	AT5G15190	NA	0.761561	0.560186
2	250093_at	T	F	AT5G17370	AT5G17370	protein kinase family protein / C-type lectin domain-containing protein	0.762725	0.55992
2	258286_at	T	F	AT3G16060	AT3G16060	Uncharacterised conserved protein (UCP030210)	0.626157	0.55971
2	261202_at	T	F	AT1G12910	ATAN11|LWD1	F-box/RNI-like/FBD-like domains-containing protein	0.582045	0.559658
2	264603_at	T	F	AT1G04670	AT1G04670	Translation elongation factor EF1A/initiation factor IF2gamma family protein	0.53454	0.559536
2	264366_at	T	F	AT1G03250	AT1G03250	5'-AMP-activated protein kinase beta-2 subunit protein	0.536974	0.559068
2	247395_at	T	F	AT5G62910	AT5G62910	Plant regulator RWP-RK family protein	0.823855	0.559056
2	264116_at	T	F	AT2G31320	ATPARP2|PARP2	RmlC-like cupins superfamily protein	0.539632	0.558848
2	252255_at	T	F	AT3G49220	AT3G49220	aminoalcoholphosphotransferase 1	0.72342	0.558813
2	244903_at	T	F	ATMG00660	ORF149	Aldolase-type TIM barrel family protein	0.928018	0.558662
2	249860_at	T	F	AT5G22860	AT5G22860	nitrate transporter 1:2	0.766943	0.558461
2	249294_at	NA	NA	NA	NA	similar to unknown protein [Arabidopsis thaliana] (TAIR:AT3G15310.1); similar to Protein of unknown function (DUF635), putative [Medicago truncatula] (GB:ABE90282.1); contains InterPro domain Protein of unknown function DUF635; (InterPro:IPR006912); contains InterPro domain Bacterial adhesion; (InterPro:IPR008966)	0.777361	0.55843
2	248277_at	T	F	AT5G52860	AT5G52860	LOCATED IN: plasma membrane; EXPRESSED IN: 23 plant structures; EXPRESSED DURING: 13 growth stages; CONTAINS InterPro DOMAIN/s: von Willebrand factor, type A (InterPro:IPR002035); BEST Arabidopsis thaliana protein match is: inter-alpha-trypsin inhibitor heavy chain-related (TAIR:AT1G19110.1); Has 1407 Blast hits to 1406 proteins in 307 species: Archae - 6; Bacteria - 522; Metazoa - 484; Fungi - 5…	0.796148	0.55836
2	257797_at	T	F	AT3G15940	AT3G15940	COP9 signalosome subunit 6A	0.630895	0.558185
2	246645_at	T	F	AT5G35080	AT5G35080	alpha-amylase-like 3	0.844497	0.5577
2	253952_at	T	F	AT4G26840	SUMO1|ATSUMO1|SUMO 1|SUM1	Haem oxygenase-like, multi-helical	0.69634	0.55748
2	246962_s_at	T	F	AT5G24800	BZIP9|ATBZIP9|BZO2H2	Protein of unknown function (DUF604)	0.834512	0.557035
2	256579_at	T	F	AT3G28720	AT3G28720	unknown protein; Has 54 Blast hits to 54 proteins in 26 species: Archae - 0; Bacteria - 0; Metazoa - 18; Fungi - 0; Plants - 18; Viruses - 0; Other Eukaryotes - 18 (source: NCBI BLink).	0.652868	0.557016
2	257271_at	T	F	AT3G28007	AT3G28007	O-Glycosyl hydrolases family 17 protein	0.641182	0.556917
2	245359_at	T	F	AT4G14430	ECHIB|ECI2|IBR10|ATECI2|PEC12	Mob1/phocein family protein	0.894328	0.556875
2	247213_at	T	F	AT5G64900	PEP1|PROPEP1|ATPEP1	chlorophyllase 2	0.829629	0.55684
2	252230_at	T	F	AT3G49810	AT3G49810	SKP1/ASK-interacting protein 16	0.724659	0.556518
2	255578_at	T	F	AT4G01450	AT4G01450	Protein kinase superfamily protein	0.667609	0.555981
2	252836_at	T	F	AT3G42070	AT3G42070	gypsy-like retrotransposon family, has a 3.4e-54 P-value blast match to GB:CAB39733 rotease, reverse transcriptase, ribonuclease H, integrase (Gypsy_Ty3-element) (Drosophila buzzatii)	0.716642	0.555663
2	247465_at	T	F	AT5G62190	PRH75	starch synthase 4	0.822333	0.555635
2	253874_at	T	F	AT4G27450	AT4G27450	myb domain protein 34	0.699422	0.555586
2	250407_at	T	F	AT5G10870	ATCM2|CM2	Transducin/WD40 repeat-like superfamily protein	0.758745	0.555279
2	246824_at	T	F	AT5G26990	AT5G26990	acyl-CoA oxidase 4	0.840751	0.555235
2	246126_at	T	F	AT5G20070	ATNUDX19|ATNUDT19|NUDX19	unknown protein; FUNCTIONS IN: molecular_function unknown; INVOLVED IN: biological_process unknown; LOCATED IN: endomembrane system; EXPRESSED IN: 21 plant structures; EXPRESSED DURING: 13 growth stages; Has 1345 Blast hits to 1122 proteins in 102 species: Archae - 2; Bacteria - 28; Metazoa - 28; Fungi - 30; Plants - 109; Viruses - 0; Other Eukaryotes - 1148 (source: NCBI BLink).	0.860033	0.555221
2	262633_at	T	F	AT1G06630	AT1G06630	Sulfite exporter TauE/SafE family protein	0.559627	0.555124
2	257280_at	T	F	AT3G14440	SIS7|ATNCED3|NCED3|STO1	highly ABA-induced PP2C gene 2	0.640859	0.555069
2	266576_at	T	F	AT2G23940	AT2G23940	protein phosphatase 2A-2	0.514645	0.554828
2	254965_at	T	F	AT4G11090	TBL23	GATA transcription factor 26	0.676416	0.554789
2	252021_at	T	F	AT3G53070	AT3G53070	unknown protein; LOCATED IN: plasma membrane; EXPRESSED IN: 18 plant structures; EXPRESSED DURING: 13 growth stages; BEST Arabidopsis thaliana protein match is: unknown protein (TAIR:AT2G12400.1); Has 35333 Blast hits to 34131 proteins in 2444 species: Archae - 798; Bacteria - 22429; Metazoa - 974; Fungi - 991; Plants - 531; Viruses - 0; Other Eukaryotes - 9610 (source: NCBI BLink).	0.726496	0.554094
2	253049_at	T	F	AT4G37300	MEE59	geminivirus rep interacting kinase 1	0.712078	0.554064
2	262054_s_at	F	NA	AT1G79920	AT1G79920	Glycosyl hydrolase family protein	0.569759	0.553973
2	257021_at	T	F	AT3G19710	BCAT4	PYR1-like 4	0.647262	0.553946
2	246852_at	T	T	AT5G26880	AGL26	UDP-glucosyl transferase 72B3	0.838724	0.553916
2	264733_at	T	F	AT1G62170	AT1G62170	zinc finger (C2H2 type) family protein	0.53331	0.553902
2	264285_at	T	F	AT1G62040	ATG8C	Regulator of Vps4 activity in the MVB pathway protein	0.537	0.553798
2	260701_at	T	F	AT1G32330	ATHSFA1D|HSFA1D	S-adenosyl-L-methionine-dependent methyltransferases superfamily protein	0.590198	0.553768
2	254416_at	T	F	AT4G21380	RK3|ARK3	like AUXIN RESISTANT 2	0.68636	0.553702
2	259578_at	T	F	AT1G27990	AT1G27990	NA	0.608024	0.553651
2	247908_at	T	F	AT5G57440	GS1|GPP2	Eukaryotic aspartyl protease family protein	0.804691	0.553461
2	246525_at	T	F	AT5G15840	CO|FG	Hypoxanthine-guanine phosphoribosyltransferase	0.845428	0.553454
2	257410_at	T	F	AT1G24340	EMB260|EMB2421	hydroxyproline-rich glycoprotein family protein	0.63754	0.553376
2	262922_at	T	F	AT1G79420	AT1G79420	U-box domain-containing protein kinase family protein	0.554588	0.553119
2	265321_at	T	F	AT2G18280	AtTLP2|TLP2	2-phosphoglycolate phosphatase 2	0.5266	0.552968
2	253188_at	T	F	AT4G35300	TMT2	lipid-binding serum glycoprotein family protein	0.708997	0.552899
2	262762_at	T	F	AT1G10700	PRS3	PHYTOSULFOKINE 3 PRECURSOR	0.557403	0.55288
2	258871_at	T	F	AT3G03060	AT3G03060	F-box family protein	0.618824	0.552875
2	254486_at	T	F	AT4G20770	AT4G20770	Cupredoxin superfamily protein	0.685131	0.552815
2	256791_at	NA	NA	NA	NA	Transmembrane amino acid transporter family protein	0.649761	0.552229
2	258681_at	T	F	AT3G08610	AT3G08610	unknown protein; FUNCTIONS IN: molecular_function unknown; INVOLVED IN: biological_process unknown; LOCATED IN: chloroplast; BEST Arabidopsis thaliana protein match is: unknown protein (TAIR:AT3G23170.1); Has 74 Blast hits to 74 proteins in 6 species: Archae - 0; Bacteria - 0; Metazoa - 0; Fungi - 0; Plants - 74; Viruses - 0; Other Eukaryotes - 0 (source: NCBI BLink).	0.622069	0.552166
2	256770_at	F	NA	AT3G13700	AT3G13700	nudix hydrolase homolog 19	0.65002	0.552156
2	253870_at	T	F	AT4G27530	AT4G27530	AtGCP3 interacting protein 1	0.699842	0.552007
2	257052_at	T	F	AT3G15290	AT3G15290	Erythronate-4-phosphate dehydrogenase family protein	0.646093	0.551815
2	266542_at	T	F	AT2G35100	ARAD1	RING/U-box superfamily protein	0.515713	0.551707
2	266701_at	T	F	AT2G19760	PFN1|PRF1	similar to unknown protein [Arabidopsis thaliana] (TAIR:AT2G07090.1); similar to GRF zinc finger containing protein [Brassica oleracea] (GB:ABD64950.1)	0.51397	0.551591
2	250017_at	T	F	AT5G18140	AT5G18140	Ras-related small GTP-binding family protein	0.764807	0.551446
2	247589_at	T	F	AT5G60690	IFL|REV|IFL1	Tetratricopeptide repeat (TPR)-like superfamily protein	0.816172	0.55111
2	253189_at	T	T	AT4G35335	AT4G35335	Galactose oxidase/kelch repeat superfamily protein	0.708381	0.551098
2	250151_at	T	F	AT5G14570	ATNRT2.7|NRT2.7	RING/U-box superfamily protein	0.762281	0.550906
2	249060_at	T	F	AT5G44560	VPS2.2	myb domain protein 59	0.782571	0.55059
2	259670_at	T	F	AT1G52310	AT1G52310	unknown protein; FUNCTIONS IN: molecular_function unknown; INVOLVED IN: biological_process unknown; LOCATED IN: plasma membrane; EXPRESSED IN: 17 plant structures; EXPRESSED DURING: 9 growth stages; BEST Arabidopsis thaliana protein match is: unknown protein (TAIR:AT3G50900.1); Has 1807 Blast hits to 1807 proteins in 277 species: Archae - 0; Bacteria - 0; Metazoa - 736; Fungi - 347; Plants - 385;…	0.605935	0.550517
2	265220_at	T	F	AT2G02040	PTR2-B|PTR2|ATPTR2|ATPTR2-B|NTR1	hypothetical protein	0.526948	0.550174
2	249091_at	T	F	AT5G43860	ATCLH2|CLH2	NC domain-containing protein-related	0.780237	0.550166
2	257198_at	T	F	AT3G23690	AT3G23690	unknown protein; Has 209 Blast hits to 205 proteins in 54 species: Archae - 0; Bacteria - 17; Metazoa - 2; Fungi - 150; Plants - 40; Viruses - 0; Other Eukaryotes - 0 (source: NCBI BLink).	0.644998	0.549777
2	257502_at	T	F	AT1G78110	AT1G78110	Enhancer of polycomb-like transcription factor protein	0.635424	0.549647
2	259227_at	T	F	AT3G07750	AT3G07750	F-box and associated interaction domains-containing protein	0.614421	0.549384
2	248765_at	T	F	AT5G47650	ATNUDT2|NUDT2|ATNUDX2	unknown protein; FUNCTIONS IN: molecular_function unknown; INVOLVED IN: biological_process unknown; LOCATED IN: endomembrane system; EXPRESSED IN: 23 plant structures; EXPRESSED DURING: 15 growth stages; Has 30201 Blast hits to 17322 proteins in 780 species: Archae - 12; Bacteria - 1396; Metazoa - 17338; Fungi - 3422; Plants - 5037; Viruses - 0; Other Eukaryotes - 2996 (source: NCBI BLink).	0.791235	0.549316
2	266489_at	T	F	AT2G35190	ATNPSN11|NPSN11|NSPN11	protein kinase family protein / protein phosphatase 2C ( PP2C) family protein	0.51587	0.549137
2	260814_at	T	F	AT1G43710	emb1075	P-loop containing nucleoside triphosphate hydrolases superfamily protein	0.587802	0.548912
2	252952_at	T	F	AT4G38710	AT4G38710	early nodulin-like protein 13	0.714885	0.548693
2	263652_at	T	F	AT1G04330	AT1G04330	sequence-specific DNA binding transcription factors;transcription regulators	0.545795	0.548586
2	257467_at	T	F	AT1G31320	LBD4	Pentatricopeptide repeat (PPR) superfamily protein	0.635603	0.548501
2	245894_at	T	F	AT5G09310	AT5G09310	CYCLIN D3;3	0.873409	0.548501
2	245468_at	T	F	AT4G15980	AT4G15980	high affinity nitrate transporter 2.7	0.885485	0.548337
2	251735_at	T	F	AT3G56090	FER3|ATFER3	NA	0.732849	0.548313
2	261596_at	T	F	AT1G33080	AT1G33080	DHHC-type zinc finger family protein	0.576009	0.548149
2	248738_at	T	F	AT5G48020	AT5G48020	P-loop containing nucleoside triphosphate hydrolases superfamily protein	0.791576	0.548088
2	247792_at	T	F	AT5G58787	AT5G58787	DERLIN-2.1	0.810149	0.548017
2	251538_at	T	F	AT3G58660	AT3G58660	unknown protein; Has 1807 Blast hits to 1807 proteins in 277 species: Archae - 0; Bacteria - 0; Metazoa - 736; Fungi - 347; Plants - 385; Viruses - 0; Other Eukaryotes - 339 (source: NCBI BLink).	0.737446	0.54782
2	245238_at	T	F	AT4G25570	ACYB-2	unknown protein; FUNCTIONS IN: molecular_function unknown; INVOLVED IN: biological_process unknown; LOCATED IN: endomembrane system; EXPRESSED IN: 22 plant structures; EXPRESSED DURING: 13 growth stages; BEST Arabidopsis thaliana protein match is: unknown protein (TAIR:AT2G33850.1); Has 45374 Blast hits to 18870 proteins in 668 species: Archae - 72; Bacteria - 1460; Metazoa - 1191; Fungi - 1038; …	0.903389	0.547515
2	263151_at	T	F	AT1G54120	AT1G54120	nuclear RNA polymerase D1B	0.55158	0.547355
2	252335_at	T	F	AT3G48860	AT3G48860	vacuolar ATP synthase subunit C (VATC) / V-ATPase C subunit / vacuolar proton pump C subunit (DET3)	0.722527	0.547351
2	266795_at	T	F	AT2G03070	MED8	pseudogene, putative GTP-binding protein, similar to GTP-binding protein GI:303738 from (Pisum sativum); blastp match of 75% identity and 3.6e-56 P-value to GP|303738|dbj|BAA02110.1||D12542 GTP-binding protein {Pisum sativum}	0.513356	0.546943
2	260806_at	T	F	AT1G78260	AT1G78260	RNI-like superfamily protein	0.588455	0.546879
2	247454_at	T	T	AT5G62440	AT5G62440	basic helix-loop-helix (bHLH) DNA-binding superfamily protein	0.822463	0.546871
2	262836_at	T	F	AT1G14680	AT1G14680	Leucine-rich repeat protein kinase family protein	0.555609	0.546789
2	246082_at	T	F	AT5G20480	EFR	Cysteine proteinases superfamily protein	0.867864	0.546724
2	247396_at	T	F	AT5G62930	AT5G62930	basic leucine zipper 9	0.823413	0.546657
2	246169_at	T	F	AT5G32470	AT5G32470	vacuolar-type H(+)-ATPase C3	0.859826	0.54632
2	265326_at	T	F	AT2G18220	AT2G18220	Protein of unknown function (DUF300)	0.526528	0.546188
2	260789_s_at	F	NA	AT3G06690	AT3G06690	plasma membrane intrinsic protein 1A	0.589051	0.545819
2	267319_at	T	F	AT2G34660	EST4|MRP2|ATMRP2	O-methyltransferase 1	0.504852	0.545751
2	261796_at	T	F	AT1G30440	AT1G30440	NA	0.573506	0.545586
2	247500_at	T	F	AT5G61910	AT5G61910	UDP-Glycosyltransferase superfamily protein	0.821094	0.54552
2	266332_at	T	F	AT2G32415	AT2G32415	similar to unknown protein [Arabidopsis thaliana] (TAIR:AT1G48250.1)	0.518055	0.545187
2	252336_at	T	F	AT3G48880	AT3G48880	unknown protein; Has 34 Blast hits to 34 proteins in 10 species: Archae - 0; Bacteria - 0; Metazoa - 0; Fungi - 0; Plants - 34; Viruses - 0; Other Eukaryotes - 0 (source: NCBI BLink).	0.722488	0.545113
2	266076_at	T	F	AT2G40700	AT2G40700	tetraspanin7	0.520002	0.544902
2	249147_at	T	F	AT5G43330	AT5G43330	Transducin/WD40 repeat-like superfamily protein	0.778478	0.544072
2	265541_at	T	F	AT2G15800	AT2G15800	rho guanyl-nucleotide exchange factor 1	0.525273	0.543872
2	255760_at	T	F	AT1G16780	AtVHP2;2|VHP2;2	RNA-binding SR protein At-SR30 subfamily SR	0.665032	0.543816
2	262780_at	T	F	AT1G13090	CYP71B28	actin-related protein 6	0.557112	0.543141
2	246964_at	T	F	AT5G24830	AT5G24830	C2H2-like zinc finger protein	0.834417	0.543067
2	263492_at	T	F	AT2G42560	AT2G42560	Leucine-rich repeat protein kinase family protein	0.548145	0.542972
2	267253_at	T	F	AT2G22960	AT2G22960	DEA(D/H)-box RNA helicase family protein	0.507052	0.542909
2	249832_at	T	F	AT5G23400	AT5G23400	Galactosyltransferase family protein	0.768419	0.542813
2	252827_at	T	F	AT4G39950	CYP79B2	elongation factor P (EF-P) family protein	0.717073	0.542661
2	261676_at	T	F	AT1G18480	AT1G18480	Zinc finger C-x8-C-x5-C-x3-H type family protein	0.575787	0.542638
2	252664_at	T	F	AT3G44080	AT3G44080	Protein of unknown function (DUF616)	0.718203	0.54259
2	249885_at	T	F	AT5G22940	F8H	BEST Arabidopsis thaliana protein match is: BTB/POZ domain-containing protein (TAIR:AT1G63850.1); Has 298 Blast hits to 298 proteins in 22 species: Archae - 0; Bacteria - 0; Metazoa - 10; Fungi - 0; Plants - 287; Viruses - 0; Other Eukaryotes - 1 (source: NCBI BLink).	0.766633	0.542493
2	247524_at	T	F	AT5G61440	ACHT5	AP2/B3-like transcriptional factor family protein	0.817534	0.542283
2	247818_at	T	F	AT5G58370	AT5G58370	cytochrome P450, family 76, subfamily C, polypeptide 1	0.809615	0.541925
2	246864_at	T	F	AT5G25900	CYP701A3|ATKO1|GA3	Cofactor-independent phosphoglycerate mutase	0.837151	0.541758
2	267241_at	NA	NA	NA	NA	Protein of unknown function, DUF584	0.507759	0.541632
2	247864_s_at	F	NA	AT1G25220	WEI7|ASB1|TRP4	AMP-dependent synthetase and ligase family protein	0.804707	0.541609
2	265168_at	T	F	AT1G23700	AT1G23700	indole-3-acetate beta-D-glucosyltransferase	0.527077	0.541607
2	247467_at	T	F	AT5G62130	AT5G62130	alpha/beta-Hydrolases superfamily protein	0.822087	0.541505
2	259984_at	T	F	AT1G76460	AT1G76460	Sec20 family protein	0.601217	0.541456
2	257554_at	T	F	AT3G24890	ATVAMP728|VAMP728	HhH-GPD base excision DNA repair family protein	0.633371	0.541291
2	252097_at	T	F	AT3G51090	AT3G51090	glucose-6-phosphate acetyltransferase 1	0.725761	0.541097
2	254566_at	T	F	AT4G19240	AT4G19240	tetraspanin4	0.683428	0.541094
2	267084_at	T	F	AT2G41180	AT2G41180	Predicted eukaryotic LigT	0.509512	0.541022
2	266998_at	T	F	AT2G34400	AT2G34400	unknown protein; BEST Arabidopsis thaliana protein match is: unknown protein (TAIR:AT1G73940.1); Has 1807 Blast hits to 1807 proteins in 277 species: Archae - 0; Bacteria - 0; Metazoa - 736; Fungi - 347; Plants - 385; Viruses - 0; Other Eukaryotes - 339 (source: NCBI BLink).	0.511035	0.540851
2	263042_at	T	F	AT1G23340	AT1G23340	Y-family DNA polymerase H	0.55227	0.540624
2	254938_at	T	F	AT4G10770	OPT7|ATOPT7	Disease resistance protein (TIR-NBS-LRR class) family	0.676593	0.540581
2	251967_at	T	F	AT3G53390	AT3G53390	proline-rich family protein	0.728047	0.540316
2	257212_at	T	F	AT3G15090	AT3G15090	Leucine-rich repeat protein kinase family protein	0.643703	0.540261
2	248448_at	T	F	AT5G51190	AT5G51190	unknown protein; BEST Arabidopsis thaliana protein match is: unknown protein (TAIR:AT1G56420.1); Has 54 Blast hits to 53 proteins in 13 species: Archae - 0; Bacteria - 0; Metazoa - 0; Fungi - 0; Plants - 54; Viruses - 0; Other Eukaryotes - 0 (source: NCBI BLink).	0.79516	0.5398
2	259034_at	T	F	AT3G09410	AT3G09410	Calcium-dependent ARF-type GTPase activating protein family	0.61703	0.53974
2	253976_at	T	F	AT4G26610	D6PKL1|AGC1-2	Protein of unknown function (DUF185)	0.695769	0.539646
2	252926_at	T	F	AT4G38920	AVA-P3|VHA-C3|ATVHA-C3	LisH/CRA/RING-U-box domains-containing protein	0.715266	0.539531
2	254141_at	T	F	AT4G24620	PGI1|PGI	DHHC-type zinc finger family protein	0.692866	0.539436
2	256881_at	T	F	AT3G26410	AT3G26410	DNAJ heat shock N-terminal domain-containing protein	0.649307	0.539334
2	265503_at	T	F	AT2G15510	AT2G15510	RING/U-box superfamily protein	0.52528	0.5391
2	264264_at	T	F	AT1G09250	AT1G09250	Tetratricopeptide repeat (TPR)-like superfamily protein	0.537089	0.539061
2	262340_at	F	NA	AT1G64105	ANAC027|NAC027	Glycosyl hydrolase superfamily protein	0.566605	0.538911
2	250619_at	T	F	AT5G07230	AT5G07230	RAB GTPase homolog A5A	0.75584	0.538858
2	252414_at	T	F	AT3G47420	PS3|ATPS3	Protein of unknown function (DUF567)	0.721356	0.538836
2	250212_at	T	F	AT5G13960	SUVH4|KYP|SDG33	cytochrome P450, family 79, subfamily B, polypeptide 3	0.761018	0.538651
2	255597_at	T	F	AT4G01730	AT4G01730	cytochrome P450, family 721, subfamily A, polypeptide 1	0.667544	0.538465
2	254920_at	T	F	AT4G11220	BTI2|RTNLB2	Mitochondrial substrate carrier family protein	0.677073	0.538391
2	258560_at	T	F	AT3G06020	AT3G06020	Protein of unknown function (DUF1640)	0.624176	0.538376
2	246832_at	T	F	AT5G26600	AT5G26600	expansin A4	0.839454	0.53807
2	254789_at	T	F	AT4G12880	ENODL19|AtENODL19	Plant invertase/pectin methylesterase inhibitor superfamily	0.680046	0.537958
2	254645_at	T	F	AT4G18520	AT4G18520	Homeobox-leucine zipper family protein / lipid-binding START domain-containing protein	0.682113	0.537924
2	267590_at	T	F	AT2G39700	ATEXPA4|ATEXP4|EXPA4|ATHEXP ALPHA 1.6	voltage dependent anion channel 5	0.501332	0.537801
2	245442_at	T	F	AT4G16710	AT4G16710	succinate dehydrogenase subunit 4	0.891673	0.537323
2	250459_at	T	F	AT5G09860	AtHPR1|HPR1|THO1|AtTHO1	BTB-POZ and MATH domain 6	0.757159	0.537092
2	265347_at	T	F	AT2G22740	SDG23|SUVH6	RabGAP/TBC domain-containing protein	0.526041	0.537048
2	262436_at	T	F	AT1G47610	AT1G47610	Prolyl oligopeptidase family protein	0.564001	0.537
2	249170_at	T	F	AT5G42910	AT5G42910	PYR1-like 7	0.77831	0.536969
2	250538_at	T	F	AT5G08620	STRS2|ATRH25	endoplasmic reticulum auxin binding protein 1	0.756282	0.536935
2	251896_at	T	F	AT3G54390	AT3G54390	unknown protein; BEST Arabidopsis thaliana protein match is: unknown protein (TAIR:AT4G34560.1); Has 1807 Blast hits to 1807 proteins in 277 species: Archae - 0; Bacteria - 0; Metazoa - 736; Fungi - 347; Plants - 385; Viruses - 0; Other Eukaryotes - 339 (source: NCBI BLink).	0.728361	0.536929
2	264996_at	T	F	AT1G67230	LINC1	Protein phosphatase 2C family protein	0.529468	0.536895
2	263844_at	T	F	AT2G36930	AT2G36930	nuclear protein X1	0.544219	0.53689
2	257251_at	T	F	AT3G24160	PMP	TRICHOME BIREFRINGENCE-LIKE 28	0.642411	0.536657
2	249916_at	T	F	AT5G22880	HTB2|H2B	actin-related protein C1B	0.766521	0.536624
2	252998_at	T	F	AT4G38510	AT4G38510	RNA-binding (RRM/RBD/RNP motifs) family protein	0.712664	0.536377
2	253225_at	T	F	AT4G35020	ARAC3|ATROP6|RHO1PS|RAC3|ROP6	receptor like protein 33	0.707441	0.536034
2	249825_at	T	F	AT5G23390	AT5G23390	Endomembrane protein 70 protein family	0.768748	0.535808
2	250969_at	T	F	AT5G02740	AT5G02740	unknown protein; BEST Arabidopsis thaliana protein match is: unknown protein (TAIR:AT1G23110.4); Has 57 Blast hits to 57 proteins in 14 species: Archae - 0; Bacteria - 0; Metazoa - 0; Fungi - 0; Plants - 57; Viruses - 0; Other Eukaryotes - 0 (source: NCBI BLink).	0.74901	0.535645
2	255678_at	NA	NA	NA	NA	RHO-related protein from plants 2	0.666489	0.535402
2	253892_at	T	F	AT4G27620	AT4G27620	phosphatidylinositol- 4-phosphate 5-kinase 5	0.697572	0.535385
2	258467_at	T	F	AT3G06060	AT3G06060	unknown protein; Has 1524 Blast hits to 1298 proteins in 225 species: Archae - 9; Bacteria - 84; Metazoa - 474; Fungi - 184; Plants - 98; Viruses - 17; Other Eukaryotes - 658 (source: NCBI BLink).	0.625393	0.535284
2	249145_at	T	F	AT5G43280	DCI1|ATDCI1	hypothetical protein	0.778744	0.535258
2	266391_at	T	F	AT2G41290	SSL2	SNF7 family protein	0.517795	0.53422
2	246304_at	T	F	AT3G51840	ACX4|ATG6|ATSCX	nuclear matrix protein-related	0.85545	0.53401
2	250506_at	T	F	AT5G09930	GCN2|ATGCN2	Protein of unknown function (DUF616)	0.756298	0.53381
2	245792_at	T	F	AT1G32100	ATPRR1|PRR1	Plant protein of unknown function (DUF946)	0.879366	0.533807
2	259395_at	T	F	AT1G06400	ARA2|ATRABA1A|ATRAB11E|ARA-2	manganese tracking factor for mitochondrial SOD2	0.610969	0.533668
2	255036_at	T	F	AT4G09560	AT4G09560	selenium binding	0.675028	0.533441
2	245974_at	NA	NA	NA	NA	transducin family protein / WD-40 repeat family protein	0.871516	0.533211
2	253787_at	T	F	AT4G28670	AT4G28670	Protein of unknown function (DUF626)	0.70148	0.53321
2	255923_at	T	F	AT1G22180	AT1G22180	Plant protein of unknown function (DUF869)	0.662759	0.532925
2	258780_at	T	F	AT3G11910	UBP13	rotamase CYP 1	0.620086	0.532799
2	259313_at	T	F	AT3G05090	LRS1	Leucine-rich repeat protein kinase family protein	0.612813	0.532736
2	247573_at	T	F	AT5G61160	AACT1	CwfJ-like family protein / zinc finger (CCCH-type) family protein	0.816327	0.532652
2	254405_at	T	F	AT4G21350	B80|PUB8	ABI-1-like 1	0.686635	0.532632
2	249024_at	T	F	AT5G44860	AT5G44860	indeterminate(ID)-domain 7	0.784012	0.532552
2	267263_at	T	F	AT2G23110	AT2G23110	binding	0.506805	0.532372
2	256564_at	T	F	AT3G29770	ATMES11|MES11	acyl activating enzyme 1	0.65333	0.532311
2	248864_at	T	F	AT5G46760	AT5G46760	other RNA	0.788885	0.532172
2	258894_at	T	F	AT3G05650	AtRLP32|RLP32	RING/U-box superfamily protein	0.618052	0.531967
2	256567_at	T	F	AT3G19553	AT3G19553	Homeodomain-like superfamily protein	0.653197	0.531847
2	245804_at	T	F	AT1G46696	AT1G46696	nodulin MtN21 /EamA-like transporter family protein	0.879046	0.531809
2	256986_at	T	F	AT3G28700	AT3G28700	alternative oxidase 1B	0.647327	0.531764
2	249228_at	T	F	AT5G42190	SKP1B|ASK2	GRF1-interacting factor 2	0.777863	0.531723
2	248896_at	T	F	AT5G46350	ATWRKY8|WRKY8	Protein phosphatase 2C family protein	0.787048	0.531658
2	259752_at	T	F	AT1G71040	LPR2	arginine-tRNA protein transferase 2	0.604346	0.53164
2	246846_at	T	F	AT5G26760	AT5G26760	nitrate transporter 1.1	0.839097	0.531517
2	257112_at	T	F	AT3G20120	CYP705A21	unknown protein; BEST Arabidopsis thaliana protein match is: unknown protein (TAIR:AT1G02965.1); Has 83 Blast hits to 82 proteins in 37 species: Archae - 0; Bacteria - 2; Metazoa - 20; Fungi - 7; Plants - 29; Viruses - 0; Other Eukaryotes - 25 (source: NCBI BLink).	0.645581	0.531201
2	251108_at	T	F	AT5G01620	TBL35	sulfotransferase 16	0.74632	0.531143
2	248260_at	T	F	AT5G53240	AT5G53240	unknown protein; Has 89 Blast hits to 89 proteins in 31 species: Archae - 0; Bacteria - 0; Metazoa - 31; Fungi - 0; Plants - 48; Viruses - 0; Other Eukaryotes - 10 (source: NCBI BLink).	0.796389	0.531077
2	257591_at	T	F	AT3G24900	AtRLP39|RLP39	ralf-like 31	0.632738	0.530976
2	255419_at	T	F	AT4G03230	AT4G03230	O-Glycosyl hydrolases family 17 protein	0.670552	0.530919
2	252985_at	T	F	AT4G38350	AT4G38350	Tetratricopeptide repeat (TPR)-like superfamily protein	0.712708	0.530918
2	244959_s_at	F	NA	ATMG00500	ORF141	SNARE associated Golgi protein family	0.926606	0.530841
2	260506_at	T	F	AT1G47210	CYCA3;2	copia-like retrotransposon family, has a 0. P-value blast match to GB:CAA72989 open reading frame 1 (Ty1_Copia-element) (Brassica oleracea)	0.59304	0.530744
2	255828_at	T	F	AT2G40630	AT2G40630	Protein of unknown function (DUF1068)	0.662971	0.530659
2	261248_at	T	F	AT1G20030	AT1G20030	stress-inducible protein, putative	0.580699	0.530517
2	266498_at	T	F	AT2G06960	AT2G06960	Walls Are Thin 1	0.515836	0.530418
2	258126_at	T	F	AT3G24490	AT3G24490	F-box/RNI-like superfamily protein	0.626385	0.530412
2	267282_at	T	F	AT2G19390	AT2G19390	Chaperone DnaJ-domain superfamily protein	0.506626	0.53006
2	266577_at	T	F	AT2G23945	AT2G23945	Pentatricopeptide repeat (PPR) superfamily protein	0.514643	0.529712
2	258217_at	F	NA	AT3G18000	XPL1|PEAMT|NMT1	Protein of unknown function, DUF593	0.626262	0.529608
2	259887_at	T	F	AT1G76360	AT1G76360	fatty acyl-ACP thioesterases B	0.603076	0.529442
2	245350_at	T	F	AT4G16830	AT4G16830	S-adenosyl-L-methionine-dependent methyltransferases superfamily protein	0.894357	0.529388
2	254839_at	T	F	AT4G12400	AT4G12400	ferritin 3	0.679236	0.529366
2	259616_at	T	F	AT1G47960	ATC/VIF1|C/VIF1	Protein of unknown function (DUF620)	0.606895	0.52925
2	262611_at	T	F	AT1G14060	AT1G14060	RmlC-like cupins superfamily protein	0.560154	0.52921
2	248359_at	T	F	AT5G52410	AT5G52410	Nodulin MtN3 family protein	0.795537	0.529102
2	250186_at	T	F	AT5G14500	AT5G14500	myb domain protein 88	0.761428	0.529028
2	259639_at	T	F	AT1G52380	AT1G52380	RAB GTPase homolog A5B	0.606836	0.529028
2	254933_at	T	F	AT4G11130	RDR2|SMD1	CONTAINS InterPro DOMAIN/s: Retrotransposon gag protein (InterPro:IPR005162); BEST Arabidopsis thaliana protein match is: unknown protein (TAIR:AT5G48050.1); Has 648 Blast hits to 647 proteins in 29 species: Archae - 0; Bacteria - 0; Metazoa - 16; Fungi - 25; Plants - 607; Viruses - 0; Other Eukaryotes - 0 (source: NCBI BLink).	0.676623	0.52893
2	249177_at	T	F	AT5G42850	AT5G42850	Mitochondrial substrate carrier family protein	0.778131	0.528844
2	256570_at	T	F	AT3G19540	AT3G19540	Golgi-body localisation protein domain ;RNA pol II promoter Fmp27 protein domain	0.653124	0.528656
2	254548_at	T	F	AT4G19865	AT4G19865	unknown protein; FUNCTIONS IN: molecular_function unknown; INVOLVED IN: biological_process unknown; LOCATED IN: chloroplast; EXPRESSED IN: synergid; BEST Arabidopsis thaliana protein match is: unknown protein (TAIR:AT5G53905.1); Has 1807 Blast hits to 1807 proteins in 277 species: Archae - 0; Bacteria - 0; Metazoa - 736; Fungi - 347; Plants - 385; Viruses - 0; Other Eukaryotes - 339 (source: NCBI…	0.684221	0.528649
2	251209_at	T	F	AT3G62890	AT3G62890	unknown protein; BEST Arabidopsis thaliana protein match is: unknown protein (TAIR:AT1G26650.1); Has 30201 Blast hits to 17322 proteins in 780 species: Archae - 12; Bacteria - 1396; Metazoa - 17338; Fungi - 3422; Plants - 5037; Viruses - 0; Other Eukaryotes - 2996 (source: NCBI BLink).	0.74456	0.528477
2	267350_at	T	T	AT2G40030	DMS5|NRPD1B|NRPE1|DRD3|ATNRPD1B	Inorganic H pyrophosphatase family protein	0.503813	0.52834
2	257234_at	T	F	AT3G14880	AT3G14880	homeodomain GLABROUS 8	0.64315	0.528146
2	267611_at	T	F	AT2G26660	ATSPX2|SPX2	Protein kinase superfamily protein	0.500281	0.528098
2	263367_at	T	F	AT2G20460	AT2G20460	CBS domain-containing protein with a domain of unknown function (DUF21)	0.549953	0.528096
2	259529_at	T	F	AT1G12400	AT1G12400	indole-3-butyric acid response 10	0.610115	0.527951
2	246034_at	T	F	AT5G08350	AT5G08350	unknown protein; FUNCTIONS IN: molecular_function unknown; INVOLVED IN: response to karrikin; EXPRESSED IN: 21 plant structures; EXPRESSED DURING: 12 growth stages; BEST Arabidopsis thaliana protein match is: unknown protein (TAIR:AT5G06270.1); Has 171 Blast hits to 171 proteins in 15 species: Archae - 0; Bacteria - 0; Metazoa - 0; Fungi - 0; Plants - 171; Viruses - 0; Other Eukaryotes - 0 (sourc…	0.869474	0.527669
2	256918_s_at	F	NA	AT4G01580	AT4G01580	SNF2 domain-containing protein / helicase domain-containing protein / zinc finger protein-related	0.64816	0.527476
2	252189_at	T	F	AT3G50070	CYCD3;3	basic helix-loop-helix (bHLH) DNA-binding superfamily protein	0.724937	0.527368
2	260204_at	T	F	AT1G52900	AT1G52900	alpha/beta-Hydrolases superfamily protein	0.599236	0.526996
2	248911_at	T	F	AT5G45830	GSQ5|ATDOG1|DOG1	Drought-responsive family protein	0.78618	0.526827
2	261176_at	T	F	AT1G04780	AT1G04780	small RNA degrading nuclease 3	0.582743	0.526605
2	263865_at	T	F	AT2G36910	ABCB1|PGP1|ATPGP1	GDSL-like Lipase/Acylhydrolase family protein	0.543894	0.5263
2	254390_at	T	F	AT4G21940	CPK15	pseudogene of glycine-rich RNA-binding protein	0.687109	0.526299
2	246273_at	T	F	AT4G36700	AT4G36700	Acyl-CoA N-acyltransferases (NAT) superfamily protein	0.857496	0.526255
2	247436_at	T	F	AT5G62530	ALDH12A1|P5CDH|ATP5CDH	ARGOS-like	0.822658	0.526098
2	247110_at	T	F	AT5G65830	ATRLP57|RLP57	IQ-domain 31	0.831033	0.525977
2	258644_at	T	F	AT3G07810	AT3G07810	Cyclophilin-like peptidyl-prolyl cis-trans isomerase family protein	0.622816	0.525899
2	245231_at	NA	NA	NA	NA	Thioredoxin superfamily protein	0.905975	0.525867
2	252977_at	T	F	AT4G38560	AT4G38560	S-domain-1 29	0.713447	0.525716
2	248842_at	T	F	AT5G46850	AT5G46850	NA	0.789586	0.525674
2	251361_at	T	F	AT3G61230	AT3G61230	DNA-directed DNA polymerases	0.741735	0.525287
2	253479_at	T	F	AT4G32360	AT4G32360	Vacuolar iron transporter (VIT) family protein	0.705555	0.525262
2	258565_at	T	F	AT3G04350	AT3G04350	cold regulated 15b	0.624109	0.524923
2	245096_at	T	F	AT2G40880	ATCYSA|CYSA|FL3-27	Haloacid dehalogenase-like hydrolase (HAD) superfamily protein	0.92134	0.52492
2	251471_at	NA	NA	NA	NA	Nucleotide-sugar transporter family protein	0.739432	0.524587
2	261722_at	T	F	AT1G08510	FATB	Zim17-type zinc finger protein	0.574512	0.524177
2	247510_at	T	F	AT5G62030	AT5G62030	aleurain-like protease	0.819137	0.524078
2	254234_at	T	F	AT4G23680	AT4G23680	SKU5 similar 4	0.691805	0.52406
2	263681_at	T	F	AT1G26840	ORC6|ATORC6	unknown protein; BEST Arabidopsis thaliana protein match is: unknown protein (TAIR:AT3G48510.1); Has 1807 Blast hits to 1807 proteins in 277 species: Archae - 0; Bacteria - 0; Metazoa - 736; Fungi - 347; Plants - 385; Viruses - 0; Other Eukaryotes - 339 (source: NCBI BLink).	0.545539	0.523837
2	250962_at	T	F	AT5G02990	AT5G02990	gamma-glutamyl hydrolase 2	0.749148	0.523601
2	262552_at	T	F	AT1G31350	KUF1	Protein of unknown function (DUF1191)	0.562068	0.523577
2	244931_at	T	F	ATMG00630	ORF110B	Cystathionine beta-synthase (CBS) family protein	0.927281	0.523472
2	246355_at	NA	NA	NA	NA	NA	0.853025	0.523425
2	250777_at	T	F	AT5G05440	PYL5|RCAR8	zinc ion binding;DNA binding;helicases;ATP binding;nucleic acid binding	0.752125	0.523235
2	262959_at	T	F	AT1G54290	AT1G54290	AT hook motif-containing protein	0.553839	0.523205
2	261448_at	T	F	AT1G21140	AT1G21140	Nodulin MtN3 family protein	0.579377	0.523065
2	251757_at	T	F	AT3G55640	AT3G55640	Pectate lyase family protein	0.731043	0.523017
2	263411_at	T	F	AT2G28710	AT2G28710	Vacuolar calcium-binding protein-related	0.548888	0.523015
2	255822_at	T	F	AT2G40610	ATHEXP ALPHA 1.11|EXP8|ATEXPA8|ATEXP8|EXPA8	Bifunctional inhibitor/lipid-transfer protein/seed storage 2S albumin superfamily protein	0.66384	0.522107
2	247490_at	T	F	AT5G61850	LFY3|LFY	Polyketide cyclase/dehydrase and lipid transport superfamily protein	0.821853	0.521899
2	247010_at	T	F	AT5G67510	AT5G67510	methyl esterase 11	0.834112	0.521883
2	265083_at	T	F	AT1G03820	AT1G03820	3'-5'-exoribonuclease family protein	0.527563	0.521551
2	267199_at	T	F	AT2G30990	AT2G30990	Cysteine/Histidine-rich C1 domain family protein	0.508542	0.52145
2	254843_at	T	F	AT4G11860	AT4G11860	ATPase E1-E2 type family protein / haloacid dehalogenase-like hydrolase family protein	0.679003	0.521418
2	256601_s_at	F	NA	AT3G28290	AT14A	unknown protein; BEST Arabidopsis thaliana protein match is: unknown protein (TAIR:AT3G42150.3); Has 43 Blast hits to 43 proteins in 13 species: Archae - 0; Bacteria - 0; Metazoa - 0; Fungi - 0; Plants - 43; Viruses - 0; Other Eukaryotes - 0 (source: NCBI BLink).	0.652816	0.521252
2	255812_at	T	F	AT4G10310	HKT1|ATHKT1	allantoate amidohydrolase	0.664036	0.521136
2	253370_at	T	F	AT4G33230	AT4G33230	unknown protein; FUNCTIONS IN: molecular_function unknown; INVOLVED IN: biological_process unknown; LOCATED IN: chloroplast; EXPRESSED IN: 21 plant structures; EXPRESSED DURING: 11 growth stages; BEST Arabidopsis thaliana protein match is: unknown protein (TAIR:AT3G11600.1); Has 1807 Blast hits to 1807 proteins in 277 species: Archae - 0; Bacteria - 0; Metazoa - 736; Fungi - 347; Plants - 385; Vi…	0.706498	0.521067
2	259414_at	T	F	AT1G02420	AT1G02420	unknown protein; Has 6 Blast hits to 6 proteins in 2 species: Archae - 0; Bacteria - 0; Metazoa - 0; Fungi - 0; Plants - 6; Viruses - 0; Other Eukaryotes - 0 (source: NCBI BLink).	0.610916	0.520747
2	255487_at	T	F	AT4G02610	AT4G02610	zinc transporter 1 precursor	0.668291	0.520655
2	250217_at	T	F	AT5G14120	AT5G14120	Cation efflux family protein	0.76101	0.520649
2	263189_at	T	F	AT1G36100	AT1G36100	Histone superfamily protein	0.551514	0.520509
2	252337_at	T	F	AT3G48750	CDC2AAT|CDKA;1|CDK2|CDC2|CDKA1|CDC2A	Calcium-binding EF-hand family protein	0.721606	0.520258
2	260824_at	T	F	AT1G06720	AT1G06720	Peroxidase superfamily protein	0.587528	0.519928
2	247049_at	T	F	AT5G66440	AT5G66440	2-oxoglutarate (2OG) and Fe(II)-dependent oxygenase superfamily protein	0.832488	0.51989
2	252253_at	T	F	AT3G49300	AT3G49300	branched-chain aminotransferase4	0.724112	0.519764
2	247032_at	T	F	AT5G67240	SDN3	nitrate transporter 2.3	0.833824	0.519733
2	260349_at	T	F	AT1G69400	AT1G69400	Histone superfamily protein	0.596317	0.519667
2	255263_at	T	F	AT4G05160	AT4G05160	Protein of unknown function, DUF538	0.673807	0.519666
2	250792_at	T	F	AT5G05520	AT5G05520	unknown protein; FUNCTIONS IN: molecular_function unknown; INVOLVED IN: biological_process unknown; LOCATED IN: mitochondrion; EXPRESSED IN: 22 plant structures; EXPRESSED DURING: 13 growth stages; BEST Arabidopsis thaliana protein match is: unknown protein (TAIR:AT2G35480.1); Has 48 Blast hits to 48 proteins in 14 species: Archae - 0; Bacteria - 0; Metazoa - 0; Fungi - 0; Plants - 48; Viruses - …	0.751329	0.519397
2	254374_at	T	F	AT4G21780	AT4G21780	3-hydroxyacyl-CoA dehydrogenase family protein	0.687707	0.519345
2	264676_at	T	F	AT1G09870	AT1G09870	unknown protein; FUNCTIONS IN: molecular_function unknown; INVOLVED IN: biological_process unknown; LOCATED IN: chloroplast; EXPRESSED IN: 20 plant structures; EXPRESSED DURING: 11 growth stages; Has 26 Blast hits to 26 proteins in 9 species: Archae - 0; Bacteria - 0; Metazoa - 0; Fungi - 2; Plants - 24; Viruses - 0; Other Eukaryotes - 0 (source: NCBI BLink).	0.53415	0.518588
2	264868_at	T	F	AT1G24095	AT1G24095	VIRB2-interacting protein 2	0.530801	0.518462
2	258659_at	T	F	AT3G09880	ATB' BETA	Plant invertase/pectin methylesterase inhibitor superfamily protein	0.622581	0.518443
2	263023_at	T	F	AT1G23960	AT1G23960	WRKY DNA-binding protein 8	0.553249	0.518309
2	256108_at	T	F	AT1G16940	AT1G16940	villin 3	0.66033	0.518103
2	247310_at	T	F	AT5G63950	CHR24	cyclin-dependent protein kinase 3;2	0.825399	0.517507
2	255268_at	T	F	AT4G05230	AT4G05230	plant U-box 8	0.673391	0.517213
2	248231_at	T	F	AT5G53770	AT5G53770	alpha/beta-Hydrolases superfamily protein	0.79658	0.516974
2	258194_at	T	F	AT3G29170	AT3G29170	3-oxo-5-alpha-steroid 4-dehydrogenase family protein	0.626275	0.51678
2	245361_at	T	F	AT4G17790	AT4G17790	Pyridoxal phosphate (PLP)-dependent transferases superfamily protein	0.893839	0.516592
2	259356_at	T	F	AT3G05250	AT3G05250	ARF-GAP domain 8	0.612165	0.516435
2	264200_at	T	F	AT1G22650	AT1G22650	heat shock transcription factor A6A	0.538989	0.516358
2	261403_at	T	F	AT1G79590	SYP52|ATSYP52	Basic-leucine zipper (bZIP) transcription factor family protein	0.579435	0.51635
2	261977_at	T	F	AT1G37057	AT1G37057	similar to RCD one 1	0.57167	0.516163
2	257526_s_at	F	NA	AT3G09330	AT3G09330	Bifunctional inhibitor/lipid-transfer protein/seed storage 2S albumin superfamily protein	0.634705	0.515908
2	245286_at	T	F	AT4G14880	OASA1|OLD3|CYTACS1|ATCYS-3A	TRICHOME BIREFRINGENCE-LIKE 35	0.902536	0.515811
2	253886_at	T	F	AT4G27710	CYP709B3	Pyridine nucleotide-disulphide oxidoreductase family protein	0.698039	0.515793
2	248745_at	NA	NA	NA	NA	Basic helix-loop-helix (bHLH) DNA-binding family protein	0.791484	0.515658
2	258061_at	T	F	AT3G25910	AT3G25910	RNA-binding (RRM/RBD/RNP motifs) family protein	0.627468	0.515406
2	252883_at	T	F	AT4G39520	AT4G39520	STRUBBELIG-receptor family 3	0.716436	0.5154
2	246593_at	T	F	AT5G14790	AT5G14790	cystatin A	0.845165	0.515308
2	252692_at	T	F	AT3G43960	AT3G43960	Shugoshin C terminus	0.718177	0.515137
2	246039_at	T	F	AT5G19480	AT5G19480	delay of germination 1	0.867992	0.515099
2	257545_at	T	F	AT3G23200	AT3G23200	Regulator of chromosome condensation (RCC1) family protein	0.634419	0.514967
2	260678_at	T	F	AT1G07970	AT1G07970	Protein kinase superfamily protein	0.59043	0.51487
2	255777_at	T	F	AT1G18630	GR-RBP6	Major facilitator superfamily protein	0.664685	0.514859
2	246334_at	T	F	AT3G44850	AT3G44850	glycosyltransferase family protein 28	0.854221	0.514835
2	265542_at	T	F	AT2G28290	CHR3|SYD	NA	0.52502	0.514691
2	247966_at	T	F	AT5G56610	AT5G56610	Di-glucose binding protein with Leucine-rich repeat domain	0.80267	0.514485
2	250645_at	T	F	AT5G06700	TBR	Protein of unknown function (DUF788)	0.75463	0.514435
2	267556_at	T	F	AT2G32810	BGAL9	F-box/RNI-like superfamily protein	0.501361	0.514029
2	AFFX-r2-P1-cre-3_at	NA	NA	NA	NA			0.513976
2	249745_at	T	F	AT5G24560	PP2-B12|AtPP2-B12	chorismate mutase 2	0.770495	0.51385
2	252433_at	T	F	AT3G47560	AT3G47560	Plant invertase/pectin methylesterase inhibitor superfamily	0.720774	0.513798
2	249117_at	T	F	AT5G43840	HSFA6A|AT-HSFA6A	RNA-binding SR protein At-SCL33 subfamily SCL	0.778912	0.513643
2	253282_at	T	F	AT4G34120	CDCP1|LEJ1	cold shock domain protein 1	0.706889	0.513464
2	263384_at	T	F	AT2G40130	AT2G40130	pseudogene of Ulp1 protease family protein	0.549882	0.513447
2	260058_at	T	F	AT1G78100	AT1G78100	DYNAMIN-like 1E	0.59928	0.51338
2	245343_at	T	F	AT4G15830	AT4G15830	TRAM, LAG1 and CLN8 (TLC) lipid-sensing domain containing protein	0.894598	0.513313
2	245803_at	T	F	AT1G47128	RD21|RD21A	nodulin MtN21 /EamA-like transporter family protein	0.879286	0.513299
2	267485_at	T	F	AT2G02820	MYB88|AtMYB88	hAT-like transposase family (hobo/Ac/Tam3), has a 5.0e-62 P-value blast match to GB:AAD24567 transposase Tag2 (hAT-element) (Arabidopsis thaliana)	0.502209	0.513029
2	266875_at	T	F	AT2G44800	AT2G44800	Replication factor-A protein 1-related	0.511732	0.512866
2	253375_at	T	F	AT4G33280	AT4G33280	RNA-binding SR protein At-RSZ21 subfamily RSZ	0.706482	0.512708
2	258483_at	T	F	AT3G02570	MEE31|PMI1	BEST Arabidopsis thaliana protein match is: transcription factor-related (TAIR:AT4G18650.1); Has 560 Blast hits to 560 proteins in 40 species: Archae - 0; Bacteria - 0; Metazoa - 2; Fungi - 0; Plants - 558; Viruses - 0; Other Eukaryotes - 0 (source: NCBI BLink).	0.625173	0.51268
2	266419_at	T	F	AT2G38760	ANNAT3|ANN3	Protein of unknown function (DUF1635)	0.517335	0.512573
2	248270_at	T	F	AT5G53450	ORG1	Bifunctional inhibitor/lipid-transfer protein/seed storage 2S albumin superfamily protein	0.796149	0.512319
2	254133_at	T	F	AT4G24810	AT4G24810	Integrase-type DNA-binding superfamily protein	0.69354	0.512291
2	262686_at	T	F	AT1G75990	AT1G75990	pfkB-like carbohydrate kinase family protein	0.559483	0.51198
2	249028_at	T	F	AT5G44740	POLH	P-loop containing nucleoside triphosphate hydrolases superfamily protein	0.783144	0.511563
2	266774_at	T	F	AT2G29050	ATRBL1|RBL1	LOV KELCH protein 2	0.51355	0.511509
2	257087_at	T	F	AT3G20500	ATPAP18|PAP18	Heavy metal transport/detoxification superfamily protein	0.645641	0.511323
2	256546_at	T	F	AT3G14820	AT3G14820	origin recognition complex subunit 3	0.653481	0.510881
2	258496_at	T	F	AT3G02460	AT3G02460	unknown protein; BEST Arabidopsis thaliana protein match is: unknown protein (TAIR:AT2G17540.3); Has 182 Blast hits to 179 proteins in 73 species: Archae - 0; Bacteria - 87; Metazoa - 17; Fungi - 9; Plants - 50; Viruses - 0; Other Eukaryotes - 19 (source: NCBI BLink).	0.6245	0.510672
2	246464_at	T	F	AT5G16980	AT5G16980	unknown protein; FUNCTIONS IN: molecular_function unknown; INVOLVED IN: biological_process unknown; LOCATED IN: endomembrane system; EXPRESSED IN: 24 plant structures; EXPRESSED DURING: 15 growth stages; CONTAINS InterPro DOMAIN/s: Protein of unknown function DUF2346 (InterPro:IPR018625); BEST Arabidopsis thaliana protein match is: unknown protein (TAIR:AT1G52825.1); Has 30201 Blast hits to 17322…	0.848374	0.510576
2	261048_at	T	F	AT1G01420	UGT72B3	unknown protein; BEST Arabidopsis thaliana protein match is: unknown protein (TAIR:AT1G02070.1); Has 107 Blast hits to 107 proteins in 14 species: Archae - 0; Bacteria - 0; Metazoa - 0; Fungi - 0; Plants - 107; Viruses - 0; Other Eukaryotes - 0 (source: NCBI BLink).	0.584235	0.510519
2	259569_at	T	F	AT1G20480	AT1G20480	phospholipase D P2	0.608325	0.510408
2	252185_at	T	F	AT3G50780	AT3G50780	Auxin-responsive GH3 family protein	0.725651	0.510236
2	254222_at	NA	NA	NA	NA	Protein of unknown function (DUF707)	0.691884	0.510142
2	265884_at	T	F	AT2G42320	AT2G42320	multidrug resistance-associated protein 14	0.521792	0.510137
2	253052_at	T	F	AT4G37310	CYP81H1	Myosin heavy chain-related protein	0.711706	0.510003
2	265456_at	T	F	AT2G46505	SDH4	unknown protein; Has 30201 Blast hits to 17322 proteins in 780 species: Archae - 12; Bacteria - 1396; Metazoa - 17338; Fungi - 3422; Plants - 5037; Viruses - 0; Other Eukaryotes - 2996 (source: NCBI BLink).	0.525367	0.509726
2	247706_at	T	F	AT5G59480	AT5G59480	cytochrome P450, family 705, subfamily A, polypeptide 21	0.811362	0.509707
2	253933_at	T	F	AT4G26820	AT4G26820	Seven transmembrane MLO family protein	0.697501	0.509705
2	259857_at	T	F	AT1G68430	AT1G68430	NAC 014	0.603729	0.509688
2	260374_at	T	F	AT1G73960	TAF2	P-loop containing nucleoside triphosphate hydrolases superfamily protein	0.595349	0.509604
2	265584_at	T	F	AT2G20180	PIF1|PIL5	CONTAINS InterPro DOMAIN/s: Cytochrome B561-related, N-terminal (InterPro:IPR019176); Has 215 Blast hits to 213 proteins in 79 species: Archae - 0; Bacteria - 6; Metazoa - 131; Fungi - 22; Plants - 42; Viruses - 0; Other Eukaryotes - 14 (source: NCBI BLink).	0.523697	0.509547
2	259551_at	T	F	AT1G21190	AT1G21190	unknown protein; BEST Arabidopsis thaliana protein match is: unknown protein (TAIR:AT2G01300.1); Has 71 Blast hits to 71 proteins in 13 species: Archae - 0; Bacteria - 2; Metazoa - 0; Fungi - 0; Plants - 69; Viruses - 0; Other Eukaryotes - 0 (source: NCBI BLink).	0.608325	0.509332
2	265301_s_at	F	NA	AT5G02320	ATMYB3R5|MYB3R-5	Calcineurin-like metallo-phosphoesterase superfamily protein	0.526741	0.509332
2	256272_at	T	F	AT3G12100	AT3G12100	Protein kinase superfamily protein	0.656231	0.509104
2	250751_at	T	F	AT5G05890	AT5G05890	defective in meristem silencing 3	0.752836	0.509076
2	256797_at	T	F	AT3G18600	AT3G18600	alpha/beta-Hydrolases superfamily protein	0.649576	0.50892
2	251725_at	T	F	AT3G56260	AT3G56260	unknown protein; BEST Arabidopsis thaliana protein match is: unknown protein (TAIR:AT1G23530.1); Has 64 Blast hits to 64 proteins in 22 species: Archae - 0; Bacteria - 2; Metazoa - 7; Fungi - 10; Plants - 43; Viruses - 0; Other Eukaryotes - 2 (source: NCBI BLink).	0.734031	0.508868
2	245326_at	T	F	AT4G14100	AT4G14100	unknown protein; FUNCTIONS IN: molecular_function unknown; INVOLVED IN: biological_process unknown; LOCATED IN: mitochondrion; EXPRESSED IN: 18 plant structures; EXPRESSED DURING: 11 growth stages; BEST Arabidopsis thaliana protein match is: unknown protein (TAIR:AT4G27610.3); Has 30201 Blast hits to 17322 proteins in 780 species: Archae - 12; Bacteria - 1396; Metazoa - 17338; Fungi - 3422; Plant…	0.895709	0.508448
2	259235_at	T	F	AT3G11600	AT3G11600	Leucine-rich repeat (LRR) family protein	0.61422	0.508376
2	252826_at	T	F	AT4G40050	AT4G40050	basic helix-loop-helix (bHLH) DNA-binding superfamily protein	0.717333	0.508372
2	246284_at	T	F	AT4G36780	BEH2	Octicosapeptide/Phox/Bem1p (PB1) domain-containing protein / tetratricopeptide repeat (TPR)-containing protein	0.855793	0.508344
2	246111_at	T	F	AT5G20170	AT5G20170	UDP-Glycosyltransferase superfamily protein	0.866008	0.508318
2	253500_at	T	F	AT4G31920	ARR10|RR10	ABC-2 type transporter family protein	0.704793	0.508045
2	267079_at	T	F	AT2G41200	AT2G41200	RNA-binding (RRM/RBD/RNP motifs) family protein	0.510276	0.507846
2	267336_at	T	F	AT2G19310	AT2G19310	nodulin MtN21 /EamA-like transporter family protein	0.504649	0.507805
2	261487_at	T	F	AT1G14340	AT1G14340	indoleacetic acid-induced protein 16	0.578895	0.507635
2	265646_at	T	F	AT2G27360	AT2G27360	ENTH/VHS/GAT family protein	0.523175	0.507304
2	256552_at	NA	NA	NA	NA	CONTAINS InterPro DOMAIN/s: Brain/reproductive organ-expressed protein (InterPro:IPR010358); Has 35333 Blast hits to 34131 proteins in 2444 species: Archae - 798; Bacteria - 22429; Metazoa - 974; Fungi - 991; Plants - 531; Viruses - 0; Other Eukaryotes - 9610 (source: NCBI BLink).	0.653413	0.507143
2	257256_at	T	F	AT3G21970	AT3G21970	Pectin lyase-like superfamily protein	0.642393	0.507135
2	254671_at	T	F	AT4G18410	AT4G18410	alpha/beta-Hydrolases superfamily protein	0.680757	0.50709
2	261500_at	T	F	AT1G28400	AT1G28400	azelaic acid induced 1	0.578647	0.506934
2	255438_at	T	F	AT4G03070	AOP1|AOP1.1|AOP	homoserine kinase	0.669737	0.506805
2	255674_at	T	F	AT4G00430	PIP1E|TMP-C|PIP1;4	FRAGILE HISTIDINE TRIAD	0.666598	0.506744
2	261031_at	T	F	AT1G17360	AT1G17360	P-loop containing nucleoside triphosphate hydrolases superfamily protein	0.584724	0.506687
2	249570_at	T	F	AT5G38080	AT5G38080	gamma-tubulin complex protein 2	0.772373	0.506398
2	255693_s_at	F	NA	AT5G01630	BRCA2(V)|ATBRCA2(V)|BRCA2B	SPX domain gene 2	0.665706	0.50636
2	249122_at	T	F	AT5G43850	ATARD4|ARD4	Calcium-binding tetratricopeptide family protein	0.778805	0.506295
2	267180_at	T	F	AT2G37570	SLT1	3-ketoacyl-CoA synthase 1	0.509197	0.506036
2	258006_at	T	F	AT3G19400	AT3G19400	CAP160 protein	0.628114	0.505966
2	260519_at	T	F	AT1G51540	AT1G51540	RNA-dependent RNA polymerase 6	0.592792	0.505936
2	256543_at	T	F	AT1G42480	AT1G42480	mitogen-activated protein kinase 18	0.654351	0.505798
2	250220_at	NA	NA	NA	NA	CW7	0.760551	0.505784
2	266348_at	T	F	AT2G01450	ATMPK17|MPK17	ser/arg-rich protein kinase 4	0.517817	0.505727
2	265869_at	T	F	AT2G01760	RR14|ARR14	C2H2-like zinc finger protein	0.522301	0.50572
2	263607_at	T	F	AT2G16270	AT2G16270	GTP-binding protein-related	0.546249	0.505669
2	253171_at	T	F	AT4G35040	bZIP19	spliceosomal protein U1A	0.70906	0.505636
2	267444_at	T	F	AT2G19180	AT2G19180	transferases, transferring glycosyl groups	0.502443	0.505501
2	262608_at	T	F	AT1G14120	AT1G14120	Outer membrane OMP85 family protein	0.560839	0.505497
2	262361_at	T	F	AT1G73150	GTE3	pseudogene, hypothetical protein, includes At2g10370, At5g36050, At1g35090, At1g44860, At4g19300, At1g42400, At3g43040, At3g42500	0.565535	0.505144
2	267505_at	T	F	AT2G45560	CYP76C1	Major facilitator superfamily protein	0.502077	0.505012
2	256625_at	T	F	AT3G20010	AT3G20010	TBP-ASSOCIATED FACTOR 6B	0.652164	0.504982
2	253215_at	T	F	AT4G34950	AT4G34950	CLAVATA3/ESR-RELATED 17	0.707641	0.504645
2	259960_at	T	F	AT1G53710	AT1G53710	ubiquitin-conjugating enzyme 5	0.601532	0.504566
2	267343_at	T	F	AT2G44260	AT2G44260	2-oxoglutarate (2OG) and Fe(II)-dependent oxygenase superfamily protein	0.504297	0.504541
2	253727_at	T	F	AT4G29350	PFN2|PRO2|PRF2	receptor kinase 3	0.703344	0.504427
2	252975_s_at	T	F	AT4G38430	ATROPGEF1|ROPGEF1	unknown protein; FUNCTIONS IN: molecular_function unknown; INVOLVED IN: biological_process unknown; LOCATED IN: chloroplast; EXPRESSED IN: 21 plant structures; EXPRESSED DURING: 13 growth stages; BEST Arabidopsis thaliana protein match is: unknown protein (TAIR:AT1G66890.1); Has 35 Blast hits to 35 proteins in 6 species: Archae - 0; Bacteria - 0; Metazoa - 0; Fungi - 0; Plants - 35; Viruses - 0; …	0.71363	0.50418
2	259957_at	T	F	AT1G67890	AT1G67890	Emsy N Terminus (ENT)/ plant Tudor-like domains-containing protein	0.601968	0.504037
2	253040_at	T	F	AT4G37800	XTH7	Transducin/WD40 repeat-like superfamily protein	0.712495	0.503822
2	262853_at	T	F	AT1G20890	AT1G20890	GDSL-like Lipase/Acylhydrolase superfamily protein	0.555245	0.503797
2	260051_at	T	F	AT1G78210	AT1G78210	Pentatricopeptide repeat (PPR) superfamily protein	0.599538	0.503633
2	264473_at	T	F	AT1G67180	AT1G67180	Ribonuclease III family protein	0.535395	0.503494
2	266194_at	T	F	AT2G39090	AT2G39090	Rab5-interacting family protein	0.51911	0.503478
2	266050_at	T	F	AT2G40770	AT2G40770	expansin A8	0.520509	0.503069
2	257741_at	T	F	AT3G27340	AT3G27340	Phosphoenolpyruvate carboxylase family protein	0.630945	0.50305
2	246518_at	T	F	AT5G15770	AtGNA1|GNA1	Patched family protein	0.845863	0.502915
2	262827_at	T	F	AT1G13100	CYP71B29	homolog of yeast autophagy 18 (ATG18) G	0.555832	0.502806
2	261210_at	T	F	AT1G12840	DET3|ATVHA-C	Leucine-rich receptor-like protein kinase family protein	0.581963	0.50279
2	249149_at	T	F	AT5G43320	ckl8	NAD-dependent epimerase/dehydratase family protein	0.778366	0.502502
2	254079_at	T	F	AT4G25730	AT4G25730	Eukaryotic aspartyl protease family protein	0.694315	0.502485
2	254833_s_at	F	NA	AT4G12280	AT4G12280	copia-like retrotransposon family, has a 5.7e-20 P-value blast match to gb|AAO73527.1| gag-pol polyprotein (Glycine max) (SIRE1) (Ty1_Copia-family)	0.679446	0.502328
2	265609_at	T	F	AT2G25420	AT2G25420	EamA-like transporter family	0.523549	0.502127
2	257678_at	T	F	AT3G20420	RTL2|ATRTL2	RING/U-box superfamily protein	0.632013	0.502126
2	247826_at	T	F	AT5G58480	AT5G58480	serine carboxypeptidase-like 45	0.80897	0.502112
2	267428_at	T	F	AT2G34840	AT2G34840	PAM domain (PCI/PINT associated module) protein	0.502477	0.502095
2	262078_at	T	F	AT1G59520	CW7	DNA mismatch repair protein MutS, type 2	0.569316	0.502009
2	259519_at	T	F	AT1G12270	AT1G12270	telomeric repeat binding protein 1	0.610148	0.501846
2	252774_at	T	F	AT3G42920	AT3G42920	C2H2-type zinc finger family protein	0.717748	0.501692
2	247726_at	T	F	AT5G59430	TRP1|ATTRP1	unknown protein; BEST Arabidopsis thaliana protein match is: unknown protein (TAIR:AT5G53895.1); Has 14 Blast hits to 14 proteins in 3 species: Archae - 0; Bacteria - 0; Metazoa - 0; Fungi - 0; Plants - 14; Viruses - 0; Other Eukaryotes - 0 (source: NCBI BLink).	0.811278	0.501557
2	251503_at	T	F	AT3G59140	ATMRP14|MRP14	SWIB/MDM2 domain superfamily protein	0.737883	0.501459
2	255441_at	T	F	AT4G02570	AXR6|ATCUL1|CUL1	B-box type zinc finger protein with CCT domain	0.669246	0.501212
2	249092_at	T	F	AT5G43710	AT5G43710	Peptidase M20/M25/M40 family protein	0.779707	0.50109
2	254265_s_at	F	NA	AT4G23140	CRK6	paramyosin-related	0.691185	0.500765
2	254573_at	T	F	AT4G19420	AT4G19420	phloem protein 2-A13	0.683287	0.5005
2	261905_at	T	F	AT1G65070	AT1G65070	phloem protein 2-A12	0.57208	0.500448
2	248825_at	T	F	AT5G47030	AT5G47030	O-fucosyltransferase family protein	0.790216	0.500363
2	246009_at	T	F	AT5G08335	ATICMTB|ATSTE14B|ICMTB	RING/U-box superfamily protein	0.87029	0.500247
2	265408_at	T	F	AT2G16820	AT2G16820	poly(ADP-ribose) polymerase 2	0.525885	0.500179
2	252624_at	T	F	AT3G44735	ATPSK3|PSK3|PSK1	Galactose oxidase/kelch repeat superfamily protein	0.718778	0.500177

## Sheet: Genotoxic
Genotoxic stress genes with B subunit genes (cut off value 0.5)
nc	ps	Unique	Redundant	AGI	Symbol	Description	cor.264703_at	cor.263235_at
2	244901_at	T	F	ATMG00640	ORF25	hydrogen ion transporting ATP synthases, rotational mechanism;zinc ion binding	0.713449	0.506663
2	244904_at	T	F	ATMG00670	ORF275	hypothetical protein	0.889572	0.554686
2	244923_s_at	T	F	ATMG01020	ORF153B	hypothetical protein	0.901514	0.542494
2	244925_at	T	F	ATMG00510	NAD7	NADH dehydrogenase subunit 7	0.824894	0.552966
2	244932_at	T	F	ATCG01060	PSAC	iron-sulfur cluster binding;electron carriers;4 iron, 4 sulfur cluster binding	0.946667	0.610786
2	244933_at	T	F	ATCG01070	NDHE	NADH-ubiquinone/plastoquinone oxidoreductase chain 4L	0.908967	0.65713
2	244934_at	T	F	ATCG01080	NDHG	NADH:ubiquinone/plastoquinone oxidoreductase, chain 6	0.883279	0.6365
2	244935_at	T	F	ATCG01090	NDHI	NADPH dehydrogenases	0.95139	0.633286
2	244936_at	T	F	ATCG01100	NDHA	NADH dehydrogenase family protein	0.932221	0.605804
2	244937_at	T	F	ATCG01110	NDHH	NAD(P)H dehydrogenase subunit H	0.93108	0.603244
2	244938_at	T	F	ATCG01120	RPS15	chloroplast ribosomal protein S15	0.921462	0.602479
2	244939_at	T	F	ATCG00065	RPS12|RPS12A	ribosomal protein S12A	0.938883	0.616799
2	244940_at	F	NA	ATCG01230	RPS12B|RPS12	ribosomal protein S12B	0.924514	0.628615
2	244946_at	NA	NA	NA	NA	NA	0.87812	0.560255
2	244947_at	T	F	ATMG00130	ORF121A	hypothetical protein	0.619736	0.533466
2	244960_at	T	F	ATCG01020	RPL32	ribosomal protein L32	0.939708	0.551657
2	244961_at	T	F	ATCG01040	YCF5	Cytochrome C assembly protein	0.95305	0.61935
2	244962_at	T	F	ATCG01050	NDHD	NADH-Ubiquinone/plastoquinone (complex I) protein	0.93651	0.624656
2	244963_at	T	F	ATCG00570	PSBF	photosystem II reaction center protein F	0.939207	0.63778
2	244964_at	T	F	ATCG00580	PSBE	photosystem II reaction center protein E	0.944374	0.621109
2	244965_at	T	F	ATCG00590	ORF31	electron carriers	0.93601	0.652845
2	244966_at	T	F	ATCG00600	PETG	PETG	0.922818	0.632881
2	244967_at	T	F	ATCG00630	PSAJ	PSAJ	0.933488	0.593
2	244968_at	T	F	ATCG00640	RPL33	ribosomal protein L33	0.943012	0.620837
2	244969_at	T	F	ATCG00650	RPS18	ribosomal protein S18	0.944728	0.606061
2	244970_at	T	F	ATCG00660	RPL20	ribosomal protein L20	0.925539	0.635983
2	244971_at	T	F	ATCG00670	PCLPP|CLPP1	plastid-encoded CLP P	0.922798	0.642865
2	244972_at	T	F	ATCG00680	PSBB	photosystem II reaction center protein B	0.935712	0.607283
2	244973_at	T	F	ATCG00690	PSBT|PSBTC	photosystem II reaction center protein T	0.943344	0.573452
2	244974_at	T	F	ATCG00700	PSBN	photosystem II reaction center protein N	0.93402	0.6292
2	244975_at	T	F	ATCG00710	PSBH	photosystem II reaction center protein H	0.937022	0.629752
2	244976_at	T	F	ATCG00720	PETB	photosynthetic electron transfer B	0.927929	0.6128
2	244977_at	T	F	ATCG00730	PETD	photosynthetic electron transfer D	0.929325	0.617515
2	244978_at	T	F	ATCG00740	RPOA	RNA polymerase subunit alpha	0.885537	0.580209
2	244979_at	T	F	ATCG00750	RPS11	ribosomal protein S11	0.911187	0.589563
2	244980_at	T	F	ATCG00760	RPL36	ribosomal protein L36	0.930401	0.608036
2	244981_at	T	F	ATCG00770	RPS8	ribosomal protein S8	0.937	0.599324
2	244982_at	T	F	ATCG00780	RPL14	ribosomal protein L14	0.949508	0.603026
2	244983_at	T	F	ATCG00790	RPL16	ribosomal protein L16	0.9283	0.644422
2	244984_at	T	F	ATCG00800	ATCG00800	structural constituent of ribosome	0.925022	0.577382
2	244985_at	T	F	ATCG00810	RPL22	ribosomal protein L22	0.930722	0.580575
2	244986_at	T	F	ATCG00820	RPS19	ribosomal protein S19	0.937583	0.6206
2	244987_s_at	F	NA	ATCG00830	RPL2.1	ribosomal protein L2	0.933732	0.601886
2	244988_s_at	F	NA	ATCG00840	RPL23.1|RPL23	ribosomal protein L23.1	0.943088	0.622691
2	244989_s_at	F	NA	ATCG01280	YCF2.2	Chloroplast Ycf2;ATPase, AAA type, core	0.85957	0.555642
2	244990_s_at	F	NA	ATCG00870	ORF77.1	Protein precursor Ycf15, putative, chloroplast	0.842326	0.578578
2	244991_s_at	F	NA	ATCG01250	NDHB.2	NADH-Ubiquinone/plastoquinone (complex I) protein	0.849396	0.587466
2	244992_s_at	F	NA	ATCG01240	RPS7.2	ribosomal protein S7	0.892556	0.597589
2	244993_s_at	F	NA	ATCG01000	YCF1.1	Ycf1 protein	0.941285	0.633519
2	244994_at	T	F	ATCG01010	NDHF	NADH-Ubiquinone oxidoreductase (complex I), chain 5 protein	0.854428	0.60571
2	244995_at	T	F	ATCG00150	ATPI	ATPase, F0 complex, subunit A protein	0.920967	0.601327
2	244996_at	T	F	ATCG00160	RPS2	ribosomal protein S2	0.92359	0.641876
2	244997_at	T	F	ATCG00170	RPOC2	DNA-directed RNA polymerase family protein	0.937737	0.628429
2	244998_at	T	F	ATCG00180	RPOC1	DNA-directed RNA polymerase family protein	0.938153	0.61917
2	244999_at	T	F	ATCG00190	RPOB	RNA polymerase subunit beta	0.893549	0.586324
2	245001_at	T	F	ATCG00220	PSBM	photosystem II reaction center protein M	0.912884	0.671417
2	245002_at	T	F	ATCG00270	PSBD	photosystem II reaction center protein D	0.941075	0.635308
2	245003_at	T	F	ATCG00280	PSBC	photosystem II reaction center protein C	0.930083	0.643367
2	245004_at	T	F	ATCG00300	YCF9	YCF9	0.940796	0.651338
2	245005_at	T	F	ATCG00330	RPS14	chloroplast ribosomal protein S14	0.757256	0.597313
2	245006_at	T	F	ATCG00340	PSAB	Photosystem I, PsaA/PsaB protein	0.93417	0.635415
2	245007_at	T	F	ATCG00350	PSAA	Photosystem I, PsaA/PsaB protein	0.943634	0.612845
2	245008_at	T	F	ATCG00360	YCF3	Tetratricopeptide repeat (TPR)-like superfamily protein	0.946895	0.620637
2	245009_at	T	F	ATCG00380	RPS4	chloroplast ribosomal protein S4	0.934395	0.63414
2	245010_at	T	F	ATCG00420	NDHJ	NADH dehydrogenase subunit J	0.94139	0.626963
2	245011_at	T	F	ATCG00430	PSBG	photosystem II reaction center protein G	0.93453	0.61548
2	245012_at	T	F	ATCG00440	NDHC	NADH:ubiquinone/plastoquinone oxidoreductase, chain 3 protein	0.944341	0.629277
2	245013_at	T	F	ATCG00470	ATPE	ATP synthase epsilon chain	0.927155	0.645886
2	245014_at	T	F	ATCG00480	PB|ATPB	ATP synthase subunit beta	0.934842	0.623515
2	245015_at	T	F	ATCG00490	RBCL	ribulose-bisphosphate carboxylases	0.931404	0.628053
2	245016_at	T	F	ATCG00500	ACCD	acetyl-CoA carboxylase carboxyl transferase subunit beta	0.929328	0.634542
2	245017_at	T	F	ATCG00510	PSAI	photsystem I subunit I	0.938664	0.632443
2	245018_at	T	F	ATCG00520	YCF4	unfolded protein binding	0.937943	0.637597
2	245019_at	T	F	ATCG00530	YCF10	CemA-like proton extrusion protein-related	0.934865	0.639627
2	245020_at	T	F	ATCG00540	PETA	photosynthetic electron transfer A	0.94059	0.636836
2	245021_at	T	F	ATCG00550	PSBJ	photosystem II reaction center protein J	0.950888	0.597836
2	245022_at	T	F	ATCG00560	PSBL	photosystem II reaction center protein L	0.945938	0.60384
2	245023_at	T	F	ATCG00080	PSBI	photosystem II reaction center protein I	0.945352	0.632195
2	245024_at	T	F	ATCG00120	ATPA	ATP synthase subunit alpha	0.936311	0.632271
2	245025_at	T	F	ATCG00130	ATPF	ATPase, F0 complex, subunit B/B', bacterial/chloroplast	0.944261	0.620225
2	245026_at	T	F	ATCG00140	ATPH	ATP synthase subunit C family protein	0.922165	0.635106
2	245027_at	T	F	AT2G26550	HO2	heme oxygenase 2	0.965121	0.620276
2	245028_at	T	F	AT2G26570	AT2G26570	Plant protein of unknown function (DUF827)	0.831658	0.63498
2	245029_at	T	F	AT2G26580	YAB5	plant-specific transcription factor YABBY family protein	0.857195	0.614158
2	245031_at	T	F	AT2G26360	AT2G26360	Mitochondrial substrate carrier family protein	0.878479	0.6796
2	245032_at	T	F	AT2G26630	AT2G26630	transposase IS4 family protein, contains Pfam profile: PF01609 transposase DDE domain	0.512532	0.681925
2	245034_at	T	F	AT2G26390	AT2G26390	Serine protease inhibitor (SERPIN) family protein	0.756748	0.58925
2	245035_at	T	F	AT2G26400	ARD3|ARD|ATARD3	acireductone dioxygenase 3	0.928935	0.632762
2	245036_at	T	F	AT2G26410	Iqd4	IQ-domain 4	0.888074	0.574124
2	245037_at	T	F	AT2G26420	PIP5K3	1-phosphatidylinositol-4-phosphate 5-kinase 3	0.792478	0.530652
2	245039_at	T	F	AT2G26600	AT2G26600	Glycosyl hydrolase superfamily protein	0.862359	0.607897
2	245040_at	T	F	AT2G26520	AT2G26520	unknown protein; BEST Arabidopsis thaliana protein match is: unknown protein (TAIR:AT3G57500.1); Has 51 Blast hits to 51 proteins in 11 species: Archae - 0; Bacteria - 1; Metazoa - 0; Fungi - 0; Plants - 50; Viruses - 0; Other Eukaryotes - 0 (source: NCBI BLink).	0.896419	0.631931
2	245042_at	T	F	AT2G26540	DUF3|ATDUF3|HEMD|ATUROS|UROS	uroporphyrinogen-III synthase family protein	0.913721	0.637554
2	245044_at	T	F	AT2G26500	AT2G26500	cytochrome b6f complex subunit (petM), putative	0.937799	0.62795
2	245045_at	T	F	AT2G26590	RPN13	regulatory particle non-ATPase 13	0.863128	0.699185
2	245047_at	T	F	ATCG00020	PSBA	photosystem II reaction center protein A	0.942012	0.653837
2	245048_at	T	F	ATCG00040	MATK	maturase K	0.943144	0.635982
2	245049_at	T	F	ATCG00050	RPS16	ribosomal protein S16	0.947347	0.600547
2	245050_at	T	F	ATCG00070	PSBK	photosystem II reaction center protein K precursor	0.940779	0.62761
2	245054_at	T	F	AT2G26460	SMU2	RED family protein	0.873865	0.570497
2	245055_at	T	F	AT2G26470	AT2G26470	unknown protein; CONTAINS InterPro DOMAIN/s: Protein of unknown function DUF159 (InterPro:IPR003738); Has 3646 Blast hits to 3636 proteins in 1001 species: Archae - 41; Bacteria - 1922; Metazoa - 142; Fungi - 125; Plants - 44; Viruses - 14; Other Eukaryotes - 1358 (source: NCBI BLink).	0.689328	0.502769
2	245056_at	T	F	AT2G26480	UGT76D1	UDP-glucosyl transferase 76D1	0.908219	0.567402
2	245057_at	T	F	AT2G26490	AT2G26490	Transducin/WD40 repeat-like superfamily protein	0.591455	0.623623
2	245060_at	T	F	AT2G39770	CYT1|EMB101|GMP1|VTC1|SOZ1	Glucose-1-phosphate adenylyltransferase family protein	0.815289	0.574225
2	245061_at	T	F	AT2G39730	RCA	rubisco activase	0.935311	0.588057
2	245063_at	T	F	AT2G39795	AT2G39795	Mitochondrial glycoprotein family protein	0.893754	0.560868
2	245064_at	T	F	AT2G39725	AT2G39725	LYR family of Fe/S cluster biogenesis protein	0.931433	0.526385
2	245070_at	T	F	AT2G23240	AT2G23240	Plant EC metallothionein-like protein, family 15	0.854921	0.717861
2	245071_at	T	F	AT2G23230	AT2G23230	Terpenoid cyclases/Protein prenyltransferases superfamily protein	0.677474	0.655235
2	245072_s_at	F	NA	AT2G23190	CYP81D7	cytochrome P450, family 81, subfamily D, polypeptide 7	0.809188	0.555941
2	245075_at	T	F	AT2G23180	CYP96A1	cytochrome P450, family 96, subfamily A, polypeptide 1	0.881587	0.530007
2	245076_at	T	F	AT2G23170	GH3.3	Auxin-responsive GH3 family protein	0.794045	0.676171
2	245077_at	T	F	AT2G23160	AT2G23160	F-box family protein	0.786747	0.616424
2	245080_at	T	F	AT2G23300	AT2G23300	Leucine-rich repeat protein kinase family protein	0.920845	0.650628
2	245081_at	NA	NA	NA	NA	NA	0.50196	0.537384
2	245083_at	T	F	AT2G23310	ATRER1C1	Rer1 family protein	0.830122	0.668335
2	245085_at	T	F	AT2G23350	PABP4|PAB4	poly(A) binding protein 4	0.794511	0.5695
2	245087_at	T	F	AT2G39830	DAR2	DA1-related protein 2	0.931148	0.585792
2	245088_at	T	F	AT2G39850	AT2G39850	Subtilisin-like serine endopeptidase family protein	0.934305	0.631641
2	245089_at	T	F	AT2G45290	AT2G45290	Transketolase	0.907535	0.548132
2	245090_at	T	F	AT2G40900	AT2G40900	nodulin MtN21 /EamA-like transporter family protein	0.859089	0.625195
2	245092_at	T	F	AT2G40950	BZIP17	Basic-leucine zipper (bZIP) transcription factor family protein	0.850945	0.556352
2	245093_at	T	F	AT2G40815	AT2G40815	Calcium-dependent lipid-binding (CaLB domain) family protein	0.807587	0.676884
2	245094_at	T	F	AT2G40840	DPE2	disproportionating enzyme 2	0.627525	0.626579
2	245095_at	T	F	AT2G40860	AT2G40860	protein kinase family protein / protein phosphatase 2C ( PP2C) family protein	0.931784	0.674571
2	245096_at	T	F	AT2G40880	ATCYSA|CYSA|FL3-27	cystatin A	0.945011	0.648177
2	245098_at	T	F	AT2G40940	ERS1|ERS	ethylene response sensor 1	0.837117	0.633212
2	245103_at	T	F	AT2G41590	AT2G41590	unknown protein; BEST Arabidopsis thaliana protein match is: unknown protein (TAIR:AT5G25200.1); Has 221 Blast hits to 217 proteins in 10 species: Archae - 0; Bacteria - 0; Metazoa - 0; Fungi - 0; Plants - 221; Viruses - 0; Other Eukaryotes - 0 (source: NCBI BLink).	0.82399	0.611348
2	245106_at	T	F	AT2G41650	AT2G41650	unknown protein; FUNCTIONS IN: molecular_function unknown; INVOLVED IN: biological_process unknown; LOCATED IN: chloroplast; EXPRESSED IN: 22 plant structures; EXPRESSED DURING: 13 growth stages; Has 3 Blast hits to 3 proteins in 1 species: Archae - 0; Bacteria - 0; Metazoa - 0; Fungi - 0; Plants - 3; Viruses - 0; Other Eukaryotes - 0 (source: NCBI BLink).	0.88523	0.703449
2	245107_at	T	F	AT2G41690	HSFB3|AT-HSFB3	heat shock transcription factor B3	0.847869	0.581882
2	245108_at	T	F	AT2G41510	ATCKX1|CKX1	cytokinin oxidase/dehydrogenase 1	0.799889	0.548822
2	245112_at	T	F	AT2G41540	GPDHC1	6-phosphogluconate dehydrogenase family protein	0.802357	0.641133
2	245113_at	T	F	AT2G41660	MIZ1	Protein of unknown function, DUF617	0.895894	0.581084
2	245117_at	T	F	AT2G41560	ACA4	autoinhibited Ca(2+)-ATPase, isoform 4	0.874814	0.513301
2	245118_at	T	F	AT2G41680	NTRC	NADPH-dependent thioredoxin reductase C	0.939418	0.627067
2	245121_at	T	F	AT2G47610	AT2G47610	Ribosomal protein L7Ae/L30e/S12e/Gadd45 family protein	0.851212	0.670681
2	245122_at	T	F	AT2G47420	AT2G47420	Ribosomal RNA adenine dimethylase family protein	0.80137	0.759391
2	245123_at	T	F	AT2G47450	CAO|CPSRP43	chloroplast signal recognition particle component (CAO)	0.947948	0.612766
2	245124_at	T	F	AT2G47580	U1A	spliceosomal protein U1A	0.79994	0.503582
2	245125_at	T	F	AT2G47430	CKI1	Signal transduction histidine kinase	0.700178	0.508808
2	245126_at	T	F	AT2G47460	PFG1|ATMYB12|MYB12	myb domain protein 12	0.88884	0.534348
2	245129_at	T	F	AT2G45350	CRR4	Pentatricopeptide repeat (PPR) superfamily protein	0.678212	0.594576
2	245131_s_at	F	NA	AT2G45330	emb1067	RNA 2'-phosphotransferase, Tpt1 / KptA family	0.846241	0.533185
2	245134_s_at	F	NA	AT4G38280	AT4G38280	BEST Arabidopsis thaliana protein match is: Integral membrane protein hemolysin-III homolog (TAIR:AT2G45250.1); Has 65 Blast hits to 65 proteins in 13 species: Archae - 0; Bacteria - 0; Metazoa - 0; Fungi - 2; Plants - 63; Viruses - 0; Other Eukaryotes - 0 (source: NCBI BLink).	0.86527	0.53277
2	245136_at	T	F	AT2G45210	AT2G45210	SAUR-like auxin-responsive protein family	0.932442	0.703339
2	245138_at	T	F	AT2G45190	YAB1|AFO|FIL	Plant-specific transcription factor YABBY family protein	0.957301	0.601322
2	245139_at	T	F	AT2G45430	AHL22	AT-hook motif nuclear-localized protein 22	0.935686	0.654089
2	245140_at	T	F	AT2G45420	LBD18	LOB domain-containing protein 18	0.891794	0.612882
2	245141_at	T	F	AT2G45400	BEN1	NAD(P)-binding Rossmann-fold superfamily protein	0.720783	0.667582
2	245142_at	T	F	AT2G45270	GCP1	glycoprotease 1	0.932181	0.645184
2	245143_at	T	F	AT2G45450	ZPR1	protein binding	0.676018	0.681503
2	245144_at	T	F	AT2G45240	MAP1A	methionine aminopeptidase 1A	0.941457	0.566438
2	245146_at	T	F	AT2G45200	GOS12|ATGOS12	golgi snare 12	0.933486	0.525444
2	245148_at	T	F	AT2G45220	AT2G45220	Plant invertase/pectin methylesterase inhibitor superfamily	0.920953	0.600485
2	245149_at	T	F	AT2G47620	SWI3A|ATSWI3A|CHB1	SWITCH/sucrose nonfermenting 3A	0.769576	0.536538
2	245150_at	T	F	AT2G47590	PHR2	photolyase/blue-light receptor 2	0.905771	0.619852
2	245151_at	T	F	AT2G47550	AT2G47550	Plant invertase/pectin methylesterase inhibitor superfamily	0.919081	0.657577
2	245156_at	T	F	AT5G12480	CPK7	calmodulin-domain protein kinase 7	0.891542	0.658341
2	245157_at	T	F	AT2G33160	AT2G33160	glycoside hydrolase family 28 protein / polygalacturonase (pectinase) family protein	0.716849	0.520179
2	245160_at	T	F	AT2G33080	RLP28|AtRLP28	receptor like protein 28	0.635113	0.660021
2	245162_at	T	F	AT2G33240	ATXID|XID	myosin XI D	0.844646	0.55451
2	245163_at	T	F	AT2G33230	YUC7	YUCCA 7	0.668546	0.62621
2	245164_at	T	F	AT2G33210	HSP60-2	heat shock protein 60-2	0.830232	0.514357
2	245165_at	T	F	AT2G33180	AT2G33180	unknown protein; FUNCTIONS IN: molecular_function unknown; INVOLVED IN: biological_process unknown; LOCATED IN: chloroplast stroma; EXPRESSED IN: 22 plant structures; EXPRESSED DURING: 13 growth stages; Has 57 Blast hits to 57 proteins in 22 species: Archae - 0; Bacteria - 8; Metazoa - 0; Fungi - 0; Plants - 35; Viruses - 0; Other Eukaryotes - 14 (source: NCBI BLink).	0.930666	0.635006
2	245167_s_at	F	NA	AT2G33120	SAR1|VAMP722|ATVAMP722	synaptobrevin-related protein 1	0.859441	0.737371
2	245171_at	T	F	AT2G47560	AT2G47560	RING/U-box superfamily protein	0.7885	0.560755
2	245172_at	T	F	AT2G47540	AT2G47540	Pollen Ole e 1 allergen and extensin family protein	0.906467	0.637897
2	245173_at	T	F	AT2G47520	HRE2	Integrase-type DNA-binding superfamily protein	0.804877	0.540393
2	245175_at	T	F	AT2G47470	UNE5|MEE30|ATPDI11|PDI11|ATPDIL2-1	thioredoxin family protein	0.945099	0.603518
2	245179_at	NA	NA	NA	NA	NA	0.687251	0.597454
2	245180_at	T	F	AT5G12410	AT5G12410	THUMP domain-containing protein	0.913865	0.611164
2	245181_at	T	F	AT5G12420	AT5G12420	O-acyltransferase (WSD1-like) family protein	0.934921	0.615551
2	245186_at	T	F	AT1G67710	ARR11	response regulator 11	0.929575	0.615692
2	245187_s_at	F	NA	AT1G67650	AT1G67650	SRP72 RNA-binding domain	0.890303	0.672113
2	245188_at	T	F	AT1G67660	AT1G67660	Restriction endonuclease, type II-like superfamily protein	0.624794	0.61821
2	245192_at	T	F	AT1G67780	AT1G67780	Zinc-finger domain of monoamine-oxidase A repressor R1 protein	0.711898	0.613276
2	245193_at	T	F	AT1G67810	SUFE2	sulfur E2	0.957808	0.565091
2	245195_at	T	F	AT1G67740	YCF32|PSBY	photosystem II BY	0.939365	0.612808
2	245197_at	T	F	AT1G67800	AT1G67800	Copine (Calcium-dependent phospholipid-binding protein) family	0.945572	0.544656
2	245198_at	T	F	AT1G67700	AT1G67700	unknown protein; FUNCTIONS IN: molecular_function unknown; INVOLVED IN: biological_process unknown; LOCATED IN: chloroplast, chloroplast envelope; EXPRESSED IN: 22 plant structures; EXPRESSED DURING: 13 growth stages; Has 49 Blast hits to 49 proteins in 20 species: Archae - 0; Bacteria - 0; Metazoa - 0; Fungi - 0; Plants - 44; Viruses - 0; Other Eukaryotes - 5 (source: NCBI BLink).	0.935266	0.631583
2	245199_at	T	F	AT1G67730	KCR1|ATKCR1|YBR159	beta-ketoacyl reductase 1	0.924306	0.654459
2	245201_at	T	F	AT1G67840	CSK	chloroplast sensor kinase	0.92296	0.667265
2	245204_at	T	F	AT5G12270	AT5G12270	2-oxoglutarate (2OG) and Fe(II)-dependent oxygenase superfamily protein	0.827521	0.584707
2	245206_at	T	F	AT5G12290	DGS1	dgd1 suppressor 1	0.939898	0.612359
2	245208_at	T	F	AT5G12330	LRP1	Lateral root primordium (LRP) protein-related	0.90491	0.610316
2	245209_at	T	F	AT5G12340	AT5G12340	unknown protein; BEST Arabidopsis thaliana protein match is: unknown protein (TAIR:AT1G28190.1); Has 30201 Blast hits to 17322 proteins in 780 species: Archae - 12; Bacteria - 1396; Metazoa - 17338; Fungi - 3422; Plants - 5037; Viruses - 0; Other Eukaryotes - 2996 (source: NCBI BLink).	0.930292	0.625893
2	245212_at	NA	NA	NA	NA	NA	0.895287	0.628767
2	245213_at	T	F	AT1G44575	NPQ4|PSBS	Chlorophyll A-B binding family protein	0.931736	0.620961
2	245215_at	T	F	AT1G67830	ATFXG1|FXG1	alpha-fucosidase 1	0.938877	0.641439
2	245217_at	T	F	AT1G38340	AT1G38340	gypsy-like retrotransposon family (Athila), has a 3.7e-36 P-value blast match to GB:CAA57397 Athila ORF 1 (Arabidopsis thaliana)	0.724524	0.550777
2	245218_s_at	F	NA	AT1G59218	AT1G59218	Disease resistance protein (CC-NBS-LRR class) family	0.896507	0.585397
2	245219_at	F	NA	AT1G59124	AT1G59124	Disease resistance protein (CC-NBS-LRR class) family	0.909527	0.606453
2	245220_at	F	NA	AT1G59171	AT1G59171	Inositol-pentakisphosphate 2-kinase family protein	0.763726	0.621432
2	245224_at	T	F	AT3G29796	AT3G29796	unknown protein; Has 28 Blast hits to 20 proteins in 8 species: Archae - 0; Bacteria - 0; Metazoa - 18; Fungi - 0; Plants - 1; Viruses - 0; Other Eukaryotes - 9 (source: NCBI BLink).	0.902221	0.625662
2	245225_at	T	F	AT3G29800	AT3G29800	P-loop containing nucleoside triphosphate hydrolases superfamily protein	0.885977	0.537813
2	245226_at	T	F	AT3G29970	AT3G29970	B12D protein	0.845171	0.51869
2	245228_at	T	F	AT3G29810	COBL2	COBRA-like protein 2 precursor	0.91591	0.627349
2	245230_at	T	F	AT4G25610	AT4G25610	C2H2-like zinc finger protein	0.84205	0.675896
2	245231_at	NA	NA	NA	NA	NA	0.796619	0.650763
2	245232_at	T	F	AT4G25590	ADF7	actin depolymerizing factor 7	0.834047	0.709809
2	245233_at	T	F	AT4G25580	AT4G25580	CAP160 protein	0.818982	0.646558
2	245234_at	T	F	AT4G25560	AtMYB18|MYB18	myb domain protein 18	0.837259	0.575747
2	245239_at	T	F	AT4G25530	HDG6|FWA	FLOWERING WAGENINGEN	0.858224	0.606123
2	245240_at	T	F	AT1G44510	AT1G44510	copia-like retrotransposon family, has a 0. P-value blast match to dbj|BAA78426.1| polyprotein (AtRE2-1) (Arabidopsis thaliana) (Ty1_Copia-element)	0.817318	0.626766
2	245241_at	T	F	AT1G44478	AT1G44478	Cyclophilin	0.739561	0.544232
2	245242_at	T	F	AT1G44446	CH1|ATCAO|CAO	Pheophorbide a oxygenase family protein with Rieske [2Fe-2S] domain	0.957509	0.59673
2	245243_at	T	F	AT1G44414	AT1G44414	unknown protein; Has 29 Blast hits to 29 proteins in 12 species: Archae - 0; Bacteria - 4; Metazoa - 0; Fungi - 0; Plants - 25; Viruses - 0; Other Eukaryotes - 0 (source: NCBI BLink).	0.801146	0.655699
2	245246_at	T	F	AT1G44224	AT1G44224	ECA1 gametogenesis related family protein	0.854927	0.696486
2	245247_at	T	F	AT4G17230	SCL13	SCARECROW-like 13	0.852591	0.523672
2	245249_at	T	F	AT4G16760	ATACX1|ACX1	acyl-CoA oxidase 1	0.920698	0.555036
2	245250_at	T	F	AT4G17490	ATERF6|ERF6|ERF-6-6	ethylene responsive element binding factor 6	0.821302	0.546174
2	245251_at	T	F	AT4G17615	CBL1|ATCBL1|SCABP5	calcineurin B-like protein 1	0.846811	0.644215
2	245253_at	T	F	AT4G15440	HPL1|CYP74B2	hydroperoxide lyase 1	0.661031	0.512271
2	245255_at	T	F	AT4G14110	EMB143|COP9|CSN8|FUS7	COP9 signalosome, subunit CSN8	0.936055	0.567347
2	245256_at	T	F	AT4G15090	FAR1	FRS (FAR1 Related Sequences) transcription factor family	0.838637	0.52196
2	245257_at	T	F	AT4G14640	CAM8	calmodulin 8	0.846279	0.606919
2	245258_at	T	F	AT4G15340	04C11|PEN1|ATPEN1	pentacyclic triterpene synthase 1	0.871491	0.624125
2	245261_at	T	F	AT4G14385	AT4G14385	FUNCTIONS IN: molecular_function unknown; INVOLVED IN: biological_process unknown; LOCATED IN: vacuole; EXPRESSED IN: 24 plant structures; EXPRESSED DURING: 15 growth stages; CONTAINS InterPro DOMAIN/s: Histone H4 acetyltransferase, NuA4 complex, Eaf6 (InterPro:IPR015418); Has 30201 Blast hits to 17322 proteins in 780 species: Archae - 12; Bacteria - 1396; Metazoa - 17338; Fungi - 3422; Plants - …	0.724231	0.565063
2	245263_at	T	F	AT4G17740	AT4G17740	Peptidase S41 family protein	0.893922	0.638665
2	245264_at	T	F	AT4G17245	AT4G17245	RING/U-box superfamily protein	0.972004	0.665697
2	245265_at	T	F	AT4G14400	ACD6	ankyrin repeat family protein	0.821823	0.526887
2	245266_at	T	F	AT4G17070	AT4G17070	peptidyl-prolyl cis-trans isomerases	0.894378	0.670397
2	245267_at	T	F	AT4G14060	AT4G14060	Polyketide cyclase/dehydrase and lipid transport superfamily protein	0.899382	0.630234
2	245271_at	T	F	AT4G16430	AT4G16430	basic helix-loop-helix (bHLH) DNA-binding superfamily protein	0.852949	0.564931
2	245272_at	T	F	AT4G17250	AT4G17250	unknown protein; BEST Arabidopsis thaliana protein match is: unknown protein (TAIR:AT5G47580.1); Has 31 Blast hits to 31 proteins in 6 species: Archae - 0; Bacteria - 0; Metazoa - 0; Fungi - 0; Plants - 31; Viruses - 0; Other Eukaryotes - 0 (source: NCBI BLink).	0.825654	0.720119
2	245273_at	T	F	AT4G14950	AT4G14950	SNARE associated Golgi protein family	0.733776	0.705524
2	245275_at	T	F	AT4G15210	AT-BETA-AMY|ATBETA-AMY|BMY1|RAM1|BAM5	beta-amylase 5	0.655766	0.555069
2	245279_at	T	F	AT4G17270	AT4G17270	Mo25 family protein	0.945567	0.640394
2	245280_at	T	F	AT4G16845	VRN2	VEFS-Box of polycomb protein	0.834151	0.727345
2	245281_at	T	F	AT4G15560	DXPS2|DXS|CLA|DEF|CLA1	Deoxyxylulose-5-phosphate synthase	0.924829	0.611423
2	245284_at	T	F	AT4G14210	PDS3|PDE226|PDS	phytoene desaturase 3	0.937042	0.64093
2	245287_at	T	F	AT4G14910	HISN5B	HISTIDINE BIOSYNTHESIS 5B	0.935915	0.646876
2	245289_at	T	F	AT4G15470	AT4G15470	Bax inhibitor-1 family protein	0.936114	0.664565
2	245291_at	T	F	AT4G16155	AT4G16155	dihydrolipoyl dehydrogenases	0.911856	0.656944
2	245292_at	T	F	AT4G15093	AT4G15093	catalytic LigB subunit of aromatic ring-opening dioxygenase family	0.934472	0.597434
2	245293_at	T	F	AT4G16660	AT4G16660	heat shock protein 70 (Hsp 70) family protein	0.705165	0.5215
2	245295_at	T	F	AT4G16100	AT4G16100	Protein of unknown function (DUF789)	0.514981	0.501027
2	245296_at	T	F	AT4G16370	OPT3|ATOPT3	oligopeptide transporter	0.651378	0.54293
2	245298_at	T	F	AT4G15010	AT4G15010	Mitochondrial substrate carrier family protein	0.949689	0.621011
2	245299_at	T	F	AT4G17530	RAB1C|ATRABD2C|ATRAB1C	RAB GTPase homolog 1C	0.740934	0.709341
2	245300_at	T	F	AT4G16350	SCABP2|CBL6	calcineurin B-like protein 6	0.931637	0.617328
2	245301_at	T	F	AT4G17190	FPS2	farnesyl diphosphate synthase 2	0.664615	0.595649
2	245303_at	T	F	AT4G17010	AT4G17010	unknown protein; Has 30201 Blast hits to 17322 proteins in 780 species: Archae - 12; Bacteria - 1396; Metazoa - 17338; Fungi - 3422; Plants - 5037; Viruses - 0; Other Eukaryotes - 2996 (source: NCBI BLink).	0.900987	0.683515
2	245304_at	T	F	AT4G15630	AT4G15630	Uncharacterised protein family (UPF0497)	0.833049	0.67757
2	245305_at	T	F	AT4G17215	AT4G17215	Pollen Ole e 1 allergen and extensin family protein	0.927516	0.59882
2	245307_at	T	F	AT4G16770	AT4G16770	2-oxoglutarate (2OG) and Fe(II)-dependent oxygenase superfamily protein	0.690922	0.589033
2	245310_at	T	F	AT4G13950	RALFL31	ralf-like 31	0.65325	0.573663
2	245311_at	T	F	AT4G14320	AT4G14320	Zinc-binding ribosomal protein family protein	0.847723	0.561834
2	245317_at	T	F	AT4G15610	AT4G15610	Uncharacterised protein family (UPF0497)	0.941206	0.606678
2	245318_at	T	F	AT4G16980	AT4G16980	arabinogalactan-protein family	0.933405	0.613877
2	245320_at	T	F	AT4G16444	AT4G16444	FUNCTIONS IN: molecular_function unknown; INVOLVED IN: biological_process unknown; LOCATED IN: endomembrane system; EXPRESSED IN: 24 plant structures; EXPRESSED DURING: 15 growth stages; CONTAINS InterPro DOMAIN/s: CHD5-like protein (InterPro:IPR007514); Has 30201 Blast hits to 17322 proteins in 780 species: Archae - 12; Bacteria - 1396; Metazoa - 17338; Fungi - 3422; Plants - 5037; Viruses - 0; …	0.884404	0.536848
2	245321_at	T	F	AT4G15545	AT4G15545	unknown protein; BEST Arabidopsis thaliana protein match is: unknown protein (TAIR:AT1G16520.1); Has 30201 Blast hits to 17322 proteins in 780 species: Archae - 12; Bacteria - 1396; Metazoa - 17338; Fungi - 3422; Plants - 5037; Viruses - 0; Other Eukaryotes - 2996 (source: NCBI BLink).	0.927265	0.618418
2	245323_at	T	F	AT4G16500	AT4G16500	Cystatin/monellin superfamily protein	0.836677	0.724781
2	245324_at	T	F	AT4G17260	AT4G17260	Lactate/malate dehydrogenase family protein	0.901026	0.536609
2	245325_at	T	F	AT4G14130	XTR7|XTH15	xyloglucan endotransglucosylase/hydrolase 15	0.875432	0.712711
2	245326_at	T	F	AT4G14100	AT4G14100	transferases, transferring glycosyl groups	0.852286	0.666351
2	245327_at	T	F	AT4G16850	AT4G16850	unknown protein; BEST Arabidopsis thaliana protein match is: unknown protein (TAIR:AT1G31130.1); Has 30201 Blast hits to 17322 proteins in 780 species: Archae - 12; Bacteria - 1396; Metazoa - 17338; Fungi - 3422; Plants - 5037; Viruses - 0; Other Eukaryotes - 2996 (source: NCBI BLink).	0.889749	0.630854
2	245328_at	T	F	AT4G14465	AHL20	AT-hook motif nuclear-localized protein 20	0.92796	0.63721
2	245330_at	T	F	AT4G14930	AT4G14930	Survival protein SurE-like phosphatase/nucleotidase	0.871527	0.669755
2	245331_at	T	F	AT4G14410	bHLH104	basic helix-loop-helix (bHLH) DNA-binding superfamily protein	0.978251	0.623992
2	245332_at	T	F	AT4G15940	AT4G15940	Fumarylacetoacetate (FAA) hydrolase family	0.86477	0.57236
2	245336_at	T	F	AT4G16515	RGF6	Encodes a root meristem growth factor (RGF). Belongs to a family of functionally redundant homologous peptides that are secreted, tyrosine-sulfated, and expressed mainly in the stem cell area and the innermost layer of central columella cells. RGFs are required for maintenance of the root stem cell niche and transit amplifying cell proliferation. Members of this family include: At5g60810 (RGF1), …	0.962701	0.658973
2	245340_at	T	F	AT4G14420	AT4G14420	HR-like lesion-inducing protein-related	0.938062	0.568121
2	245341_at	T	F	AT4G16447	AT4G16447	unknown protein; Has 30201 Blast hits to 17322 proteins in 780 species: Archae - 12; Bacteria - 1396; Metazoa - 17338; Fungi - 3422; Plants - 5037; Viruses - 0; Other Eukaryotes - 2996 (source: NCBI BLink).	0.834653	0.616706
2	245342_at	T	F	AT4G16720	AT4G16720	Ribosomal protein L23/L15e family protein	0.841956	0.660553
2	245345_at	T	F	AT4G16640	AT4G16640	Matrixin family protein	0.912657	0.565436
2	245346_at	T	F	AT4G17090	CT-BMY|BMY8|BAM3	chloroplast beta-amylase	0.877273	0.55665
2	245347_at	T	F	AT4G14890	AT4G14890	2Fe-2S ferredoxin-like superfamily protein	0.933387	0.613243
2	245349_at	T	F	AT4G16690	MES16|ATMES16	methyl esterase 16	0.881281	0.541442
2	245353_at	T	F	AT4G16000	AT4G16000	unknown protein; BEST Arabidopsis thaliana protein match is: unknown protein (TAIR:AT4G15990.1); Has 30201 Blast hits to 17322 proteins in 780 species: Archae - 12; Bacteria - 1396; Metazoa - 17338; Fungi - 3422; Plants - 5037; Viruses - 0; Other Eukaryotes - 2996 (source: NCBI BLink).	0.520511	0.52702
2	245354_at	T	F	AT4G17600	LIL3:1	Chlorophyll A-B binding family protein	0.935523	0.626873
2	245355_at	T	F	AT4G17390	AT4G17390	Ribosomal protein L23/L15e family protein	0.770979	0.612508
2	245356_at	T	F	AT4G13940	MEE58|HOG1|SAHH1|EMB1395|ATSAHH1	S-adenosyl-L-homocysteine hydrolase	0.919581	0.677777
2	245357_at	T	F	AT4G17560	AT4G17560	Ribosomal protein L19 family protein	0.924869	0.633819
2	245361_at	T	F	AT4G17790	AT4G17790	SNARE associated Golgi protein family	0.816807	0.552192
2	245363_at	T	F	AT4G15120	AT4G15120	VQ motif-containing protein	0.908367	0.60614
2	245367_at	T	F	AT4G16265	NRPB9B|NRPD9B|NRPE9B	RNA polymerases M/15 Kd subunit	0.931819	0.623056
2	245368_at	T	F	AT4G15510	AT4G15510	Photosystem II reaction center PsbP family protein	0.927375	0.644933
2	245370_at	T	F	AT4G16840	AT4G16840	unknown protein; BEST Arabidopsis thaliana protein match is: unknown protein (TAIR:AT2G35658.3); Has 30201 Blast hits to 17322 proteins in 780 species: Archae - 12; Bacteria - 1396; Metazoa - 17338; Fungi - 3422; Plants - 5037; Viruses - 0; Other Eukaryotes - 2996 (source: NCBI BLink).	0.897456	0.534909
2	245372_at	T	F	AT4G15000	AT4G15000	Ribosomal L27e protein family	0.735301	0.644104
2	245374_at	T	F	AT4G17620	AT4G17620	glycine-rich protein	0.822195	0.615054
2	245376_at	T	F	AT4G17690	AT4G17690	Peroxidase superfamily protein	0.767961	0.523757
2	245377_at	NA	NA	NA	NA	NA	0.73469	0.63959
2	245379_at	T	F	AT4G17750	HSF1|ATHSF1|HSFA1A|ATHSFA1A	heat shock factor 1	0.89884	0.509275
2	245382_at	T	F	AT4G17800	AT4G17800	Predicted AT-hook DNA-binding family protein	0.930048	0.659988
2	245383_at	T	F	AT4G17810	AT4G17810	C2H2 and C2HC zinc fingers superfamily protein	0.962237	0.650267
2	245386_at	T	F	AT4G14010	RALFL32	ralf-like 32	0.932246	0.589822
2	245388_at	T	F	AT4G16410	AT4G16410	unknown protein; CONTAINS InterPro DOMAIN/s: Protein of unknown function DUF751 (InterPro:IPR008470); Has 30201 Blast hits to 17322 proteins in 780 species: Archae - 12; Bacteria - 1396; Metazoa - 17338; Fungi - 3422; Plants - 5037; Viruses - 0; Other Eukaryotes - 2996 (source: NCBI BLink).	0.931584	0.636126
2	245391_at	T	F	AT4G16520	ATG8F	Ubiquitin-like superfamily protein	0.662044	0.648491
2	245392_at	T	F	AT4G15680	AT4G15680	Thioredoxin superfamily protein	0.757854	0.567934
2	245393_at	T	F	AT4G16260	AT4G16260	Glycosyl hydrolase superfamily protein	0.948513	0.611752
2	245394_at	T	F	AT4G16450	AT4G16450	unknown protein; FUNCTIONS IN: molecular_function unknown; INVOLVED IN: photorespiration; LOCATED IN: mitochondrion, mitochondrial membrane, mitochondrial respiratory chain complex I, respiratory chain complex I, membrane; EXPRESSED IN: 25 plant structures; EXPRESSED DURING: 15 growth stages; Has 30201 Blast hits to 17322 proteins in 780 species: Archae - 12; Bacteria - 1396; Metazoa - 17338; Fun…	0.94368	0.51046
2	245396_at	T	F	AT4G14870	AT4G14870	secE/sec61-gamma protein transport protein	0.935551	0.657469
2	245397_at	T	F	AT4G14560	AXR5|IAA1	indole-3-acetic acid inducible	0.687981	0.673908
2	245398_at	T	F	AT4G14900	AT4G14900	FRIGIDA-like protein	0.826279	0.733432
2	245400_at	T	F	AT4G17040	CLPR4	CLP protease R subunit 4	0.911635	0.656298
2	245401_at	T	F	AT4G17670	AT4G17670	Protein of unknown function (DUF581)	0.943174	0.679585
2	245402_at	T	F	AT4G17585	AT4G17585	Aluminium activated malate transporter family protein	0.902942	0.539883
2	245405_at	T	F	AT4G17150	AT4G17150	alpha/beta-Hydrolases superfamily protein	0.78001	0.610022
2	245406_at	T	F	AT4G17160	ATRABB1A|RABB1a|ATRAB2B	RAB GTPase homolog B1A	0.764256	0.58627
2	245410_at	T	F	AT4G17220	ATMAP70-5|MAP70-5	microtubule-associated proteins 70-5	0.898696	0.612507
2	245412_at	T	F	AT4G17280	AT4G17280	Auxin-responsive family protein	0.937348	0.603139
2	245413_at	T	F	AT4G17300	NS1|ATNS1|OVA8	Class II aminoacyl-tRNA and biotin synthetases superfamily protein	0.926815	0.65172
2	245416_at	T	F	AT4G17350	AT4G17350	Plant protein of unknown function (DUF828) with plant pleckstrin homology-like region	0.831243	0.621572
2	245417_at	T	F	AT4G17360	AT4G17360	Formyl transferase	0.895422	0.652914
2	245418_at	T	F	AT4G17370	AT4G17370	Oxidoreductase family protein	0.858947	0.656532
2	245422_at	T	F	AT4G17470	AT4G17470	alpha/beta-Hydrolases superfamily protein	0.735909	0.615432
2	245423_at	T	F	AT4G17483	AT4G17483	alpha/beta-Hydrolases superfamily protein	0.800462	0.593812
2	245425_at	T	F	AT4G17510	UCH3	ubiquitin C-terminal hydrolase 3	0.899807	0.54866
2	245426_at	T	F	AT4G17540	AT4G17540	unknown protein; Has 30201 Blast hits to 17322 proteins in 780 species: Archae - 12; Bacteria - 1396; Metazoa - 17338; Fungi - 3422; Plants - 5037; Viruses - 0; Other Eukaryotes - 2996 (source: NCBI BLink).	0.927997	0.611534
2	245428_at	T	F	AT4G17570	GATA26	GATA transcription factor 26	0.57477	0.515921
2	245437_at	NA	NA	NA	NA	NA	0.878696	0.593571
2	245444_at	T	F	AT4G16740	TPS03|ATTPS03	terpene synthase 03	0.737156	0.557559
2	245448_at	T	F	AT4G16860	RPP4	Disease resistance protein (TIR-NBS-LRR class) family	0.838319	0.598873
2	245449_at	T	F	AT4G16870	AT4G16870	copia-like retrotransposon family, has a 0. P-value blast match to dbj|BAA78426.1| polyprotein (AtRE2-1) (Arabidopsis thaliana) (Ty1_Copia-element)	0.909757	0.600317
2	245450_at	NA	NA	NA	NA	NA	0.870152	0.660122
2	245451_at	T	F	AT4G16890	BAL|SNC1	disease resistance protein (TIR-NBS-LRR class), putative	0.850228	0.617439
2	245454_at	T	F	AT4G16920	AT4G16920	Disease resistance protein (TIR-NBS-LRR class) family	0.882257	0.637473
2	245456_at	T	F	AT4G16950	RPP5	Disease resistance protein (TIR-NBS-LRR class) family	0.85061	0.606729
2	245459_at	NA	NA	NA	NA	NA	0.92246	0.556096
2	245460_at	T	F	AT4G16990	RLM3	disease resistance protein (TIR-NBS class), putative	0.930382	0.573822
2	245462_at	T	F	AT4G17020	AT4G17020	transcription factor-related	0.756977	0.511856
2	245463_at	T	F	AT4G17030	AT-EXPR|EXPR|ATHEXP BETA 3.1|ATEXPR1|ATEXLB1|	expansin-like B1	0.790687	0.500306
2	245465_at	T	F	AT4G16590	CSLA01|ATCSLA1|ATCSLA01	cellulose synthase-like A01	0.744233	0.581397
2	245466_at	T	F	AT4G16600	AT4G16600	Nucleotide-diphospho-sugar transferases superfamily protein	0.877853	0.579189
2	245468_at	T	F	AT4G15980	AT4G15980	Plant invertase/pectin methylesterase inhibitor superfamily	0.752677	0.578745
2	245469_at	F	NA	AT4G16020	AT4G16020	copia-like retrotransposon family, has a 1.3e-221 P-value blast match to GB:BAA78423 polyprotein (Ty1_Copia-element) (Arabidopsis thaliana)GB:BAA78423 polyprotein (Ty1_Copia-element) (Arabidopsis thaliana)GB:BAA78423 polyprotein (Ty1_Copia-element) (Arabidopsis thaliana)gi|4996361|dbj|BAA78423.1| polyprotein (Arabidopsis thaliana) (Ty1_Copia-element)	0.592493	0.627539
2	245474_at	T	F	AT4G16060	AT4G16060	unknown protein; FUNCTIONS IN: molecular_function unknown; INVOLVED IN: biological_process unknown; LOCATED IN: chloroplast, chloroplast stroma; EXPRESSED IN: 22 plant structures; EXPRESSED DURING: 13 growth stages; Has 42 Blast hits to 42 proteins in 16 species: Archae - 0; Bacteria - 2; Metazoa - 0; Fungi - 0; Plants - 33; Viruses - 0; Other Eukaryotes - 7 (source: NCBI BLink).	0.591617	0.539958
2	245477_at	T	F	AT4G16110	ARR2|RR2	response regulator 2	0.802544	0.7182
2	245478_at	T	F	AT4G16130	ATISA1|ARA1|ISA1	arabinose kinase	0.848931	0.584815
2	245484_at	T	F	AT4G16210	ECHIA|E-COAH-2	enoyl-CoA hydratase/isomerase A	0.893533	0.565642
2	245485_at	NA	NA	NA	NA	NA	0.87822	0.583833
2	245486_x_at	T	F	AT4G16240	AT4G16240	unknown protein; Has 17010 Blast hits to 4557 proteins in 509 species: Archae - 32; Bacteria - 2889; Metazoa - 6537; Fungi - 648; Plants - 4769; Viruses - 447; Other Eukaryotes - 1688 (source: NCBI BLink).	0.87414	0.562344
2	245487_at	T	F	AT4G16250	PHYD	phytochrome D	0.861942	0.541489
2	245490_at	T	F	AT4G16310	LDL3	LSD1-like 3	0.905375	0.553167
2	245492_at	T	F	AT4G16340	SPK1	guanyl-nucleotide exchange factors;GTPase binding;GTP binding	0.732297	0.561097
2	245494_at	T	F	AT4G16390	AT4G16390	pentatricopeptide (PPR) repeat-containing protein	0.922598	0.608935
2	245495_at	T	F	AT4G16400	AT4G16400	unknown protein; BEST Arabidopsis thaliana protein match is: unknown protein (TAIR:AT3G13175.1); Has 30201 Blast hits to 17322 proteins in 780 species: Archae - 12; Bacteria - 1396; Metazoa - 17338; Fungi - 3422; Plants - 5037; Viruses - 0; Other Eukaryotes - 2996 (source: NCBI BLink).	0.932348	0.551632
2	245496_at	T	F	AT4G16440	AT4G16440	ferredoxin hydrogenases	0.854179	0.683646
2	245500_at	T	T	AT4G15590	AT4G15590	non-LTR retrotransposon family (LINE), has a 1.5e-50 P-value blast match to GB:AAA67727 reverse transcriptase (LINE-element) (Mus musculus)	0.761549	0.531166
2	245501_at	T	F	AT4G15620	AT4G15620	Uncharacterised protein family (UPF0497)	0.882425	0.637212
2	245502_at	T	F	AT4G15640	AT4G15640	unknown protein; BEST Arabidopsis thaliana protein match is: unknown protein (TAIR:AT3G21465.1); Has 38 Blast hits to 38 proteins in 14 species: Archae - 0; Bacteria - 0; Metazoa - 0; Fungi - 0; Plants - 38; Viruses - 0; Other Eukaryotes - 0 (source: NCBI BLink).	0.829556	0.516687
2	245504_at	T	F	AT4G15660	AT4G15660	Thioredoxin superfamily protein	0.755513	0.615382
2	245505_at	T	F	AT4G15690	AT4G15690	Thioredoxin superfamily protein	0.896671	0.699075
2	245506_at	T	F	AT4G15700	AT4G15700	Thioredoxin superfamily protein	0.884537	0.654849
2	245510_at	T	F	AT4G15740	AT4G15740	Calcium-dependent lipid-binding (CaLB domain) family protein	0.920332	0.646439
2	245512_at	T	F	AT4G15770	AT4G15770	RNA binding	0.829638	0.585319
2	245518_at	T	F	AT4G15850	RH1|ATRH1	RNA helicase 1	0.881852	0.617334
2	245520_at	T	F	AT4G15870	ATTS1|TS1	terpene synthase 1	0.519516	0.548614
2	245523_at	T	F	AT4G15910	DI21|ATDI21	drought-induced 21	0.914268	0.619178
2	245527_at	T	F	AT4G15955	AT4G15955	alpha/beta-Hydrolases superfamily protein	0.630704	0.552024
2	245528_at	T	F	AT4G15530	PPDK	pyruvate orthophosphate dikinase	0.806025	0.511242
2	245529_at	T	F	AT4G15570	MAA3	P-loop containing nucleoside triphosphate hydrolases superfamily protein	0.514033	0.507423
2	245532_at	T	F	AT4G15110	CYP97B3	cytochrome P450, family 97, subfamily B, polypeptide 3	0.929492	0.619485
2	245538_at	T	T	AT4G15200	AFH3|FH3	formin 3	0.915997	0.644028
2	245540_at	T	T	AT4G15230	PDR2|ATPDR2	pleiotropic drug resistance 2	0.903975	0.614326
2	245541_at	NA	NA	NA	NA	NA	0.54141	0.600317
2	245544_at	T	F	AT4G15270	AT4G15270	glucosyltransferase-related	0.925418	0.608167
2	245547_at	T	F	AT4G15300	CYP702A2	cytochrome P450, family 702, subfamily A, polypeptide 2	0.918258	0.653762
2	245548_at	T	F	AT4G15310	CYP702A3	cytochrome P450, family 702, subfamily A, polypeptide 3	0.721983	0.676059
2	245550_at	T	F	AT4G15330	CYP705A1	cytochrome P450, family 705, subfamily A, polypeptide 1	0.850014	0.61627
2	245551_at	T	F	AT4G15350	CYP705A2	cytochrome P450, family 705, subfamily A, polypeptide 2	0.895163	0.656894
2	245552_at	T	F	AT4G15360	CYP705A3	cytochrome P450, family 705, subfamily A, polypeptide 3	0.866643	0.675016
2	245553_at	T	F	AT4G15370	PEN2|BARS1	baruol synthase 1	0.937699	0.631046
2	245554_at	T	F	AT4G15380	CYP705A4	cytochrome P450, family 705, subfamily A, polypeptide 4	0.924207	0.622511
2	245555_at	T	F	AT4G15390	AT4G15390	HXXXD-type acyl-transferase family protein	0.931823	0.632017
2	245556_at	T	F	AT4G15400	AT4G15400	HXXXD-type acyl-transferase family protein	0.942817	0.634949
2	245561_at	T	F	AT4G15500	UGT84A4	UDP-Glycosyltransferase superfamily protein	0.877372	0.680417
2	245563_at	T	F	AT4G14580	CIPK4|SnRK3.3	CBL-interacting protein kinase 4	0.941896	0.682009
2	245565_at	T	F	AT4G14605	AT4G14605	Mitochondrial transcription termination factor family protein	0.95349	0.633051
2	245566_at	T	F	AT4G14610	AT4G14610	pseudogene, disease resistance protein (CC-NBS-LRR class), putative, domain signature CC-NBS-LRR exists, suggestive of a disease resistance protein.; blastp match of 45% identity and 2.2e-162 P-value to GP|24461866|gb|AAN62353.1|AF506028_20|AF506028 NBS-LRR type disease resistance protein {Poncirus trifoliata}	0.816855	0.748274
2	245567_at	T	F	AT4G14630	GLP9	germin-like protein 9	0.943903	0.632371
2	245568_at	T	F	AT4G14650	AT4G14650	unknown protein; FUNCTIONS IN: molecular_function unknown; INVOLVED IN: N-terminal protein myristoylation; EXPRESSED IN: 6 plant structures; EXPRESSED DURING: petal differentiation and expansion stage; Has 2407 Blast hits to 1833 proteins in 310 species: Archae - 19; Bacteria - 223; Metazoa - 708; Fungi - 285; Plants - 140; Viruses - 42; Other Eukaryotes - 990 (source: NCBI BLink).	0.831597	0.561245
2	245572_at	T	F	AT4G14720	PPD2|TIFY4B	TIFY domain/Divergent CCT motif family protein	0.816336	0.607248
2	245577_at	T	F	AT4G14780	AT4G14780	Protein kinase superfamily protein	0.867779	0.556021
2	245584_at	T	F	AT4G14940	ATAO1|AO1	amine oxidase 1	0.848483	0.643043
2	245586_at	T	F	AT4G14980	AT4G14980	Cysteine/Histidine-rich C1 domain family protein	0.89929	0.638566
2	245589_at	T	F	AT4G15040	AT4G15040	Subtilisin-like serine endopeptidase family protein	0.876172	0.67808
2	245592_at	T	F	AT4G14540	NF-YB3	nuclear factor Y, subunit B3	0.941374	0.661604
2	245594_at	T	F	AT4G14570	AT4G14570	acylaminoacyl-peptidase-related	0.818167	0.610191
2	245595_at	T	F	AT4G14170	AT4G14170	Pentatricopeptide repeat (PPR) superfamily protein	0.878277	0.559428
2	245597_at	T	F	AT4G14190	AT4G14190	Pentatricopeptide repeat (PPR) superfamily protein	0.889207	0.627271
2	245601_at	T	F	AT4G14240	AT4G14240	CBS domain-containing protein with a domain of unknown function (DUF21)	0.817499	0.541551
2	245604_at	T	F	AT4G14290	AT4G14290	alpha/beta-Hydrolases superfamily protein	0.889027	0.577034
2	245611_at	T	F	AT4G14390	AT4G14390	Ankyrin repeat family protein	0.900823	0.632678
2	245612_at	T	F	AT4G14440	ECI3|HCD1|ATECI3	3-hydroxyacyl-CoA dehydratase 1	0.621443	0.606314
2	245614_at	T	F	AT4G14460	AT4G14460	copia-like retrotransposon family, has a 4.2e-253 P-value blast match to GB:CAA72989 open reading frame 1 (Ty1_Copia-element) (Brassica oleracea)	0.87314	0.645359
2	245616_at	T	F	AT4G14480	AT4G14480	Protein kinase superfamily protein	0.942203	0.668218
2	245618_at	T	F	AT4G14510	ATCFM3B|CFM3B	CRM family member 3B	0.902942	0.638696
2	245621_at	T	F	AT4G14070	AAE15	acyl-activating enzyme 15	0.890008	0.654379
2	245630_at	T	F	AT1G25360	AT1G25360	Pentatricopeptide repeat (PPR) superfamily protein	0.652448	0.551511
2	245631_at	T	F	AT1G25350	OVA9	glutamine-tRNA ligase, putative / glutaminyl-tRNA synthetase, putative / GlnRS, putative	0.874866	0.654449
2	245632_at	T	F	AT1G25290	ATRBL10|RBL10	RHOMBOID-like protein 10	0.813454	0.729036
2	245633_at	T	F	AT1G25280	AtTLP10|TLP10	tubby like protein 10	0.934294	0.645968
2	245635_at	T	F	AT1G25250	IDD16|AtIDD16	indeterminate(ID)-domain 16	0.595424	0.546265
2	245639_at	T	F	AT1G25260	AT1G25260	Ribosomal protein L10 family protein	0.865141	0.655037
2	245640_at	T	F	AT1G25330	AT1G25330	basic helix-loop-helix (bHLH) DNA-binding superfamily protein	0.706248	0.648054
2	245641_at	T	F	AT1G25370	AT1G25370	Protein of unknown function (DUF1639)	0.873281	0.66225
2	245647_at	NA	NA	NA	NA	NA	0.855247	0.559792
2	245648_at	T	F	AT1G24938	AT1G24938	similar to unknown protein [Arabidopsis thaliana] (TAIR:AT1G35100.1)	0.771744	0.606726
2	245651_s_at	F	NA	AT1G25150	AT1G25150	F-box family protein	0.898188	0.674456
2	245656_at	T	F	AT1G56620	AT1G56620	Plant invertase/pectin methylesterase inhibitor superfamily protein	0.801594	0.566897
2	245658_at	T	F	AT1G28270	RALFL4	ralf-like 4	0.884781	0.567153
2	245661_at	T	F	AT1G28220	PUP3|ATPUP3	purine permease 3	0.809165	0.560718
2	245662_at	T	F	AT1G28190	AT1G28190	unknown protein; BEST Arabidopsis thaliana protein match is: unknown protein (TAIR:AT5G12340.1); Has 166 Blast hits to 162 proteins in 36 species: Archae - 0; Bacteria - 2; Metazoa - 15; Fungi - 5; Plants - 124; Viruses - 0; Other Eukaryotes - 20 (source: NCBI BLink).	0.868684	0.549564
2	245666_at	T	F	AT1G28280	AT1G28280	VQ motif-containing protein	0.840411	0.591517
2	245669_at	T	F	AT1G28300	LEC2	AP2/B3-like transcriptional factor family protein	0.756128	0.649725
2	245671_at	T	F	AT1G28230	PUP1|ATPUP1	purine permease 1	0.757125	0.661619
2	245672_at	T	F	AT1G56710	AT1G56710	Pectin lyase-like superfamily protein	0.766098	0.567755
2	245674_at	T	F	AT1G56680	AT1G56680	Chitinase family protein	0.860564	0.563914
2	245675_at	F	NA	AT1G56675	AT1G56675	copia-like retrotransposon family, has a 1.7e-196 P-value blast match to GB:AAC02666 polyprotein (Ty1_Copia-element) (Arabidopsis thaliana)	0.83529	0.569269
2	245677_at	T	F	AT1G56660	AT1G56660	unknown protein; Has 665200 Blast hits to 205811 proteins in 4684 species: Archae - 3320; Bacteria - 107592; Metazoa - 249086; Fungi - 76753; Plants - 38542; Viruses - 3008; Other Eukaryotes - 186899 (source: NCBI BLink).	0.618959	0.555356
2	245680_at	T	F	AT1G56570	AT1G56570	Tetratricopeptide repeat (TPR)-like superfamily protein	0.842151	0.67845
2	245681_at	T	F	AT1G56560	AT1G56560	Plant neutral invertase family protein	0.616649	0.51875
2	245686_at	T	F	AT5G22060	ATJ2|J2	DNAJ homologue 2	0.920948	0.5817
2	245688_at	T	F	AT1G28290	AGP31	arabinogalactan protein 31	0.87735	0.639866
2	245690_at	T	F	AT5G04230	PAL3|ATPAL3	phenyl alanine ammonia-lyase 3	0.93101	0.550652
2	245692_at	T	F	AT5G04150	BHLH101	basic helix-loop-helix (bHLH) DNA-binding superfamily protein	0.556224	0.632568
2	245693_at	T	F	AT5G04260	WCRKC2	WCRKC thioredoxin 2	0.68383	0.558064
2	245696_at	T	F	AT5G04190	PKS4	phytochrome kinase substrate 4	0.8428	0.519781
2	245697_at	T	F	AT5G04200	AtMC9|MC9	metacaspase 9	0.840232	0.579215
2	245698_at	T	F	AT5G04160	AT5G04160	Nucleotide-sugar transporter family protein	0.887768	0.530268
2	245700_at	T	F	AT5G04180	ATACA3|ACA3	alpha carbonic anhydrase 3	0.927137	0.586174
2	245701_at	T	F	AT5G04140	GLUS|FD-GOGAT|GLS1|GLU1	glutamate synthase 1	0.931418	0.626424
2	245703_at	T	F	AT5G04380	AT5G04380	S-adenosyl-L-methionine-dependent methyltransferases superfamily protein	0.662044	0.600363
2	245707_at	T	F	AT5G04400	anac077|NAC077	NAC domain containing protein 77	0.820745	0.57928
2	245711_at	T	F	AT5G04340	ZAT6|CZF2|C2H2	zinc finger of Arabidopsis thaliana 6	0.94359	0.56311
2	245712_at	T	F	AT5G04360	ATLDA|ATPU1|LDA|PU1	limit dextrinase	0.840104	0.668855
2	245713_at	T	F	AT5G04370	NAMT1	S-adenosyl-L-methionine-dependent methyltransferases superfamily protein	0.84666	0.624923
2	245715_s_at	F	NA	AT5G08670	AT5G08670	ATP synthase alpha/beta family protein	0.934279	0.691795
2	245716_at	T	F	AT5G08740	NDC1	NAD(P)H dehydrogenase C1	0.933285	0.605876
2	245718_at	T	T	AT5G04110	GYRB3	DNA GYRASE B3	0.816039	0.682626
2	245719_at	T	T	AT5G04110	GYRB3	DNA GYRASE B3	0.842655	0.531677
2	245720_at	T	F	AT5G04210	AT5G04210	CCCH-type zinc fingerfamily protein with RNA-binding domain	0.555585	0.560458
2	245721_s_at	F	NA	AT1G73450	AT1G73450	Protein kinase superfamily protein	0.719998	0.503336
2	245722_at	T	F	AT1G73430	AT1G73430	sec34-like family protein	0.802264	0.669247
2	245724_at	T	F	AT1G73390	AT1G73390	Endosomal targeting BRO1-like domain-containing protein	0.840967	0.623922
2	245725_at	T	F	AT1G73370	ATSUS6|SUS6	sucrose synthase 6	0.890342	0.636162
2	245726_at	T	F	AT1G73360	EDT1|HDG11|ATHDG11	homeodomain GLABROUS 11	0.936602	0.558022
2	245729_at	T	F	AT1G73490	AT1G73490	RNA-binding (RRM/RBD/RNP motifs) family protein	0.744096	0.63593
2	245730_at	T	F	AT1G73470	AT1G73470	unknown protein; FUNCTIONS IN: molecular_function unknown; INVOLVED IN: biological_process unknown; LOCATED IN: chloroplast; EXPRESSED IN: 22 plant structures; EXPRESSED DURING: 13 growth stages; Has 72 Blast hits to 72 proteins in 35 species: Archae - 0; Bacteria - 50; Metazoa - 0; Fungi - 0; Plants - 22; Viruses - 0; Other Eukaryotes - 0 (source: NCBI BLink).	0.901016	0.665176
2	245733_at	T	F	AT1G73380	AT1G73380	unknown protein; CONTAINS InterPro DOMAIN/s: Protein of unknown function DUF1308 (InterPro:IPR010733); Has 162 Blast hits to 160 proteins in 67 species: Archae - 0; Bacteria - 2; Metazoa - 120; Fungi - 0; Plants - 34; Viruses - 0; Other Eukaryotes - 6 (source: NCBI BLink).	0.73566	0.572024
2	245735_at	T	F	AT1G73410	ATMYB54|MYB54	myb domain protein 54	0.82243	0.557079
2	245736_at	T	F	AT1G73330	ATDR4|DR4	drought-repressed 4	0.95858	0.62687
2	245737_at	T	F	AT1G44160	AT1G44160	HSP40/DnaJ peptide-binding protein	0.908583	0.622755
2	245740_at	T	F	AT1G44100	AAP5	amino acid permease 5	0.704186	0.509488
2	245742_at	T	F	AT1G44170	ALDH4|ALDH3H1	aldehyde dehydrogenase 3H1	0.92832	0.565421
2	245743_at	T	F	AT1G51080	AT1G51080	unknown protein; FUNCTIONS IN: molecular_function unknown; INVOLVED IN: biological_process unknown; LOCATED IN: chloroplast; EXPRESSED IN: 15 plant structures; EXPRESSED DURING: 11 growth stages; Has 101 Blast hits to 98 proteins in 44 species: Archae - 0; Bacteria - 0; Metazoa - 38; Fungi - 10; Plants - 27; Viruses - 0; Other Eukaryotes - 26 (source: NCBI BLink).	0.899528	0.670297
2	245744_at	T	T	AT1G51110	AT1G51110	Plastid-lipid associated protein PAP / fibrillin family protein	0.934352	0.64512
2	245745_at	T	T	AT1G51110	AT1G51110	Plastid-lipid associated protein PAP / fibrillin family protein	0.936129	0.627594
2	245746_at	T	F	AT1G51070	bHLH115	basic helix-loop-helix (bHLH) DNA-binding superfamily protein	0.943211	0.633922
2	245747_at	T	F	AT1G51100	AT1G51100	unknown protein; FUNCTIONS IN: molecular_function unknown; INVOLVED IN: biological_process unknown; LOCATED IN: chloroplast, chloroplast stroma; EXPRESSED IN: 22 plant structures; EXPRESSED DURING: 13 growth stages; Has 26 Blast hits to 26 proteins in 9 species: Archae - 0; Bacteria - 0; Metazoa - 0; Fungi - 0; Plants - 26; Viruses - 0; Other Eukaryotes - 0 (source: NCBI BLink).	0.911773	0.642557
2	245750_at	T	F	AT1G51060	HTA10	histone H2A 10	0.740046	0.799645
2	245756_at	T	F	AT1G35190	AT1G35190	2-oxoglutarate (2OG) and Fe(II)-dependent oxygenase superfamily protein	0.955844	0.620382
2	245759_at	T	F	AT1G66900	AT1G66900	alpha/beta-Hydrolases superfamily protein	0.91722	0.727046
2	245760_s_at	F	NA	AT1G66910	AT1G66910	Protein kinase superfamily protein	0.86548	0.610536
2	245761_at	T	F	AT1G66890	AT1G66890	FUNCTIONS IN: molecular_function unknown; INVOLVED IN: biological_process unknown; LOCATED IN: chloroplast; EXPRESSED IN: 22 plant structures; EXPRESSED DURING: 13 growth stages; BEST Arabidopsis thaliana protein match is: 50S ribosomal protein-related (TAIR:AT5G16200.1); Has 36 Blast hits to 36 proteins in 7 species: Archae - 0; Bacteria - 0; Metazoa - 0; Fungi - 0; Plants - 36; Viruses - 0; Oth…	0.854598	0.721965
2	245762_at	T	F	AT1G27880	AT1G27880	DEAD/DEAH box RNA helicase family protein	0.848451	0.530867
2	245765_at	T	F	AT1G33600	AT1G33600	Leucine-rich repeat (LRR) family protein	0.928883	0.587225
2	245767_at	T	F	AT1G33612	AT1G33612	Leucine-rich repeat (LRR) family protein	0.901482	0.685104
2	245769_at	T	F	AT1G30220	ATINT2|INT2	inositol transporter 2	0.78076	0.688507
2	245770_at	T	F	AT1G30240	AT1G30240	FUNCTIONS IN: binding; INVOLVED IN: biological_process unknown; LOCATED IN: cellular_component unknown; EXPRESSED IN: 21 plant structures; EXPRESSED DURING: 13 growth stages; CONTAINS InterPro DOMAIN/s: Armadillo-type fold (InterPro:IPR016024); Has 165 Blast hits to 164 proteins in 73 species: Archae - 0; Bacteria - 0; Metazoa - 47; Fungi - 68; Plants - 46; Viruses - 0; Other Eukaryotes - 4 (sour…	0.923411	0.627778
2	245771_at	NA	NA	NA	NA	NA	0.807978	0.544422
2	245772_at	T	F	AT1G30300	AT1G30300	Metallo-hydrolase/oxidoreductase superfamily protein	0.9483	0.610379
2	245774_at	T	F	AT1G30210	ATTCP24|TCP24	TEOSINTE BRANCHED 1, cycloidea, and PCF family 24	0.839231	0.533774
2	245775_at	T	F	AT1G30270	SnRK3.23|CIPK23|ATCIPK23|LKS1	CBL-interacting protein kinase 23	0.933736	0.674962
2	245778_at	T	F	AT1G73530	AT1G73530	RNA-binding (RRM/RBD/RNP motifs) family protein	0.941101	0.653123
2	245783_s_at	F	NA	AT1G35170	AT1G35170	TRAM, LAG1 and CLN8 (TLC) lipid-sensing domain containing protein	0.897869	0.634582
2	245784_at	T	F	AT1G32190	AT1G32190	alpha/beta-Hydrolases superfamily protein	0.750623	0.620686
2	245787_at	T	F	AT1G32130	IWS1|ATIWS1	Transcription elongation factor (TFIIS) family protein	0.909627	0.704376
2	245788_at	T	F	AT1G32120	AT1G32120	FUNCTIONS IN: molecular_function unknown; INVOLVED IN: biological_process unknown; LOCATED IN: membrane; EXPRESSED IN: 14 plant structures; EXPRESSED DURING: 4 anthesis, C globular stage, F mature embryo stage, petal differentiation and expansion stage, E expanded cotyledon stage; CONTAINS InterPro DOMAIN/s: Aminotransferase-like, plant mobile domain (InterPro:IPR019557), Protein of unknown funct…	0.932253	0.599151
2	245790_at	T	F	AT1G32200	ACT1|ATS1	phospholipid/glycerol acyltransferase family protein	0.938476	0.606634
2	245791_at	T	F	AT1G32210	ATDAD1	Defender against death (DAD family) protein	0.911197	0.575363
2	245793_at	T	F	AT1G32220	AT1G32220	NAD(P)-binding Rossmann-fold superfamily protein	0.954801	0.632525
2	245794_at	T	F	AT1G32170	XTH30|XTR4	xyloglucan endotransglucosylase/hydrolase 30	0.865452	0.565305
2	245795_at	T	F	AT1G32160	AT1G32160	Protein of unknown function (DUF760)	0.918731	0.63407
2	245796_at	T	F	AT1G32230	CEO|RCD1|ATP8|CEO1	WWE protein-protein interaction domain protein family	0.974013	0.61812
2	245797_at	T	F	AT1G45230	AT1G45230	Protein of unknown function (DUF3223)	0.900003	0.644531
2	245798_at	T	F	AT1G45545	AT1G45545	Plant protein of unknown function (DUF827)	0.761792	0.576397
2	245800_at	T	F	AT1G46264	AT-HSFB4|HSFB4|SCZ	heat shock transcription factor B4	0.899372	0.66938
2	245805_at	T	F	AT1G46336	AT1G46336	unknown protein; Has 1 Blast hits to 1 proteins in 1 species: Archae - 0; Bacteria - 0; Metazoa - 0; Fungi - 0; Plants - 1; Viruses - 0; Other Eukaryotes - 0 (source: NCBI BLink).	0.500895	0.532662
2	245806_at	T	F	AT1G45474	LHCA5	photosystem I light harvesting complex gene 5	0.932413	0.628823
2	245807_at	T	F	AT1G46768	RAP2.1	related to AP2 1	0.674929	0.588886
2	245812_at	NA	NA	NA	NA	NA	0.816354	0.582343
2	245815_at	T	F	AT1G26090	AT1G26090	P-loop containing nucleoside triphosphate hydrolases superfamily protein	0.659674	0.544032
2	245819_at	T	F	AT1G26310	CAL1|AGL10|CAL	K-box region and MADS-box transcription factor family protein	0.806346	0.571484
2	245821_at	T	F	AT1G26270	AT1G26270	Phosphatidylinositol 3- and 4-kinase family protein	0.806611	0.504219
2	245822_at	T	F	AT1G26110	DCP5	decapping 5	0.669888	0.51561
2	245830_at	T	F	AT1G57790	AT1G57790	F-box family protein	0.917754	0.599319
2	245832_at	T	F	AT1G48850	EMB1144	chorismate synthase, putative / 5-enolpyruvylshikimate-3-phosphate phospholyase, putative	0.856102	0.608733
2	245834_at	T	F	AT1G42200	AT1G42200	CACTA-like transposase family (Ptta/En/Spm), has a 2.3e-27 P-value blast match to At5g36655.1/81-333 CACTA-like transposase family (Ptta/En/Spm) (CACTA-element) (Arabidopsis thaliana)	0.747935	0.627106
2	245838_at	T	F	AT1G58410	AT1G58410	Disease resistance protein (CC-NBS-LRR class) family	0.935755	0.5898
2	245839_at	T	F	AT1G58390	AT1G58390	Disease resistance protein (CC-NBS-LRR class) family	0.7904	0.53352
2	245840_at	T	F	AT1G58420	AT1G58420	Uncharacterised conserved protein UCP031279	0.897224	0.537653
2	245841_s_at	F	NA	AT1G58983	AT1G58983	Ribosomal protein S5 family protein	0.879765	0.679997
2	245843_at	NA	NA	NA	NA	NA	0.899242	0.640974
2	245845_at	T	F	AT1G26150	PERK10|ATPERK10	proline-rich extensin-like receptor kinase 10	0.929985	0.661812
2	245846_at	T	F	AT1G26130	AT1G26130	ATPase E1-E2 type family protein / haloacid dehalogenase-like hydrolase family protein	0.762956	0.639896
2	245847_at	T	F	AT5G11050	MYB64|AtMYB64	myb domain protein 64	0.729295	0.683112
2	245849_at	T	F	AT5G13520	AT5G13520	peptidase M1 family protein	0.935176	0.567125
2	245851_at	T	T	AT5G13530	KEG	protein kinases;ubiquitin-protein ligases	0.853985	0.570926
2	245852_at	T	F	AT5G13510	AT5G13510	Ribosomal protein L10 family protein	0.934487	0.633258
2	245853_at	T	F	AT5G13500	AT5G13500	unknown protein; FUNCTIONS IN: molecular_function unknown; INVOLVED IN: biological_process unknown; LOCATED IN: endomembrane system; EXPRESSED IN: 22 plant structures; EXPRESSED DURING: 13 growth stages; BEST Arabidopsis thaliana protein match is: unknown protein (TAIR:AT5G25265.1); Has 1807 Blast hits to 1807 proteins in 277 species: Archae - 0; Bacteria - 0; Metazoa - 736; Fungi - 347; Plants -…	0.884205	0.793989
2	245854_at	T	F	AT5G13490	AAC2	ADP/ATP carrier 2	0.798206	0.585773
2	245857_at	T	F	AT5G28270	AT5G28270	similar to unknown protein [Arabidopsis thaliana] (TAIR:AT5G28480.1); similar to Ulp1 protease family protein [Arabidopsis thaliana] (TAIR:AT2G12100.1); similar to Ulp1 protease family protein [Arabidopsis thaliana] (TAIR:AT1G45090.1); similar to Ulp1 protease family protein [Brassica oleracea] (GB:ABD64941.1)	0.803289	0.666307
2	245858_at	T	F	AT5G28280	AT5G28280	pseudogene, sterol desaturase domain-containing protein, CER1-like, A.thaliana, ATCER1L19; blastp match of 55% identity and 8.9e-22 P-value to GP|4769012|gb|AAD29719.1|AF143746_1|AF143746 CER1 {Oryza sativa}	0.861489	0.528698
2	245860_at	T	F	AT5G28310	AT5G28310	NAD(P)-binding Rossmann-fold superfamily protein	0.894325	0.653225
2	245862_at	T	F	AT5G01010	AT5G01010	CONTAINS InterPro DOMAIN/s: GOLD (InterPro:IPR009038); Has 172 Blast hits to 172 proteins in 43 species: Archae - 0; Bacteria - 0; Metazoa - 95; Fungi - 0; Plants - 63; Viruses - 0; Other Eukaryotes - 14 (source: NCBI BLink).	0.811165	0.521106
2	245864_at	T	F	AT1G58070	AT1G58070	unknown protein; Has 286 Blast hits to 266 proteins in 81 species: Archae - 2; Bacteria - 25; Metazoa - 90; Fungi - 19; Plants - 78; Viruses - 4; Other Eukaryotes - 68 (source: NCBI BLink).	0.719084	0.62478
2	245865_at	NA	NA	NA	NA	NA	0.898116	0.55956
2	245867_at	T	F	AT1G58080	ATATP-PRT1|ATP-PRT1|HISN1A	ATP phosphoribosyl transferase 1	0.91173	0.502264
2	245870_at	T	T	AT1G26300	AT1G26300	BSD domain-containing protein	0.737116	0.732575
2	245871_at	T	F	AT1G26290	AT1G26290	unknown protein; Has 126 Blast hits to 112 proteins in 36 species: Archae - 0; Bacteria - 6; Metazoa - 14; Fungi - 3; Plants - 14; Viruses - 0; Other Eukaryotes - 89 (source: NCBI BLink).	0.699005	0.62339
2	245872_at	T	T	AT1G26300	AT1G26300	BSD domain-containing protein	0.866528	0.588222
2	245873_at	T	F	AT1G26260	CIB5	cryptochrome-interacting basic-helix-loop-helix 5	0.91285	0.652531
2	245874_at	NA	NA	NA	NA	NA	0.937233	0.615868
2	245875_at	T	F	AT1G26240	AT1G26240	Proline-rich extensin-like family protein	0.819766	0.502794
2	245876_at	T	F	AT1G26230	AT1G26230	TCP-1/cpn60 chaperonin family protein	0.868947	0.634294
2	245877_at	T	F	AT1G26220	AT1G26220	Acyl-CoA N-acyltransferases (NAT) superfamily protein	0.928784	0.621297
2	245879_at	T	F	AT5G09420	ATTOC64-V|TOC64-V|MTOM64	translocon at the outer membrane of chloroplasts 64-V	0.888276	0.550575
2	245882_at	T	F	AT5G09470	DIC3	dicarboxylate carrier 3	0.8532	0.644598
2	245885_at	T	F	AT5G09440	EXL4	EXORDIUM like 4	0.956757	0.64656
2	245886_at	T	F	AT5G09510	AT5G09510	Ribosomal protein S19 family protein	0.799908	0.662938
2	245887_at	T	F	AT5G09390	AT5G09390	CD2-binding protein-related	0.886961	0.666966
2	245889_at	T	F	AT5G09480	AT5G09480	hydroxyproline-rich glycoprotein family protein	0.920399	0.622979
2	245891_at	T	F	AT5G09220	AAP2	amino acid permease 2	0.848951	0.746855
2	245895_at	T	F	AT5G09230	AtSRT2|SRT2	sirtuin 2	0.740458	0.586566
2	245896_at	T	F	AT5G09250	KIWI	ssDNA-binding transcriptional regulator	0.850091	0.672649
2	245900_at	T	F	AT5G11040	TRS120|AtTRS120	TRS120	0.865932	0.617332
2	245901_at	T	F	AT5G11060	KNAT4	KNOTTED1-like homeobox gene 4	0.89211	0.665894
2	245903_at	T	F	AT5G11100	SYTD|SYT4|ATSYTD|NTMC2TYPE2.2|NTMC2T2.2	Calcium-dependent lipid-binding (CaLB domain) family protein	0.881329	0.52915
2	245904_at	T	F	AT5G11110	KNS2|SPS1|ATSPS2F|SPS2F	sucrose phosphate synthase 2F	0.911101	0.582418
2	245905_at	T	F	AT5G11090	AT5G11090	serine-rich protein-related	0.898566	0.561429
2	245906_at	T	F	AT5G11070	AT5G11070	unknown protein; Has 1807 Blast hits to 1807 proteins in 277 species: Archae - 0; Bacteria - 0; Metazoa - 736; Fungi - 347; Plants - 385; Viruses - 0; Other Eukaryotes - 339 (source: NCBI BLink).	0.817524	0.639686
2	245908_at	T	F	AT5G09360	LAC14	laccase 14	0.793328	0.61872
2	245911_at	T	F	AT5G19690	STT3A	staurosporin and temperature sensitive 3-like A	0.912586	0.595918
2	245912_at	T	F	AT5G19600	SULTR3;5	sulfate transporter 3;5	0.75399	0.57427
2	245914_at	T	F	AT5G19620	TOC75|EMB213|OEP80|ATOEP80	outer envelope protein of 80 kDa	0.901021	0.675513
2	245915_s_at	F	NA	AT5G19770	TUA3	tubulin alpha-3	0.502758	0.643225
2	245921_at	T	F	AT5G28800	AT5G28800	unknown protein; Has 1 Blast hits to 1 proteins in 1 species: Archae - 0; Bacteria - 0; Metazoa - 0; Fungi - 0; Plants - 1; Viruses - 0; Other Eukaryotes - 0 (source: NCBI BLink).	0.535908	0.61889
2	245924_at	T	F	AT5G28750	AT5G28750	Bacterial sec-independent translocation protein mttA/Hcf106	0.958121	0.606288
2	245929_at	T	F	AT5G24760	AT5G24760	GroES-like zinc-binding dehydrogenase family protein	0.84318	0.565617
2	245930_at	T	F	AT5G09240	AT5G09240	ssDNA-binding transcriptional regulator	0.883825	0.63093
2	245931_at	T	F	AT5G09280	AT5G09280	Pectin lyase-like superfamily protein	0.736692	0.501441
2	245932_at	T	F	AT5G09290	AT5G09290	Inositol monophosphatase family protein	0.934612	0.629407
2	245933_at	T	F	AT5G09320	VPS9B	Vacuolar sorting protein 9 (VPS9) domain	0.930042	0.644517
2	245934_at	T	F	AT5G09330	NAC082|VNI1|anac082	NAC domain containing protein 82	0.898562	0.551413
2	245935_at	T	F	AT5G19840	AT5G19840	2-oxoglutarate (2OG) and Fe(II)-dependent oxygenase superfamily protein	0.788934	0.593526
2	245936_at	T	F	AT5G19850	AT5G19850	alpha/beta-Hydrolases superfamily protein	0.855919	0.614642
2	245938_at	T	F	AT5G19680	AT5G19680	Leucine-rich repeat (LRR) family protein	0.91893	0.698049
2	245942_at	T	F	AT5G19490	AT5G19490	Histone superfamily protein	0.851108	0.579745
2	245943_at	T	F	AT5G19500	AT5G19500	Tryptophan/tyrosine permease	0.925794	0.626865
2	245944_at	T	F	AT5G19520	ATMSL9|MSL9	mechanosensitive channel of small conductance-like 9	0.922701	0.618193
2	245946_at	T	F	AT5G19580	AT5G19580	glyoxal oxidase-related protein	0.914016	0.524307
2	245947_at	T	F	AT5G19530	ACL5	S-adenosyl-L-methionine-dependent methyltransferases superfamily protein	0.578663	0.630012
2	245948_at	T	F	AT5G19540	AT5G19540	unknown protein; FUNCTIONS IN: molecular_function unknown; INVOLVED IN: biological_process unknown; LOCATED IN: chloroplast; EXPRESSED IN: 22 plant structures; EXPRESSED DURING: 13 growth stages; Has 1807 Blast hits to 1807 proteins in 277 species: Archae - 0; Bacteria - 0; Metazoa - 736; Fungi - 347; Plants - 385; Viruses - 0; Other Eukaryotes - 339 (source: NCBI BLink).	0.835801	0.674455
2	245949_at	T	F	AT5G19510	AT5G19510	Translation elongation factor EF1B/ribosomal protein S6 family protein	0.896585	0.628637
2	245951_at	T	F	AT5G19550	AAT2|ASP2	aspartate aminotransferase 2	0.918851	0.526968
2	245952_at	T	F	AT5G28500	AT5G28500	unknown protein; FUNCTIONS IN: molecular_function unknown; INVOLVED IN: biological_process unknown; LOCATED IN: chloroplast stroma, chloroplast; EXPRESSED IN: 23 plant structures; EXPRESSED DURING: 13 growth stages; BEST Arabidopsis thaliana protein match is: unknown protein (TAIR:AT3G04550.1); Has 109 Blast hits to 109 proteins in 49 species: Archae - 0; Bacteria - 67; Metazoa - 0; Fungi - 0; Pl…	0.934335	0.626659
2	245955_at	T	F	AT5G28510	BGLU24	beta glucosidase 24	0.64009	0.556382
2	245956_s_at	F	NA	AT5G42020	BIP2|BIP	Heat shock protein 70 (Hsp 70) family protein	0.887248	0.514428
2	245960_at	T	F	AT5G19660	ATSBT6.1|S1P|ATS1P	SITE-1 protease	0.558332	0.563924
2	245964_at	T	F	AT5G19720	AT5G19720	Ribosomal protein L25/Gln-tRNA synthetase, anti-codon-binding domain	0.598555	0.548675
2	245965_at	T	F	AT5G19730	AT5G19730	Pectin lyase-like superfamily protein	0.8547	0.515918
2	245966_at	T	F	AT5G19790	RAP2.11	related to AP2 11	0.800327	0.516267
2	245968_at	T	F	AT5G19810	AT5G19810	Proline-rich extensin-like family protein	0.862558	0.627483
2	245970_at	T	F	AT5G20710	BGAL7	beta-galactosidase 7	0.744923	0.568746
2	245971_at	T	F	AT5G20730	NPH4|MSG1|IAA21|IAA23|ARF7|IAA25|TIR5|BIP	Transcriptional factor B3 family protein / auxin-responsive factor AUX/IAA-related	0.908428	0.654049
2	245972_at	T	F	AT5G20680	TBL16	TRICHOME BIREFRINGENCE-LIKE 16	0.90274	0.670047
2	245975_at	T	F	AT5G13070	AT5G13070	MSF1-like family protein	0.929062	0.686897
2	245976_at	T	F	AT5G13080	WRKY75|ATWRKY75	WRKY DNA-binding protein 75	0.941228	0.602854
2	245977_at	T	F	AT5G13110	G6PD2	glucose-6-phosphate dehydrogenase 2	0.923177	0.653503
2	245978_at	T	F	AT5G13130	AT5G13130	Histidine kinase-, DNA gyrase B-, and HSP90-like ATPase family protein	0.502545	0.58279
2	245979_at	T	F	AT5G13150	EXO70C1|ATEXO70C1	exocyst subunit exo70 family protein C1	0.836779	0.569153
2	245980_at	T	F	AT5G13140	AT5G13140	Pollen Ole e 1 allergen and extensin family protein	0.928805	0.621599
2	245985_at	T	F	AT5G13120	CYP20-2|ATCYP20-2	cyclophilin 20-2	0.94316	0.586191
2	245988_at	T	F	AT5G20610	AT5G20610	unknown protein; BEST Arabidopsis thaliana protein match is: unknown protein (TAIR:AT5G26160.1); Has 918 Blast hits to 759 proteins in 180 species: Archae - 6; Bacteria - 105; Metazoa - 264; Fungi - 89; Plants - 167; Viruses - 5; Other Eukaryotes - 282 (source: NCBI BLink).	0.804283	0.546779
2	245990_at	T	F	AT5G20640	AT5G20640	Protein of unknown function (DUF567)	0.864476	0.550709
2	245997_at	T	F	AT5G20810	AT5G20810	SAUR-like auxin-responsive protein family	0.648697	0.678879
2	245998_at	T	F	AT5G20830	ASUS1|SUS1|atsus1	sucrose synthase 1	0.95315	0.6352
2	246000_at	T	F	AT5G20820	AT5G20820	SAUR-like auxin-responsive protein family	0.834972	0.548113
2	246002_at	T	F	AT5G20740	AT5G20740	Plant invertase/pectin methylesterase inhibitor superfamily protein	0.924322	0.575687
2	246003_at	T	F	AT5G20720	ATCPN21|CPN20|CPN21|CHCPN10|CPN10	chaperonin 20	0.909449	0.6455
2	246004_at	T	F	AT5G20630	GER3|GLP3A|ATGER3|GLP3|GLP3B	germin 3	0.912475	0.6326
2	246006_at	T	F	AT5G08290	YLS8	mRNA splicing factor, thioredoxin-like U5 snRNP	0.921203	0.514477
2	246007_at	T	F	AT5G08410	FTRA2	ferredoxin/thioredoxin reductase subunit A (variable subunit) 2	0.865166	0.671447
2	246008_at	T	F	AT5G08320	AT5G08320	CONTAINS InterPro DOMAIN/s: E2F-associated phosphoprotein, C-terminal (InterPro:IPR019370); Has 149 Blast hits to 149 proteins in 78 species: Archae - 0; Bacteria - 0; Metazoa - 79; Fungi - 0; Plants - 35; Viruses - 0; Other Eukaryotes - 35 (source: NCBI BLink).	0.897263	0.577084
2	246010_at	T	F	AT5G08440	AT5G08440	unknown protein; FUNCTIONS IN: molecular_function unknown; INVOLVED IN: biological_process unknown; LOCATED IN: plasma membrane; EXPRESSED IN: 21 plant structures; EXPRESSED DURING: 13 growth stages; BEST Arabidopsis thaliana protein match is: unknown protein (TAIR:AT5G23490.1); Has 141 Blast hits to 139 proteins in 35 species: Archae - 0; Bacteria - 9; Metazoa - 21; Fungi - 6; Plants - 94; Virus…	0.874522	0.616416
2	246011_at	T	F	AT5G08330	AT5G08330	TCP family transcription factor	0.957175	0.59792
2	246015_at	T	F	AT5G10700	AT5G10700	Peptidyl-tRNA hydrolase II (PTH2) family protein	0.831821	0.591967
2	246016_at	T	F	AT5G10720	HK5|CKI2|AHK5	histidine kinase 5	0.938823	0.644544
2	246019_at	T	F	AT5G10690	AT5G10690	pentatricopeptide (PPR) repeat-containing protein / CBS domain-containing protein	0.926312	0.662252
2	246021_at	T	F	AT5G21100	AT5G21100	Plant L-ascorbate oxidase	0.921511	0.635789
2	246022_at	T	F	AT5G21110	AT5G21110	unknown protein; Has 2 Blast hits to 2 proteins in 1 species: Archae - 0; Bacteria - 0; Metazoa - 0; Fungi - 0; Plants - 2; Viruses - 0; Other Eukaryotes - 0 (source: NCBI BLink).	0.556046	0.532308
2	246023_at	T	F	AT5G21120	EIL2	ETHYLENE-INSENSITIVE3-like 2	0.83531	0.62215
2	246027_at	T	F	AT5G21060	AT5G21060	Glyceraldehyde-3-phosphate dehydrogenase-like family protein	0.870515	0.596781
2	246033_at	T	F	AT5G08280	HEMC	hydroxymethylbilane synthase	0.9259	0.631024
2	246035_at	T	F	AT5G08300	AT5G08300	Succinyl-CoA ligase, alpha subunit	0.918008	0.636233
2	246036_at	T	F	AT5G08370	AtAGAL2|AGAL2	alpha-galactosidase 2	0.824322	0.658017
2	246037_at	T	F	AT5G19420	AT5G19420	Regulator of chromosome condensation (RCC1) family with FYVE zinc finger domain	0.78834	0.559242
2	246038_s_at	F	NA	AT5G19470	atnudt24|NUDT24	nudix hydrolase homolog 24	0.892852	0.6421
2	246040_at	T	F	AT5G19370	AT5G19370	rhodanese-like domain-containing protein / PPIC-type PPIASE domain-containing protein	0.89993	0.641922
2	246041_at	T	F	AT5G19290	AT5G19290	alpha/beta-Hydrolases superfamily protein	0.943235	0.540215
2	246042_at	T	F	AT5G19440	AT5G19440	NAD(P)-binding Rossmann-fold superfamily protein	0.936059	0.534087
2	246044_at	T	F	AT5G19450	CPK8|CDPK19	calcium-dependent protein kinase 19	0.558403	0.600842
2	246047_at	T	F	AT5G28870	AT5G28870	pseudogene, hypothetical protein	0.897495	0.669139
2	246051_at	T	F	AT5G28840	GME	GDP-D-mannose 3',5'-epimerase	0.894455	0.519096
2	246052_at	T	F	AT5G08305	AT5G08305	Pentatricopeptide repeat (PPR) superfamily protein	0.510544	0.624341
2	246053_at	T	F	AT5G08340	AT5G08340	Nucleotidylyl transferase superfamily protein	0.902245	0.665014
2	246057_at	T	F	AT5G08400	AT5G08400	Protein of unknown function (DUF3531)	0.858493	0.673788
2	246059_at	T	F	AT5G08450	AT5G08450	CONTAINS InterPro DOMAIN/s: Histone deacetylation protein Rxt3 (InterPro:IPR013951); Has 34444 Blast hits to 20801 proteins in 1175 species: Archae - 64; Bacteria - 2390; Metazoa - 15568; Fungi - 3729; Plants - 1886; Viruses - 208; Other Eukaryotes - 10599 (source: NCBI BLink).	0.742313	0.501993
2	246061_at	T	F	AT5G19320	RANGAP2	RAN GTPase activating protein 2	0.914081	0.594987
2	246063_at	T	F	AT5G19340	AT5G19340	unknown protein; BEST Arabidopsis thaliana protein match is: unknown protein (TAIR:AT3G05980.1); Has 1000 Blast hits to 906 proteins in 61 species: Archae - 0; Bacteria - 4; Metazoa - 62; Fungi - 36; Plants - 128; Viruses - 4; Other Eukaryotes - 766 (source: NCBI BLink).	0.87759	0.568591
2	246065_at	T	F	AT5G19360	CPK34	calcium-dependent protein kinase 34	0.755397	0.688481
2	246067_at	T	F	AT5G19410	AT5G19410	ABC-2 type transporter family protein	0.869066	0.528082
2	246068_at	T	F	AT5G20290	AT5G20290	Ribosomal protein S8e family protein	0.887761	0.627118
2	246069_at	T	F	AT5G20220	AT5G20220	zinc knuckle (CCHC-type) family protein	0.908067	0.589444
2	246070_at	T	F	AT5G20160	AT5G20160	Ribosomal protein L7Ae/L30e/S12e/Gadd45 family protein	0.875888	0.64987
2	246073_at	T	F	AT5G20180	AT5G20180	Ribosomal protein L36	0.807655	0.530208
2	246074_at	T	F	AT5G20130	AT5G20130	unknown protein; Has 30201 Blast hits to 17322 proteins in 780 species: Archae - 12; Bacteria - 1396; Metazoa - 17338; Fungi - 3422; Plants - 5037; Viruses - 0; Other Eukaryotes - 2996 (source: NCBI BLink).	0.908054	0.573784
2	246075_at	T	F	AT5G20410	MGD2|ATMGD2	monogalactosyldiacylglycerol synthase 2	0.824173	0.550194
2	246076_at	T	F	AT5G20280	SPS1F|ATSPS1F	sucrose phosphate synthase 1F	0.834246	0.585189
2	246079_at	T	F	AT5G20450	AT5G20450	CONTAINS InterPro DOMAIN/s: Dilute (InterPro:IPR002710); BEST Arabidopsis thaliana protein match is: Myosin family protein with Dil domain (TAIR:AT5G20490.2); Has 1723 Blast hits to 1458 proteins in 355 species: Archae - 28; Bacteria - 353; Metazoa - 453; Fungi - 121; Plants - 353; Viruses - 3; Other Eukaryotes - 412 (source: NCBI BLink).	0.834323	0.630403
2	246082_at	T	F	AT5G20480	EFR	EF-TU receptor	0.888502	0.529439
2	246085_at	T	F	AT5G20540	BRXL4|ATBRXL4|BRX-LIKE4	BREVIS RADIX-like 4	0.69869	0.616886
2	246086_at	T	F	AT5G20560	AT5G20560	Glycosyl hydrolase superfamily protein	0.842211	0.547771
2	246087_at	T	F	AT5G20580	AT5G20580	BEST Arabidopsis thaliana protein match is: FRIGIDA interacting protein 1 (TAIR:AT2G06005.1); Has 167 Blast hits to 167 proteins in 73 species: Archae - 0; Bacteria - 25; Metazoa - 58; Fungi - 25; Plants - 43; Viruses - 0; Other Eukaryotes - 16 (source: NCBI BLink).	0.812863	0.539138
2	246088_at	T	F	AT5G20600	AT5G20600	FUNCTIONS IN: molecular_function unknown; INVOLVED IN: rRNA processing; LOCATED IN: preribosome, small subunit precursor; EXPRESSED IN: 22 plant structures; EXPRESSED DURING: 13 growth stages; CONTAINS InterPro DOMAIN/s: Nucleolar, Nop52 (InterPro:IPR010301); Has 543 Blast hits to 530 proteins in 201 species: Archae - 0; Bacteria - 10; Metazoa - 211; Fungi - 164; Plants - 46; Viruses - 0; Other E…	0.798229	0.674149
2	246089_at	T	F	AT5G20570	ATRBX1|RBX1|HRT1|ROC1	RING-box 1	0.939463	0.589535
2	246090_at	T	F	AT5G20520	WAV2	alpha/beta-Hydrolases superfamily protein	0.75559	0.512916
2	246092_at	T	F	AT5G20500	AT5G20500	Glutaredoxin family protein	0.926746	0.590507
2	246093_at	T	F	AT5G20550	AT5G20550	2-oxoglutarate (2OG) and Fe(II)-dependent oxygenase superfamily protein	0.911281	0.644976
2	246094_at	T	F	AT5G19300	AT5G19300	CONTAINS InterPro DOMAIN/s: Nucleic acid-binding, OB-fold-like (InterPro:IPR016027), Protein of unknown function DUF171 (InterPro:IPR003750); Has 3649 Blast hits to 1964 proteins in 291 species: Archae - 113; Bacteria - 121; Metazoa - 1082; Fungi - 399; Plants - 227; Viruses - 4; Other Eukaryotes - 1703 (source: NCBI BLink).	0.909085	0.578892
2	246095_at	T	F	AT5G19310	AT5G19310	Homeotic gene regulator	0.748059	0.519736
2	246096_at	T	F	AT5G20330	BETAG4	beta-1,3-glucanase 4	0.751114	0.583358
2	246097_at	T	F	AT5G20270	HHP1	heptahelical transmembrane protein1	0.776798	0.516386
2	246098_at	T	F	AT5G20400	AT5G20400	2-oxoglutarate (2OG) and Fe(II)-dependent oxygenase superfamily protein	0.957037	0.650203
2	246100_at	NA	NA	NA	NA	NA	0.801881	0.683318
2	246103_at	T	F	AT5G28640	GIF|GIF1|ATGIF1|AN3	SSXT family protein	0.844894	0.606186
2	246104_at	T	F	AT5G28650	WRKY74|ATWRKY74	WRKY DNA-binding protein 74	0.81066	0.616529
2	246106_at	T	F	AT5G28680	ANX2	Malectin/receptor-like protein kinase family protein	0.748126	0.553372
2	246110_at	T	F	AT5G20140	AT5G20140	SOUL heme-binding family protein	0.915859	0.62276
2	246112_at	T	F	AT5G20200	AT5G20200	nucleoporin-related	0.799318	0.730022
2	246113_at	NA	NA	NA	NA	NA	0.892176	0.527372
2	246121_at	T	F	AT5G20370	AT5G20370	serine-rich protein-related	0.679774	0.629985
2	246122_at	T	F	AT5G20380	PHT4;5	phosphate transporter 4;5	0.929805	0.606098
2	246123_at	T	F	AT5G20390	AT5G20390	Glycosyl hydrolase superfamily protein	0.516293	0.540398
2	246125_at	T	F	AT5G19875	AT5G19875	unknown protein; FUNCTIONS IN: molecular_function unknown; INVOLVED IN: response to oxidative stress; LOCATED IN: endomembrane system; EXPRESSED IN: 21 plant structures; EXPRESSED DURING: 13 growth stages; BEST Arabidopsis thaliana protein match is: unknown protein (TAIR:AT2G31940.1); Has 30201 Blast hits to 17322 proteins in 780 species: Archae - 12; Bacteria - 1396; Metazoa - 17338; Fungi - 342…	0.702976	0.556836
2	246128_at	T	T	AT5G32540	AT5G32540	pseudogene, hypothetical protein, predicted proteins, Arabidopsis thalianasimilar to hypothetical protein GI:4263830 from (Arabidopsis thaliana)(similar to MYOSIN HEAVY CHAIN (Encephalitozoon cuniculi) GI:19074177)similar to hypothetical protein GI:4263830 from (Arabidopsis thaliana)(similar to MYOSIN HEAVY CHAIN (Encephalitozoon cuniculi) GI:19074177)(similar to MYOSIN HEAVY CHAIN (Encephalitozo…	0.90974	0.597303
2	246129_at	NA	NA	NA	NA	NA	0.818926	0.552399
2	246130_at	T	T	AT5G32540	AT5G32540	pseudogene, hypothetical protein, predicted proteins, Arabidopsis thalianasimilar to hypothetical protein GI:4263830 from (Arabidopsis thaliana)(similar to MYOSIN HEAVY CHAIN (Encephalitozoon cuniculi) GI:19074177)similar to hypothetical protein GI:4263830 from (Arabidopsis thaliana)(similar to MYOSIN HEAVY CHAIN (Encephalitozoon cuniculi) GI:19074177)(similar to MYOSIN HEAVY CHAIN (Encephalitozo…	0.681683	0.514535
2	246131_at	T	F	AT5G20990	CNX1|B73|SIR4|CNX|CHL6	molybdopterin biosynthesis CNX1 protein / molybdenum cofactor biosynthesis enzyme CNX1 (CNX1)	0.840859	0.759246
2	246133_at	T	F	AT5G20960	ATAO|AAO1|AOalpha|AO1|AT-AO1|AtAO1	aldehyde oxidase 1	0.940773	0.590446
2	246135_at	T	F	AT5G20885	AT5G20885	RING/U-box superfamily protein	0.786961	0.606154
2	246142_at	T	F	AT5G19970	AT5G19970	unknown protein; Has 1807 Blast hits to 1807 proteins in 277 species: Archae - 0; Bacteria - 0; Metazoa - 736; Fungi - 347; Plants - 385; Viruses - 0; Other Eukaryotes - 339 (source: NCBI BLink).	0.838768	0.62652
2	246143_at	T	F	AT5G19980	GONST4	golgi nucleotide sugar transporter 4	0.740586	0.63259
2	246144_at	T	F	AT5G20110	AT5G20110	Dynein light chain type 1 family protein	0.848883	0.510693
2	246146_at	T	F	AT5G20050	AT5G20050	Protein kinase superfamily protein	0.732536	0.608168
2	246148_at	T	F	AT5G19960	AT5G19960	RNA-binding (RRM/RBD/RNP motifs) family protein	0.826306	0.533043
2	246149_at	T	F	AT5G19890	AT5G19890	Peroxidase superfamily protein	0.921668	0.604707
2	246150_at	T	F	AT5G19930	AT5G19930	Protein of unknown function DUF92, transmembrane	0.910571	0.567783
2	246152_at	T	F	AT5G20040	IPT9|ATIPT9	isopentenyltransferase 9	0.93835	0.591228
2	246153_s_at	F	NA	AT5G20010	RAN-1|ATRAN1|RAN1	RAS-related nuclear protein-1	0.919677	0.703475
2	246154_at	T	F	AT5G19940	AT5G19940	Plastid-lipid associated protein PAP / fibrillin family protein	0.94769	0.617735
2	246156_at	T	F	AT5G20090	AT5G20090	Uncharacterised protein family (UPF0041)	0.932889	0.546899
2	246158_at	T	F	AT5G19855	AT5G19855	Chaperonin-like RbcX protein	0.915758	0.62892
2	246159_at	T	F	AT5G20935	AT5G20935	unknown protein; CONTAINS InterPro DOMAIN/s: Protein of unknown function DUF3148 (InterPro:IPR021495); Has 30201 Blast hits to 17322 proteins in 780 species: Archae - 12; Bacteria - 1396; Metazoa - 17338; Fungi - 3422; Plants - 5037; Viruses - 0; Other Eukaryotes - 2996 (source: NCBI BLink).	0.891448	0.650127
2	246162_at	T	F	AT4G36400	AT4G36400	FAD-linked oxidases family protein	0.558698	0.622126
2	246163_at	T	F	AT5G32600	AT5G32600	similar to unknown protein [Arabidopsis thaliana] (TAIR:AT3G60930.1)	0.905197	0.667335
2	246164_at	T	F	AT5G32610	AT5G32610	similar to unknown protein [Arabidopsis thaliana] (TAIR:AT5G33715.1)	0.693053	0.523563
2	246165_at	NA	NA	NA	NA	NA	0.90692	0.556303
2	246169_at	T	F	AT5G32470	AT5G32470	Haem oxygenase-like, multi-helical	0.698919	0.547251
2	246171_at	T	F	AT5G32440	AT5G32440	Ubiquitin system component Cue protein	0.89336	0.550822
2	246172_s_at	F	NA	AT5G28360	ACS3	ACS3 (1-AMINOCYCLOPROPANE-1-CARBOXYLATE SYNTHASE LIKE PSEUDOGENE); 1-aminocyclopropane-1-carboxylate synthase/ catalytic/ pyridoxal phosphate binding / transferase, transferring nitrogenous groups	0.791403	0.517763
2	246177_at	T	F	AT5G28420	AT5G28420	Pentatricopeptide repeat (PPR) superfamily protein	0.673367	0.585353
2	246178_s_at	F	NA	AT5G28430	AT5G28430	similar to unknown protein [Arabidopsis thaliana] (TAIR:AT3G60930.2)	0.733724	0.661111
2	246183_at	T	F	AT5G20940	AT5G20940	Glycosyl hydrolase family protein	0.908155	0.571742
2	246185_at	T	F	AT5G20980	MS3|ATMS3	methionine synthase 3	0.877196	0.535414
2	246191_at	T	F	AT5G20890	AT5G20890	TCP-1/cpn60 chaperonin family protein	0.853609	0.6932
2	246192_at	T	F	AT5G20920	EIF2 BETA|EMB1401	eukaryotic translation initiation factor 2 beta subunit	0.87113	0.626375
2	246194_at	T	F	AT4G37000	ACD2|ATRCCR	accelerated cell death 2 (ACD2)	0.912579	0.653515
2	246196_at	T	F	AT4G37090	AT4G37090	unknown protein; FUNCTIONS IN: molecular_function unknown; INVOLVED IN: biological_process unknown; LOCATED IN: cellular_component unknown; EXPRESSED IN: 23 plant structures; EXPRESSED DURING: 13 growth stages; Has 30201 Blast hits to 17322 proteins in 780 species: Archae - 12; Bacteria - 1396; Metazoa - 17338; Fungi - 3422; Plants - 5037; Viruses - 0; Other Eukaryotes - 2996 (source: NCBI BLink).	0.942548	0.632831
2	246197_at	T	F	AT4G37010	CEN2	centrin 2	0.941995	0.629544
2	246198_at	T	F	AT4G36810	GGPS1	geranylgeranyl pyrophosphate synthase 1	0.900845	0.593912
2	246199_at	T	F	AT4G36530	AT4G36530	alpha/beta-Hydrolases superfamily protein	0.921349	0.654021
2	246202_at	T	F	AT4G37040	MAP1D	methionine aminopeptidase 1D	0.917384	0.637912
2	246203_at	T	F	AT4G36610	AT4G36610	alpha/beta-Hydrolases superfamily protein	0.934802	0.600504
2	246205_at	T	F	AT4G36970	AT4G36970	Remorin family protein	0.715529	0.702536
2	246209_at	T	F	AT4G36870	SAW1|BLH2	BEL1-like homeodomain 2	0.936598	0.61535
2	246210_at	T	F	AT4G36420	AT4G36420	Ribosomal protein L12 family protein	0.852361	0.558936
2	246212_at	T	F	AT4G36930	SPT	basic helix-loop-helix (bHLH) DNA-binding superfamily protein	0.880671	0.514249
2	246213_at	T	F	AT4G36480	LCB1|ATLCB1|EMB2779|FBR11	long-chain base1	0.651517	0.617448
2	246214_at	F	NA	AT4G36988	CPuORF49	conserved peptide upstream open reading frame 49	0.912457	0.616563
2	246216_at	T	F	AT4G36380	ROT3	Cytochrome P450 superfamily protein	0.850879	0.546914
2	246217_at	T	F	AT4G36920	AP2|FL1|FLO2	Integrase-type DNA-binding superfamily protein	0.935566	0.737946
2	246220_at	T	F	AT4G37210	AT4G37210	Tetratricopeptide repeat (TPR)-like superfamily protein	0.865281	0.614445
2	246221_at	T	F	AT4G37120	SMP2	Pre-mRNA splicing Prp18-interacting factor	0.887234	0.607983
2	246222_at	T	F	AT4G36900	RAP2.10|DEAR4	related to AP2 10	0.677259	0.537759
2	246226_at	T	F	AT4G37200	HCF164	Thioredoxin superfamily protein	0.937882	0.646569
2	246228_at	T	F	AT4G36430	AT4G36430	Peroxidase superfamily protein	0.924374	0.630868
2	246229_at	T	F	AT4G37160	sks15	SKU5 similar 15	0.899772	0.57894
2	246231_at	T	F	AT4G37080	AT4G37080	Protein of unknown function, DUF547	0.931947	0.596844
2	246233_at	T	F	AT4G36550	AT4G36550	ARM repeat superfamily protein	0.594591	0.729491
2	246237_at	T	F	AT4G36390	AT4G36390	Methylthiotransferase	0.931189	0.605965
2	246241_at	T	F	AT4G37050	PLP4|AtPLAIVC|PLA V	PATATIN-like protein 4	0.799665	0.635699
2	246243_at	NA	NA	NA	NA	NA	0.797883	0.538557
2	246244_at	T	F	AT4G37250	AT4G37250	Leucine-rich repeat protein kinase family protein	0.822244	0.658737
2	246245_at	T	F	AT4G36440	AT4G36440	unknown protein; FUNCTIONS IN: molecular_function unknown; INVOLVED IN: biological_process unknown; LOCATED IN: endomembrane system; EXPRESSED IN: 24 plant structures; EXPRESSED DURING: 15 growth stages; Has 41 Blast hits to 41 proteins in 14 species: Archae - 0; Bacteria - 0; Metazoa - 0; Fungi - 0; Plants - 41; Viruses - 0; Other Eukaryotes - 0 (source: NCBI BLink).	0.932179	0.563616
2	246247_at	T	F	AT4G36640	AT4G36640	Sec14p-like phosphatidylinositol transfer family protein	0.7443	0.672057
2	246249_at	T	F	AT4G36680	AT4G36680	Tetratricopeptide repeat (TPR)-like superfamily protein	0.899022	0.606849
2	246250_at	T	F	AT4G36880	CP1	cysteine proteinase1	0.706824	0.516215
2	246252_s_at	F	NA	AT4G37060	PLA IVB|AtPLAIVB|PLP5	PATATIN-like protein 5	0.936618	0.633639
2	246255_at	T	F	AT4G36650	PBRP|ATPBRP	plant-specific TFIIB-related protein	0.716134	0.610566
2	246259_at	T	F	AT1G31830	AT1G31830	Amino acid permease family protein	0.923504	0.508429
2	246260_at	T	F	AT1G31820	AT1G31820	Amino acid permease family protein	0.547486	0.558368
2	246261_at	T	F	AT1G31810	AFH14	Formin Homology 14	0.59379	0.517274
2	246262_at	T	F	AT1G31790	AT1G31790	Tetratricopeptide repeat (TPR)-like superfamily protein	0.729254	0.697345
2	246263_at	T	F	AT1G31780	AT1G31780	CONTAINS InterPro DOMAIN/s: Conserved oligomeric complex COG6 (InterPro:IPR010490); Has 384 Blast hits to 379 proteins in 190 species: Archae - 0; Bacteria - 4; Metazoa - 151; Fungi - 156; Plants - 42; Viruses - 0; Other Eukaryotes - 31 (source: NCBI BLink).	0.886678	0.609939
2	246265_at	T	F	AT1G31860	AT-IE|HISN2	histidine biosynthesis bifunctional protein (HISIE)	0.739326	0.571112
2	246266_at	T	F	AT1G31817	NFD3	Ribosomal L18p/L5e family protein	0.699061	0.572073
2	246267_at	T	F	AT1G31812	ACBP6|ACBP	acyl-CoA-binding protein 6	0.836629	0.502414
2	246268_at	T	F	AT1G31800	CYP97A3|LUT5	cytochrome P450, family 97, subfamily A, polypeptide 3	0.915195	0.636636
2	246269_at	T	F	AT4G37110	AT4G37110	Zinc-finger domain of monoamine-oxidase A repressor R1	0.836208	0.549301
2	246272_at	T	F	AT4G37150	MES9|ATMES9	methyl esterase 9	0.764065	0.523564
2	246275_at	T	F	AT4G36540	BEE2	BR enhanced expression 2	0.952487	0.692532
2	246276_at	T	F	AT4G37270	ATHMA1|HMA1	heavy metal atpase 1	0.899242	0.640173
2	246279_at	T	F	AT4G36740	HB-5|HB40|ATHB40	homeobox protein 40	0.882247	0.598486
2	246280_at	T	F	AT4G36660	AT4G36660	Protein of unknown function (DUF1195)	0.763931	0.526515
2	246283_at	T	F	AT4G36860	DAR1	LIM domain-containing protein	0.778033	0.595922
2	246286_at	T	F	AT1G31910	AT1G31910	GHMP kinase family protein	0.893835	0.52461
2	246287_at	T	F	AT1G31870	AT1G31870	unknown protein; FUNCTIONS IN: molecular_function unknown; INVOLVED IN: biological_process unknown; LOCATED IN: cytosol, nucleus; EXPRESSED IN: 25 plant structures; EXPRESSED DURING: 15 growth stages; CONTAINS InterPro DOMAIN/s: Protein of unknown function DUF2050, pre-mRNA-splicing factor (InterPro:IPR018609); Has 13303 Blast hits to 9618 proteins in 489 species: Archae - 8; Bacteria - 444; Meta…	0.927996	0.656918
2	246290_at	T	F	AT3G56800	acam-3|CAM3	calmodulin 3	0.851671	0.769978
2	246291_at	T	F	AT3G56820	AT3G56820	unknown protein; Has 34 Blast hits to 34 proteins in 13 species: Archae - 0; Bacteria - 0; Metazoa - 0; Fungi - 0; Plants - 27; Viruses - 0; Other Eukaryotes - 7 (source: NCBI BLink).	0.909293	0.626657
2	246292_at	T	F	AT3G56860	UBA2A	UBP1-associated protein 2A	0.829738	0.518315
2	246294_at	T	F	AT3G56910	PSRP5	plastid-specific 50S ribosomal protein 5	0.929251	0.619977
2	246297_at	T	F	AT3G51760	AT3G51760	Protein of unknown function (DUF688)	0.907483	0.603378
2	246301_at	T	F	AT3G51850	CPK13	calcium-dependent protein kinase 13	0.844943	0.506475
2	246303_at	T	F	AT3G51870	AT3G51870	Mitochondrial substrate carrier family protein	0.931639	0.573479
2	246307_at	T	F	AT3G51800	ATG2|EBP1|ATEBP1	metallopeptidase M24 family protein	0.830287	0.68344
2	246308_at	T	F	AT3G51820	G4|CHLG|ATG4	UbiA prenyltransferase family protein	0.92168	0.614433
2	246309_at	T	F	AT3G51790	ATG1|TG1	transmembrane protein G1P-related 1	0.765074	0.748054
2	246310_at	T	F	AT3G51895	AST12|SULTR3;1	sulfate transporter 3;1	0.929945	0.612945
2	246313_at	T	F	AT1G31920	AT1G31920	Tetratricopeptide repeat (TPR)-like superfamily protein	0.950602	0.633411
2	246315_at	T	F	AT3G56870	AT3G56870	unknown protein; Has 204 Blast hits to 201 proteins in 58 species: Archae - 0; Bacteria - 10; Metazoa - 72; Fungi - 8; Plants - 41; Viruses - 0; Other Eukaryotes - 73 (source: NCBI BLink).	0.624746	0.530633
2	246316_at	T	F	AT3G56890	AT3G56890	F-box associated ubiquitination effector family protein	0.765203	0.551762
2	246318_at	T	F	AT3G56740	AT3G56740	Ubiquitin-associated (UBA) protein	0.939535	0.638291
2	246319_at	T	F	AT3G56680	AT3G56680	Single-stranded nucleic acid binding R3H protein	0.803221	0.54592
2	246320_at	T	F	AT1G16560	AT1G16560	Per1-like family protein	0.93843	0.594999
2	246323_at	T	F	AT1G16690	AT1G16690	Enhancer of polycomb-like transcription factor protein	0.839996	0.609688
2	246325_at	T	F	AT1G16540	ABA3|SIR3|ATABA3|ACI2|LOS5	molybdenum cofactor sulfurase (LOS5) (ABA3)	0.867651	0.548977
2	246326_at	T	F	AT1G16590	ATREV7|REV7	DNA-binding HORMA family protein	0.69442	0.720112
2	246327_at	T	F	AT1G16670	AT1G16670	Protein kinase superfamily protein	0.903053	0.623265
2	246329_at	T	F	AT3G43610	AT3G43610	Spc97 / Spc98 family of spindle pole body (SBP) component	0.566272	0.532234
2	246330_at	T	F	AT3G43600	AOgamma|atAO-2|AO3|AAO2|AtAO3	aldehyde oxidase 2	0.920321	0.636954
2	246332_at	T	F	AT3G44830	AT3G44830	Lecithin:cholesterol acyltransferase family protein	0.897564	0.591465
2	246335_at	T	F	AT3G44880	ACD1|LLS1|PAO	Pheophorbide a oxygenase family protein with Rieske [2Fe-2S] domain	0.901905	0.657282
2	246337_at	T	F	AT3G44910	ATCHX12|CHX12	cation/H+ exchanger 12	0.688784	0.567733
2	246339_at	T	F	AT3G44890	RPL9	ribosomal protein L9	0.925837	0.617042
2	246341_x_at	T	F	AT3G43150	AT3G43150	unknown protein; BEST Arabidopsis thaliana protein match is: unknown protein (TAIR:AT2G11010.1); Has 34 Blast hits to 32 proteins in 2 species: Archae - 0; Bacteria - 0; Metazoa - 0; Fungi - 0; Plants - 34; Viruses - 0; Other Eukaryotes - 0 (source: NCBI BLink).	0.84481	0.621647
2	246344_at	T	F	AT3G56730	AT3G56730	Putative endonuclease or glycosyl hydrolase	0.907011	0.606297
2	246347_at	T	F	AT3G56830	AT3G56830	Protein of unknown function (DUF565)	0.837303	0.643694
2	246348_at	T	F	AT3G56840	AT3G56840	FAD-dependent oxidoreductase family protein	0.65276	0.525107
2	246351_at	T	F	AT1G16570	AT1G16570	UDP-Glycosyltransferase superfamily protein	0.915673	0.530666
2	246353_s_at	F	NA	AT3G42721	AT3G42721	CACTA-like transposase family (Tnp2/En/Spm), has a 2.2e-145 P-value blast match to GB:CAA40555 TNP2 (CACTA-element) (Antirrhinum majus)	0.668096	0.512516
2	246354_at	T	F	AT1G38950	AT1G38950	unknown protein; Has 0 Blast hits to 0 proteins in 0 species (source: NCBI BLink).	0.779318	0.522118
2	246355_at	NA	NA	NA	NA	NA	0.592443	0.589043
2	246359_x_at	F	NA	AT1G41115	AT1G41115	gypsy-like retrotransposon family (Athila), has a 1.2e-282 P-value blast match to GB:CAA57397 Athila ORF 1 (Arabidopsis thaliana)	0.629611	0.592599
2	246362_at	NA	NA	NA	NA	NA	0.750456	0.654837
2	246363_at	T	F	AT1G40390	AT1G40390	DNAse I-like superfamily protein	0.678559	0.634444
2	246364_at	T	F	AT1G40230	AT1G40230	transposable_element_gene	0.839955	0.606038
2	246366_at	T	F	AT1G51850	AT1G51850	Leucine-rich repeat protein kinase family protein	0.933689	0.631496
2	246368_at	T	F	AT1G51890	AT1G51890	Leucine-rich repeat protein kinase family protein	0.942266	0.581103
2	246369_at	T	F	AT1G51910	AT1G51910	Leucine-rich repeat protein kinase family protein	0.862023	0.600587
2	246373_at	T	F	AT1G51860	AT1G51860	Leucine-rich repeat protein kinase family protein	0.931982	0.598059
2	246374_at	T	F	AT1G51840	AT1G51840	protein kinase-related	0.897368	0.628366
2	246375_at	T	F	AT1G51830	AT1G51830	Leucine-rich repeat protein kinase family protein	0.934361	0.621616
2	246378_at	T	F	AT1G57620	AT1G57620	emp24/gp25L/p24 family/GOLD family protein	0.943015	0.694495
2	246379_s_at	F	NA	AT1G57860	AT1G57860	Translation protein SH3-like family protein	0.859667	0.670947
2	246384_at	T	F	AT1G77370	AT1G77370	Glutaredoxin family protein	0.932101	0.565411
2	246385_at	T	F	AT1G77390	DYP|CYCA1|CYCA1;2|TAM	CYCLIN A1;2	0.739655	0.532968
2	246386_at	T	F	AT1G77410	BGAL16	beta-galactosidase 16	0.825533	0.618522
2	246388_at	T	F	AT1G77405	AT1G77405	Pentatricopeptide repeat (PPR) superfamily protein	0.654861	0.618563
2	246389_at	T	F	AT1G77380	ATAAP3|AAP3	amino acid permease 3	0.886438	0.573031
2	246390_at	T	F	AT1G77330	AT1G77330	2-oxoglutarate (2OG) and Fe(II)-dependent oxygenase superfamily protein	0.938876	0.616589
2	246391_at	T	F	AT1G77350	AT1G77350	unknown protein; FUNCTIONS IN: molecular_function unknown; INVOLVED IN: biological_process unknown; LOCATED IN: endomembrane system; EXPRESSED IN: 23 plant structures; EXPRESSED DURING: 13 growth stages; CONTAINS InterPro DOMAIN/s: Protein of unknown function KRTCAP2 (InterPro:IPR018614); Has 141 Blast hits to 141 proteins in 57 species: Archae - 0; Bacteria - 0; Metazoa - 96; Fungi - 0; Plants -…	0.95259	0.576852
2	246394_at	T	F	AT1G58160	AT1G58160	Mannose-binding lectin superfamily protein	0.86483	0.700555
2	246395_at	T	F	AT1G58170	AT1G58170	Disease resistance-responsive (dirigent-like protein) family protein	0.812953	0.648441
2	246397_at	T	F	AT1G58190	AtRLP9|RLP9	receptor like protein 9	0.914767	0.625202
2	246398_at	T	F	AT1G58100	AT1G58100	TCP family transcription factor	0.726272	0.66083
2	246399_at	T	F	AT1G58110	AT1G58110	Basic-leucine zipper (bZIP) transcription factor family protein	0.747679	0.62682
2	246402_at	T	F	AT1G57570	AT1G57570	Mannose-binding lectin superfamily protein	0.721598	0.623503
2	246404_at	T	F	AT1G57600	AT1G57600	MBOAT (membrane bound O-acyl transferase) family protein	0.869134	0.55573
2	246409_at	T	F	AT1G57700	AT1G57700	Protein kinase superfamily protein	0.842727	0.552225
2	246410_at	NA	NA	NA	NA	NA	0.680542	0.553399
2	246411_at	T	F	AT1G57770	AT1G57770	FAD/NAD(P)-binding oxidoreductase family protein	0.943973	0.63089
2	246412_at	T	F	AT5G17530	AT5G17530	phosphoglucosamine mutase family protein	0.592623	0.570478
2	246417_at	T	F	AT5G16990	AT5G16990	Zinc-binding dehydrogenase family protein	0.913746	0.60937
2	246419_at	T	F	AT5G17030	UGT78D3	UDP-glucosyl transferase 78D3	0.550507	0.52014
2	246420_at	T	F	AT5G16870	AT5G16870	Peptidyl-tRNA hydrolase II (PTH2) family protein	0.829005	0.588035
2	246421_at	T	F	AT5G16880	AT5G16880	Target of Myb protein 1	0.942012	0.605562
2	246422_at	T	F	AT5G17060	ATARFB1B|ARFB1B	ADP-ribosylation factor B1B	0.970222	0.634528
2	246423_at	T	F	AT5G16950	AT5G16950	unknown protein; Has 1807 Blast hits to 1807 proteins in 277 species: Archae - 0; Bacteria - 0; Metazoa - 736; Fungi - 347; Plants - 385; Viruses - 0; Other Eukaryotes - 339 (source: NCBI BLink).	0.9314	0.621619
2	246424_at	T	F	AT5G17020	ATCRM1|ATXPO1|XPO1|HIT2|XPO1A	exportin 1A	0.773762	0.714145
2	246425_at	T	F	AT5G17420	ATCESA7|MUR10|IRX3|CESA7	Cellulose synthase family protein	0.887881	0.560363
2	246426_at	T	F	AT5G17430	BBM	Integrase-type DNA-binding superfamily protein	0.860844	0.574467
2	246434_at	T	F	AT5G17520	RCP1|MEX1	root cap 1 (RCP1)	0.795409	0.657963
2	246436_at	T	F	AT5G17440	AT5G17440	LUC7 related protein	0.8472	0.601859
2	246440_at	T	F	AT5G17650	AT5G17650	glycine/proline-rich protein	0.842419	0.597907
2	246441_at	T	F	AT5G17560	AT5G17560	BolA-like family protein	0.914569	0.618399
2	246442_at	T	F	AT5G17610	AT5G17610	unknown protein; FUNCTIONS IN: molecular_function unknown; INVOLVED IN: biological_process unknown; LOCATED IN: endomembrane system; EXPRESSED IN: 23 plant structures; EXPRESSED DURING: 15 growth stages; Has 30201 Blast hits to 17322 proteins in 780 species: Archae - 12; Bacteria - 1396; Metazoa - 17338; Fungi - 3422; Plants - 5037; Viruses - 0; Other Eukaryotes - 2996 (source: NCBI BLink).	0.926493	0.617484
2	246443_at	T	F	AT5G17620	AT5G17620	CONTAINS InterPro DOMAIN/s: Plant nuclear matrix 1 (InterPro:IPR010604); Has 30201 Blast hits to 17322 proteins in 780 species: Archae - 12; Bacteria - 1396; Metazoa - 17338; Fungi - 3422; Plants - 5037; Viruses - 0; Other Eukaryotes - 2996 (source: NCBI BLink).	0.847123	0.690915
2	246446_at	T	F	AT5G17640	AT5G17640	Protein of unknown function (DUF1005)	0.735664	0.663583
2	246449_at	T	F	AT5G16810	AT5G16810	Protein kinase superfamily protein	0.944066	0.634112
2	246451_at	T	F	AT5G16760	AT5G16760	Inositol 1,3,4-trisphosphate 5/6-kinase family protein	0.883527	0.758915
2	246452_at	T	F	AT5G16840	BPA1	binding partner of acd11 1	0.915313	0.617125
2	246454_at	T	F	AT5G16710	DHAR3	dehydroascorbate reductase 1	0.921275	0.638176
2	246455_at	T	F	AT5G16790	THO7|AtTHO7	Tho complex subunit 7/Mft1p	0.536545	0.512677
2	246457_at	T	F	AT5G16750	TOZ	Transducin family protein / WD-40 repeat family protein	0.886098	0.588057
2	246459_at	T	F	AT5G16900	AT5G16900	Leucine-rich repeat protein kinase family protein	0.902807	0.62372
2	246460_at	T	F	AT5G16910	CSLD2|ATCSLD2	cellulose-synthase like D2	0.879104	0.709181
2	246461_at	T	F	AT5G16930	AT5G16930	AAA-type ATPase family protein	0.824273	0.548552
2	246462_at	T	F	AT5G16940	AT5G16940	carbon-sulfur lyases	0.745061	0.596832
2	246463_at	T	F	AT5G16970	AER|AT-AER	alkenal reductase	0.855956	0.632629
2	246475_at	T	F	AT5G16720	AT5G16720	Protein of unknown function, DUF593	0.729363	0.625473
2	246478_at	T	F	AT5G15980	AT5G15980	Pentatricopeptide repeat (PPR) superfamily protein	0.886037	0.605218
2	246480_at	T	F	AT5G16070	AT5G16070	TCP-1/cpn60 chaperonin family protein	0.896797	0.583867
2	246485_at	T	F	AT5G16080	AtCXE17|CXE17	carboxyesterase 17	0.687992	0.500079
2	246487_at	T	F	AT5G16030	AT5G16030	unknown protein; BEST Arabidopsis thaliana protein match is: unknown protein (TAIR:AT3G02500.1); Has 30201 Blast hits to 17322 proteins in 780 species: Archae - 12; Bacteria - 1396; Metazoa - 17338; Fungi - 3422; Plants - 5037; Viruses - 0; Other Eukaryotes - 2996 (source: NCBI BLink).	0.961954	0.646785
2	246488_at	T	F	AT5G16010	AT5G16010	3-oxo-5-alpha-steroid 4-dehydrogenase family protein	0.875827	0.581112
2	246489_at	T	F	AT5G16050	GRF5|GF14 UPSILON	general regulatory factor 5	0.894986	0.509976
2	246492_at	T	F	AT5G16140	AT5G16140	Peptidyl-tRNA hydrolase family protein	0.938303	0.633364
2	246493_at	T	F	AT5G16180	CRS1|ATCRS1	ortholog of maize chloroplast splicing factor CRS1	0.963252	0.648333
2	246498_at	T	F	AT5G16230	AT5G16230	Plant stearoyl-acyl-carrier-protein desaturase family protein	0.883075	0.644452
2	246499_at	T	F	AT5G16260	ELF9	RNA binding (RRM/RBD/RNP motifs) family protein	0.659359	0.595813
2	246503_at	T	F	AT5G16130	AT5G16130	Ribosomal protein S7e family protein	0.809937	0.676321
2	246508_at	T	F	AT5G16150	GLT1|PGLCT	plastidic GLC translocator	0.946749	0.607854
2	246509_at	T	F	AT5G16715	EMB2247	ATP binding;valine-tRNA ligases;aminoacyl-tRNA ligases;nucleotide binding;ATP binding;aminoacyl-tRNA ligases	0.915406	0.631906
2	246510_at	T	F	AT5G15410	CNGC2|DND1|ATCNGC2	Cyclic nucleotide-regulated ion channel family protein	0.912601	0.553957
2	246511_at	T	F	AT5G15490	AT5G15490	UDP-glucose 6-dehydrogenase family protein	0.846031	0.561167
2	246513_at	T	F	AT5G15680	AT5G15680	ARM repeat superfamily protein	0.703898	0.54661
2	246515_at	T	F	AT5G15710	AT5G15710	Galactose oxidase/kelch repeat superfamily protein	0.788859	0.588224
2	246517_at	T	F	AT5G15760	AT5G15760	Ribosomal protein PSRP-3/Ycf65	0.905656	0.675107
2	246519_at	T	F	AT5G15780	AT5G15780	Pollen Ole e 1 allergen and extensin family protein	0.951992	0.600709
2	246520_at	T	F	AT5G15790	AT5G15790	RING/U-box superfamily protein	0.527875	0.510333
2	246521_at	T	F	AT5G15810	AT5G15810	N2,N2-dimethylguanosine tRNA methyltransferase	0.891504	0.630895
2	246522_at	T	F	AT5G15830	AtbZIP3|bZIP3	basic leucine-zipper 3	0.606246	0.506039
2	246526_at	T	F	AT5G15720	GLIP7	GDSL-motif lipase 7	0.739966	0.545339
2	246527_at	T	F	AT5G15750	AT5G15750	Alpha-L RNA-binding motif/Ribosomal protein S4 family protein	0.818673	0.593848
2	246528_at	T	F	AT5G15640	AT5G15640	Mitochondrial substrate carrier family protein	0.776714	0.503905
2	246529_at	T	F	AT5G15730	AT5G15730	Protein kinase superfamily protein	0.900596	0.683804
2	246532_at	T	F	AT5G15870	AT5G15870	glycosyl hydrolase family 81 protein	0.794253	0.705113
2	246533_at	T	F	AT5G15880	AT5G15880	unknown protein; Has 1807 Blast hits to 1807 proteins in 277 species: Archae - 0; Bacteria - 0; Metazoa - 736; Fungi - 347; Plants - 385; Viruses - 0; Other Eukaryotes - 339 (source: NCBI BLink).	0.942494	0.575328
2	246534_at	T	F	AT5G15890	TBL21	TRICHOME BIREFRINGENCE-LIKE 21	0.920587	0.592345
2	246538_at	T	F	AT5G15520	AT5G15520	Ribosomal protein S19e family protein	0.901781	0.60514
2	246539_at	T	F	AT5G15460	MUB2	membrane-anchored ubiquitin-fold protein 2	0.938497	0.651454
2	246544_at	T	F	AT5G15100	ATPIN8|PIN8	Auxin efflux carrier family protein	0.835792	0.683549
2	246546_at	T	F	AT5G15090	VDAC3|ATVDAC3	voltage dependent anion channel 3	0.804342	0.591617
2	246547_at	T	F	AT5G14970	AT5G14970	unknown protein; BEST Arabidopsis thaliana protein match is: unknown protein (TAIR:AT2G14910.1); Has 579 Blast hits to 397 proteins in 95 species: Archae - 0; Bacteria - 294; Metazoa - 0; Fungi - 0; Plants - 86; Viruses - 0; Other Eukaryotes - 199 (source: NCBI BLink).	0.916791	0.644161
2	246548_at	T	F	AT5G14910	AT5G14910	Heavy metal transport/detoxification superfamily protein	0.923133	0.633427
2	246549_at	T	F	AT5G15050	AT5G15050	Core-2/I-branching beta-1,6-N-acetylglucosaminyltransferase family protein	0.878645	0.573787
2	246551_at	T	F	AT5G15070	AT5G15070	Phosphoglycerate mutase-like family protein	0.802122	0.625191
2	246554_at	T	F	AT5G15450	APG6|CLPB3|CLPB-P	casein lytic proteinase B3	0.907035	0.625213
2	246559_at	T	F	AT5G15550	AT5G15550	Transducin/WD40 repeat-like superfamily protein	0.909311	0.624779
2	246562_at	T	F	AT5G15580	LNG1	longifolia1	0.615703	0.575314
2	246563_at	T	F	AT5G15581	AT5G15581	unknown protein; FUNCTIONS IN: molecular_function unknown; INVOLVED IN: biological_process unknown; LOCATED IN: cellular_component unknown; EXPRESSED IN: leaf apex; Has 30201 Blast hits to 17322 proteins in 780 species: Archae - 12; Bacteria - 1396; Metazoa - 17338; Fungi - 3422; Plants - 5037; Viruses - 0; Other Eukaryotes - 2996 (source: NCBI BLink).	0.924038	0.588172
2	246564_at	T	F	AT5G15610	AT5G15610	Proteasome component (PCI) domain protein	0.857039	0.621975
2	246565_at	T	F	AT5G15530	BCCP2|CAC1-B	biotin carboxyl carrier protein 2	0.689054	0.530397
2	246566_at	T	F	AT5G14940	AT5G14940	Major facilitator superfamily protein	0.691203	0.535559
2	246567_at	T	F	AT5G14950	GMII|ATGMII	golgi alpha-mannosidase II	0.708636	0.711606
2	246571_at	NA	NA	NA	NA	NA	0.707035	0.639363
2	246575_at	T	F	AT1G31660	AT1G31660	CONTAINS InterPro DOMAIN/s: Bystin (InterPro:IPR007955); Has 475 Blast hits to 467 proteins in 210 species: Archae - 0; Bacteria - 9; Metazoa - 155; Fungi - 139; Plants - 55; Viruses - 0; Other Eukaryotes - 117 (source: NCBI BLink).	0.801797	0.627075
2	246577_at	T	F	AT1G31640	AGL92	AGAMOUS-like 92	0.885754	0.526242
2	246579_at	T	F	AT1G31620	AT1G31620	unknown protein; Has 9 Blast hits to 9 proteins in 2 species: Archae - 0; Bacteria - 0; Metazoa - 0; Fungi - 0; Plants - 9; Viruses - 0; Other Eukaryotes - 0 (source: NCBI BLink).	0.621101	0.567653
2	246580_at	T	F	AT1G31770	ABCG14	ATP-binding cassette 14	0.912719	0.73764
2	246581_at	T	F	AT1G31760	AT1G31760	SWIB/MDM2 domain superfamily protein	0.794073	0.530107
2	246583_at	T	F	AT5G14720	AT5G14720	Protein kinase superfamily protein	0.898513	0.550686
2	246584_at	T	F	AT5G14730	AT5G14730	unknown protein; CONTAINS InterPro DOMAIN/s: Protein of unknown function DUF1645 (InterPro:IPR012442); BEST Arabidopsis thaliana protein match is: unknown protein (TAIR:AT3G01513.1); Has 85 Blast hits to 83 proteins in 14 species: Archae - 0; Bacteria - 9; Metazoa - 0; Fungi - 0; Plants - 76; Viruses - 0; Other Eukaryotes - 0 (source: NCBI BLink).	0.908818	0.539993
2	246585_at	T	F	AT5G14750	MYB66|WER1|ATMYB66|WER	myb domain protein 66	0.946256	0.615914
2	246587_at	T	F	AT5G14830	AT5G14830	retrotransposon family	0.858572	0.635165
2	246589_at	T	F	AT5G14860	AT5G14860	UDP-Glycosyltransferase superfamily protein	0.560758	0.538444
2	246592_at	T	F	AT5G14890	AT5G14890	NHL domain-containing protein	0.754343	0.644777
2	246594_at	T	F	AT5G14800	P5CR|AT-P5C1|AT-P5R|EMB2772	pyrroline-5- carboxylate (P5C) reductase	0.906555	0.589214
2	246595_at	T	F	AT5G14780	FDH	formate dehydrogenase	0.926496	0.564789
2	246596_at	T	F	AT5G14740	BETA CA2|CA2|CA18	carbonic anhydrase 2	0.93349	0.631463
2	246600_at	T	F	AT5G14930	SAG101	senescence-associated gene 101	0.926805	0.519442
2	246601_at	T	T	AT1G31710	AT1G31710	Copper amine oxidase family protein	0.78291	0.518027
2	246603_at	T	T	AT1G31690	AT1G31690	Copper amine oxidase family protein	0.650735	0.598619
2	246607_at	T	F	AT5G35370	AT5G35370	S-locus lectin protein kinase family protein	0.942397	0.589222
2	246608_at	T	F	AT5G35380	AT5G35380	Protein kinase protein with adenine nucleotide alpha hydrolases-like domain	0.733011	0.529575
2	246612_at	T	F	AT5G35320	AT5G35320	unknown protein; Has 1807 Blast hits to 1807 proteins in 277 species: Archae - 0; Bacteria - 0; Metazoa - 736; Fungi - 347; Plants - 385; Viruses - 0; Other Eukaryotes - 339 (source: NCBI BLink).	0.898702	0.554108
2	246614_at	T	F	AT5G35410	ATSOS2|CIPK24|SOS2|SNRK3.11	Protein kinase superfamily protein	0.940782	0.554076
2	246619_at	T	F	AT5G36290	AT5G36290	Uncharacterized protein family (UPF0016)	0.826468	0.712745
2	246621_at	T	F	AT5G36230	AT5G36230	ARM repeat superfamily protein	0.913975	0.566401
2	246622_at	T	F	AT5G36250	AT5G36250	Protein phosphatase 2C family protein	0.893008	0.637458
2	246623_at	T	F	AT1G48920	PARL1|NUC-L1|ATNUC-L1	nucleolin like 1	0.837011	0.630474
2	246625_at	T	F	AT1G48880	TBL7	TRICHOME BIREFRINGENCE-LIKE 7	0.611507	0.563864
2	246627_s_at	F	NA	AT1G48860	AT1G48860	RNA 3'-terminal phosphate cyclase/enolpyruvate transferase, alpha/beta	0.821575	0.662415
2	246628_at	T	F	AT1G48900	AT1G48900	Signal recognition particle, SRP54 subunit protein	0.907384	0.57675
2	246630_at	NA	NA	NA	NA	NA	0.952637	0.65975
2	246631_at	T	F	AT1G50740	AT1G50740	Transmembrane proteins 14C	0.841185	0.598446
2	246633_at	T	F	AT1G29720	AT1G29720	Leucine-rich repeat transmembrane protein kinase	0.911645	0.618917
2	246636_at	T	F	AT5G34850	PAP26|ATPAP26	purple acid phosphatase 26	0.53983	0.599525
2	246638_at	T	F	AT5G34880	AT5G34880	gypsy-like retrotransposon family, has a 2.2e-11 P-value blast match to GB:AAD19359 polyprotein (gypsy_Ty3-element) (Sorghum bicolor)	0.711715	0.519458
2	246641_s_at	F	NA	AT5G34885	AT5G34885	Protein of unknown function (DUF784)	0.84147	0.530056
2	246642_s_at	F	NA	AT5G34920	AT5G34920	CACTA-like transposase family (Ptta/En/Spm), has a 3.2e-40 P-value blast match to At5g59620.1/14-257 CACTA-like transposase family (Ptta/En/Spm) (CACTA-element) (Arabidopsis thaliana)	0.7952	0.546716
2	246644_at	T	F	AT5G35100	AT5G35100	Cyclophilin-like peptidyl-prolyl cis-trans isomerase family protein	0.940493	0.646978
2	246645_at	T	F	AT5G35080	AT5G35080	INVOLVED IN: biological_process unknown; LOCATED IN: endomembrane system; EXPRESSED IN: 22 plant structures; EXPRESSED DURING: 13 growth stages; CONTAINS InterPro DOMAIN/s: Mannose-6-phosphate receptor, binding (InterPro:IPR009011), Glucosidase II beta subunit-like (InterPro:IPR012913); Has 30201 Blast hits to 17322 proteins in 780 species: Archae - 12; Bacteria - 1396; Metazoa - 17338; Fungi - 3…	0.840472	0.551613
2	246646_at	T	F	AT5G35090	AT5G35090	unknown protein; Has 1807 Blast hits to 1807 proteins in 277 species: Archae - 0; Bacteria - 0; Metazoa - 736; Fungi - 347; Plants - 385; Viruses - 0; Other Eukaryotes - 339 (source: NCBI BLink).	0.795577	0.592358
2	246647_at	T	F	AT5G35130	AT5G35130	pseudogene, similar to putative helicase, predicted proteins from different species; blastp match of 44% identity and 3.7e-76 P-value to GP|14140296|gb|AAK54302.1|AC034258_20|AC034258 putative helicase {Oryza sativa (japonica cultivar-group)}	0.761094	0.563427
2	246649_at	T	F	AT5G35150	AT5G35150	CACTA-like transposase family (Ptta/En/Spm), has a 1.6e-26 P-value blast match to At5g29026.1/8-244 CACTA-like transposase family (Ptta/En/Spm) (CACTA-element) (Arabidopsis thaliana)	0.678814	0.733378
2	246650_at	T	F	AT5G35160	AT5G35160	Endomembrane protein 70 protein family	0.832405	0.586846
2	246651_at	T	F	AT5G35170	AT5G35170	adenylate kinase family protein	0.941105	0.64938
2	246652_at	T	F	AT5G35190	AT5G35190	proline-rich extensin-like family protein	0.868287	0.540761
2	246653_at	T	F	AT5G35200	AT5G35200	ENTH/ANTH/VHS superfamily protein	0.951291	0.652676
2	246654_s_at	F	NA	AT5G35220	EGY1	Peptidase M50 family protein	0.888653	0.631857
2	246659_at	T	F	AT5G35270	AT5G35270	similar to cytochrome P-450 aromatase-related [Arabidopsis thaliana] (TAIR:AT4G07435.1); contains InterPro domain Nucleic acid-binding, OB-fold, subgroup; (InterPro:IPR012340)	0.595444	0.537138
2	246662_at	T	F	AT5G35290	AT5G35290	unknown protein; Has 1807 Blast hits to 1807 proteins in 277 species: Archae - 0; Bacteria - 0; Metazoa - 736; Fungi - 347; Plants - 385; Viruses - 0; Other Eukaryotes - 339 (source: NCBI BLink).	0.779162	0.525313
2	246664_at	T	F	AT5G34800	AT5G34800	pseudogene, hypothetical protein, predicted proteins - Arabidopsis thaliana	0.902504	0.616553
2	246666_at	T	F	AT5G34830	AT5G34830	unknown protein; Has 19 Blast hits to 19 proteins in 6 species: Archae - 0; Bacteria - 0; Metazoa - 3; Fungi - 0; Plants - 16; Viruses - 0; Other Eukaryotes - 0 (source: NCBI BLink).	0.644765	0.555005
2	246668_at	NA	NA	NA	NA	NA	0.821385	0.619249
2	246673_at	T	F	AT5G30510	ARRPS1|RPS1	ribosomal protein S1	0.930438	0.623572
2	246674_at	T	F	AT5G30490	AT5G30490	CONTAINS InterPro DOMAIN/s: Craniofacial development protein 1/Bucentaur (InterPro:IPR011421); Has 333 Blast hits to 324 proteins in 149 species: Archae - 0; Bacteria - 18; Metazoa - 117; Fungi - 96; Plants - 49; Viruses - 0; Other Eukaryotes - 53 (source: NCBI BLink).	0.776935	0.593792
2	246677_at	T	F	AT5G30380	AT5G30380	pseudogene, hypothetical protein, predicted proteins - Arabidopsis thaliana	0.739085	0.640497
2	246679_at	T	F	AT5G33240	AT5G33240	similar to unknown protein [Arabidopsis thaliana] (TAIR:AT3G42980.1); similar to Nucleic acid-binding, OB-fold, subgroup [Medicago truncatula] (GB:ABE80110.1); contains InterPro domain Nucleic acid-binding, OB-fold; (InterPro:IPR008994)	0.77067	0.707817
2	246681_at	T	F	AT5G33280	AT5G33280	Voltage-gated chloride channel family protein	0.858913	0.69469
2	246683_at	T	F	AT5G33300	AT5G33300	chromosome-associated kinesin-related	0.860288	0.638563
2	246685_at	T	F	AT5G33350	AT5G33350	pseudogene, similar to P0406H10.5, nucleoid DNA-binding protein cnd41, chloroplast - Nicotiana tabacum, PIR:T01996; blastp match of 37% identity and 1.5e-57 P-value to GP|9711879|dbj|BAB07973.1||AP002524 P0406H10.5 {Oryza sativa (japonica cultivar-group)}	0.824088	0.516725
2	246686_at	T	F	AT5G33380	AT5G33380	similar to unknown protein [Arabidopsis thaliana] (TAIR:AT5G28430.1)	0.742156	0.613715
2	246687_at	T	F	AT5G33370	AT5G33370	GDSL-like Lipase/Acylhydrolase superfamily protein	0.911075	0.578868
2	246690_at	NA	NA	NA	NA	NA	0.828092	0.654906
2	246691_at	T	F	AT5G34790	AT5G34790	CACTA-like transposase family (Ptta/En/Spm), has a 2.9e-11 P-value blast match to At5g36655.1/81-333 CACTA-like transposase family (Ptta/En/Spm) (CACTA-element) (Arabidopsis thaliana)	0.850619	0.653206
2	246695_at	T	F	AT5G29090	AT5G29090	similar to unknown protein [Arabidopsis thaliana] (TAIR:AT3G33131.1)	0.823794	0.573395
2	246696_at	T	F	AT5G29100	AT5G29100	gypsy-like retrotransposon family (Athila), has a 1.2e-12 P-value blast match to GB:CAA57397 Athila ORF 1 (Arabidopsis thaliana)	0.55568	0.613161
2	246697_at	T	F	AT5G29210	AT5G29210	unknown protein; Has 0 Blast hits to 0 proteins in 0 species (source: NCBI BLink).	0.912409	0.651138
2	246699_at	T	F	AT5G27990	AT5G27990	Pre-rRNA-processing protein TSR2, conserved region	0.840159	0.709735
2	246700_at	T	F	AT5G28030	DES1	L-cysteine desulfhydrase 1	0.858062	0.584112
2	246702_at	T	F	AT5G28050	AT5G28050	Cytidine/deoxycytidylate deaminase family protein	0.902224	0.580243
2	246703_at	T	F	AT5G28080	WNK9	Protein kinase superfamily protein	0.869384	0.526201
2	246707_at	T	F	AT5G28140	AT5G28140	transposable_element_gene	0.568236	0.643263
2	246715_at	T	F	AT5G28230	AT5G28230	pseudogene, similar to glucose-6-phosphate/phosphate-translocator precursor, contains similarity to glucose-6-phosphate/phosphate-translocator precursors; blastp match of 78% identity and 1.6e-75 P-value to GP|2997591|gb|AAC08525.1||AF020814 glucose-6-phosphate/phosphate-translocator precursor {Pisum sativum}	0.74179	0.606016
2	246723_at	T	F	AT5G29030	AT5G29030	pseudogene, hypothetical protein	0.813012	0.603233
2	246724_at	T	F	AT5G29000	AT5G29000	Homeodomain-like superfamily protein	0.850413	0.51255
2	246725_at	T	F	AT5G29040	AT5G29040	pseudogene, hypothetical protein	0.915271	0.606272
2	246730_at	T	F	AT5G28060	AT5G28060	Ribosomal protein S24e family protein	0.786456	0.575034
2	246731_at	T	F	AT5G27630	ACBP5	acyl-CoA binding protein 5	0.935412	0.680958
2	246733_at	T	F	AT5G27660	AT5G27660	Trypsin family protein with PDZ domain	0.87252	0.539307
2	246736_at	T	F	AT5G27560	AT5G27560	Domain of unknown function (DUF1995)	0.925608	0.637637
2	246741_at	T	F	AT5G27720	emb1644	Small nuclear ribonucleoprotein family protein	0.855642	0.55517
2	246745_at	T	F	AT5G27770	AT5G27770	Ribosomal L22e protein family	0.801553	0.588321
2	246747_at	T	F	AT5G27700	AT5G27700	Ribosomal protein S21e	0.882259	0.609622
2	246748_at	T	F	AT5G27730	AT5G27730	Protein of unknown function (DUF1624)	0.90825	0.692455
2	246750_at	NA	NA	NA	NA	NA	0.867309	0.525364
2	246752_at	NA	NA	NA	NA	NA	0.817591	0.500107
2	246755_at	T	F	AT5G27920	AT5G27920	F-box family protein	0.87422	0.635946
2	246757_at	T	F	AT5G27940	WPP3	WPP domain protein 3	0.891942	0.636258
2	246758_at	T	F	AT5G27850	AT5G27850	Ribosomal protein L18e/L15 superfamily protein	0.866505	0.662387
2	246761_at	T	F	AT5G27980	AT5G27980	Seed maturation protein	0.638174	0.534438
2	246765_at	T	F	AT5G27330	AT5G27330	Prefoldin chaperone subunit family protein	0.895213	0.578949
2	246767_at	T	F	AT5G27395	AT5G27395	Mitochondrial inner membrane translocase complex, subunit Tim44-related protein	0.903597	0.581468
2	246770_at	T	F	AT5G27460	AT5G27460	Tetratricopeptide repeat (TPR)-like superfamily protein	0.768484	0.551105
2	246773_at	T	F	AT5G27510	AT5G27510	Protein kinase superfamily protein	0.741897	0.567611
2	246774_at	T	F	AT5G27530	AT5G27530	Pectin lyase-like superfamily protein	0.678725	0.626957
2	246775_at	T	F	AT5G27540	MIRO1|emb2473	MIRO-related GTP-ase 1	0.937447	0.585656
2	246776_at	T	F	AT5G27550	AT5G27550	P-loop containing nucleoside triphosphate hydrolases superfamily protein	0.758638	0.532411
2	246777_at	T	F	AT5G27420	CNI1|ATL31	carbon/nitrogen insensitive 1	0.907538	0.530563
2	246778_at	T	F	AT5G27450	MVK|MK	mevalonate kinase	0.933849	0.669539
2	246779_at	T	F	AT5G27520	PNC2	peroxisomal adenine nucleotide carrier 2	0.928	0.62164
2	246780_at	T	F	AT5G27470	AT5G27470	seryl-tRNA synthetase / serine--tRNA ligase	0.858064	0.630987
2	246783_at	T	F	AT5G27360	SFP2	Major facilitator superfamily protein	0.940565	0.562378
2	246784_at	T	F	AT5G27430	AT5G27430	Signal peptidase subunit	0.906818	0.638892
2	246786_at	T	F	AT5G27410	AT5G27410	D-aminoacid aminotransferase-like PLP-dependent enzymes superfamily protein	0.920118	0.557262
2	246792_at	T	F	AT5G27290	AT5G27290	unknown protein; LOCATED IN: chloroplast; EXPRESSED IN: 22 plant structures; EXPRESSED DURING: 13 growth stages; BEST Arabidopsis thaliana protein match is: unknown protein (TAIR:AT1G54680.3); Has 30201 Blast hits to 17322 proteins in 780 species: Archae - 12; Bacteria - 1396; Metazoa - 17338; Fungi - 3422; Plants - 5037; Viruses - 0; Other Eukaryotes - 2996 (source: NCBI BLink).	0.935141	0.637762
2	246794_s_at	F	NA	AT5G27010	AT5G27010	ARM repeat superfamily protein	0.847247	0.556099
2	246795_at	T	F	AT5G27020	AT5G27020	unknown protein; Has 1807 Blast hits to 1807 proteins in 277 species: Archae - 0; Bacteria - 0; Metazoa - 736; Fungi - 347; Plants - 385; Viruses - 0; Other Eukaryotes - 339 (source: NCBI BLink).	0.785555	0.520158
2	246801_at	T	F	AT5G26830	AT5G26830	Threonyl-tRNA synthetase	0.881214	0.556488
2	246802_at	T	F	AT5G27000	ATK4|KATD	kinesin 4	0.897413	0.54289
2	246804_at	NA	NA	NA	NA	NA	0.872476	0.545458
2	246807_at	T	F	AT5G27100	GLR2.1|ATGLR2.1	glutamate receptor 2.1	0.858405	0.593338
2	246809_s_at	F	NA	AT5G27140	AT5G27140	NOP56-like pre RNA processing ribonucleoprotein	0.792165	0.577263
2	246815_at	T	F	AT5G27220	AT5G27220	Frigida-like protein	0.881948	0.559761
2	246817_at	T	F	AT5G27240	AT5G27240	DNAJ heat shock N-terminal domain-containing protein	0.787778	0.656237
2	246818_at	T	F	AT5G27270	EMB976	Tetratricopeptide repeat (TPR)-like superfamily protein	0.853489	0.662798
2	246822_at	T	F	AT5G26960	AT5G26960	Galactose oxidase/kelch repeat superfamily protein	0.851593	0.581513
2	246825_at	T	F	AT5G26260	AT5G26260	TRAF-like family protein	0.941973	0.633262
2	246826_at	T	F	AT5G26310	UGT72E3	UDP-Glycosyltransferase superfamily protein	0.86944	0.624823
2	246829_at	T	F	AT5G26570	ATGWD3|OK1|PWD	catalytics;carbohydrate kinases;phosphoglucan, water dikinases	0.511139	0.5757
2	246830_at	T	F	AT5G26360	AT5G26360	TCP-1/cpn60 chaperonin family protein	0.870479	0.567371
2	246832_at	T	F	AT5G26600	AT5G26600	Pyridoxal phosphate (PLP)-dependent transferases superfamily protein	0.923483	0.60968
2	246834_at	T	F	AT5G26630	AT5G26630	MADS-box transcription factor family protein	0.654664	0.50151
2	246835_at	T	F	AT5G26640	AT5G26640	BEST Arabidopsis thaliana protein match is: anaphase-promoting complex/cyclosome 11 (TAIR:AT3G05870.2); Has 293 Blast hits to 293 proteins in 137 species: Archae - 0; Bacteria - 0; Metazoa - 128; Fungi - 102; Plants - 41; Viruses - 0; Other Eukaryotes - 22 (source: NCBI BLink).	0.62534	0.532347
2	246837_at	NA	NA	NA	NA	NA	0.580457	0.560861
2	246840_at	T	F	AT5G26610	AT5G26610	D111/G-patch domain-containing protein	0.829695	0.540582
2	246843_at	T	F	AT5G26740	AT5G26740	Protein of unknown function (DUF300)	0.671319	0.527117
2	246844_at	T	F	AT5G26660	ATMYB86|MYB86	myb domain protein 86	0.948988	0.620597
2	246845_at	T	F	AT5G26710	AT5G26710	Glutamyl/glutaminyl-tRNA synthetase, class Ic	0.914208	0.679142
2	246847_at	T	F	AT5G26820	RTS3|IREG3|ATIREG3|MAR1	iron-regulated protein 3	0.92432	0.656694
2	246855_at	T	F	AT5G26280	AT5G26280	TRAF-like family protein	0.935631	0.622647
2	246858_at	T	F	AT5G25930	AT5G25930	Protein kinase family protein with leucine-rich repeat domain	0.92932	0.64352
2	246859_at	T	F	AT5G25950	AT5G25950	Protein of Unknown Function (DUF239)	0.789733	0.551255
2	246860_at	T	F	AT5G25840	AT5G25840	Protein of unknown function (DUF1677)	0.91788	0.659281
2	246861_at	T	F	AT5G25890	IAA28|IAR2	indole-3-acetic acid inducible 28	0.942828	0.614387
2	246862_at	T	F	AT5G25760	PEX4|UBC21	peroxin4	0.86495	0.554379
2	246863_at	T	F	AT5G25940	AT5G25940	early nodulin-related	0.953308	0.607207
2	246865_s_at	F	NA	AT5G27640	ATTIF3B1|TIF3B1|EIF3B|ATEIF3B-1|EIF3B-1	translation initiation factor 3B1	0.520127	0.55977
2	246867_at	T	F	AT5G25990	AT5G25990	FUNCTIONS IN: molecular_function unknown; INVOLVED IN: biological_process unknown; LOCATED IN: chloroplast; BEST Arabidopsis thaliana protein match is: Core-2/I-branching beta-1,6-N-acetylglucosaminyltransferase family protein (TAIR:AT5G25970.1); Has 1807 Blast hits to 1807 proteins in 277 species: Archae - 0; Bacteria - 0; Metazoa - 736; Fungi - 347; Plants - 385; Viruses - 0; Other Eukaryotes -…	0.760661	0.556247
2	246868_at	T	F	AT5G26010	AT5G26010	Protein phosphatase 2C family protein	0.925398	0.660686
2	246870_at	T	F	AT5G26030	FC1|ATFC-I|FC-I	ferrochelatase 1	0.922038	0.641593
2	246874_at	T	F	AT5G26120	ASD2|ATASD2	alpha-L-arabinofuranosidase 2	0.607829	0.686842
2	246877_at	T	F	AT5G26150	AT5G26150	protein kinase family protein	0.745383	0.500421
2	246879_at	T	F	AT5G26110	AT5G26110	Protein kinase superfamily protein	0.857153	0.58306
2	246880_s_at	F	NA	AT5G26000	TGG1|BGLU38	thioglucoside glucohydrolase 1	0.942573	0.622197
2	246882_at	T	F	AT5G26180	AT5G26180	S-adenosyl-L-methionine-dependent methyltransferases superfamily protein	0.780577	0.60347
2	246884_at	T	F	AT5G26220	AT5G26220	ChaC-like family protein	0.729034	0.566249
2	246890_at	T	F	AT5G25410	AT5G25410	Protein of Unknown Function (DUF239)	0.527692	0.504044
2	246895_at	T	F	AT5G25540	CID6	CTC-interacting domain 6	0.947935	0.650932
2	246897_at	T	F	AT5G25560	AT5G25560	CHY-type/CTCHY-type/RING-type Zinc finger protein	0.843872	0.521377
2	246898_at	T	F	AT5G25580	AT5G25580	BEST Arabidopsis thaliana protein match is: DDT domain superfamily (TAIR:AT1G18950.1); Has 178 Blast hits to 178 proteins in 75 species: Archae - 0; Bacteria - 4; Metazoa - 51; Fungi - 33; Plants - 60; Viruses - 1; Other Eukaryotes - 29 (source: NCBI BLink).	0.723204	0.56371
2	246901_at	T	F	AT5G25630	AT5G25630	Tetratricopeptide repeat (TPR)-like superfamily protein	0.917483	0.660911
2	246902_at	T	F	AT5G25640	AT5G25640	Rhomboid-related intramembrane serine protease family protein	0.901166	0.657466
2	246906_at	T	F	AT5G25475	AT5G25475	AP2/B3-like transcriptional factor family protein	0.786173	0.572458
2	246908_at	T	F	AT5G25610	RD22|ATRD22	BURP domain-containing protein	0.929998	0.643757
2	246909_at	T	F	AT5G25770	AT5G25770	alpha/beta-Hydrolases superfamily protein	0.927351	0.604744
2	246910_at	T	F	AT5G25800	AT5G25800	Polynucleotidyl transferase, ribonuclease H-like superfamily protein	0.859249	0.678183
2	246911_at	T	F	AT5G25810	tny	Integrase-type DNA-binding superfamily protein	0.905713	0.596221
2	246912_at	T	F	AT5G25820	AT5G25820	Exostosin family protein	0.911072	0.610927
2	246913_at	T	F	AT5G25830	GATA12	GATA transcription factor 12	0.86525	0.596356
2	246914_at	T	F	AT5G25860	AT5G25860	F-box/RNI-like superfamily protein	0.904477	0.554025
2	246916_at	T	F	AT5G25910	AtRLP52|RLP52	receptor like protein 52	0.877957	0.621672
2	246918_at	T	F	AT5G25340	AT5G25340	Ubiquitin-like superfamily protein	0.695372	0.540827
2	246922_at	T	F	AT5G25110	CIPK25|SnRK3.25	CBL-interacting protein kinase 25	0.927335	0.625271
2	246923_at	T	F	AT5G25100	AT5G25100	Endomembrane protein 70 protein family	0.757982	0.670149
2	246925_at	T	F	AT5G25180	CYP71B14	cytochrome P450, family 71, subfamily B, polypeptide 14	0.724221	0.542273
2	246930_at	T	F	AT5G25220	KNAT3	KNOTTED1-like homeobox gene 3	0.837764	0.604217
2	246931_at	T	F	AT5G25170	AT5G25170	PPPDE putative thiol peptidase family protein	0.864622	0.699314
2	246932_at	T	F	AT5G25190	AT5G25190	Integrase-type DNA-binding superfamily protein	0.760388	0.532375
2	246933_at	T	F	AT5G25160	ZFP3	zinc finger protein 3	0.919105	0.626636
2	246936_at	T	F	AT5G25360	AT5G25360	unknown protein; BEST Arabidopsis thaliana protein match is: unknown protein (TAIR:AT4G32342.1); Has 1807 Blast hits to 1807 proteins in 277 species: Archae - 0; Bacteria - 0; Metazoa - 736; Fungi - 347; Plants - 385; Viruses - 0; Other Eukaryotes - 339 (source: NCBI BLink).	0.585228	0.549339
2	246939_at	T	F	AT5G25390	SHN2	Integrase-type DNA-binding superfamily protein	0.843818	0.609657
2	246941_at	T	F	AT5G25415	AT5G25415	Protein of Unknown Function (DUF239)	0.709794	0.535474
2	246942_at	T	F	AT5G25430	AT5G25430	HCO3- transporter family	0.678033	0.572151
2	246943_at	T	F	AT5G25440	AT5G25440	Protein kinase superfamily protein	0.52058	0.750096
2	246945_s_at	F	NA	AT5G25050	AT5G25050	Major facilitator superfamily protein	0.751649	0.63339
2	246946_at	T	F	AT5G25070	AT5G25070	unknown protein; FUNCTIONS IN: molecular_function unknown; INVOLVED IN: biological_process unknown; LOCATED IN: cellular_component unknown; EXPRESSED IN: 23 plant structures; EXPRESSED DURING: 13 growth stages; Has 1807 Blast hits to 1807 proteins in 277 species: Archae - 0; Bacteria - 0; Metazoa - 736; Fungi - 347; Plants - 385; Viruses - 0; Other Eukaryotes - 339 (source: NCBI BLink).	0.646532	0.507743
2	246947_at	T	F	AT5G25120	CYP71B11	ytochrome p450, family 71, subfamily B, polypeptide 11	0.786842	0.671477
2	246948_at	T	F	AT5G25130	CYP71B12	cytochrome P450, family 71, subfamily B, polypeptide 12	0.846255	0.741095
2	246951_at	T	F	AT5G04880	AT5G04880	pseudogene of ABC transporter family protein	0.819584	0.520198
2	246953_at	T	F	AT5G04850	VPS60.2	SNF7 family protein	0.886065	0.530091
2	246954_at	T	F	AT5G04830	AT5G04830	Nuclear transport factor 2 (NTF2) family protein	0.88904	0.506571
2	246955_at	T	F	AT5G04870	ATCPK1|CPK1	calcium dependent protein kinase 1	0.810719	0.803628
2	246956_at	T	F	AT5G04890	RTM2	HSP20-like chaperones superfamily protein	0.888685	0.594768
2	246958_at	T	T	AT5G24690	AT5G24690	Protein of unknown function (DUF3411)	0.86646	0.58201
2	246959_at	T	T	AT5G24690	AT5G24690	Protein of unknown function (DUF3411)	0.908855	0.627332
2	246965_at	T	F	AT5G24840	AT5G24840	tRNA (guanine-N-7) methyltransferase	0.855818	0.692053
2	246969_at	T	F	AT5G24880	AT5G24880	BEST Arabidopsis thaliana protein match is: calmodulin-binding protein-related (TAIR:AT5G10660.1); Has 1807 Blast hits to 1807 proteins in 277 species: Archae - 0; Bacteria - 0; Metazoa - 736; Fungi - 347; Plants - 385; Viruses - 0; Other Eukaryotes - 339 (source: NCBI BLink).	0.808737	0.584323
2	246970_at	T	F	AT5G24900	CYP714A2	cytochrome P450, family 714, subfamily A, polypeptide 2	0.858699	0.59113
2	246971_at	T	F	AT5G24940	AT5G24940	Protein phosphatase 2C family protein	0.683501	0.502825
2	246972_s_at	F	NA	AT5G24960	CYP71A14	cytochrome P450, family 71, subfamily A, polypeptide 14	0.961306	0.669302
2	246977_at	T	F	AT5G24930	COL4|ATCOL4	CONSTANS-like 4	0.960762	0.614139
2	246978_at	T	F	AT5G24910	CYP714A1	cytochrome P450, family 714, subfamily A, polypeptide 1	0.93389	0.597745
2	246980_at	T	F	AT5G67530	PUB49|ATPUB49	plant U-box 49	0.620059	0.686404
2	246982_s_at	F	NA	AT5G04860	AT5G04860	unknown protein; BEST Arabidopsis thaliana protein match is: unknown protein (TAIR:AT3G11760.1); Has 1807 Blast hits to 1807 proteins in 277 species: Archae - 0; Bacteria - 0; Metazoa - 736; Fungi - 347; Plants - 385; Viruses - 0; Other Eukaryotes - 339 (source: NCBI BLink).	0.932367	0.657638
2	246985_at	T	F	AT5G67290	AT5G67290	FAD-dependent oxidoreductase family protein	0.839035	0.609482
2	246986_at	T	F	AT5G67280	RLK	receptor-like kinase	0.836698	0.625401
2	246988_at	T	F	AT5G67340	AT5G67340	ARM repeat superfamily protein	0.936948	0.628432
2	246991_at	T	F	AT5G67400	RHS19	root hair specific 19	0.927953	0.602241
2	246992_at	T	F	AT5G67430	AT5G67430	Acyl-CoA N-acyltransferases (NAT) superfamily protein	0.929253	0.58809
2	246993_at	T	F	AT5G67450	AZF1|ZF1	zinc-finger protein 1	0.893168	0.595729
2	246995_at	T	F	AT5G67470	ATFH6|FH6	formin homolog 6	0.754703	0.770052
2	246998_at	T	F	AT5G67370	AT5G67370	Protein of unknown function (DUF1230)	0.91062	0.608288
2	247000_at	T	F	AT5G67380	CKA1|ATCKA1	casein kinase alpha 1	0.880389	0.633969
2	247004_at	T	F	AT5G67570	EMB246|DG1|EMB1408	Tetratricopeptide repeat (TPR)-like superfamily protein	0.641619	0.511633
2	247006_at	T	F	AT5G67490	AT5G67490	unknown protein; CONTAINS InterPro DOMAIN/s: Protein of unknown function DUF1674 (InterPro:IPR012875); Has 30201 Blast hits to 17322 proteins in 780 species: Archae - 12; Bacteria - 1396; Metazoa - 17338; Fungi - 3422; Plants - 5037; Viruses - 0; Other Eukaryotes - 2996 (source: NCBI BLink).	0.942577	0.627501
2	247007_at	T	F	AT5G67500	VDAC2|ATVDAC2	voltage dependent anion channel 2	0.901521	0.651719
2	247009_at	T	F	AT5G67600	AT5G67600	unknown protein; LOCATED IN: plasma membrane; EXPRESSED IN: 22 plant structures; EXPRESSED DURING: 13 growth stages; BEST Arabidopsis thaliana protein match is: unknown protein (TAIR:AT3G49845.1); Has 30201 Blast hits to 17322 proteins in 780 species: Archae - 12; Bacteria - 1396; Metazoa - 17338; Fungi - 3422; Plants - 5037; Viruses - 0; Other Eukaryotes - 2996 (source: NCBI BLink).	0.87954	0.565501
2	247010_at	T	F	AT5G67510	AT5G67510	Translation protein SH3-like family protein	0.811263	0.663826
2	247014_at	T	F	AT5G67630	AT5G67630	P-loop containing nucleoside triphosphate hydrolases superfamily protein	0.860402	0.621719
2	247019_at	T	F	AT5G67010	AT5G67010	Integrase-type DNA-binding superfamily protein	0.943028	0.627033
2	247020_at	T	F	AT5G67020	AT5G67020	unknown protein; BEST Arabidopsis thaliana protein match is: unknown protein (TAIR:AT3G50340.1); Has 1807 Blast hits to 1807 proteins in 277 species: Archae - 0; Bacteria - 0; Metazoa - 736; Fungi - 347; Plants - 385; Viruses - 0; Other Eukaryotes - 339 (source: NCBI BLink).	0.883736	0.638662
2	247021_at	T	F	AT5G67040	AT5G67040	Protein of unknown function (DUF295)	0.840766	0.547349
2	247023_at	T	F	AT5G67060	HEC1	basic helix-loop-helix (bHLH) DNA-binding superfamily protein	0.885183	0.56601
2	247024_at	T	F	AT5G66985	AT5G66985	unknown protein; Has 30201 Blast hits to 17322 proteins in 780 species: Archae - 12; Bacteria - 1396; Metazoa - 17338; Fungi - 3422; Plants - 5037; Viruses - 0; Other Eukaryotes - 2996 (source: NCBI BLink).	0.921069	0.645416
2	247025_at	T	F	AT5G67030	LOS6|NPQ2|ZEP|ABA1|ATABA1|ATZEP|IBS3	zeaxanthin epoxidase (ZEP) (ABA1)	0.919608	0.557386
2	247027_at	T	F	AT5G67090	AT5G67090	Subtilisin-like serine endopeptidase family protein	0.763465	0.537388
2	247028_at	T	F	AT5G67100	ICU2	DNA-directed DNA polymerases	0.708448	0.58069
2	247029_at	T	F	AT5G67190	DEAR2	DREB and EAR motif protein 2	0.774535	0.550433
2	247030_at	T	F	AT5G67210	AT5G67210	Protein of unknown function (DUF579)	0.855207	0.606284
2	247031_at	T	F	AT5G67230	IRX14-L|I14H	Nucleotide-diphospho-sugar transferases superfamily protein	0.933324	0.590726
2	247032_at	T	F	AT5G67240	SDN3	small RNA degrading nuclease 3	0.838658	0.73126
2	247033_at	T	F	AT5G67250	SKIP2|VFB4	SKP1/ASK1-interacting protein 2	0.628595	0.638852
2	247037_at	T	F	AT5G67070	RALFL34	ralf-like 34	0.931835	0.601233
2	247038_at	T	F	AT5G67160	EPS1	HXXXD-type acyl-transferase family protein	0.652525	0.572805
2	247041_at	T	F	AT5G67180	TOE3	target of early activation tagged (EAT) 3	0.894207	0.59076
2	247042_at	T	F	AT5G67220	AT5G67220	FMN-linked oxidoreductases superfamily protein	0.691589	0.643874
2	247046_at	T	F	AT5G66540	AT5G66540	FUNCTIONS IN: molecular_function unknown; INVOLVED IN: rRNA processing; LOCATED IN: cytosol, nucleolus, nucleus; EXPRESSED IN: 22 plant structures; EXPRESSED DURING: 12 growth stages; CONTAINS InterPro DOMAIN/s: U3 small nucleolar ribonucleoprotein complex, subunit Mpp10p (InterPro:IPR012173), Mpp10 protein (InterPro:IPR007151); Has 30201 Blast hits to 17322 proteins in 780 species: Archae - 12; …	0.858865	0.675252
2	247047_at	T	F	AT5G66650	AT5G66650	Protein of unknown function (DUF607)	0.837789	0.618291
2	247049_at	T	F	AT5G66440	AT5G66440	unknown protein; BEST Arabidopsis thaliana protein match is: unknown protein (TAIR:AT4G34560.1); Has 1807 Blast hits to 1807 proteins in 277 species: Archae - 0; Bacteria - 0; Metazoa - 736; Fungi - 347; Plants - 385; Viruses - 0; Other Eukaryotes - 339 (source: NCBI BLink).	0.897733	0.590745
2	247050_at	T	F	AT5G66660	AT5G66660	Protein of unknown function (DUF677)	0.706659	0.59884
2	247051_at	T	F	AT5G66670	AT5G66670	Protein of unknown function (DUF677)	0.865749	0.61869
2	247052_at	T	F	AT5G66700	ATHB53|HB-8|HB53	homeobox 53	0.902458	0.602231
2	247058_at	T	F	AT5G66680	DGL1	dolichyl-diphosphooligosaccharide-protein glycosyltransferase 48kDa subunit family protein	0.945843	0.652868
2	247059_at	T	F	AT5G66690	UGT72E2	UDP-Glycosyltransferase superfamily protein	0.917198	0.620218
2	247060_at	T	F	AT5G66760	SDH1-1	succinate dehydrogenase 1-1	0.931379	0.620102
2	247062_at	T	F	AT5G66810	AT5G66810	CONTAINS InterPro DOMAIN/s: CTLH, C-terminal LisH motif (InterPro:IPR006595); BEST Arabidopsis thaliana protein match is: LisH and RanBPM domains containing protein (TAIR:AT1G61150.1); Has 333 Blast hits to 242 proteins in 88 species: Archae - 0; Bacteria - 0; Metazoa - 104; Fungi - 47; Plants - 152; Viruses - 0; Other Eukaryotes - 30 (source: NCBI BLink).	0.769965	0.556713
2	247065_s_at	F	NA	AT5G66900	AT5G66900	Disease resistance protein (CC-NBS-LRR class) family	0.788687	0.740685
2	247066_at	T	F	AT5G66940	AT5G66940	Dof-type zinc finger DNA-binding family protein	0.913437	0.569748
2	247067_at	T	F	AT5G66950	AT5G66950	Pyridoxal phosphate (PLP)-dependent transferases superfamily protein	0.934411	0.63253
2	247069_at	T	F	AT5G66920	sks17	SKU5 similar 17	0.891139	0.731864
2	247071_at	T	F	AT5G66640	DAR3	DA1-related protein 3	0.850678	0.599267
2	247073_at	T	F	AT5G66570	OEE1|PSBO-1|MSP-1|OE33|OEE33|PSBO1	PS II oxygen-evolving complex 1	0.929956	0.58798
2	247074_at	T	F	AT5G66590	AT5G66590	CAP (Cysteine-rich secretory proteins, Antigen 5, and Pathogenesis-related 1 protein) superfamily protein	0.742458	0.557835
2	247075_at	T	F	AT5G66410	PLP3b	phosducin-like protein 3 homolog	0.778881	0.677582
2	247076_at	T	F	AT5G66510	GAMMA CA3	gamma carbonic anhydrase 3	0.932534	0.679406
2	247079_at	T	F	AT5G66055	AKRP|EMB16|EMB2036	ankyrin repeat protein	0.924025	0.642134
2	247084_at	T	F	AT5G66300	ANAC105|NAC105|VND3	NAC domain containing protein 105	0.853853	0.502076
2	247085_at	T	F	AT5G66310	AT5G66310	ATP binding microtubule motor family protein	0.802147	0.622759
2	247087_at	T	F	AT5G66330	AT5G66330	Leucine-rich repeat (LRR) family protein	0.761757	0.612181
2	247091_at	T	F	AT5G66390	AT5G66390	Peroxidase superfamily protein	0.943296	0.630421
2	247094_at	T	F	AT5G66280	GMD1	GDP-D-mannose 4,6-dehydratase 1	0.93481	0.618536
2	247095_at	T	F	AT5G66400	RAB18|ATDI8	Dehydrin family protein	0.937843	0.591517
2	247097_at	T	F	AT5G66460	AT5G66460	Glycosyl hydrolase superfamily protein	0.667378	0.516027
2	247098_at	T	F	AT5G66470	AT5G66470	RNA binding;GTP binding	0.920006	0.641993
2	247100_at	T	F	AT5G66520	AT5G66520	Tetratricopeptide repeat (TPR)-like superfamily protein	0.930381	0.625419
2	247101_at	T	F	AT5G66530	AT5G66530	Galactose mutarotase-like superfamily protein	0.688655	0.689349
2	247102_at	T	F	AT5G66550	AT5G66550	Maf-like protein	0.952124	0.597779
2	247105_at	T	F	AT5G66630	DAR5	DA1-related protein 5	0.831395	0.768626
2	247110_at	T	F	AT5G65830	ATRLP57|RLP57	receptor like protein 57	0.666018	0.542768
2	247112_at	T	F	AT5G65950	AT5G65950	FUNCTIONS IN: molecular_function unknown; INVOLVED IN: biological_process unknown; LOCATED IN: cellular_component unknown; EXPRESSED IN: 25 plant structures; EXPRESSED DURING: 15 growth stages; CONTAINS InterPro DOMAIN/s: Protein of unknown function DUF1683, C-terminal (InterPro:IPR012880), Foie gras liver health family 1 (InterPro:IPR021773); Has 30201 Blast hits to 17322 proteins in 780 species…	0.884379	0.669681
2	247115_at	T	F	AT5G65930	KCBP|PKCBP|ZWI	kinesin-like calmodulin-binding protein (ZWICHEL)	0.738701	0.725677
2	247116_at	T	F	AT5G65970	MLO10|ATMLO10	Seven transmembrane MLO family protein	0.944073	0.651498
2	247117_at	T	F	AT5G65940	CHY1	beta-hydroxyisobutyryl-CoA hydrolase 1	0.818612	0.608973
2	247118_at	T	F	AT5G65890	ACR1	ACT domain repeat 1	0.924652	0.60368
2	247119_at	T	F	AT5G65900	AT5G65900	DEA(D/H)-box RNA helicase family protein	0.511303	0.567455
2	247120_at	T	F	AT5G65990	AT5G65990	Transmembrane amino acid transporter family protein	0.894244	0.605374
2	247121_at	T	F	AT5G66010	AT5G66010	RNA-binding (RRM/RBD/RNP motifs) family protein	0.881194	0.543467
2	247125_at	T	F	AT5G66070	AT5G66070	RING/U-box superfamily protein	0.873352	0.524962
2	247129_at	T	F	AT5G66150	AT5G66150	Glycosyl hydrolase family 38 protein	0.666385	0.508423
2	247130_at	T	F	AT5G66180	AT5G66180	S-adenosyl-L-methionine-dependent methyltransferases superfamily protein	0.794909	0.505123
2	247131_at	T	F	AT5G66190	ATLFNR1|FNR1	ferredoxin-NADP(+)-oxidoreductase 1	0.929816	0.620895
2	247136_at	T	F	AT5G66170	STR18	sulfurtransferase 18	0.922434	0.648312
2	247137_at	T	F	AT5G66210	CPK28	calcium-dependent protein kinase 28	0.574274	0.614404
2	247139_at	T	F	AT5G66090	AT5G66090	unknown protein; FUNCTIONS IN: molecular_function unknown; LOCATED IN: chloroplast, chloroplast stroma; EXPRESSED IN: 21 plant structures; EXPRESSED DURING: 13 growth stages; Has 30201 Blast hits to 17322 proteins in 780 species: Archae - 12; Bacteria - 1396; Metazoa - 17338; Fungi - 3422; Plants - 5037; Viruses - 0; Other Eukaryotes - 2996 (source: NCBI BLink).	0.928085	0.65236
2	247140_at	T	F	AT5G66250	AT5G66250	kinectin-related	0.914542	0.56843
2	247141_at	T	F	AT5G65560	AT5G65560	Pentatricopeptide repeat (PPR) superfamily protein	0.64954	0.618637
2	247143_at	T	F	AT5G65580	AT5G65580	unknown protein; FUNCTIONS IN: molecular_function unknown; INVOLVED IN: biological_process unknown; LOCATED IN: endomembrane system; EXPRESSED IN: flower; EXPRESSED DURING: petal differentiation and expansion stage; Has 1807 Blast hits to 1807 proteins in 277 species: Archae - 0; Bacteria - 0; Metazoa - 736; Fungi - 347; Plants - 385; Viruses - 0; Other Eukaryotes - 339 (source: NCBI BLink).	0.810808	0.567435
2	247144_at	T	F	AT5G65590	AT5G65590	Dof-type zinc finger DNA-binding family protein	0.889689	0.55628
2	247148_at	T	F	AT5G65670	IAA9	indole-3-acetic acid inducible 9	0.893381	0.61243
2	247149_at	T	F	AT5G65660	AT5G65660	hydroxyproline-rich glycoprotein family protein	0.816187	0.521011
2	247150_at	T	F	AT5G65650	AT5G65650	Protein of unknown function (DUF1195)	0.837468	0.643138
2	247151_at	T	F	AT5G65640	bHLH093	beta HLH protein 93	0.893525	0.635895
2	247152_at	T	F	AT5G65620	AT5G65620	Zincin-like metalloproteases family protein	0.722683	0.588143
2	247153_at	T	F	AT5G65700	BAM1	Leucine-rich receptor-like protein kinase family protein	0.598416	0.827953
2	247161_at	T	F	AT5G65810	AT5G65810	unknown protein; BEST Arabidopsis thaliana protein match is: unknown protein (TAIR:AT3G49720.2); Has 30201 Blast hits to 17322 proteins in 780 species: Archae - 12; Bacteria - 1396; Metazoa - 17338; Fungi - 3422; Plants - 5037; Viruses - 0; Other Eukaryotes - 2996 (source: NCBI BLink).	0.774647	0.701301
2	247162_at	T	F	AT5G65730	XTH6	xyloglucan endotransglucosylase/hydrolase 6	0.941644	0.597691
2	247163_at	T	F	AT5G65685	AT5G65685	UDP-Glycosyltransferase superfamily protein	0.929078	0.666905
2	247165_at	T	F	AT5G65790	ATMYB68|MYB68	myb domain protein 68	0.932366	0.641763
2	247166_at	T	F	AT5G65840	AT5G65840	Thioredoxin superfamily protein	0.916517	0.652448
2	247167_at	T	F	AT5G65850	AT5G65850	F-box and associated interaction domains-containing protein	0.861451	0.660394
2	247168_at	T	F	AT5G65860	AT5G65860	ankyrin repeat family protein	0.848577	0.708818
2	247170_at	T	F	AT5G65530	AT5G65530	Protein kinase superfamily protein	0.933523	0.617902
2	247172_at	T	F	AT5G65550	AT5G65550	UDP-Glycosyltransferase superfamily protein	0.775385	0.511975
2	247174_at	T	F	AT5G65250	AT5G65250	unknown protein; FUNCTIONS IN: molecular_function unknown; INVOLVED IN: biological_process unknown; LOCATED IN: chloroplast; EXPRESSED IN: 22 plant structures; EXPRESSED DURING: 13 growth stages; Has 30201 Blast hits to 17322 proteins in 780 species: Archae - 12; Bacteria - 1396; Metazoa - 17338; Fungi - 3422; Plants - 5037; Viruses - 0; Other Eukaryotes - 2996 (source: NCBI BLink).	0.900492	0.52354
2	247175_at	T	F	AT5G65280	GCL1	GCR2-like 1	0.83746	0.63377
2	247177_at	T	F	AT5G65300	AT5G65300	unknown protein; Has 30201 Blast hits to 17322 proteins in 780 species: Archae - 12; Bacteria - 1396; Metazoa - 17338; Fungi - 3422; Plants - 5037; Viruses - 0; Other Eukaryotes - 2996 (source: NCBI BLink).	0.960976	0.593641
2	247180_at	T	F	AT5G65350	HTR11	histone 3 11	0.672877	0.530952
2	247182_at	T	F	AT5G65410	ZFHD2|ATHB25|HB25	homeobox protein 25	0.947854	0.564784
2	247188_at	T	F	AT5G65430	14-3-3KAPPA|GRF8|GF14 KAPPA	general regulatory factor 8	0.671808	0.786108
2	247189_at	T	F	AT5G65390	AGP7	arabinogalactan protein 7	0.83203	0.694024
2	247190_at	T	F	AT5G65420	CYCD4;1	CYCLIN D4;1	0.854453	0.561143
2	247197_at	T	F	AT5G65240	AT5G65240	Leucine-rich repeat protein kinase family protein	0.88117	0.688058
2	247198_at	T	F	AT5G65290	AT5G65290	LMBR1-like membrane protein	0.912175	0.664366
2	247199_at	T	F	AT5G65210	TGA1	bZIP transcription factor family protein	0.934288	0.619182
2	247201_at	T	F	AT5G65220	AT5G65220	Ribosomal L29 family protein	0.926877	0.618288
2	247202_at	T	F	AT5G65270	AtRABA4a|RABA4a	RAB GTPase homolog A4A	0.829834	0.749959
2	247205_at	T	F	AT5G64890	PROPEP2	elicitor peptide 2 precursor	0.918924	0.607902
2	247206_at	T	F	AT5G64950	AT5G64950	Mitochondrial transcription termination factor family protein	0.799293	0.661144
2	247210_at	T	F	AT5G65020	ANNAT2	annexin 2	0.928295	0.567926
2	247212_at	T	F	AT5G65040	AT5G65040	Protein of unknown function (DUF581)	0.824847	0.558892
2	247213_at	T	F	AT5G64900	PEP1|PROPEP1|ATPEP1	precursor of peptide 1	0.793686	0.593361
2	247215_at	T	F	AT5G64905	PROPEP3	elicitor peptide 3 precursor	0.835647	0.571872
2	247218_at	T	F	AT5G65010	ASN2	asparagine synthetase 2	0.900701	0.625817
2	247220_at	T	F	AT5G64960	CDKC2|CDKC;2	cyclin dependent kinase group C2	0.737794	0.519496
2	247222_at	T	F	AT5G64840	ATGCN5|GCN5	general control non-repressible 5	0.951752	0.583531
2	247223_at	T	F	AT5G65070	MAF4|FCL4|AGL69	K-box region and MADS-box transcription factor family protein	0.541697	0.513448
2	247225_at	T	F	AT5G65090	MRH3|DER4|BST1	DNAse I-like superfamily protein	0.870097	0.597601
2	247228_at	T	F	AT5G65140	AT5G65140	Haloacid dehalogenase-like hydrolase (HAD) superfamily protein	0.699696	0.557107
2	247229_at	T	F	AT5G65160	AT5G65160	tetratricopeptide repeat (TPR)-containing protein	0.86235	0.621931
2	247230_at	T	F	AT5G65170	AT5G65170	VQ motif-containing protein	0.762667	0.631611
2	247232_at	T	F	AT5G64940	OSA1|ATH13|ATOSA1|ATATH13	ABC2 homolog 13	0.944646	0.546514
2	247233_at	T	F	AT5G64970	AT5G64970	Mitochondrial substrate carrier family protein	0.842929	0.608537
2	247234_at	T	F	AT5G64980	AT5G64980	unknown protein; BEST Arabidopsis thaliana protein match is: unknown protein (TAIR:AT4G02880.1); Has 1807 Blast hits to 1807 proteins in 277 species: Archae - 0; Bacteria - 0; Metazoa - 736; Fungi - 347; Plants - 385; Viruses - 0; Other Eukaryotes - 339 (source: NCBI BLink).	0.955119	0.697377
2	247235_at	T	F	AT5G64580	AT5G64580	AAA-type ATPase family protein	0.923607	0.665399
2	247236_at	T	F	AT5G64590	AT5G64590	BEST Arabidopsis thaliana protein match is: Putative endonuclease or glycosyl hydrolase (TAIR:AT3G62200.1); Has 1807 Blast hits to 1807 proteins in 277 species: Archae - 0; Bacteria - 0; Metazoa - 736; Fungi - 347; Plants - 385; Viruses - 0; Other Eukaryotes - 339 (source: NCBI BLink).	0.840781	0.618934
2	247240_at	T	F	AT5G64660	ATCMPG2|CMPG2	CYS, MET, PRO, and GLY protein 2	0.851249	0.593644
2	247241_at	T	F	AT5G64680	AT5G64680	unknown protein; FUNCTIONS IN: molecular_function unknown; INVOLVED IN: biological_process unknown; LOCATED IN: nucleolus; EXPRESSED IN: 23 plant structures; EXPRESSED DURING: 13 growth stages; Has 114 Blast hits to 110 proteins in 37 species: Archae - 0; Bacteria - 0; Metazoa - 42; Fungi - 10; Plants - 37; Viruses - 0; Other Eukaryotes - 25 (source: NCBI BLink).	0.923393	0.623942
2	247242_at	T	F	AT5G64690	AT5G64690	neurofilament triplet H protein-related	0.836048	0.639796
2	247244_at	T	F	AT5G64710	AT5G64710	Putative endonuclease or glycosyl hydrolase	0.799694	0.557442
2	247246_at	T	F	AT5G64620	ATC/VIF2|C/VIF2	cell wall / vacuolar inhibitor of fructosidase 2	0.862897	0.56448
2	247249_at	T	F	AT5G64670	AT5G64670	Ribosomal protein L18e/L15 superfamily protein	0.926079	0.538132
2	247250_at	T	F	AT5G64630	FAS2|NFB01|MUB3.9|NFB1	Transducin/WD40 repeat-like superfamily protein	0.720336	0.527197
2	247252_at	T	F	AT5G64770	RGF9	Encodes a root meristem growth factor (RGF). Belongs to a family of functionally redundant homologous peptides that are secreted, tyrosine-sulfated, and expressed mainly in the stem cell area and the innermost layer of central columella cells. RGFs are required for maintenance of the root stem cell niche and transit amplifying cell proliferation. Members of this family include: At5g60810 (RGF1), …	0.919515	0.655303
2	247254_at	T	F	AT5G64800	CLE21	CLAVATA3/ESR-RELATED 21	0.59456	0.554141
2	247255_at	T	F	AT5G64780	AT5G64780	Uncharacterised conserved protein UCP009193	0.934708	0.587013
2	247256_at	T	F	AT5G64730	AT5G64730	Transducin/WD40 repeat-like superfamily protein	0.579885	0.664447
2	247257_at	T	F	AT5G64760	RPN5B	regulatory particle non-ATPase subunit 5B	0.893597	0.566337
2	247258_at	T	F	AT5G64816	AT5G64816	unknown protein; Has 30201 Blast hits to 17322 proteins in 780 species: Archae - 12; Bacteria - 1396; Metazoa - 17338; Fungi - 3422; Plants - 5037; Viruses - 0; Other Eukaryotes - 2996 (source: NCBI BLink).	0.79004	0.726392
2	247261_at	T	F	AT5G64460	AT5G64460	Phosphoglycerate mutase family protein	0.918617	0.563009
2	247267_at	T	F	AT5G64140	RPS28	ribosomal protein S28	0.828399	0.633076
2	247270_at	T	F	AT5G64220	AT5G64220	Calmodulin-binding transcription activator protein with CG-1 and Ankyrin domains	0.862409	0.522645
2	247271_at	T	F	AT5G64270	AT5G64270	splicing factor, putative	0.844399	0.704141
2	247275_at	T	F	AT5G64370	PYD3|BETA-UP	beta-ureidopropionase	0.947213	0.508707
2	247277_at	T	F	AT5G64420	AT5G64420	DNA polymerase V family	0.873608	0.660978
2	247278_at	T	F	AT5G64380	AT5G64380	Inositol monophosphatase family protein	0.939232	0.687894
2	247280_at	T	F	AT5G64260	EXL2	EXORDIUM like 2	0.784009	0.571308
2	247281_at	T	F	AT5G64350	FKBP12|ATFKBP12	FK506-binding protein 12	0.921139	0.603409
2	247285_at	T	F	AT5G64400	AT5G64400	CONTAINS InterPro DOMAIN/s: CHCH (InterPro:IPR010625); BEST Arabidopsis thaliana protein match is: Cox19-like CHCH family protein (TAIR:AT5G09570.1); Has 1807 Blast hits to 1807 proteins in 277 species: Archae - 0; Bacteria - 0; Metazoa - 736; Fungi - 347; Plants - 385; Viruses - 0; Other Eukaryotes - 339 (source: NCBI BLink).	0.856019	0.578013
2	247286_at	T	F	AT5G64280	DiT2.2	dicarboxylate transporter 2.2	0.811954	0.622449
2	247287_at	T	F	AT5G64230	AT5G64230	unknown protein; FUNCTIONS IN: molecular_function unknown; INVOLVED IN: biological_process unknown; LOCATED IN: endomembrane system; EXPRESSED IN: 9 plant structures; EXPRESSED DURING: 4 anthesis, petal differentiation and expansion stage; BEST Arabidopsis thaliana protein match is: unknown protein (TAIR:AT3G19920.1); Has 35333 Blast hits to 34131 proteins in 2444 species: Archae - 798; Bacteria …	0.793271	0.578747
2	247289_at	T	F	AT5G64290	DCT|DIT2.1	dicarboxylate transport 2.1	0.898886	0.606619
2	247291_at	T	F	AT5G64480	AT5G64480	unknown protein; Has 35333 Blast hits to 34131 proteins in 2444 species: Archae - 798; Bacteria - 22429; Metazoa - 974; Fungi - 991; Plants - 531; Viruses - 0; Other Eukaryotes - 9610 (source: NCBI BLink).	0.864734	0.610127
2	247292_at	T	F	AT5G64490	AT5G64490	ARM repeat superfamily protein	0.792582	0.632854
2	247294_at	NA	NA	NA	NA	NA	0.895683	0.541704
2	247296_at	T	F	AT5G64160	AT5G64160	unknown protein; FUNCTIONS IN: molecular_function unknown; INVOLVED IN: biological_process unknown; LOCATED IN: cellular_component unknown; EXPRESSED IN: 24 plant structures; EXPRESSED DURING: 15 growth stages; Has 30201 Blast hits to 17322 proteins in 780 species: Archae - 12; Bacteria - 1396; Metazoa - 17338; Fungi - 3422; Plants - 5037; Viruses - 0; Other Eukaryotes - 2996 (source: NCBI BLink).	0.894668	0.605116
2	247297_at	T	F	AT5G64100	AT5G64100	Peroxidase superfamily protein	0.93844	0.635184
2	247298_at	T	F	AT5G63840	PSL5|RSW3	Glycosyl hydrolases family 31 protein	0.879988	0.564034
2	247300_at	T	F	AT5G63910	FCLY	farnesylcysteine lyase	0.79764	0.592617
2	247302_at	T	F	AT5G63880	VPS20.1	SNF7 family protein	0.867506	0.501167
2	247303_at	T	F	AT5G63890	HISN8|ATHDH|HDH	histidinol dehydrogenase	0.844802	0.564604
2	247305_at	T	F	AT5G63905	AT5G63905	unknown protein; FUNCTIONS IN: molecular_function unknown; INVOLVED IN: N-terminal protein myristoylation; LOCATED IN: cellular_component unknown; EXPRESSED IN: 20 plant structures; EXPRESSED DURING: 12 growth stages; Has 30201 Blast hits to 17322 proteins in 780 species: Archae - 12; Bacteria - 1396; Metazoa - 17338; Fungi - 3422; Plants - 5037; Viruses - 0; Other Eukaryotes - 2996 (source: NCBI…	0.897505	0.658537
2	247306_at	T	F	AT5G63870	PP7|ATPP7	serine/threonine phosphatase 7	0.853101	0.551684
2	247307_at	T	F	AT5G63860	UVR8	Regulator of chromosome condensation (RCC1) family protein	0.700409	0.574823
2	247308_at	T	F	AT5G63930	AT5G63930	Leucine-rich repeat protein kinase family protein	0.902593	0.603102
2	247309_at	T	F	AT5G63940	AT5G63940	Protein kinase protein with adenine nucleotide alpha hydrolases-like domain	0.883133	0.707324
2	247310_at	T	F	AT5G63950	CHR24	chromatin remodeling 24	0.680912	0.508591
2	247312_at	T	F	AT5G63970	AT5G63970	Copine (Calcium-dependent phospholipid-binding protein) family	0.927984	0.582196
2	247314_at	T	F	AT5G64000	SAL2|ATSAL2	Inositol monophosphatase family protein	0.917367	0.587051
2	247315_at	T	F	AT5G64010	AT5G64010	unknown protein; FUNCTIONS IN: molecular_function unknown; INVOLVED IN: biological_process unknown; LOCATED IN: cellular_component unknown; EXPRESSED IN: 23 plant structures; EXPRESSED DURING: 13 growth stages; Has 34 Blast hits to 34 proteins in 12 species: Archae - 0; Bacteria - 0; Metazoa - 0; Fungi - 0; Plants - 34; Viruses - 0; Other Eukaryotes - 0 (source: NCBI BLink).	0.936409	0.559794
2	247318_at	T	F	AT5G63990	AT5G63990	Inositol monophosphatase family protein	0.940523	0.583821
2	247319_at	T	F	AT5G64050	ATERS|OVA3|ERS	glutamate tRNA synthetase	0.888333	0.5136
2	247320_at	T	F	AT5G64040	PSAN	photosystem I reaction center subunit PSI-N, chloroplast, putative / PSI-N, putative (PSAN)	0.937416	0.604766
2	247324_at	T	F	AT5G64190	AT5G64190	unknown protein; BEST Arabidopsis thaliana protein match is: unknown protein (TAIR:AT2G40390.1); Has 1807 Blast hits to 1807 proteins in 277 species: Archae - 0; Bacteria - 0; Metazoa - 736; Fungi - 347; Plants - 385; Viruses - 0; Other Eukaryotes - 339 (source: NCBI BLink).	0.857332	0.696503
2	247325_at	T	F	AT5G64200	At-SC35	RNA-binding SR protein At-SC35 subfamily SC	0.917443	0.566751
2	247326_at	T	F	AT5G64110	AT5G64110	Peroxidase superfamily protein	0.74747	0.520496
2	247328_at	T	F	AT5G64130	AT5G64130	cAMP-regulated phosphoprotein 19-related protein	0.904425	0.646865
2	247329_at	T	F	AT5G64150	AT5G64150	RNA methyltransferase family protein	0.74509	0.553122
2	247330_at	T	F	AT5G63510	GAMMA CAL1	gamma carbonic anhydrase like 1	0.875434	0.576431
2	247331_at	T	F	AT5G63530	ATFP3|FP3	farnesylated protein 3	0.911679	0.627853
2	247333_at	T	F	AT5G63600	FLS5|ATFLS5	flavonol synthase 5	0.931413	0.631063
2	247335_at	T	F	AT5G63630	AT5G63630	P-loop containing nucleoside triphosphate hydrolases superfamily protein	0.544537	0.587777
2	247336_at	T	F	AT5G63640	AT5G63640	ENTH/VHS/GAT family protein	0.921393	0.7153
2	247337_at	T	F	AT5G63660	PDF2.5|LCR74	Scorpion toxin-like knottin superfamily protein	0.942992	0.615056
2	247338_at	T	F	AT5G63680	AT5G63680	Pyruvate kinase family protein	0.922303	0.603051
2	247340_at	T	F	AT5G63700	AT5G63700	zinc ion binding;DNA binding	0.948187	0.563956
2	247342_at	T	F	AT5G63730	ATARI14|ARI14	IBR domain-containing protein	0.654707	0.637891
2	247345_at	T	F	AT5G63760	ATARI15|ARI15	RING/U-box superfamily protein	0.968093	0.561875
2	247346_at	T	F	AT5G63770	DGK2|ATDGK2	diacylglycerol kinase 2	0.790723	0.638458
2	247347_at	T	F	AT5G63780	SHA1	RING/FYVE/PHD zinc finger superfamily protein	0.776897	0.724775
2	247350_at	T	F	AT5G63830	AT5G63830	HIT-type Zinc finger family protein	0.900363	0.584599
2	247352_at	T	F	AT5G63650	SNRK2.5|SRK2H|SNRK2-5	SNF1-related protein kinase 2.5	0.900531	0.597953
2	247354_at	T	F	AT5G63590	ATFLS3|FLS3	flavonol synthase 3	0.915154	0.624613
2	247356_at	T	F	AT5G63800	BGAL6|MUM2	Glycosyl hydrolase family 35 protein	0.869174	0.655206
2	247358_at	T	F	AT5G63580	ATFLS2|FLS2	flavonol synthase 2	0.558425	0.652577
2	247359_at	T	F	AT5G63560	AT5G63560	HXXXD-type acyl-transferase family protein	0.921774	0.629324
2	247360_at	T	F	AT5G63450	CYP94B1	cytochrome P450, family 94, subfamily B, polypeptide 1	0.72447	0.540262
2	247361_at	T	F	AT5G63480	AT5G63480	unknown protein; Has 30201 Blast hits to 17322 proteins in 780 species: Archae - 12; Bacteria - 1396; Metazoa - 17338; Fungi - 3422; Plants - 5037; Viruses - 0; Other Eukaryotes - 2996 (source: NCBI BLink).	0.539489	0.609524
2	247366_at	T	F	AT5G63260	AT5G63260	Zinc finger C-x8-C-x5-C-x3-H type family protein	0.907604	0.617181
2	247369_at	T	F	AT5G63340	AT5G63340	unknown protein; Has 1 Blast hits to 1 proteins in 1 species: Archae - 0; Bacteria - 0; Metazoa - 0; Fungi - 0; Plants - 1; Viruses - 0; Other Eukaryotes - 0 (source: NCBI BLink).	0.799119	0.618593
2	247372_at	T	F	AT5G63280	AT5G63280	C2H2-like zinc finger protein	0.824244	0.515549
2	247373_at	T	F	AT5G63150	AT5G63150	unknown protein; FUNCTIONS IN: molecular_function unknown; INVOLVED IN: biological_process unknown; LOCATED IN: mitochondrion; EXPRESSED IN: 22 plant structures; EXPRESSED DURING: 13 growth stages; CONTAINS InterPro DOMAIN/s: Protein of unknown function DUF1713, mitochondria (InterPro:IPR013177); Has 30201 Blast hits to 17322 proteins in 780 species: Archae - 12; Bacteria - 1396; Metazoa - 17338;…	0.915232	0.570512
2	247375_at	T	F	AT5G63135	AT5G63135	unknown protein; Has 30201 Blast hits to 17322 proteins in 780 species: Archae - 12; Bacteria - 1396; Metazoa - 17338; Fungi - 3422; Plants - 5037; Viruses - 0; Other Eukaryotes - 2996 (source: NCBI BLink).	0.815088	0.572663
2	247376_at	T	F	AT5G63310	NDPK2|NDPK IA|NDPK IA IA|NDPK1A|ATNDPK2	nucleoside diphosphate kinase 2	0.921355	0.635748
2	247377_at	T	F	AT5G63180	AT5G63180	Pectin lyase-like superfamily protein	0.904447	0.680131
2	247382_at	T	F	AT5G63400	ADK1	adenylate kinase 1	0.935038	0.683009
2	247384_at	T	F	AT5G63370	AT5G63370	Protein kinase superfamily protein	0.824947	0.708647
2	247385_at	T	T	AT5G63420	emb2746	RNA-metabolising metallo-beta-lactamase family protein	0.718129	0.61937
2	247386_at	T	T	AT5G63420	emb2746	RNA-metabolising metallo-beta-lactamase family protein	0.630846	0.613981
2	247388_s_at	F	NA	AT3G48590	HAP5A|NF-YC1|ATHAP5A	nuclear factor Y, subunit C1	0.939363	0.706353
2	247389_at	T	F	AT5G63490	AT5G63490	CBS / octicosapeptide/Phox/Bemp1 (PB1) domains-containing protein	0.538838	0.506155
2	247390_at	T	F	AT5G63520	AT5G63520	CONTAINS InterPro DOMAIN/s: F-box domain, Skp2-like (InterPro:IPR022364), FIST C domain (InterPro:IPR019494), FIST domain, N-terminal (InterPro:IPR013702); Has 137 Blast hits to 137 proteins in 56 species: Archae - 0; Bacteria - 88; Metazoa - 6; Fungi - 0; Plants - 32; Viruses - 0; Other Eukaryotes - 11 (source: NCBI BLink).	0.888712	0.67626
2	247392_at	T	F	AT5G63570	GSA1	glutamate-1-semialdehyde-2,1-aminomutase	0.900768	0.57601
2	247394_at	T	F	AT5G62865	AT5G62865	unknown protein; BEST Arabidopsis thaliana protein match is: unknown protein (TAIR:AT3G48020.1).	0.774382	0.751881
2	247396_at	T	F	AT5G62930	AT5G62930	SGNH hydrolase-type esterase superfamily protein	0.933952	0.565823
2	247398_at	T	F	AT5G62950	AT5G62950	RNA polymerase II, Rpb4, core protein	0.88225	0.651672
2	247399_at	T	F	AT5G62960	AT5G62960	unknown protein; BEST Arabidopsis thaliana protein match is: unknown protein (TAIR:AT1G10660.1); Has 35333 Blast hits to 34131 proteins in 2444 species: Archae - 798; Bacteria - 22429; Metazoa - 974; Fungi - 991; Plants - 531; Viruses - 0; Other Eukaryotes - 9610 (source: NCBI BLink).	0.544447	0.52125
2	247400_at	T	F	AT5G62840	AT5G62840	Phosphoglycerate mutase family protein	0.903986	0.634309
2	247401_at	T	F	AT5G62790	PDE129|DXR	1-deoxy-D-xylulose 5-phosphate reductoisomerase	0.936793	0.605319
2	247409_at	T	F	AT5G62980	FOLB2	Dihydroneopterin aldolase	0.542163	0.553205
2	247410_at	T	F	AT5G62990	emb1692	Ubiquitin carboxyl-terminal hydrolase family protein	0.663707	0.618768
2	247412_at	T	F	AT5G63010	AT5G63010	Transducin/WD40 repeat-like superfamily protein	0.898827	0.610401
2	247413_at	NA	NA	NA	NA	NA	0.93928	0.637716
2	247414_at	T	F	AT5G63050	EMB2759	embryo defective 2759	0.943293	0.615282
2	247415_at	T	F	AT5G63060	AT5G63060	Sec14p-like phosphatidylinositol transfer family protein	0.929278	0.647487
2	247417_at	T	F	AT5G63040	AT5G63040	unknown protein; FUNCTIONS IN: molecular_function unknown; INVOLVED IN: biological_process unknown; LOCATED IN: chloroplast; EXPRESSED IN: 25 plant structures; EXPRESSED DURING: 15 growth stages; BEST Arabidopsis thaliana protein match is: unknown protein (TAIR:AT1G48460.1); Has 30201 Blast hits to 17322 proteins in 780 species: Archae - 12; Bacteria - 1396; Metazoa - 17338; Fungi - 3422; Plants …	0.878982	0.655323
2	247418_at	T	F	AT5G63030	AT5G63030	Thioredoxin superfamily protein	0.863523	0.511505
2	247420_at	T	F	AT5G63100	AT5G63100	S-adenosyl-L-methionine-dependent methyltransferases superfamily protein	0.91905	0.630527
2	247422_at	T	F	AT5G62810	ATPEX14|PEX14|PED2	peroxin 14	0.882067	0.575471
2	247427_at	T	F	AT5G62580	AT5G62580	ARM repeat superfamily protein	0.859652	0.619584
2	247428_at	T	F	AT5G62600	AT5G62600	ARM repeat superfamily protein	0.667826	0.550703
2	247429_at	T	F	AT5G62620	AT5G62620	Galactosyltransferase family protein	0.684572	0.518871
2	247431_at	T	F	AT5G62520	SRO5	similar to RCD one 5	0.878571	0.627517
2	247432_at	T	F	AT5G62500	ATEB1B|ATEB1|EB1B	end binding protein 1B	0.836799	0.571904
2	247433_at	T	F	AT5G62540	UBC3	ubiquitin-conjugating enzyme 3	0.701303	0.574733
2	247434_at	T	F	AT5G62575	AT5G62575	unknown protein; FUNCTIONS IN: molecular_function unknown; INVOLVED IN: biological_process unknown; LOCATED IN: mitochondrion; EXPRESSED IN: 25 plant structures; EXPRESSED DURING: 15 growth stages; BEST Arabidopsis thaliana protein match is: unknown protein (TAIR:AT3G47833.1); Has 30201 Blast hits to 17322 proteins in 780 species: Archae - 12; Bacteria - 1396; Metazoa - 17338; Fungi - 3422; Plant…	0.955828	0.576866
2	247435_at	T	F	AT5G62480	GST14|GSTU9|ATGSTU9|GST14B	glutathione S-transferase tau 9	0.91466	0.595338
2	247437_at	T	F	AT5G62490	ATHVA22B|HVA22B	HVA22 homologue B	0.832339	0.624789
2	247440_at	T	F	AT5G62680	AT5G62680	Major facilitator superfamily protein	0.809243	0.707801
2	247441_at	T	F	AT5G62710	AT5G62710	Leucine-rich repeat protein kinase family protein	0.804753	0.524604
2	247442_s_at	F	NA	AT5G62700	TUB3	tubulin beta chain 3	0.795847	0.659799
2	247444_at	T	F	AT5G62630	HIPL2	hipl2 protein precursor	0.888792	0.541626
2	247446_at	T	F	AT5G62650	AT5G62650	Tic22-like family protein	0.934284	0.636404
2	247448_at	T	F	AT5G62770	AT5G62770	Protein of unknown function (DUF1645)	0.859577	0.5869
2	247449_at	T	F	AT5G62290	AT5G62290	nucleotide-sensitive chloride conductance regulator (ICln) family protein	0.872911	0.545391
2	247452_at	T	F	AT5G62430	CDF1	cycling DOF factor 1	0.872039	0.504248
2	247453_at	T	T	AT5G62440	AT5G62440	Protein of unknown function (DUF3223)	0.898076	0.67511
2	247454_at	T	T	AT5G62440	AT5G62440	Protein of unknown function (DUF3223)	0.767671	0.654629
2	247455_at	T	F	AT5G62470	MYB96|MYBCOV1|ATMYB96	myb domain protein 96	0.864268	0.518654
2	247458_at	T	F	AT5G62180	CXE20|AtCXE20	carboxyesterase 20	0.868211	0.636606
2	247460_at	T	F	AT5G62050	OXA1AT|ATOXA1|OXA1	homolog of yeast oxidase assembly 1 (OXA1)	0.886186	0.585013
2	247461_at	T	F	AT5G62100	BAG2|ATBAG2	BCL-2-associated athanogene 2	0.898903	0.518205
2	247465_at	T	F	AT5G62190	PRH75	DEAD box RNA helicase (PRH75)	0.860149	0.573999
2	247469_at	T	F	AT5G62165	AGL42	AGAMOUS-like 42	0.928533	0.638459
2	247471_at	T	F	AT5G62230	ERL1	ERECTA-like 1	0.91191	0.570374
2	247473_at	T	F	AT5G62260	AT5G62260	AT hook motif DNA-binding family protein	0.918736	0.632571
2	247475_at	T	F	AT5G62310	IRE	AGC (cAMP-dependent, cGMP-dependent and protein kinase C) kinase family protein	0.916507	0.597195
2	247476_at	T	F	AT5G62330	AT5G62330	BEST Arabidopsis thaliana protein match is: Plant invertase/pectin methylesterase inhibitor superfamily protein (TAIR:AT5G62340.1); Has 9 Blast hits to 9 proteins in 2 species: Archae - 0; Bacteria - 0; Metazoa - 0; Fungi - 0; Plants - 9; Viruses - 0; Other Eukaryotes - 0 (source: NCBI BLink).	0.69443	0.565509
2	247477_at	T	F	AT5G62340	AT5G62340	Plant invertase/pectin methylesterase inhibitor superfamily protein	0.934436	0.610895
2	247480_at	T	F	AT5G62390	ATBAG7|BAG7	BCL-2-associated athanogene 7	0.712966	0.746985
2	247481_at	T	F	AT5G62400	AT5G62400	unknown protein; Has 7 Blast hits to 7 proteins in 2 species: Archae - 0; Bacteria - 0; Metazoa - 0; Fungi - 0; Plants - 7; Viruses - 0; Other Eukaryotes - 0 (source: NCBI BLink).	0.818947	0.570777
2	247486_at	T	F	AT5G62140	AT5G62140	unknown protein; FUNCTIONS IN: molecular_function unknown; INVOLVED IN: biological_process unknown; LOCATED IN: chloroplast; EXPRESSED IN: 19 plant structures; EXPRESSED DURING: 13 growth stages; Has 60 Blast hits to 60 proteins in 24 species: Archae - 0; Bacteria - 14; Metazoa - 0; Fungi - 0; Plants - 45; Viruses - 0; Other Eukaryotes - 1 (source: NCBI BLink).	0.884387	0.639168
2	247487_at	T	F	AT5G62150	AT5G62150	peptidoglycan-binding LysM domain-containing protein	0.929371	0.59862
2	247489_at	T	F	AT5G61830	AT5G61830	NAD(P)-binding Rossmann-fold superfamily protein	0.907797	0.593404
2	247491_at	T	F	AT5G61880	AT5G61880	Protein Transporter, Pam16	0.922135	0.610968
2	247493_at	F	NA	AT5G61900	BON1|CPN1|BON	Calcium-dependent phospholipid-binding Copine family protein	0.916995	0.635036
2	247494_at	T	F	AT5G61790	CNX1|ATCNX1	calnexin 1	0.783015	0.575586
2	247496_at	T	F	AT5G61840	GUT1	Exostosin family protein	0.906099	0.771003
2	247497_at	T	F	AT5G61770	PPAN	PETER PAN-like protein	0.758994	0.666998
2	247498_at	T	F	AT5G61810	AT5G61810	Mitochondrial substrate carrier family protein	0.709016	0.506255
2	247499_at	T	F	AT5G61865	AT5G61865	unknown protein; Has 30201 Blast hits to 17322 proteins in 780 species: Archae - 12; Bacteria - 1396; Metazoa - 17338; Fungi - 3422; Plants - 5037; Viruses - 0; Other Eukaryotes - 2996 (source: NCBI BLink).	0.608715	0.505222
2	247501_at	T	F	AT5G61920	AT5G61920	unknown protein; INVOLVED IN: biological_process unknown; LOCATED IN: chloroplast; EXPRESSED IN: 6 plant structures; EXPRESSED DURING: 4 anthesis, F mature embryo stage, petal differentiation and expansion stage, E expanded cotyledon stage, D bilateral stage; BEST Arabidopsis thaliana protein match is: unknown protein (TAIR:AT1G67170.1); Has 1807 Blast hits to 1807 proteins in 277 species: Archae…	0.56796	0.546628
2	247503_at	T	F	AT5G61980	AGD1	ARF-GAP domain 1	0.791747	0.61135
2	247510_at	T	F	AT5G62030	AT5G62030	diphthamide synthesis DPH2 family protein	0.898725	0.591567
2	247511_at	T	F	AT5G62040	AT5G62040	PEBP (phosphatidylethanolamine-binding protein) family protein	0.739185	0.526525
2	247512_at	T	F	AT5G61720	AT5G61720	Protein of unknown function (DUF1216)	0.876861	0.56082
2	247513_at	T	F	AT5G61510	AT5G61510	GroES-like zinc-binding alcohol dehydrogenase family protein	0.850612	0.639288
2	247516_at	T	F	AT5G61750	AT5G61750	RmlC-like cupins superfamily protein	0.82595	0.594813
2	247517_at	T	F	AT5G61780	Tudor2|AtTudor2|TSN2	TUDOR-SN protein 2	0.887121	0.722299
2	247519_at	T	F	AT5G61430	NAC100|ATNAC5|ANAC100	NAC domain containing protein 100	0.860705	0.557674
2	247520_at	T	F	AT5G61310	AT5G61310	Cytochrome c oxidase subunit Vc family protein	0.867002	0.561144
2	247521_at	T	F	AT5G61450	AT5G61450	P-loop containing nucleoside triphosphate hydrolases superfamily protein	0.937819	0.589016
2	247522_at	T	F	AT5G61340	AT5G61340	unknown protein; BEST Arabidopsis thaliana protein match is: unknown protein (TAIR:AT1G26650.1); Has 30201 Blast hits to 17322 proteins in 780 species: Archae - 12; Bacteria - 1396; Metazoa - 17338; Fungi - 3422; Plants - 5037; Viruses - 0; Other Eukaryotes - 2996 (source: NCBI BLink).	0.928211	0.547983
2	247523_at	T	F	AT5G61410	EMB2728|RPE	D-ribulose-5-phosphate-3-epimerase	0.932419	0.620917
2	247529_at	T	F	AT5G61520	AT5G61520	Major facilitator superfamily protein	0.810696	0.567493
2	247532_at	T	F	AT5G61560	AT5G61560	U-box domain-containing protein kinase family protein	0.577714	0.504329
2	247534_at	T	F	AT5G61580	PFK4	phosphofructokinase 4	0.814073	0.685689
2	247536_at	T	F	AT5G61650	CYCP4|CYCP4;2	CYCLIN P4;2	0.691373	0.521853
2	247540_at	T	F	AT5G61590	AT5G61590	Integrase-type DNA-binding superfamily protein	0.530728	0.588098
2	247541_at	T	F	AT5G61660	AT5G61660	glycine-rich protein	0.912957	0.637184
2	247544_at	T	F	AT5G61670	AT5G61670	Encodes a close homolog of the Cauliflower OR (Orange) protein. The function of OR is to induce the differentiation of proplastids or other noncolored plastids into chromoplasts for carotenoid accumulation. Both proteins contain a Cysteine-rich zinc finger domain that is highly specific to DnaJ-like molecular chaperons.	0.89488	0.680779
2	247545_at	T	F	AT5G61530	AT5G61530	small G protein family protein / RhoGAP family protein	0.916195	0.539955
2	247549_at	T	F	AT5G61420	HAG1|MYB28|AtMYB28|PMG1	myb domain protein 28	0.673272	0.510992
2	247551_at	T	F	AT5G60980	AT5G60980	Nuclear transport factor 2 (NTF2) family protein with RNA binding (RRM-RBD-RNP motifs) domain	0.794312	0.656913
2	247553_at	T	F	AT5G60910	FUL|AGL8	AGAMOUS-like 8	0.894531	0.527477
2	247554_at	T	F	AT5G61010	EXO70E2|ATEXO70E2	exocyst subunit exo70 family protein E2	0.833742	0.619146
2	247555_at	T	F	AT5G61020	ECT3	evolutionarily conserved C-terminal region 3	0.882857	0.716279
2	247556_at	T	F	AT5G61040	AT5G61040	unknown protein; BEST Arabidopsis thaliana protein match is: unknown protein (TAIR:AT5G08010.1); Has 1807 Blast hits to 1807 proteins in 277 species: Archae - 0; Bacteria - 0; Metazoa - 736; Fungi - 347; Plants - 385; Viruses - 0; Other Eukaryotes - 339 (source: NCBI BLink).	0.821565	0.517453
2	247560_at	T	F	AT5G61090	AT5G61090	Polynucleotidyl transferase, ribonuclease H-like superfamily protein	0.875696	0.644155
2	247562_at	T	F	AT5G61120	AT5G61120	BEST Arabidopsis thaliana protein match is: Polynucleotidyl transferase, ribonuclease H-like superfamily protein (TAIR:AT5G61090.1); Has 125 Blast hits to 115 proteins in 16 species: Archae - 0; Bacteria - 0; Metazoa - 22; Fungi - 0; Plants - 102; Viruses - 0; Other Eukaryotes - 1 (source: NCBI BLink).	0.875221	0.608507
2	247566_at	T	F	AT5G61170	AT5G61170	Ribosomal protein S19e family protein	0.833745	0.642898
2	247567_at	T	F	AT5G61190	AT5G61190	putative endonuclease or glycosyl hydrolase with C2H2-type zinc finger domain	0.832617	0.568318
2	247568_at	T	F	AT5G61260	AT5G61260	Plant calmodulin-binding protein-related	0.897491	0.596654
2	247569_at	T	F	AT5G61240	AT5G61240	Leucine-rich repeat (LRR) family protein	0.750673	0.529694
2	247570_at	T	F	AT5G61250	AtGUS1|GUS1	glucuronidase 1	0.952638	0.620453
2	247571_at	T	F	AT5G61210	ATSNAP33B|ATSNAP33|SNP33|SNAP33	soluble N-ethylmaleimide-sensitive factor adaptor protein 33	0.861937	0.6962
2	247572_at	T	F	AT5G61220	AT5G61220	LYR family of Fe/S cluster biogenesis protein	0.828853	0.553356
2	247575_at	T	F	AT5G61030	GR-RBP3	glycine-rich RNA-binding protein 3	0.829247	0.503532
2	247576_at	T	F	AT5G61280	AT5G61280	Remorin family protein	0.838449	0.595635
2	247577_at	T	F	AT5G61290	AT5G61290	Flavin-binding monooxygenase family protein	0.592568	0.679961
2	247582_at	T	F	AT5G60760	AT5G60760	P-loop containing nucleoside triphosphate hydrolases superfamily protein	0.93104	0.603812
2	247583_at	T	F	AT5G60750	AT5G60750	CAAX amino terminal protease family protein	0.632121	0.582213
2	247584_at	T	F	AT5G60670	AT5G60670	Ribosomal protein L11 family protein	0.796337	0.716596
2	247588_at	T	F	AT5G60640	PDI2|ATPDIL1-4|ATPDI2|PDIL1-4	PDI-like 1-4	0.950894	0.532748
2	247589_at	T	F	AT5G60690	IFL|REV|IFL1	Homeobox-leucine zipper family protein / lipid-binding START domain-containing protein	0.793363	0.621687
2	247591_at	T	F	AT5G60770	NRT2.4|ATNRT2.4	nitrate transporter 2.4	0.693572	0.599918
2	247592_at	T	F	AT5G60780	ATNRT2.3|NRT2.3	nitrate transporter 2.3	0.803271	0.531182
2	247593_at	T	F	AT5G60790	GCN1|ATGCN1	ABC transporter family protein	0.60315	0.764274
2	247595_at	T	F	AT5G60820	AT5G60820	RING/U-box superfamily protein	0.710113	0.609798
2	247599_at	T	F	AT5G60880	BASL	breaking of asymmetry in the stomatal lineage	0.931389	0.576182
2	247600_at	T	F	AT5G60890	ATR1|MYB34|ATMYB34	myb domain protein 34	0.817542	0.692504
2	247604_at	T	F	AT5G60950	COBL5	COBRA-like protein 5 precursor	0.967823	0.609082
2	247605_at	T	F	AT5G60970	TCP5	TEOSINTE BRANCHED 1, cycloidea and PCF transcription factor 5	0.947311	0.633171
2	247607_at	T	F	AT5G60960	AT5G60960	Pentatricopeptide repeat (PPR) superfamily protein	0.877905	0.710448
2	247609_at	T	F	AT5G60940	AT5G60940	Transducin/WD40 repeat-like superfamily protein	0.862546	0.60026
2	247612_at	T	F	AT5G60730	AT5G60730	Anion-transporting ATPase	0.836377	0.502673
2	247613_at	T	F	AT5G60740	AT5G60740	ABC transporter family protein	0.744582	0.607395
2	247618_at	T	F	AT5G60280	AT5G60280	Concanavalin A-like lectin protein kinase family protein	0.934489	0.588518
2	247619_at	T	F	AT5G60290	AT5G60290	unknown protein; Has 1807 Blast hits to 1807 proteins in 277 species: Archae - 0; Bacteria - 0; Metazoa - 736; Fungi - 347; Plants - 385; Viruses - 0; Other Eukaryotes - 339 (source: NCBI BLink).	0.879964	0.534783
2	247625_at	T	F	AT5G60200	TMO6	TARGET OF MONOPTEROS 6	0.826169	0.603064
2	247626_at	T	F	AT5G60300	AT5G60300	Concanavalin A-like lectin protein kinase family protein	0.75411	0.682471
2	247631_at	T	F	AT5G60440	AGL62	AGAMOUS-like 62	0.648888	0.551836
2	247632_at	T	F	AT5G60460	AT5G60460	Preprotein translocase Sec, Sec61-beta subunit protein	0.855645	0.587762
2	247633_at	T	F	AT5G60470	AT5G60470	C2H2 and C2HC zinc fingers superfamily protein	0.825353	0.521126
2	247634_at	T	F	AT5G60520	AT5G60520	Late embryogenesis abundant (LEA) protein-related	0.906687	0.607724
2	247635_at	F	NA	AT5G60548	CPuORF62	conserved peptide upstream open reading frame 62	0.928361	0.563953
2	247636_at	T	F	AT5G60570	AT5G60570	Galactose oxidase/kelch repeat superfamily protein	0.919688	0.747739
2	247637_at	T	F	AT5G60600	ISPG|CSB3|HDS|GCPE|CLB4	4-hydroxy-3-methylbut-2-enyl diphosphate synthase	0.93842	0.634259
2	247640_at	T	F	AT5G60610	AT5G60610	F-box/RNI-like superfamily protein	0.691759	0.59336
2	247644_s_at	F	NA	AT1G07940	AT1G07940	GTP binding Elongation factor Tu family protein	0.921652	0.635393
2	247645_at	T	F	AT5G60530	AT5G60530	late embryogenesis abundant protein-related / LEA protein-related	0.92874	0.611355
2	247649_at	T	F	AT5G60030	AT5G60030	unknown protein; BEST Arabidopsis thaliana protein match is: unknown protein (TAIR:AT1G75335.1); Has 1807 Blast hits to 1807 proteins in 277 species: Archae - 0; Bacteria - 0; Metazoa - 736; Fungi - 347; Plants - 385; Viruses - 0; Other Eukaryotes - 339 (source: NCBI BLink).	0.622276	0.611261
2	247652_at	T	F	AT5G59910	HTB4	Histone superfamily protein	0.680797	0.589481
2	247653_at	T	F	AT5G59950	AT5G59950	RNA-binding (RRM/RBD/RNP motifs) family protein	0.827203	0.621997
2	247654_at	T	F	AT5G59850	AT5G59850	Ribosomal protein S8 family protein	0.801883	0.628199
2	247655_at	T	F	AT5G59820	ZAT12|RHL41	C2H2-type zinc finger family protein	0.903232	0.562124
2	247658_at	T	F	AT5G59880	ADF3	actin depolymerizing factor 3	0.87123	0.544256
2	247660_at	T	F	AT5G60070	AT5G60070	ankyrin repeat family protein	0.899467	0.61403
2	247670_at	T	F	AT5G60190	AT5G60190	Cysteine proteinases superfamily protein	0.846243	0.597302
2	247674_at	T	F	AT5G59930	AT5G59930	Cysteine/Histidine-rich C1 domain family protein	0.921679	0.624595
2	247675_at	T	F	AT5G59940	AT5G59940	Cysteine/Histidine-rich C1 domain family protein	0.935194	0.616708
2	247676_at	T	F	AT5G59980	AT5G59980	Polymerase/histidinol phosphatase-like	0.866474	0.569333
2	247678_at	T	F	AT5G59520	ZIP2	ZRT/IRT-like protein 2	0.916967	0.632185
2	247679_at	T	F	AT5G59540	AT5G59540	2-oxoglutarate (2OG) and Fe(II)-dependent oxygenase superfamily protein	0.613821	0.562407
2	247683_at	T	F	AT5G59660	AT5G59660	Leucine-rich repeat protein kinase family protein	0.843677	0.653318
2	247685_at	T	F	AT5G59680	AT5G59680	Leucine-rich repeat protein kinase family protein	0.907221	0.672786
2	247687_at	T	F	AT5G59740	AT5G59740	UDP-N-acetylglucosamine (UAA) transporter family	0.884343	0.663846
2	247692_s_at	F	NA	AT5G59970	AT5G59970	Histone superfamily protein	0.545302	0.587692
2	247694_at	T	F	AT5G59750	AT5G59750	DHBP synthase RibB-like alpha/beta domain;GTP cyclohydrolase II	0.939807	0.627555
2	247695_at	T	F	AT5G59710	AtVIP2|VIP2	VIRE2 interacting protein 2	0.641717	0.562237
2	247696_at	T	F	AT5G59780	ATMYB59-1|MYB59|ATMYB59|ATMYB59-3|ATMYB59-2	myb domain protein 59	0.784937	0.587202
2	247697_at	T	F	AT5G59810	SBT5.4|ATSBT5.4	Subtilase family protein	0.899295	0.680858
2	247699_at	T	F	AT5G59840	AT5G59840	Ras-related small GTP-binding family protein	0.936639	0.614574
2	247701_at	T	F	AT5G59900	AT5G59900	Pentatricopeptide repeat (PPR) superfamily protein	0.82464	0.535222
2	247702_at	T	F	AT5G59500	AT5G59500	protein C-terminal S-isoprenylcysteine carboxyl O-methyltransferases	0.915955	0.627067
2	247703_at	T	F	AT5G59560	SRR1	sensitivity to red light reduced protein (SRR1)	0.904164	0.626664
2	247704_at	T	F	AT5G59510	DVL18|RTFL5	ROTUNDIFOLIA like 5	0.91104	0.568913
2	247705_at	T	F	AT5G59460	AT5G59460	scarecrow-like transcription factor 11 (SCL11)	0.737685	0.609923
2	247709_at	T	F	AT5G59250	AT5G59250	Major facilitator superfamily protein	0.917099	0.666392
2	247714_at	T	F	AT5G59340	WOX2	WUSCHEL related homeobox 2	0.835735	0.678609
2	247715_at	T	F	AT5G59360	AT5G59360	unknown protein; Has 1807 Blast hits to 1807 proteins in 277 species: Archae - 0; Bacteria - 0; Metazoa - 736; Fungi - 347; Plants - 385; Viruses - 0; Other Eukaryotes - 339 (source: NCBI BLink).	0.666007	0.518568
2	247717_at	T	F	AT5G59320	LTP3	lipid transfer protein 3	0.916402	0.570506
2	247721_at	T	F	AT5G59140	AT5G59140	BTB/POZ domain-containing protein	0.923653	0.510768
2	247722_at	T	F	AT5G59150	RABA2D|ATRABA2D|ATRAB-A2D	RAB GTPase homolog A2D	0.746278	0.771614
2	247724_at	T	F	AT5G59380	MBD6|ATMBD6	methyl-CPG-binding domain 6	0.719425	0.637307
2	247726_at	T	F	AT5G59430	TRP1|ATTRP1	telomeric repeat binding protein 1	0.745805	0.784861
2	247727_at	T	F	AT5G59490	AT5G59490	Haloacid dehalogenase-like hydrolase (HAD) superfamily protein	0.825883	0.618561
2	247729_at	T	F	AT5G59530	AT5G59530	2-oxoglutarate (2OG) and Fe(II)-dependent oxygenase superfamily protein	0.927416	0.619046
2	247733_at	T	F	AT5G59610	AT5G59610	Chaperone DnaJ-domain superfamily protein	0.86885	0.597535
2	247734_at	T	F	AT5G59400	AT5G59400	FUNCTIONS IN: molecular_function unknown; INVOLVED IN: biological_process unknown; LOCATED IN: chloroplast; EXPRESSED IN: 23 plant structures; EXPRESSED DURING: 13 growth stages; BEST Arabidopsis thaliana protein match is: PGR5-like B (TAIR:AT4G11960.1); Has 97 Blast hits to 97 proteins in 19 species: Archae - 0; Bacteria - 0; Metazoa - 0; Fungi - 0; Plants - 97; Viruses - 0; Other Eukaryotes - 0…	0.87511	0.503494
2	247736_at	T	F	AT5G59370	ACT4	actin 4	0.728818	0.521644
2	247737_at	T	F	AT5G59200	OTP80	Tetratricopeptide repeat (TPR)-like superfamily protein	0.711942	0.558702
2	247739_at	T	F	AT5G59240	AT5G59240	Ribosomal protein S8e family protein	0.929813	0.591045
2	247740_at	T	F	AT5G58940	CRCK1	calmodulin-binding receptor-like cytoplasmic kinase 1	0.945328	0.59457
2	247741_at	T	F	AT5G58960	GIL1	Plant protein of unknown function (DUF641)	0.916865	0.566584
2	247742_at	T	F	AT5G58980	AT5G58980	Neutral/alkaline non-lysosomal ceramidase	0.900385	0.571717
2	247743_at	T	F	AT5G59010	AT5G59010	Protein kinase protein with tetratricopeptide repeat domain	0.738153	0.541042
2	247744_at	T	F	AT5G59020	AT5G59020	Protein of unknown function (DUF3527)	0.892232	0.584372
2	247745_at	T	F	AT5G59030	COPT1	copper transporter 1	0.931996	0.636406
2	247746_at	T	F	AT5G58970	UCP2|ATUCP2	uncoupling protein 2	0.685226	0.63287
2	247747_at	T	F	AT5G59000	AT5G59000	RING/FYVE/PHD zinc finger superfamily protein	0.852522	0.555385
2	247750_at	T	F	AT5G58950	AT5G58950	Protein kinase superfamily protein	0.751733	0.599627
2	247753_at	T	F	AT5G59070	AT5G59070	UDP-Glycosyltransferase superfamily protein	0.868941	0.540712
2	247754_at	T	F	AT5G59080	AT5G59080	unknown protein; FUNCTIONS IN: molecular_function unknown; INVOLVED IN: response to oxidative stress; LOCATED IN: chloroplast; EXPRESSED IN: 18 plant structures; EXPRESSED DURING: 9 growth stages; BEST Arabidopsis thaliana protein match is: unknown protein (TAIR:AT3G46880.1); Has 1807 Blast hits to 1807 proteins in 277 species: Archae - 0; Bacteria - 0; Metazoa - 736; Fungi - 347; Plants - 385; V…	0.897044	0.689951
2	247755_at	T	F	AT5G59090	SBT4.12|ATSBT4.12	subtilase 4.12	0.943941	0.632788
2	247760_at	T	F	AT5G59130	AT5G59130	Subtilase family protein	0.831957	0.680856
2	247761_at	T	F	AT5G59160	PPO|TOPP2	type one serine/threonine protein phosphatase 2	0.838251	0.677376
2	247762_at	T	F	AT5G59170	AT5G59170	Proline-rich extensin-like family protein	0.864245	0.595057
2	247764_at	T	F	AT5G59190	AT5G59190	subtilase family protein	0.815415	0.54755
2	247765_at	T	F	AT5G58860	CYP86|CYP86A1	cytochrome P450, family 86, subfamily A, polypeptide 1	0.916829	0.619885
2	247766_at	T	F	AT5G58870	ftsh9	FTSH protease 9	0.904944	0.63474
2	247769_at	T	F	AT5G58910	LAC16	laccase 16	0.837932	0.547256
2	247770_at	T	F	AT5G58930	AT5G58930	Protein of unknown function (DUF740)	0.824447	0.501943
2	247774_at	T	F	AT5G58660	AT5G58660	2-oxoglutarate (2OG) and Fe(II)-dependent oxygenase superfamily protein	0.912343	0.643097
2	247775_at	T	F	AT5G58690	PLC5|ATPLC5	phosphatidylinositol-speciwc phospholipase C5	0.901101	0.644821
2	247776_at	T	F	AT5G58700	ATPLC4|PLC4	phosphatidylinositol-speciwc phospholipase C4	0.894041	0.622583
2	247777_at	T	F	AT5G58740	AT5G58740	HSP20-like chaperones superfamily protein	0.842095	0.530968
2	247778_at	T	F	AT5G58750	AT5G58750	NAD(P)-binding Rossmann-fold superfamily protein	0.898845	0.617097
2	247779_at	T	F	AT5G58760	DDB2	damaged DNA binding 2	0.757426	0.592815
2	247781_at	T	F	AT5G58784	AT5G58784	Undecaprenyl pyrophosphate synthetase family protein	0.821251	0.514582
2	247782_at	T	F	AT5G58790	AT5G58790	unknown protein; Has 30201 Blast hits to 17322 proteins in 780 species: Archae - 12; Bacteria - 1396; Metazoa - 17338; Fungi - 3422; Plants - 5037; Viruses - 0; Other Eukaryotes - 2996 (source: NCBI BLink).	0.798666	0.6157
2	247783_at	T	F	AT5G58800	AT5G58800	Quinone reductase family protein	0.692802	0.6141
2	247784_at	T	F	AT5G58810	AT5G58810	subtilisin-like serine protease, pseudogene, contains similarity to prepro-cucumisin GI:807698 from (Cucumis melo); non-consensus acceptor site AA at exon 6; blastp match of 43% identity and 2.1e-113 P-value to GP|13325079|gb|AAD02075.3||AF036960 subtilisin-like protease C1 {Glycine max}	0.674265	0.694146
2	247787_at	T	F	AT5G58640	AT5G58640	Selenoprotein, Rdx type	0.901719	0.627648
2	247788_at	T	F	AT5G58730	AT5G58730	pfkB-like carbohydrate kinase family protein	0.928754	0.621408
2	247791_at	T	F	AT5G58710	ROC7	rotamase CYP 7	0.897342	0.52271
2	247795_at	T	F	AT5G58620	AT5G58620	zinc finger (CCCH-type) family protein	0.793662	0.561774
2	247797_at	T	F	AT5G58780	AT5G58780	Undecaprenyl pyrophosphate synthetase family protein	0.778991	0.583969
2	247798_at	T	F	AT5G58830	AT5G58830	Subtilisin-like serine endopeptidase family protein	0.800388	0.633704
2	247799_at	T	F	AT5G58840	AT5G58840	Subtilase family protein	0.806632	0.596387
2	247802_at	T	F	AT5G58580	ATL63|TL63	TOXICOS EN LEVADURA 63	0.770704	0.599321
2	247803_at	NA	NA	NA	NA	NA	0.532941	0.562101
2	247806_at	T	F	AT5G58270	ATATM3|STA1|ATM3	ABC transporter of the mitochondrion 3	0.871235	0.606481
2	247807_at	T	F	AT5G58360	OFP3|ATOFP3	ovate family protein 3	0.528991	0.511258
2	247808_at	T	F	AT5G58190	ECT10	evolutionarily conserved C-terminal region 10	0.93407	0.679713
2	247809_at	T	F	AT5G58280	AT5G58280	AP2/B3-like transcriptional factor family protein	0.785432	0.664436
2	247812_at	T	F	AT5G58390	AT5G58390	Peroxidase superfamily protein	0.908338	0.672006
2	247813_at	T	F	AT5G58330	AT5G58330	lactate/malate dehydrogenase family protein	0.938591	0.606864
2	247814_at	T	F	AT5G58310	ATMES18|MES18	methyl esterase 18	0.742638	0.532651
2	247815_at	T	F	AT5G58420	AT5G58420	Ribosomal protein S4 (RPS4A) family protein	0.875982	0.658622
2	247816_at	T	F	AT5G58260	AT5G58260	oxidoreductases, acting on NADH or NADPH, quinone or similar compound as acceptor	0.913606	0.638786
2	247817_at	T	F	AT5G58375	AT5G58375	Methyltransferase-related protein	0.943361	0.599556
2	247820_at	T	F	AT5G58380	PKS2|SNRK3.8|SIP1|CIPK10	SOS3-interacting protein 1	0.680488	0.808646
2	247821_at	T	F	AT5G58230	MSI1|MEE70|ATMSI1	Transducin/WD40 repeat-like superfamily protein	0.889301	0.527528
2	247823_at	T	F	AT5G58450	AT5G58450	Tetratricopeptide repeat (TPR)-like superfamily protein	0.868399	0.539442
2	247826_at	T	F	AT5G58480	AT5G58480	O-Glycosyl hydrolases family 17 protein	0.925639	0.617821
2	247827_at	T	F	AT5G58500	LSH5	Protein of unknown function (DUF640)	0.849169	0.637808
2	247828_at	T	F	AT5G58510	AT5G58510	unknown protein; FUNCTIONS IN: molecular_function unknown; INVOLVED IN: biological_process unknown; LOCATED IN: chloroplast; EXPRESSED IN: 23 plant structures; EXPRESSED DURING: 14 growth stages; BEST Arabidopsis thaliana protein match is: unknown protein (TAIR:AT5G55060.2); Has 30201 Blast hits to 17322 proteins in 780 species: Archae - 12; Bacteria - 1396; Metazoa - 17338; Fungi - 3422; Plants …	0.864009	0.662691
2	247830_at	T	F	AT5G58530	AT5G58530	Glutaredoxin family protein	0.718142	0.806718
2	247831_at	T	F	AT5G58540	AT5G58540	Protein kinase superfamily protein	0.90485	0.56376
2	247835_at	T	F	AT5G57910	AT5G57910	unknown protein; BEST Arabidopsis thaliana protein match is: unknown protein (TAIR:AT4G30630.1); Has 30201 Blast hits to 17322 proteins in 780 species: Archae - 12; Bacteria - 1396; Metazoa - 17338; Fungi - 3422; Plants - 5037; Viruses - 0; Other Eukaryotes - 2996 (source: NCBI BLink).	0.941269	0.595635
2	247836_at	T	F	AT5G57860	AT5G57860	Ubiquitin-like superfamily protein	0.918777	0.524097
2	247837_at	T	F	AT5G57840	AT5G57840	HXXXD-type acyl-transferase family protein	0.914784	0.598646
2	247839_at	T	F	AT5G57870	eIFiso4G1	MIF4G domain-containing protein / MA3 domain-containing protein	0.856991	0.792948
2	247841_at	T	F	AT5G58040	FIPS5|FIP1[V]|ATFIPS5|ATFIP1[V]	homolog of yeast FIP1 [V]	0.816828	0.705371
2	247842_at	T	F	AT5G58030	AT5G58030	Transport protein particle (TRAPP) component	0.957248	0.588328
2	247843_at	T	F	AT5G58050	SVL4	SHV3-like 4	0.75774	0.622494
2	247844_at	T	F	AT5G58080	ARR18|RR18	response regulator 18	0.892191	0.54006
2	247847_at	T	F	AT5G58110	AT5G58110	chaperone binding;ATPase activators	0.847787	0.606753
2	247848_at	T	F	AT5G58120	AT5G58120	Disease resistance protein (TIR-NBS-LRR class) family	0.861343	0.568927
2	247849_at	T	F	AT5G58130	ROS3	RNA-binding (RRM/RBD/RNP motifs) family protein	0.696983	0.583876
2	247853_at	T	F	AT5G58140	NPL1|PHOT2	phototropin 2	0.930181	0.63116
2	247855_at	T	F	AT5G58210	AT5G58210	hydroxyproline-rich glycoprotein family protein	0.856978	0.532115
2	247856_at	T	F	AT5G58300	AT5G58300	Leucine-rich repeat protein kinase family protein	0.819756	0.677781
2	247858_at	T	F	AT5G58220	TTL	transthyretin-like protein	0.944484	0.623512
2	247859_at	T	F	AT5G58410	AT5G58410	HEAT/U-box domain-containing protein	0.966708	0.627687
2	247860_at	T	F	AT5G58240	FHIT	FRAGILE HISTIDINE TRIAD	0.710461	0.532146
2	247862_at	T	F	AT5G58250	AT5G58250	unknown protein; FUNCTIONS IN: molecular_function unknown; INVOLVED IN: biological_process unknown; LOCATED IN: thylakoid, chloroplast; EXPRESSED IN: 22 plant structures; EXPRESSED DURING: 14 growth stages; CONTAINS InterPro DOMAIN/s: Protein of unknown function DUF2488 (InterPro:IPR019616); Has 1807 Blast hits to 1807 proteins in 277 species: Archae - 0; Bacteria - 0; Metazoa - 736; Fungi - 347;…	0.926404	0.635004
2	247863_at	T	F	AT5G57900	SKIP1	SKP1 interacting partner 1	0.900039	0.515667
2	247864_s_at	F	NA	AT1G25220	WEI7|ASB1|TRP4	anthranilate synthase beta subunit 1	0.747084	0.561245
2	247865_at	T	F	AT5G57815	AT5G57815	Cytochrome c oxidase, subunit Vib family protein	0.632789	0.740914
2	247868_at	T	F	AT5G57620	AtMYB36|MYB36	myb domain protein 36	0.922157	0.605467
2	247869_at	T	F	AT5G57520	ZFP2|ATZFP2	zinc finger protein 2	0.868625	0.541325
2	247870_at	T	F	AT5G57580	AT5G57580	Calmodulin-binding protein	0.696069	0.609254
2	247874_at	T	F	AT5G57710	AT5G57710	Double Clp-N motif-containing P-loop nucleoside triphosphate hydrolases superfamily protein	0.941535	0.626038
2	247875_at	T	F	AT5G57720	AT5G57720	AP2/B3-like transcriptional factor family protein	0.895255	0.587638
2	247877_at	T	F	AT5G57740	XBAT32	XB3 ortholog 2 in Arabidopsis thaliana	0.879891	0.510437
2	247879_at	T	F	AT5G57770	AT5G57770	Plant protein of unknown function (DUF828) with plant pleckstrin homology-like region	0.930427	0.618922
2	247880_at	T	F	AT5G57780	AT5G57780	EXPRESSED IN: 18 plant structures; EXPRESSED DURING: 12 growth stages; BEST Arabidopsis thaliana protein match is: sequence-specific DNA binding transcription factors (TAIR:AT4G30410.1); Has 123 Blast hits to 123 proteins in 11 species: Archae - 0; Bacteria - 0; Metazoa - 0; Fungi - 0; Plants - 123; Viruses - 0; Other Eukaryotes - 0 (source: NCBI BLink).	0.930623	0.625376
2	247882_at	T	F	AT5G57785	AT5G57785	unknown protein; Has 30201 Blast hits to 17322 proteins in 780 species: Archae - 12; Bacteria - 1396; Metazoa - 17338; Fungi - 3422; Plants - 5037; Viruses - 0; Other Eukaryotes - 2996 (source: NCBI BLink).	0.742975	0.574819
2	247883_at	T	F	AT5G57790	AT5G57790	unknown protein; Has 13 Blast hits to 11 proteins in 5 species: Archae - 0; Bacteria - 0; Metazoa - 0; Fungi - 0; Plants - 13; Viruses - 0; Other Eukaryotes - 0 (source: NCBI BLink).	0.90238	0.597205
2	247884_at	T	F	AT5G57800	WAX2|FLP1|CER3|YRE	Fatty acid hydroxylase superfamily	0.95061	0.573858
2	247885_at	T	F	AT5G57830	AT5G57830	Protein of unknown function, DUF593	0.925596	0.586578
2	247886_at	T	F	AT5G57850	AT5G57850	D-aminoacid aminotransferase-like PLP-dependent enzymes superfamily protein	0.740764	0.580744
2	247887_at	T	F	AT5G57880	PRD2|ATPRD2|MPS1	multipolar spindle 1	0.762947	0.661457
2	247888_at	T	F	AT5G57920	ENODL10|AtENODL10	early nodulin-like protein 10	0.894294	0.528024
2	247889_at	T	F	AT5G57930	APO2|emb1629	Arabidopsis thaliana protein of unknown function (DUF794)	0.904349	0.648122
2	247891_at	T	F	AT5G57960	AT5G57960	GTP-binding protein, HflX	0.921646	0.628157
2	247892_at	T	F	AT5G57970	AT5G57970	DNA glycosylase superfamily protein	0.921117	0.5867
2	247893_at	T	F	AT5G57980	RPB5C	RNA polymerase II fifth largest subunit, C	0.914692	0.586898
2	247895_at	T	F	AT5G58010	LRL3	LJRHL1-like 3	0.838677	0.525735
2	247896_at	T	F	AT5G57950	AT5G57950	26S proteasome regulatory subunit, putative	0.920301	0.555966
2	247897_at	T	F	AT5G57810	TET15	tetraspanin15	0.865539	0.572124
2	247898_at	T	F	AT5G57360	FKL2|LKP1|ADO1|ZTL	Galactose oxidase/kelch repeat superfamily protein	0.912359	0.636071
2	247899_at	T	F	AT5G57345	AT5G57345	unknown protein; Has 30201 Blast hits to 17322 proteins in 780 species: Archae - 12; Bacteria - 1396; Metazoa - 17338; Fungi - 3422; Plants - 5037; Viruses - 0; Other Eukaryotes - 2996 (source: NCBI BLink).	0.958542	0.614352
2	247900_at	T	F	AT5G57290	AT5G57290	60S acidic ribosomal protein family	0.798546	0.646437
2	247901_at	T	F	AT5G57300	AT5G57300	S-adenosyl-L-methionine-dependent methyltransferases superfamily protein	0.924409	0.574024
2	247902_at	T	F	AT5G57350	ATAHA3|HA3|AHA3	H(+)-ATPase 3	0.935056	0.599304
2	247905_at	T	F	AT5G57400	AT5G57400	unknown protein; Has 1 Blast hits to 1 proteins in 1 species: Archae - 0; Bacteria - 0; Metazoa - 0; Fungi - 0; Plants - 1; Viruses - 0; Other Eukaryotes - 0 (source: NCBI BLink).	0.885088	0.614299
2	247909_at	T	F	AT5G57370	AT5G57370	unknown protein; CONTAINS InterPro DOMAIN/s: Protein of unknown function DUF1777 (InterPro:IPR013957); Has 30201 Blast hits to 17322 proteins in 780 species: Archae - 12; Bacteria - 1396; Metazoa - 17338; Fungi - 3422; Plants - 5037; Viruses - 0; Other Eukaryotes - 2996 (source: NCBI BLink).	0.783609	0.624144
2	247912_at	T	F	AT5G57480	AT5G57480	P-loop containing nucleoside triphosphate hydrolases superfamily protein	0.80079	0.656514
2	247913_at	T	F	AT5G57510	AT5G57510	unknown protein; Has 27 Blast hits to 27 proteins in 9 species: Archae - 0; Bacteria - 0; Metazoa - 0; Fungi - 0; Plants - 27; Viruses - 0; Other Eukaryotes - 0 (source: NCBI BLink).	0.869431	0.511796
2	247917_at	T	T	AT5G57590	BIO1	adenosylmethionine-8-amino-7-oxononanoate transaminases	0.690827	0.567791
2	247918_at	T	F	AT5G57610	AT5G57610	Protein kinase superfamily protein with octicosapeptide/Phox/Bem1p domain	0.816625	0.665451
2	247919_at	T	F	AT5G57650	AT5G57650	eukaryotic translation initiation factor-related	0.560324	0.502206
2	247926_at	T	F	AT5G57280	AT5G57280	S-adenosyl-L-methionine-dependent methyltransferases superfamily protein	0.776664	0.565825
2	247931_at	T	F	AT5G57040	AT5G57040	Lactoylglutathione lyase / glyoxalase I family protein	0.927525	0.652338
2	247933_at	T	F	AT5G56980	AT5G56980	unknown protein; FUNCTIONS IN: molecular_function unknown; INVOLVED IN: biological_process unknown; LOCATED IN: endomembrane system; EXPRESSED IN: 18 plant structures; EXPRESSED DURING: 12 growth stages; BEST Arabidopsis thaliana protein match is: unknown protein (TAIR:AT4G26130.1); Has 30201 Blast hits to 17322 proteins in 780 species: Archae - 12; Bacteria - 1396; Metazoa - 17338; Fungi - 3422;…	0.865906	0.693602
2	247935_at	T	F	AT5G56940	AT5G56940	Ribosomal protein S16 family protein	0.918352	0.528116
2	247936_at	T	F	AT5G57030	LUT2	Lycopene beta/epsilon cyclase protein	0.932858	0.638662
2	247938_at	T	F	AT5G57140	ATPAP28|PAP28	purple acid phosphatase 28	0.734154	0.582384
2	247941_at	T	F	AT5G57200	AT5G57200	ENTH/ANTH/VHS superfamily protein	0.81553	0.643284
2	247942_at	T	F	AT5G57120	AT5G57120	FUNCTIONS IN: molecular_function unknown; INVOLVED IN: biological_process unknown; LOCATED IN: nucleolus; EXPRESSED IN: 21 plant structures; EXPRESSED DURING: 13 growth stages; CONTAINS InterPro DOMAIN/s: LisH dimerisation motif (InterPro:IPR006594), SRP40, C-terminal (InterPro:IPR007718); Has 101969 Blast hits to 55488 proteins in 2506 species: Archae - 424; Bacteria - 13843; Metazoa - 37674; Fu…	0.865449	0.715842
2	247943_at	T	F	AT5G57170	AT5G57170	Tautomerase/MIF superfamily protein	0.934846	0.680841
2	247945_at	T	F	AT5G57150	AT5G57150	basic helix-loop-helix (bHLH) DNA-binding superfamily protein	0.894992	0.589738
2	247946_at	T	F	AT5G57180	CIA2	chloroplast import apparatus 2	0.956138	0.635489
2	247947_at	T	F	AT5G57090	AGR1|ATPIN2|EIR1|PIN2|WAV6|AGR	Auxin efflux carrier family protein	0.929551	0.619537
2	247948_at	T	F	AT5G57130	AT5G57130	Clp amino terminal domain-containing protein	0.664093	0.717163
2	247949_at	T	F	AT5G57220	CYP81F2	cytochrome P450, family 81, subfamily F, polypeptide 2	0.750135	0.507761
2	247952_at	T	F	AT5G57250	AT5G57250	Pentatricopeptide repeat (PPR) superfamily protein	0.817283	0.670407
2	247955_at	T	F	AT5G56950	NFA3|NAP1;3|NFA03	nucleosome assembly protein 1;3	0.894801	0.630081
2	247957_at	T	F	AT5G57050	ABI2|AtABI2	Protein phosphatase 2C family protein	0.800503	0.555163
2	247958_at	T	F	AT5G57070	AT5G57070	hydroxyproline-rich glycoprotein family protein	0.892007	0.662314
2	247961_at	T	F	AT5G56570	AT5G56570	Leucine-rich repeat (LRR) family protein	0.576331	0.677694
2	247962_at	T	F	AT5G56580	MKK6|ATMKK6|ANQ1	MAP kinase kinase 6	0.681024	0.501102
2	247963_at	T	F	AT5G56590	AT5G56590	O-Glycosyl hydrolases family 17 protein	0.924384	0.567218
2	247964_at	T	F	AT5G56600	PFN3|PRF3	profilin 3	0.74663	0.556835
2	247965_at	T	F	AT5G56540	ATAGP14|AGP14	arabinogalactan protein 14	0.938475	0.603221
2	247966_at	T	F	AT5G56610	AT5G56610	Phosphotyrosine protein phosphatases superfamily protein	0.919848	0.634303
2	247967_at	T	F	AT5G56620	NAC099|anac099	NAC domain containing protein 99	0.801305	0.554858
2	247968_at	T	F	AT5G56670	AT5G56670	Ribosomal protein S30 family protein	0.850359	0.628133
2	247969_at	T	F	AT5G56700	AT5G56700	FBD / Leucine Rich Repeat domains containing protein	0.874368	0.770293
2	247975_at	T	F	AT5G56800	AT5G56800	Protein with RNI-like/FBD-like domains	0.6432	0.564496
2	247977_at	T	F	AT5G56850	AT5G56850	unknown protein; EXPRESSED IN: 21 plant structures; EXPRESSED DURING: 13 growth stages; Has 35333 Blast hits to 34131 proteins in 2444 species: Archae - 798; Bacteria - 22429; Metazoa - 974; Fungi - 991; Plants - 531; Viruses - 0; Other Eukaryotes - 9610 (source: NCBI BLink).	0.931961	0.63661
2	247978_at	T	F	AT5G56710	AT5G56710	Ribosomal protein L31e family protein	0.828336	0.624505
2	247982_at	T	F	AT5G56760	SERAT1;1|ATSERAT1;1|SAT5|SAT-52	serine acetyltransferase 1;1	0.896248	0.701573
2	247983_at	T	F	AT5G56630	PFK7	phosphofructokinase 7	0.911759	0.549859
2	247986_at	T	F	AT5G56880	AT5G56880	unknown protein; Has 9 Blast hits to 9 proteins in 5 species: Archae - 0; Bacteria - 0; Metazoa - 0; Fungi - 0; Plants - 9; Viruses - 0; Other Eukaryotes - 0 (source: NCBI BLink).	0.756642	0.588037
2	247988_at	T	F	AT5G56910	AT5G56910	Proteinase inhibitor I25, cystatin, conserved region	0.87803	0.559133
2	247989_at	T	F	AT5G56350	AT5G56350	Pyruvate kinase family protein	0.908075	0.547431
2	247990_at	T	F	AT5G56360	PSL4	calmodulin-binding protein	0.928667	0.621207
2	247991_at	T	F	AT5G56320	ATEXP14|ATEXPA14|EXP14|ATHEXP ALPHA 1.5|EXPA1	expansin A14	0.923603	0.621518
2	247992_at	T	F	AT5G56520	AT5G56520	unknown protein; BEST Arabidopsis thaliana protein match is: unknown protein (TAIR:AT1G55365.1); Has 30201 Blast hits to 17322 proteins in 780 species: Archae - 12; Bacteria - 1396; Metazoa - 17338; Fungi - 3422; Plants - 5037; Viruses - 0; Other Eukaryotes - 2996 (source: NCBI BLink).	0.797146	0.584905
2	247995_at	T	F	AT5G56160	AT5G56160	Sec14p-like phosphatidylinositol transfer family protein	0.734994	0.556066
2	248002_at	T	T	AT5G56180	ATARP8|ARP8	actin-related protein 8	0.705067	0.584645
2	248003_at	T	F	AT5G56220	AT5G56220	P-loop containing nucleoside triphosphate hydrolases superfamily protein	0.771301	0.660403
2	248010_at	T	F	AT5G56290	ATPEX5|PEX5	peroxin 5	0.855099	0.59794
2	248015_at	T	F	AT5G56370	AT5G56370	F-box/RNI-like/FBD-like domains-containing protein	0.871998	0.694832
2	248016_at	T	F	AT5G56380	AT5G56380	F-box/RNI-like/FBD-like domains-containing protein	0.947619	0.669927
2	248017_at	T	F	AT5G56460	AT5G56460	Protein kinase superfamily protein	0.783816	0.604715
2	248018_at	T	F	AT5G56470	AT5G56470	FAD-dependent oxidoreductase family protein	0.755884	0.730215
2	248020_at	T	F	AT5G56490	AT5G56490	D-arabinono-1,4-lactone oxidase family protein	0.858288	0.601298
2	248021_at	T	F	AT5G56500	AT5G56500	TCP-1/cpn60 chaperonin family protein	0.925192	0.593432
2	248023_at	T	F	AT5G56450	AT5G56450	Mitochondrial substrate carrier family protein	0.947259	0.646258
2	248025_at	T	F	AT5G55850	NOI	RPM1-interacting protein 4 (RIN4) family protein	0.860859	0.713539
2	248026_at	T	F	AT5G55710	AT5G55710	FUNCTIONS IN: molecular_function unknown; INVOLVED IN: biological_process unknown; LOCATED IN: chloroplast thylakoid membrane, chloroplast; EXPRESSED IN: 23 plant structures; EXPRESSED DURING: 14 growth stages; BEST Arabidopsis thaliana protein match is: Uncharacterised conserved protein ycf60 (TAIR:AT2G47840.1); Has 1807 Blast hits to 1807 proteins in 277 species: Archae - 0; Bacteria - 0; Metaz…	0.91268	0.667136
2	248028_at	T	F	AT5G55620	AT5G55620	unknown protein; BEST Arabidopsis thaliana protein match is: unknown protein (TAIR:AT3G09950.1); Has 30201 Blast hits to 17322 proteins in 780 species: Archae - 12; Bacteria - 1396; Metazoa - 17338; Fungi - 3422; Plants - 5037; Viruses - 0; Other Eukaryotes - 2996 (source: NCBI BLink).	0.90162	0.58518
2	248032_at	T	F	AT5G55860	AT5G55860	Plant protein of unknown function (DUF827)	0.863505	0.691453
2	248035_at	T	F	AT5G55900	AT5G55900	Sucrase/ferredoxin-like family protein	0.852176	0.656897
2	248036_at	T	F	AT5G55920	OLI2	S-adenosyl-L-methionine-dependent methyltransferases superfamily protein	0.757131	0.555586
2	248037_at	T	F	AT5G55930	OPT1|ATOPT1	oligopeptide transporter 1	0.932968	0.577415
2	248039_at	T	F	AT5G55950	AT5G55950	Nucleotide/sugar transporter family protein	0.756076	0.563955
2	248041_at	T	F	AT5G55940	emb2731	Uncharacterised protein family (UPF0172)	0.940227	0.645469
2	248043_s_at	F	NA	AT5G56010	AtHsp90-3|AtHsp90.3|Hsp81.3|HSP81-3	heat shock protein 81-3	0.905649	0.543993
2	248045_at	T	F	AT5G56030	HSP81-2|HSP90.2|AtHsp90.2|ERD8	heat shock protein 81-2	0.899739	0.566517
2	248046_at	T	F	AT5G56040	AT5G56040	Leucine-rich receptor-like protein kinase family protein	0.517897	0.788943
2	248048_at	T	F	AT5G56080	NAS2|ATNAS2	nicotianamine synthase 2	0.724223	0.535778
2	248049_at	T	F	AT5G56090	COX15	cytochrome c oxidase 15	0.814787	0.513641
2	248050_at	T	F	AT5G56100	AT5G56100	glycine-rich protein / oleosin	0.821281	0.612263
2	248051_at	T	F	AT5G56110	MS188|AtMYB103|MYB103|ATMYB80	myb domain protein 103	0.895553	0.552297
2	248056_at	T	F	AT5G55500	ATXYLT|XYLT	beta-1,2-xylosyltransferase	0.859717	0.656216
2	248059_at	T	F	AT5G55540	TRN1|LOP1	tornado 1	0.910578	0.546658
2	248060_at	T	F	AT5G55560	AT5G55560	Protein kinase superfamily protein	0.922679	0.634358
2	248062_at	T	F	AT5G55450	AT5G55450	Bifunctional inhibitor/lipid-transfer protein/seed storage 2S albumin superfamily protein	0.77528	0.570149
2	248063_at	T	F	AT5G55550	AT5G55550	RNA-binding (RRM/RBD/RNP motifs) family protein	0.915769	0.672066
2	248064_at	NA	NA	NA	NA	NA	0.78094	0.564806
2	248065_at	T	F	AT5G55580	AT5G55580	Mitochondrial transcription termination factor family protein	0.902744	0.648112
2	248066_at	T	F	AT5G55590	QRT1	Pectin lyase-like superfamily protein	0.694125	0.517054
2	248067_at	T	F	AT5G55600	AT5G55600	agenet domain-containing protein / bromo-adjacent homology (BAH) domain-containing protein	0.740157	0.612935
2	248068_at	T	F	AT5G55610	AT5G55610	unknown protein; LOCATED IN: mitochondrion, chloroplast, plastid, membrane; EXPRESSED IN: 25 plant structures; EXPRESSED DURING: 13 growth stages; Has 1807 Blast hits to 1807 proteins in 277 species: Archae - 0; Bacteria - 0; Metazoa - 736; Fungi - 347; Plants - 385; Viruses - 0; Other Eukaryotes - 339 (source: NCBI BLink).	0.933991	0.570103
2	248073_at	T	F	AT5G55720	AT5G55720	Pectin lyase-like superfamily protein	0.89198	0.628645
2	248075_at	T	F	AT5G55740	CRR21	Tetratricopeptide repeat (TPR)-like superfamily protein	0.921313	0.631198
2	248076_at	T	F	AT5G55750	AT5G55750	hydroxyproline-rich glycoprotein family protein	0.864197	0.56416
2	248077_at	T	F	AT5G55770	AT5G55770	Cysteine/Histidine-rich C1 domain family protein	0.624197	0.559715
2	248083_at	NA	NA	NA	NA	NA	0.666514	0.545884
2	248084_at	T	F	AT5G55470	ATNHX3|NHX3	Na+/H+ (sodium hydrogen) exchanger 3	0.909605	0.622239
2	248085_at	T	F	AT5G55480	SVL1	SHV3-like 1	0.601039	0.679846
2	248087_at	T	F	AT5G55060	AT5G55060	unknown protein; FUNCTIONS IN: molecular_function unknown; INVOLVED IN: biological_process unknown; LOCATED IN: cellular_component unknown; EXPRESSED IN: 25 plant structures; EXPRESSED DURING: 15 growth stages; BEST Arabidopsis thaliana protein match is: unknown protein (TAIR:AT5G58510.1); Has 223 Blast hits to 218 proteins in 80 species: Archae - 0; Bacteria - 2; Metazoa - 117; Fungi - 6; Plants…	0.909601	0.576275
2	248090_at	T	F	AT5G55090	MAPKKK15	mitogen-activated protein kinase kinase kinase 15	0.665956	0.632077
2	248092_at	T	F	AT5G55170	ATSUMO3|SUMO3|SUM3|SUMO 3	small ubiquitin-like modifier 3	0.957412	0.592455
2	248093_at	T	F	AT5G55210	AT5G55210	unknown protein; FUNCTIONS IN: molecular_function unknown; INVOLVED IN: biological_process unknown; LOCATED IN: chloroplast; EXPRESSED IN: 23 plant structures; EXPRESSED DURING: 13 growth stages; BEST Arabidopsis thaliana protein match is: unknown protein (TAIR:AT4G22320.1); Has 1807 Blast hits to 1807 proteins in 277 species: Archae - 0; Bacteria - 0; Metazoa - 736; Fungi - 347; Plants - 385; Vi…	0.911094	0.590407
2	248094_at	T	F	AT5G55220	AT5G55220	trigger factor type chaperone family protein	0.940195	0.620805
2	248096_at	T	F	AT5G55240	ATPXG2	ARABIDOPSIS THALIANA PEROXYGENASE 2	0.713209	0.501852
2	248099_at	T	F	AT5G55300	MGO1|TOP1ALPHA|TOP1	DNA topoisomerase I alpha	0.690281	0.523279
2	248100_at	T	F	AT5G55180	AT5G55180	O-Glycosyl hydrolases family 17 protein	0.734086	0.569023
2	248101_at	T	F	AT5G55200	AT5G55200	Co-chaperone GrpE family protein	0.908917	0.507675
2	248102_at	T	F	AT5G55140	AT5G55140	ribosomal protein L30 family protein	0.900536	0.592564
2	248103_at	T	F	AT5G55160	ATSUMO2|SUMO 2|SUMO2|SUM2	small ubiquitin-like modifier 2	0.861731	0.538554
2	248104_at	T	F	AT5G55250	IAMT1	IAA carboxylmethyltransferase 1	0.897712	0.50282
2	248105_at	T	F	AT5G55280	CPFTSZ|ATFTSZ1-1|FTSZ1-1	homolog of bacterial cytokinesis Z-ring protein FTSZ 1-1	0.906909	0.672462
2	248107_at	T	F	AT5G55190	ATRAN3|RAN3	RAN GTPase 3	0.910809	0.628248
2	248108_at	T	F	AT5G55130	SIR1|CNX5	co-factor for nitrate, reductase and xanthine dehydrogenase 5	0.941569	0.63446
2	248109_at	T	F	AT5G55310	TOP1BETA|TOP1	DNA topoisomerase 1 beta	0.846665	0.539036
2	248113_at	T	F	AT5G55360	AT5G55360	MBOAT (membrane bound O-acyl transferase) family protein	0.901187	0.64328
2	248114_at	T	F	AT5G55370	AT5G55370	MBOAT (membrane bound O-acyl transferase) family protein	0.812968	0.556983
2	248116_at	T	F	AT5G55020	ATMYB120|MYB120	myb domain protein 120	0.689027	0.560909
2	248117_at	T	F	AT5G55000	FIP2	potassium channel tetramerisation domain-containing protein / pentapeptide repeat-containing protein	0.928054	0.564281
2	248119_at	T	F	AT5G54590	CRLK1	Protein kinase superfamily protein	0.829304	0.65319
2	248120_at	T	F	AT5G54540	AT5G54540	Uncharacterised conserved protein (UCP012943)	0.875555	0.621529
2	248121_at	T	F	AT5G54690	GAUT12|IRX8|LGT6	galacturonosyltransferase 12	0.904958	0.599414
2	248125_at	T	F	AT5G54740	SESA5	seed storage albumin 5	0.812514	0.516652
2	248126_at	T	F	AT5G54760	AT5G54760	Translation initiation factor SUI1 family protein	0.884063	0.576324
2	248127_at	T	F	AT5G54750	AT5G54750	Transport protein particle (TRAPP) component	0.915152	0.648533
2	248128_at	T	F	AT5G54770	THI1|TZ|THI4	thiazole biosynthetic enzyme, chloroplast (ARA6) (THI1) (THI4)	0.90823	0.615091
2	248129_at	T	F	AT5G54780	AT5G54780	Ypt/Rab-GAP domain of gyp1p superfamily protein	0.897872	0.651263
2	248132_at	T	F	AT5G54840	ATSGP1|SGP1	Ras-related small GTP-binding family protein	0.934197	0.606154
2	248133_at	T	F	AT5G54850	AT5G54850	unknown protein; Has 1807 Blast hits to 1807 proteins in 277 species: Archae - 0; Bacteria - 0; Metazoa - 736; Fungi - 347; Plants - 385; Viruses - 0; Other Eukaryotes - 339 (source: NCBI BLink).	0.949198	0.584168
2	248134_at	T	F	AT5G54860	AT5G54860	Major facilitator superfamily protein	0.834979	0.676653
2	248135_at	T	F	AT5G54890	AT5G54890	RNA-binding CRS1 / YhbY (CRM) domain-containing protein	0.585635	0.727801
2	248136_at	T	F	AT5G54910	AT5G54910	DEA(D/H)-box RNA helicase family protein	0.567233	0.533347
2	248139_at	T	F	AT5G54970	AT5G54970	unknown protein; BEST Arabidopsis thaliana protein match is: unknown protein (TAIR:AT4G26960.1); Has 1807 Blast hits to 1807 proteins in 277 species: Archae - 0; Bacteria - 0; Metazoa - 736; Fungi - 347; Plants - 385; Viruses - 0; Other Eukaryotes - 339 (source: NCBI BLink).	0.705272	0.593118
2	248140_at	T	F	AT5G54980	AT5G54980	Uncharacterised protein family (UPF0497)	0.750543	0.745554
2	248142_at	T	F	AT5G55040	AT5G55040	DNA-binding bromodomain-containing protein	0.638711	0.766838
2	248144_at	T	F	AT5G54800	GPT1|ATGPT1	glucose 6-phosphate/phosphate translocator 1	0.886283	0.578942
2	248147_at	T	F	AT5G54900	RBP45A|ATRBP45A	RNA-binding protein 45A	0.849029	0.557722
2	248150_at	T	F	AT5G54670	KATC|ATK3	kinesin 3	0.874009	0.625711
2	248151_at	T	F	AT5G54270	LHCB3|LHCB3*1	light-harvesting chlorophyll B-binding protein 3	0.881093	0.538664
2	248153_at	T	F	AT5G54250	DND2|HLM1|ATCNGC4|CNGC4	cyclic nucleotide-gated cation channel 4	0.878729	0.628235
2	248154_at	T	F	AT5G54400	AT5G54400	S-adenosyl-L-methionine-dependent methyltransferases superfamily protein	0.898028	0.640014
2	248158_at	T	F	AT5G54440	AtTRS130|CLUB	CLUB	0.874941	0.533897
2	248162_at	T	F	AT5G54500	FQR1	flavodoxin-like quinone reductase 1	0.915895	0.61135
2	248164_at	T	F	AT5G54490	PBP1	pinoid-binding protein 1	0.896364	0.517382
2	248165_at	T	F	AT5G54430	ATPHOS32|PHOS32	Adenine nucleotide alpha hydrolases-like superfamily protein	0.87062	0.543932
2	248167_at	T	F	AT5G54530	AT5G54530	Protein of unknown function, DUF538	0.947999	0.60887
2	248169_at	T	F	AT5G54610	ANK	ankyrin	0.789665	0.5661
2	248170_at	T	F	AT5G54620	AT5G54620	Ankyrin repeat family protein	0.646135	0.573464
2	248171_at	T	F	AT5G54680	ILR3|bHLH105	basic helix-loop-helix (bHLH) DNA-binding superfamily protein	0.806068	0.578203
2	248174_at	T	F	AT5G54600	AT5G54600	Translation protein SH3-like family protein	0.933286	0.62639
2	248176_at	T	F	AT5G54650	Fh5|ATFH5	formin homology5	0.880262	0.609424
2	248177_at	T	F	AT5G54630	AT5G54630	zinc finger protein-related	0.957461	0.711741
2	248178_at	T	F	AT5G54370	AT5G54370	Late embryogenesis abundant (LEA) protein-related	0.912583	0.615018
2	248181_at	T	F	AT5G54290	CcdA	cytochrome c biogenesis protein family	0.90005	0.644801
2	248182_at	T	F	AT5G54030	AT5G54030	Cysteine/Histidine-rich C1 domain family protein	0.795585	0.602083
2	248183_at	T	F	AT5G54040	AT5G54040	Cysteine/Histidine-rich C1 domain family protein	0.930842	0.638695
2	248184_at	T	F	AT5G54050	AT5G54050	Cysteine/Histidine-rich C1 domain family protein	0.77085	0.601113
2	248187_at	T	F	AT5G53940	AT5G53940	Yippee family putative zinc-binding protein	0.87684	0.657125
2	248188_at	T	F	AT5G54070	HSFA9|AT-HSFA9	heat shock transcription factor A9	0.696322	0.522471
2	248189_at	T	F	AT5G54090	AT5G54090	DNA mismatch repair protein MutS, type 2	0.902385	0.614886
2	248192_at	T	F	AT5G54140	ILL3	IAA-leucine-resistant (ILR1)-like 3	0.968152	0.61614
2	248194_at	T	F	AT5G54095	AT5G54095	unknown protein; FUNCTIONS IN: molecular_function unknown; INVOLVED IN: N-terminal protein myristoylation; LOCATED IN: cellular_component unknown; EXPRESSED IN: 9 plant structures; EXPRESSED DURING: L mature pollen stage, M germinated pollen stage, 4 anthesis, C globular stage, petal differentiation and expansion stage; BEST Arabidopsis thaliana protein match is: unknown protein (TAIR:AT4G27580.1…	0.742669	0.606725
2	248196_at	NA	NA	NA	NA	NA	0.888888	0.586505
2	248197_at	T	F	AT5G54190	PORA	protochlorophyllide oxidoreductase A	0.904396	0.626213
2	248198_at	T	F	AT5G54200	AT5G54200	Transducin/WD40 repeat-like superfamily protein	0.731658	0.528422
2	248199_at	T	F	AT5G54170	AT5G54170	Polyketide cyclase/dehydrase and lipid transport superfamily protein	0.866488	0.578496
2	248201_at	T	F	AT5G54180	PTAC15	plastid transcriptionally active 15	0.873204	0.636209
2	248203_at	T	F	AT5G54230	MYB49|AtMYB49	myb domain protein 49	0.924115	0.645066
2	248206_at	T	F	AT5G54350	AT5G54350	FUNCTIONS IN: molecular_function unknown; INVOLVED IN: biological_process unknown; LOCATED IN: chloroplast; BEST Arabidopsis thaliana protein match is: C2H2-like zinc finger protein (TAIR:AT5G54360.1); Has 1807 Blast hits to 1807 proteins in 277 species: Archae - 0; Bacteria - 0; Metazoa - 736; Fungi - 347; Plants - 385; Viruses - 0; Other Eukaryotes - 339 (source: NCBI BLink).	0.822716	0.516083
2	248209_at	T	F	AT5G53990	AT5G53990	UDP-Glycosyltransferase superfamily protein	0.866251	0.592015
2	248212_at	T	F	AT5G54020	AT5G54020	Cysteine/Histidine-rich C1 domain family protein	0.904345	0.657847
2	248213_at	T	F	AT5G53660	GRF7|AtGRF7	growth-regulating factor 7	0.902664	0.573351
2	248217_at	T	F	AT5G53560	ATB5-A|CB5-E|ATCB5-E|B52	cytochrome B5 isoform E	0.888898	0.605588
2	248219_at	T	F	AT5G53650	AT5G53650	unknown protein; FUNCTIONS IN: molecular_function unknown; INVOLVED IN: biological_process unknown; LOCATED IN: endomembrane system; EXPRESSED IN: 23 plant structures; EXPRESSED DURING: 15 growth stages; Has 30201 Blast hits to 17322 proteins in 780 species: Archae - 12; Bacteria - 1396; Metazoa - 17338; Fungi - 3422; Plants - 5037; Viruses - 0; Other Eukaryotes - 2996 (source: NCBI BLink).	0.911465	0.606315
2	248220_at	T	F	AT5G53540	AT5G53540	P-loop containing nucleoside triphosphate hydrolases superfamily protein	0.829658	0.58406
2	248222_at	T	F	AT5G53570	AT5G53570	Ypt/Rab-GAP domain of gyp1p superfamily protein	0.890329	0.645315
2	248224_at	T	F	AT5G53490	AT5G53490	Tetratricopeptide repeat (TPR)-like superfamily protein	0.940964	0.622938
2	248227_at	T	F	AT5G53820	AT5G53820	Late embryogenesis abundant protein (LEA) family protein	0.798389	0.604698
2	248228_at	T	F	AT5G53800	AT5G53800	unknown protein; Has 30201 Blast hits to 17322 proteins in 780 species: Archae - 12; Bacteria - 1396; Metazoa - 17338; Fungi - 3422; Plants - 5037; Viruses - 0; Other Eukaryotes - 2996 (source: NCBI BLink).	0.836656	0.658699
2	248229_at	T	F	AT5G53810	AT5G53810	O-methyltransferase family protein	0.816132	0.500403
2	248231_at	T	F	AT5G53770	AT5G53770	Nucleotidyltransferase family protein	0.887702	0.605195
2	248234_at	T	F	AT5G53850	AT5G53850	haloacid dehalogenase-like hydrolase family protein	0.696651	0.555899
2	248235_at	T	F	AT5G53860	emb2737|EMB64	embryo defective 2737	0.91709	0.617471
2	248237_at	T	F	AT5G53890	AtPSKR2|PSKR2	phytosylfokine-alpha receptor 2	0.840741	0.694303
2	248240_at	T	F	AT5G53950	CUC2|ATCUC2|ANAC098	NAC (No Apical Meristem) domain transcriptional regulator superfamily protein	0.866251	0.50839
2	248242_at	T	F	AT5G53580	AT5G53580	NAD(P)-linked oxidoreductase superfamily protein	0.916826	0.639885
2	248243_at	F	NA	AT5G53588	CPuORF50	conserved peptide upstream open reading frame 50	0.92833	0.655657
2	248244_at	T	F	AT5G53635	AT5G53635	F-box/RNI-like/FBD-like domains-containing protein	0.733489	0.539682
2	248245_at	T	F	AT5G53190	AT5G53190	Nodulin MtN3 family protein	0.7128	0.638265
2	248247_at	T	F	AT5G53210	SPCH	basic helix-loop-helix (bHLH) DNA-binding superfamily protein	0.894968	0.514666
2	248250_at	T	F	AT5G53130	ATCNGC1|CNGC1	cyclic nucleotide gated channel 1	0.854504	0.573746
2	248252_at	T	F	AT5G53250	AGP22|ATAGP22	arabinogalactan protein 22	0.922365	0.629882
2	248253_at	T	F	AT5G53290	CRF3	cytokinin response factor 3	0.911869	0.651624
2	248254_at	T	F	AT5G53320	AT5G53320	Leucine-rich repeat protein kinase family protein	0.913278	0.627337
2	248258_at	T	F	AT5G53400	BOB1	HSP20-like chaperones superfamily protein	0.940692	0.632282
2	248260_at	T	F	AT5G53240	AT5G53240	Protein of unknown function (DUF295)	0.574662	0.532429
2	248262_at	T	F	AT5G53340	AT5G53340	Galactosyltransferase family protein	0.844855	0.699957
2	248266_at	T	F	AT5G53440	AT5G53440	unknown protein; FUNCTIONS IN: molecular_function unknown; INVOLVED IN: biological_process unknown; LOCATED IN: cytosol; EXPRESSED IN: 25 plant structures; EXPRESSED DURING: 15 growth stages; Has 1807 Blast hits to 1807 proteins in 277 species: Archae - 0; Bacteria - 0; Metazoa - 736; Fungi - 347; Plants - 385; Viruses - 0; Other Eukaryotes - 339 (source: NCBI BLink).	0.692843	0.554208
2	248267_at	T	F	AT5G53460	GLT1	NADH-dependent glutamate synthase 1	0.892576	0.562331
2	248275_at	T	F	AT5G53520	ATOPT8|OPT8	oligopeptide transporter 8	0.707599	0.504783
2	248276_at	T	F	AT5G53550	YSL3|ATYSL3	YELLOW STRIPE like 3	0.605675	0.604032
2	248277_at	T	F	AT5G52860	AT5G52860	ABC-2 type transporter family protein	0.833479	0.510198
2	248278_at	T	F	AT5G52890	AT5G52890	AT hook motif-containing protein	0.951761	0.595045
2	248282_at	T	F	AT5G52900	AT5G52900	unknown protein; Has 30201 Blast hits to 17322 proteins in 780 species: Archae - 12; Bacteria - 1396; Metazoa - 17338; Fungi - 3422; Plants - 5037; Viruses - 0; Other Eukaryotes - 2996 (source: NCBI BLink).	0.926088	0.664773
2	248285_at	T	F	AT5G52960	AT5G52960	unknown protein; FUNCTIONS IN: molecular_function unknown; INVOLVED IN: biological_process unknown; LOCATED IN: chloroplast; EXPRESSED IN: 23 plant structures; EXPRESSED DURING: 13 growth stages; CONTAINS InterPro DOMAIN/s: Protein of unknown function DUF3143 (InterPro:IPR021489); Has 1807 Blast hits to 1807 proteins in 277 species: Archae - 0; Bacteria - 0; Metazoa - 736; Fungi - 347; Plants - 3…	0.93743	0.66135
2	248287_at	T	F	AT5G52970	AT5G52970	thylakoid lumen 15.0 kDa protein	0.935481	0.639165
2	248288_at	T	F	AT5G52840	AT5G52840	NADH-ubiquinone oxidoreductase-related	0.932656	0.598863
2	248291_at	T	F	AT5G53020	AT5G53020	Ribonuclease P protein subunit P38-related	0.761654	0.636168
2	248292_at	T	F	AT5G53030	AT5G53030	unknown protein; CONTAINS InterPro DOMAIN/s: Protein of unknown function DUF688 (InterPro:IPR007789); BEST Arabidopsis thaliana protein match is: unknown protein (TAIR:AT4G27810.1); Has 1807 Blast hits to 1807 proteins in 277 species: Archae - 0; Bacteria - 0; Metazoa - 736; Fungi - 347; Plants - 385; Viruses - 0; Other Eukaryotes - 339 (source: NCBI BLink).	0.819358	0.52153
2	248293_at	T	F	AT5G53050	AT5G53050	alpha/beta-Hydrolases superfamily protein	0.83636	0.549449
2	248296_at	T	F	AT5G53090	AT5G53090	NAD(P)-binding Rossmann-fold superfamily protein	0.916203	0.594599
2	248298_at	T	F	AT5G53110	AT5G53110	RING/U-box superfamily protein	0.916707	0.61512
2	248299_at	T	F	AT5G53080	AT5G53080	Tetratricopeptide repeat (TPR)-like superfamily protein	0.934143	0.686977
2	248303_at	T	F	AT5G53170	FTSH11	FTSH protease 11	0.867029	0.599128
2	248305_at	T	F	AT5G52560	ATUSP|USP	UDP-sugar pyrophosphorylase	0.83814	0.660007
2	248306_at	T	F	AT5G52830	WRKY27|ATWRKY27	WRKY DNA-binding protein 27	0.93507	0.590949
2	248310_at	F	NA	AT5G52552	CPuORF14	conserved peptide upstream open reading frame 14	0.633153	0.539314
2	248316_at	T	F	AT5G52670	AT5G52670	Copper transport protein family	0.759947	0.567845
2	248317_at	T	F	AT5G52680	AT5G52680	Copper transport protein family	0.561796	0.506005
2	248318_at	T	F	AT5G52690	AT5G52690	Copper transport protein family	0.57794	0.514999
2	248319_at	T	F	AT5G52710	AT5G52710	Copper transport protein family	0.845968	0.595507
2	248320_at	NA	NA	NA	NA	NA	0.889582	0.617348
2	248324_at	NA	NA	NA	NA	NA	0.899098	0.564065
2	248326_at	T	F	AT5G52820	AT5G52820	WD-40 repeat family protein / notchless protein, putative	0.903753	0.592129
2	248329_at	T	F	AT5G52780	AT5G52780	Protein of unknown function (DUF3464)	0.913042	0.641531
2	248331_at	T	F	AT5G52650	AT5G52650	RNA binding Plectin/S10 domain-containing protein	0.884897	0.695519
2	248333_at	T	F	AT5G52390	AT5G52390	PAR1 protein	0.812459	0.619633
2	248335_at	T	F	AT5G52450	AT5G52450	MATE efflux family protein	0.67497	0.556848
2	248336_at	T	F	AT5G52420	AT5G52420	unknown protein; FUNCTIONS IN: molecular_function unknown; INVOLVED IN: biological_process unknown; LOCATED IN: endoplasmic reticulum; EXPRESSED IN: 24 plant structures; EXPRESSED DURING: 13 growth stages; BEST Arabidopsis thaliana protein match is: unknown protein (TAIR:AT5G23920.1); Has 30201 Blast hits to 17322 proteins in 780 species: Archae - 12; Bacteria - 1396; Metazoa - 17338; Fungi - 342…	0.857434	0.585511
2	248338_at	T	F	AT5G52440	HCF106	Bacterial sec-independent translocation protein mttA/Hcf106	0.917305	0.669103
2	248339_at	T	F	AT5G52520	OVA6|PRORS1	Class II aaRS and biotin synthetases superfamily protein	0.933676	0.651008
2	248341_at	T	F	AT5G52220	AT5G52220	CONTAINS InterPro DOMAIN/s: Chromosome transmission fidelity protein 8 (InterPro:IPR018607); Has 127 Blast hits to 127 proteins in 63 species: Archae - 0; Bacteria - 0; Metazoa - 70; Fungi - 17; Plants - 31; Viruses - 0; Other Eukaryotes - 9 (source: NCBI BLink).	0.579125	0.503022
2	248344_at	T	F	AT5G52280	AT5G52280	Myosin heavy chain-related protein	0.727368	0.633423
2	248345_at	T	F	AT5G52290	SHOC1	shortage in chiasmata 1	0.763178	0.626386
2	248346_at	T	F	AT5G52210	ATGB1|ATARLB1|GB1	GTP-binding protein 1	0.912995	0.597398
2	248348_at	T	F	AT5G52190	AT5G52190	Sugar isomerase (SIS) family protein	0.901373	0.579494
2	248349_at	T	F	AT5G52240	MSBP1|AtMAPR5|ATMP1	membrane steroid binding protein 1	0.965259	0.624835
2	248351_at	T	F	AT5G52200	AT5G52200	phosphoprotein phosphatase inhibitors	0.858636	0.72318
2	248352_at	T	F	AT5G52300	RD29B|LTI65	CAP160 protein	0.85974	0.655442
2	248355_at	T	F	AT5G52340	ATEXO70A2|EXO70A2	exocyst subunit exo70 family protein A2	0.811445	0.618621
2	248357_at	T	F	AT5G52380	AT5G52380	VASCULAR-RELATED NAC-DOMAIN 6	0.832444	0.765992
2	248361_at	T	F	AT5G52460	EDA41	FBD, F-box and Leucine Rich Repeat domains containing protein	0.746329	0.522215
2	248362_at	T	F	AT5G52470	ATFIB1|FBR1|FIB1|SKIP7|ATFBR1	fibrillarin 1	0.82558	0.573159
2	248365_at	T	F	AT5G52500	AT5G52500	unknown protein; BEST Arabidopsis thaliana protein match is: unknown protein (TAIR:AT3G57400.1); Has 1807 Blast hits to 1807 proteins in 277 species: Archae - 0; Bacteria - 0; Metazoa - 736; Fungi - 347; Plants - 385; Viruses - 0; Other Eukaryotes - 339 (source: NCBI BLink).	0.813318	0.580419
2	248366_at	T	F	AT5G52510	SCL8	SCARECROW-like 8	0.906033	0.734365
2	248367_at	T	F	AT5G52360	ADF10	actin depolymerizing factor 10	0.851201	0.658023
2	248368_at	T	F	AT5G51950	AT5G51950	Glucose-methanol-choline (GMC) oxidoreductase family protein	0.77429	0.603161
2	248370_at	T	F	AT5G52170	HDG7	homeodomain GLABROUS 7	0.930492	0.60145
2	248373_at	T	F	AT5G51860	AT5G51860	K-box region and MADS-box transcription factor family protein	0.739021	0.606133
2	248377_at	T	F	AT5G51720	AT5G51720	2 iron, 2 sulfur cluster binding	0.9474	0.581686
2	248379_at	T	F	AT5G51700	RAR1|PBS2|ATRAR1|RPR2	protein binding;zinc ion binding	0.913281	0.567779
2	248380_at	T	F	AT5G51820	ATPGMP|PGM|PGM1|STF1	phosphoglucomutase	0.828912	0.631574
2	248381_at	T	F	AT5G51830	AT5G51830	pfkB-like carbohydrate kinase family protein	0.90235	0.651701
2	248382_at	T	F	AT5G51890	AT5G51890	Peroxidase superfamily protein	0.721794	0.525478
2	248384_at	T	F	AT5G51930	AT5G51930	Glucose-methanol-choline (GMC) oxidoreductase family protein	0.846412	0.562428
2	248386_at	T	F	AT5G51940	NRPD6A|NRPE6A|NRPB6A	RNA polymerase Rpb6	0.940024	0.566276
2	248388_at	T	F	AT5G51980	AT5G51980	Transducin/WD40 repeat-like superfamily protein	0.564699	0.619992
2	248389_at	T	F	AT5G51990	CBF4|DREB1D	C-repeat-binding factor 4	0.781613	0.678081
2	248391_at	T	F	AT5G52030	AT5G52030	TraB family protein	0.89063	0.622796
2	248394_at	T	F	AT5G52070	AT5G52070	Agenet domain-containing protein	0.820068	0.58177
2	248398_at	T	F	AT5G51970	AT5G51970	GroES-like zinc-binding alcohol dehydrogenase family protein	0.844468	0.524586
2	248399_at	T	F	AT5G52010	AT5G52010	C2H2-like zinc finger protein	0.887197	0.602812
2	248401_at	T	F	AT5G52110	HCF208|CCB2	Protein of unknown function (DUF2930)	0.883781	0.674283
2	248402_at	T	F	AT5G52100	crr1	Dihydrodipicolinate reductase, bacterial/plant	0.948121	0.642881
2	248406_at	T	F	AT5G51490	AT5G51490	Plant invertase/pectin methylesterase inhibitor superfamily	0.849301	0.537024
2	248407_at	T	F	AT5G51500	AT5G51500	Plant invertase/pectin methylesterase inhibitor superfamily	0.883685	0.620751
2	248409_at	T	F	AT5G51545	LPA2	low psii accumulation2	0.919323	0.637004
2	248411_at	T	F	AT5G51580	AT5G51580	unknown protein; Has 8 Blast hits to 6 proteins in 4 species: Archae - 0; Bacteria - 0; Metazoa - 2; Fungi - 0; Plants - 5; Viruses - 0; Other Eukaryotes - 1 (source: NCBI BLink).	0.867178	0.572924
2	248412_at	T	F	AT5G51590	AT5G51590	AT hook motif DNA-binding family protein	0.91385	0.641204
2	248415_at	T	F	AT5G51620	AT5G51620	Uncharacterised protein family (UPF0172)	0.820457	0.575027
2	248416_at	T	F	AT5G51630	AT5G51630	Disease resistance protein (TIR-NBS-LRR class) family	0.921105	0.597671
2	248421_at	T	F	AT5G51510	AT5G51510	unknown protein; CONTAINS InterPro DOMAIN/s: Protein of unknown function DUF1352 (InterPro:IPR009787); Has 30201 Blast hits to 17322 proteins in 780 species: Archae - 12; Bacteria - 1396; Metazoa - 17338; Fungi - 3422; Plants - 5037; Viruses - 0; Other Eukaryotes - 2996 (source: NCBI BLink).	0.947046	0.601188
2	248422_at	T	F	AT5G51640	YLS7|TBL17	Plant protein of unknown function (DUF828)	0.94499	0.632744
2	248423_at	T	F	AT5G51670	AT5G51670	Protein of unknown function (DUF668)	0.770657	0.729055
2	248424_at	T	F	AT5G51680	AT5G51680	hydroxyproline-rich glycoprotein family protein	0.901652	0.582281
2	248429_at	T	F	AT5G51770	AT5G51770	Protein kinase superfamily protein	0.757981	0.641138
2	248430_at	T	F	AT5G51800	AT5G51800	Protein kinase superfamily protein	0.795622	0.556226
2	248433_at	T	F	AT5G51400	AT5G51400	PLAC8 family protein	0.896817	0.612732
2	248437_at	NA	NA	NA	NA	NA	0.874919	0.647982
2	248443_at	T	F	AT5G51310	AT5G51310	2-oxoglutarate (2OG) and Fe(II)-dependent oxygenase superfamily protein	0.856484	0.575253
2	248446_at	T	F	AT5G51140	AT5G51140	Pseudouridine synthase family protein	0.898346	0.609533
2	248447_at	T	F	AT5G51120	PABN1|ATPABN1	polyadenylate-binding protein 1	0.904556	0.700024
2	248449_at	T	F	AT5G51110	AT5G51110	Transcriptional coactivator/pterin dehydratase	0.934561	0.62183
2	248450_at	T	F	AT5G51290	AT5G51290	Diacylglycerol kinase family protein	0.773513	0.577665
2	248453_at	T	F	AT5G51340	AT5G51340	Tetratricopeptide repeat (TPR)-like superfamily protein	0.779972	0.731367
2	248454_at	T	F	AT5G51350	AT5G51350	Leucine-rich repeat transmembrane protein kinase family protein	0.893899	0.617921
2	248457_at	T	F	AT5G51420	AT5G51420	long-chain-alcohol O-fatty-acyltransferase family protein / wax synthase family protein	0.602479	0.509868
2	248458_at	T	F	AT5G51430	EYE	conserved oligomeric Golgi complex component-related / COG complex component-related	0.863867	0.523395
2	248459_at	T	F	AT5G51020	CRL	crumpled leaf	0.914177	0.619434
2	248460_at	T	F	AT5G50915	AT5G50915	basic helix-loop-helix (bHLH) DNA-binding superfamily protein	0.923545	0.593595
2	248461_s_at	F	NA	AT2G47510	FUM1	fumarase 1	0.778502	0.557791
2	248462_at	T	F	AT5G50960	NBP35|ATNBP35	nucleotide binding protein 35	0.725053	0.696796
2	248463_at	T	F	AT5G51130	AT5G51130	S-adenosyl-L-methionine-dependent methyltransferases superfamily protein	0.902038	0.594049
2	248464_at	T	F	AT5G51160	AT5G51160	Ankyrin repeat family protein	0.906777	0.595754
2	248466_at	T	F	AT5G50720	HVA22E|ATHVA22E	HVA22 homologue E	0.803942	0.579478
2	248468_at	T	F	AT5G50750	RGP4	reversibly glycosylated polypeptide 4	0.865474	0.587834
2	248469_at	T	F	AT5G50820	anac097|NAC097	NAC domain containing protein 97	0.654948	0.595476
2	248471_at	T	F	AT5G50840	AT5G50840	CONTAINS InterPro DOMAIN/s: Taxilin (InterPro:IPR019132); Has 30201 Blast hits to 17322 proteins in 780 species: Archae - 12; Bacteria - 1396; Metazoa - 17338; Fungi - 3422; Plants - 5037; Viruses - 0; Other Eukaryotes - 2996 (source: NCBI BLink).	0.789174	0.618981
2	248472_at	T	F	AT5G50860	AT5G50860	Protein kinase superfamily protein	0.920258	0.649769
2	248473_at	T	F	AT5G50810	TIM8	translocase inner membrane subunit 8	0.857955	0.580907
2	248474_at	T	F	AT5G50850	MAB1	Transketolase family protein	0.906655	0.665365
2	248477_at	T	F	AT5G50900	AT5G50900	ARM repeat superfamily protein	0.780502	0.660829
2	248480_at	T	F	AT5G50920	DCA1|CLPC|ATHSP93-V|CLPC1|HSP93-V	CLPC homologue 1	0.931898	0.653438
2	248484_at	T	F	AT5G51030	AT5G51030	NAD(P)-binding Rossmann-fold superfamily protein	0.675965	0.513674
2	248486_at	T	F	AT5G51060	RHD2|RBOHC|ATRBOHC	NADPH/respiratory burst oxidase protein D	0.929653	0.614246
2	248487_at	T	F	AT5G51070	SAG15|ERD1|CLPD	Clp ATPase	0.612776	0.605327
2	248491_at	T	F	AT5G51010	AT5G51010	Rubredoxin-like superfamily protein	0.942598	0.590458
2	248492_at	T	F	AT5G51040	AT5G51040	unknown protein; CONTAINS InterPro DOMAIN/s: Protein of unknown function DUF339 (InterPro:IPR005631); Has 532 Blast hits to 532 proteins in 207 species: Archae - 0; Bacteria - 285; Metazoa - 16; Fungi - 41; Plants - 40; Viruses - 0; Other Eukaryotes - 150 (source: NCBI BLink).	0.951288	0.553077
2	248493_at	T	F	AT5G51100	FSD2	Fe superoxide dismutase 2	0.915306	0.628304
2	248494_at	T	F	AT5G50770	AtHSD6|HSD6	hydroxysteroid dehydrogenase 6	0.823445	0.64599
2	248495_at	T	F	AT5G50780	AT5G50780	Histidine kinase-, DNA gyrase B-, and HSP90-like ATPase family protein	0.864759	0.611348
2	248496_at	T	F	AT5G50790	AT5G50790	Nodulin MtN3 family protein	0.927622	0.61868
2	248497_at	T	F	AT5G50380	EXO70F1|ATEXO70F1	exocyst subunit exo70 family protein F1	0.841298	0.502004
2	248498_at	T	F	AT5G50390	AT5G50390	Pentatricopeptide repeat (PPR-like) superfamily protein	0.590597	0.674002
2	248501_at	T	F	AT5G50440	MEMB12|ATMEMB12	membrin 12	0.837242	0.591887
2	248502_at	T	F	AT5G50450	AT5G50450	HCP-like superfamily protein with MYND-type zinc finger	0.565786	0.527268
2	248504_at	T	F	AT5G50480	NF-YC6	nuclear factor Y, subunit C6	0.851759	0.64129
2	248505_at	T	F	AT5G50360	AT5G50360	unknown protein; BEST Arabidopsis thaliana protein match is: unknown protein (TAIR:AT3G48510.1); Has 1807 Blast hits to 1807 proteins in 277 species: Archae - 0; Bacteria - 0; Metazoa - 736; Fungi - 347; Plants - 385; Viruses - 0; Other Eukaryotes - 339 (source: NCBI BLink).	0.617405	0.516023
2	248506_at	T	F	AT5G50370	AT5G50370	Adenylate kinase family protein	0.845289	0.661203
2	248507_at	T	F	AT5G50420	AT5G50420	O-fucosyltransferase family protein	0.754729	0.571812
2	248508_at	T	F	AT5G50320	AtELP3|HAC8|ELP3|ELO3|HAG3	radical SAM domain-containing protein / GCN5-related N-acetyltransferase (GNAT) family protein	0.910616	0.590297
2	248509_at	T	F	AT5G50335	AT5G50335	unknown protein; Has 30201 Blast hits to 17322 proteins in 780 species: Archae - 12; Bacteria - 1396; Metazoa - 17338; Fungi - 3422; Plants - 5037; Viruses - 0; Other Eukaryotes - 2996 (source: NCBI BLink).	0.933185	0.609173
2	248512_at	T	F	AT5G50460	AT5G50460	secE/sec61-gamma protein transport protein	0.922698	0.516897
2	248513_at	T	F	AT5G50500	AT5G50500	unknown protein; Has 1807 Blast hits to 1807 proteins in 277 species: Archae - 0; Bacteria - 0; Metazoa - 736; Fungi - 347; Plants - 385; Viruses - 0; Other Eukaryotes - 339 (source: NCBI BLink).	0.778245	0.601334
2	248515_at	F	NA	AT5G50640	AT5G50640	CBS / octicosapeptide/Phox/Bemp1 (PB1) domains-containing protein	0.933272	0.563709
2	248516_at	F	NA	AT5G50645	AT5G50645	unknown protein; BEST Arabidopsis thaliana protein match is: unknown protein (TAIR:AT5G50540.1); Has 30201 Blast hits to 17322 proteins in 780 species: Archae - 12; Bacteria - 1396; Metazoa - 17338; Fungi - 3422; Plants - 5037; Viruses - 0; Other Eukaryotes - 2996 (source: NCBI BLink).	0.800261	0.50851
2	248517_at	F	NA	AT5G50650	AT5G50650	Transducin/WD40 repeat-like superfamily protein	0.829332	0.72066
2	248518_at	F	NA	AT5G50560	AT5G50560	Protein of unknown function (DUF 3339)	0.931511	0.613432
2	248522_at	NA	NA	NA	NA	NA	0.861933	0.689492
2	248528_at	T	F	AT5G50760	AT5G50760	SAUR-like auxin-responsive protein family	0.933238	0.621848
2	248530_at	T	F	AT5G49945	AT5G49945	Protein of unknown function (DUF1682)	0.754823	0.577489
2	248532_at	T	F	AT5G49940	ATCNFU2|NFU2	NIFU-like protein 2	0.890169	0.591582
2	248534_at	T	F	AT5G50030	AT5G50030	Plant invertase/pectin methylesterase inhibitor superfamily protein	0.8695	0.649834
2	248535_at	T	F	AT5G50120	AT5G50120	Transducin/WD40 repeat-like superfamily protein	0.910431	0.631261
2	248537_at	T	F	AT5G50100	AT5G50100	Putative thiol-disulphide oxidoreductase DCC	0.881167	0.559673
2	248538_at	T	F	AT5G50110	AT5G50110	S-adenosyl-L-methionine-dependent methyltransferases superfamily protein	0.900606	0.694972
2	248540_at	T	F	AT5G50160	FRO8|ATFRO8	ferric reduction oxidase 8	0.89168	0.673602
2	248542_at	NA	NA	NA	NA	NA	0.793335	0.721711
2	248544_at	NA	NA	NA	NA	NA	0.795134	0.60407
2	248545_at	T	F	AT5G50260	AT5G50260	Cysteine proteinases superfamily protein	0.804346	0.543724
2	248547_at	T	F	AT5G50280	EMB1006	Pentatricopeptide repeat (PPR) superfamily protein	0.882918	0.632747
2	248548_at	T	F	AT5G50300	AZG2|ATAZG2	Xanthine/uracil permease family protein	0.870619	0.628739
2	248549_at	T	F	AT5G50310	AT5G50310	Galactose oxidase/kelch repeat superfamily protein	0.629407	0.602278
2	248551_at	T	F	AT5G50200	WR3|NRT3.1|ATNRT3.1	nitrate transmembrane transporters	0.921418	0.563183
2	248552_at	T	F	AT5G50250	CP31B	chloroplast RNA-binding protein 31B	0.901677	0.668858
2	248553_at	T	F	AT5G50170	AT5G50170	C2 calcium/lipid-binding and GRAM domain containing protein	0.551726	0.609887
2	248556_at	T	F	AT5G50350	AT5G50350	unknown protein; FUNCTIONS IN: molecular_function unknown; INVOLVED IN: response to oxidative stress; LOCATED IN: chloroplast; EXPRESSED IN: 22 plant structures; EXPRESSED DURING: 13 growth stages; Has 1807 Blast hits to 1807 proteins in 277 species: Archae - 0; Bacteria - 0; Metazoa - 736; Fungi - 347; Plants - 385; Viruses - 0; Other Eukaryotes - 339 (source: NCBI BLink).	0.914486	0.555593
2	248560_at	T	F	AT5G49970	ATPPOX|PPOX|PDX3	pyridoxin (pyrodoxamine) 5'-phosphate oxidase	0.926205	0.661819
2	248562_at	T	T	AT5G49680	KIP	Golgi-body localisation protein domain ;RNA pol II promoter Fmp27 protein domain	0.939516	0.596954
2	248565_at	T	F	AT5G49710	AT5G49710	unknown protein; BEST Arabidopsis thaliana protein match is: unknown protein (TAIR:AT4G24590.1); Has 35333 Blast hits to 34131 proteins in 2444 species: Archae - 798; Bacteria - 22429; Metazoa - 974; Fungi - 991; Plants - 531; Viruses - 0; Other Eukaryotes - 9610 (source: NCBI BLink).	0.903742	0.548846
2	248566_s_at	F	NA	AT5G49740	ATFRO7|FRO7	ferric reduction oxidase 7	0.945202	0.647737
2	248568_at	T	F	AT5G49760	AT5G49760	Leucine-rich repeat protein kinase family protein	0.622302	0.557179
2	248569_at	T	F	AT5G49770	AT5G49770	Leucine-rich repeat protein kinase family protein	0.928926	0.62191
2	248570_at	T	F	AT5G49780	AT5G49780	Leucine-rich repeat protein kinase family protein	0.92878	0.607005
2	248571_at	T	F	AT5G49790	AT5G49790	similar to unknown protein [Arabidopsis thaliana] (TAIR:AT5G36010.1); similar to Hypothetical protein CBG16043 [Caenorhabditis briggsae] (GB:CAE69762.1)	0.849772	0.563651
2	248574_at	T	F	AT5G49830	EXO84B	exocyst complex component 84B	0.555848	0.660854
2	248575_at	T	F	AT5G49840	AT5G49840	ATP-dependent Clp protease	0.957752	0.655919
2	248577_at	T	F	AT5G49870	AT5G49870	Mannose-binding lectin superfamily protein	0.778856	0.561809
2	248579_at	T	F	AT5G49880	AT5G49880	mitotic checkpoint family protein	0.9307	0.584423
2	248582_at	T	F	AT5G49910	CPHSC70-2EAT SHOCK PROTEIN 70-2|cpHsc70-2|HSC	chloroplast heat shock protein 70-2	0.819966	0.606421
2	248584_at	T	F	AT5G49960	AT5G49960	unknown protein; CONTAINS InterPro DOMAIN/s: Protein of unknown function DUF1012 (InterPro:IPR010420); BEST Arabidopsis thaliana protein match is: Protein of unknown function (DUF1012) (TAIR:AT5G02940.1); Has 1807 Blast hits to 1807 proteins in 277 species: Archae - 0; Bacteria - 0; Metazoa - 736; Fungi - 347; Plants - 385; Viruses - 0; Other Eukaryotes - 339 (source: NCBI BLink).	0.816854	0.566394
2	248588_at	T	F	AT5G49540	AT5G49540	Rab5-interacting family protein	0.926247	0.629373
2	248589_at	T	F	AT5G49510	PFD3	prefoldin 3	0.874224	0.576966
2	248592_at	T	F	AT5G49280	AT5G49280	hydroxyproline-rich glycoprotein family protein	0.88318	0.657374
2	248594_at	T	F	AT5G49210	AT5G49210	unknown protein; Has 3675 Blast hits to 2315 proteins in 312 species: Archae - 2; Bacteria - 342; Metazoa - 1190; Fungi - 281; Plants - 114; Viruses - 4; Other Eukaryotes - 1742 (source: NCBI BLink).	0.875643	0.651037
2	248598_at	T	F	AT5G49370	AT5G49370	Pleckstrin homology (PH) domain superfamily protein	0.838475	0.561328
2	248599_at	T	F	AT5G49380	AT5G49380	CONTAINS InterPro DOMAIN/s: Protein of unknown function DUF625 (InterPro:IPR006887); BEST Arabidopsis thaliana protein match is: binding (TAIR:AT3G06670.1); Has 1807 Blast hits to 1807 proteins in 277 species: Archae - 0; Bacteria - 0; Metazoa - 736; Fungi - 347; Plants - 385; Viruses - 0; Other Eukaryotes - 339 (source: NCBI BLink).	0.85108	0.587923
2	248600_at	T	F	AT5G49390	AT5G49390	LOCATED IN: endomembrane system; EXPRESSED IN: 17 plant structures; EXPRESSED DURING: 11 growth stages; BEST Arabidopsis thaliana protein match is: binding (TAIR:AT3G06670.1); Has 30201 Blast hits to 17322 proteins in 780 species: Archae - 12; Bacteria - 1396; Metazoa - 17338; Fungi - 3422; Plants - 5037; Viruses - 0; Other Eukaryotes - 2996 (source: NCBI BLink).	0.9273	0.655049
2	248603_at	T	F	AT5G49430	AT5G49430	WD40/YVTN repeat-like-containing domain;Bromodomain	0.884774	0.65257
2	248608_at	T	F	AT5G49460	ACLB-2	ATP citrate lyase subunit B 2	0.88099	0.609742
2	248610_at	T	F	AT5G49500	AT5G49500	Signal recognition particle, SRP54 subunit protein	0.873125	0.568999
2	248611_at	T	F	AT5G49520	ATWRKY48|WRKY48	WRKY DNA-binding protein 48	0.916962	0.619071
2	248612_at	T	F	AT5G49530	AT5G49530	SIN-like family protein	0.890384	0.65735
2	248614_at	T	F	AT5G49560	AT5G49560	Putative methyltransferase family protein	0.888721	0.663181
2	248615_at	T	F	AT5G49570	PNG1|AtPNG1	peptide-N-glycanase 1	0.895872	0.542086
2	248616_at	T	F	AT5G49580	AT5G49580	Chaperone DnaJ-domain superfamily protein	0.682882	0.671677
2	248618_at	T	F	AT5G49620	MYB78|AtMYB78	myb domain protein 78	0.818231	0.543524
2	248621_at	T	F	AT5G49350	AT5G49350	Glycine-rich protein family	0.880668	0.57771
2	248623_at	T	F	AT5G49170	AT5G49170	unknown protein; BEST Arabidopsis thaliana protein match is: unknown protein (TAIR:AT3G06840.1); Has 1807 Blast hits to 1807 proteins in 277 species: Archae - 0; Bacteria - 0; Metazoa - 736; Fungi - 347; Plants - 385; Viruses - 0; Other Eukaryotes - 339 (source: NCBI BLink).	0.89049	0.66558
2	248624_at	T	F	AT5G48790	AT5G48790	Domain of unknown function (DUF1995)	0.947852	0.618736
2	248626_at	T	F	AT5G48940	AT5G48940	Leucine-rich repeat transmembrane protein kinase family protein	0.923539	0.615555
2	248628_at	T	F	AT5G48960	AT5G48960	HAD-superfamily hydrolase, subfamily IG, 5'-nucleotidase	0.710231	0.520067
2	248631_at	T	F	AT5G49000	AT5G49000	Galactose oxidase/kelch repeat superfamily protein	0.722483	0.536724
2	248634_at	T	F	AT5G49030	OVA2	tRNA synthetase class I (I, L, M and V) family protein	0.890569	0.675314
2	248636_at	NA	NA	NA	NA	NA	0.810528	0.530406
2	248638_at	T	F	AT5G49070	KCS21	3-ketoacyl-CoA synthase 21	0.781796	0.518923
2	248640_at	T	F	AT5G48910	LPA66	Pentatricopeptide repeat (PPR) superfamily protein	0.8881	0.644519
2	248643_at	T	F	AT5G49130	AT5G49130	MATE efflux family protein	0.674943	0.549395
2	248645_at	F	NA	AT5G49152	AT5G49152	other RNA	0.900963	0.619839
2	248647_at	T	F	AT5G49190	SUS2|SSA|ATSUS2	sucrose synthase 2	0.556162	0.631436
2	248649_at	T	F	AT5G49240	APRR4|PRR4	pseudo-response regulator 4	0.67516	0.527636
2	248650_at	T	F	AT5G49250	AT5G49250	Beta-galactosidase related protein	0.740955	0.705828
2	248652_at	T	F	AT5G49270	COBL9|SHV2|MRH4|DER9	COBRA-like extracellular glycosyl-phosphatidyl inositol-anchored protein family	0.853318	0.590814
2	248655_at	T	F	AT5G48760	AT5G48760	Ribosomal protein L13 family protein	0.781972	0.593288
2	248658_at	T	F	AT5G48600	ATSMC4|SMC3|ATCAP-C|ATSMC3	structural maintenance of chromosome 3	0.609524	0.617932
2	248660_at	T	F	AT5G48650	AT5G48650	Nuclear transport factor 2 (NTF2) family protein with RNA binding (RRM-RBD-RNP motifs) domain	0.864758	0.586776
2	248662_at	T	F	AT5G48690	AT5G48690	CONTAINS InterPro DOMAIN/s: Ubiquitin-associated/translation elongation factor EF1B, N-terminal, eukaryote (InterPro:IPR015940), PUB domain (InterPro:IPR018997), PUG domain (InterPro:IPR006567), UBA-like (InterPro:IPR009060); BEST Arabidopsis thaliana protein match is: ubiquitin-associated (UBA)/TS-N domain-containing protein (TAIR:AT1G04850.1); Has 7001 Blast hits to 5165 proteins in 492 species…	0.769111	0.514296
2	248663_at	T	F	AT5G48590	AT5G48590	Protein of unknown function (DUF760)	0.909021	0.624416
2	248664_at	T	F	AT5G48580	FKBP15-2	FK506- and rapamycin-binding protein 15 kD-2	0.913617	0.616746
2	248665_at	T	F	AT5G48655	AT5G48655	RING/U-box superfamily protein	0.852321	0.533714
2	248666_at	T	F	AT5G48630	AT5G48630	Cyclin family protein	0.903551	0.597128
2	248669_at	T	F	AT5G48730	AT5G48730	Pentatricopeptide repeat (PPR) superfamily protein	0.833166	0.576991
2	248673_at	T	F	AT5G48780	AT5G48780	disease resistance protein (TIR-NBS class)	0.848627	0.523821
2	248674_at	T	F	AT5G48800	AT5G48800	Phototropic-responsive NPH3 family protein	0.79303	0.587713
2	248677_at	T	F	AT5G48860	AT5G48860	unknown protein; Has 1807 Blast hits to 1807 proteins in 277 species: Archae - 0; Bacteria - 0; Metazoa - 736; Fungi - 347; Plants - 385; Viruses - 0; Other Eukaryotes - 339 (source: NCBI BLink).	0.855557	0.587372
2	248678_at	T	F	AT5G48870	SAD1	Small nuclear ribonucleoprotein family protein	0.95651	0.649126
2	248679_at	T	F	AT5G48830	AT5G48830	unknown protein; FUNCTIONS IN: molecular_function unknown; INVOLVED IN: biological_process unknown; LOCATED IN: chloroplast; EXPRESSED IN: 22 plant structures; EXPRESSED DURING: 13 growth stages; Has 30201 Blast hits to 17322 proteins in 780 species: Archae - 12; Bacteria - 1396; Metazoa - 17338; Fungi - 3422; Plants - 5037; Viruses - 0; Other Eukaryotes - 2996 (source: NCBI BLink).	0.890735	0.584503
2	248680_at	T	F	AT5G48840	PANC|PTS|ATPTS	homolog of bacterial PANC	0.807473	0.587995
2	248683_at	T	F	AT5G48490	AT5G48490	Bifunctional inhibitor/lipid-transfer protein/seed storage 2S albumin superfamily protein	0.964839	0.625391
2	248684_at	T	F	AT5G48485	DIR1	Bifunctional inhibitor/lipid-transfer protein/seed storage 2S albumin superfamily protein	0.861915	0.538097
2	248685_at	T	F	AT5G48500	AT5G48500	unknown protein; BEST Arabidopsis thaliana protein match is: unknown protein (TAIR:AT2G10930.1); Has 30201 Blast hits to 17322 proteins in 780 species: Archae - 12; Bacteria - 1396; Metazoa - 17338; Fungi - 3422; Plants - 5037; Viruses - 0; Other Eukaryotes - 2996 (source: NCBI BLink).	0.832901	0.589864
2	248686_at	T	F	AT5G48540	AT5G48540	receptor-like protein kinase-related family protein	0.700593	0.528839
2	248687_at	T	F	AT5G48300	ADG1|APS1	ADP glucose pyrophosphorylase 1	0.900821	0.645265
2	248688_at	T	F	AT5G48220	AT5G48220	Aldolase-type TIM barrel family protein	0.941222	0.640907
2	248690_at	T	F	AT5G48230	EMB1276|ACAT2	acetoacetyl-CoA thiolase 2	0.907683	0.634346
2	248692_s_at	F	NA	AT5G48320	AT5G48320	Cysteine/Histidine-rich C1 domain family protein	0.863032	0.659268
2	248698_at	T	F	AT5G48380	BIR1	BAK1-interacting receptor-like kinase 1	0.71819	0.586807
2	248701_at	T	F	AT5G48410	ATGLR1.3|GLR1.3	glutamate receptor 1.3	0.92697	0.571055
2	248702_at	T	F	AT5G48420	AT5G48420	unknown protein; BEST Arabidopsis thaliana protein match is: unknown protein (TAIR:AT4G34630.1); Has 1807 Blast hits to 1807 proteins in 277 species: Archae - 0; Bacteria - 0; Metazoa - 736; Fungi - 347; Plants - 385; Viruses - 0; Other Eukaryotes - 339 (source: NCBI BLink).	0.854161	0.707922
2	248703_at	T	F	AT5G48430	AT5G48430	Eukaryotic aspartyl protease family protein	0.731191	0.507493
2	248708_at	T	F	AT5G48560	AT5G48560	basic helix-loop-helix (bHLH) DNA-binding superfamily protein	0.93039	0.635601
2	248709_at	T	F	AT5G48470	AT5G48470	unknown protein; FUNCTIONS IN: molecular_function unknown; INVOLVED IN: biological_process unknown; LOCATED IN: chloroplast; EXPRESSED IN: 22 plant structures; EXPRESSED DURING: 13 growth stages; Has 30201 Blast hits to 17322 proteins in 780 species: Archae - 12; Bacteria - 1396; Metazoa - 17338; Fungi - 3422; Plants - 5037; Viruses - 0; Other Eukaryotes - 2996 (source: NCBI BLink).	0.915919	0.647621
2	248713_at	T	F	AT5G48180	NSP5	nitrile specifier protein 5	0.877328	0.517983
2	248715_at	T	F	AT5G48290	AT5G48290	Heavy metal transport/detoxification superfamily protein	0.911671	0.57209
2	248716_at	T	F	AT5G48210	AT5G48210	Protein of unknown function (DUF1278)	0.756686	0.613992
2	248717_at	T	F	AT5G48175	AT5G48175	FUNCTIONS IN: molecular_function unknown; INVOLVED IN: biological_process unknown; LOCATED IN: endomembrane system; EXPRESSED IN: hypocotyl, male gametophyte, root; BEST Arabidopsis thaliana protein match is: Glycosyl hydrolase superfamily protein (TAIR:AT3G09260.1); Has 30201 Blast hits to 17322 proteins in 780 species: Archae - 12; Bacteria - 1396; Metazoa - 17338; Fungi - 3422; Plants - 5037; …	0.935445	0.608639
2	248718_at	T	F	AT5G47770	FPS1	farnesyl diphosphate synthase 1	0.863053	0.71999
2	248719_at	T	F	AT5G47910	ATRBOHD|RBOHD	respiratory burst oxidase homologue D	0.842406	0.663856
2	248720_at	T	F	AT5G47750	D6PKL2|PK5	D6 protein kinase like 2	0.875429	0.679379
2	248723_at	T	F	AT5G47950	AT5G47950	HXXXD-type acyl-transferase family protein	0.876292	0.573614
2	248724_at	T	F	AT5G47970	AT5G47970	Aldolase-type TIM barrel family protein	0.888829	0.511631
2	248725_at	T	F	AT5G47980	AT5G47980	HXXXD-type acyl-transferase family protein	0.63204	0.571698
2	248726_at	T	F	AT5G47960	SMG1|ATRABA4C|RABA4C	RAB GTPase homolog A4C	0.915936	0.625152
2	248727_at	T	F	AT5G47990	CYP705A5|THAD1|THAD	cytochrome P450, family 705, subfamily A, polypeptide 5	0.849055	0.599806
2	248728_at	T	F	AT5G48000	CYP708 A2|THAH|CYP708A2|THAH1	cytochrome P450, family 708, subfamily A, polypeptide 2	0.875823	0.610996
2	248729_at	T	F	AT5G48010	THAS|THAS1	thalianol synthase 1	0.810182	0.628137
2	248730_at	T	F	AT5G48050	AT5G48050	CONTAINS InterPro DOMAIN/s: Retrotransposon gag protein (InterPro:IPR005162); BEST Arabidopsis thaliana protein match is: unknown protein (TAIR:AT1G34070.1); Has 1807 Blast hits to 1807 proteins in 277 species: Archae - 0; Bacteria - 0; Metazoa - 736; Fungi - 347; Plants - 385; Viruses - 0; Other Eukaryotes - 339 (source: NCBI BLink).	0.866936	0.598879
2	248732_at	T	F	AT5G48070	ATXTH20|XTH20	xyloglucan endotransglucosylase/hydrolase 20	0.932481	0.61942
2	248735_at	T	F	AT5G48100	ATLAC15|TT10|LAC15	Laccase/Diphenol oxidase family protein	0.802404	0.519418
2	248736_at	T	F	AT5G48110	AT5G48110	Terpenoid cyclases/Protein prenyltransferases superfamily protein	0.907022	0.606958
2	248737_at	T	F	AT5G48120	AT5G48120	ARM repeat superfamily protein	0.889481	0.58452
2	248741_at	T	F	AT5G48170	SLY2	F-box family protein	0.787106	0.586763
2	248742_at	T	F	AT5G48200	AT5G48200	unknown protein; Has 1807 Blast hits to 1807 proteins in 277 species: Archae - 0; Bacteria - 0; Metazoa - 736; Fungi - 347; Plants - 385; Viruses - 0; Other Eukaryotes - 339 (source: NCBI BLink).	0.709657	0.571761
2	248743_at	NA	NA	NA	NA	NA	0.892604	0.62578
2	248745_at	NA	NA	NA	NA	NA	0.639204	0.52438
[truncated: 9,424 more rows]

## Sheet: Wounding
Wounding stress genes with B subunit genes (cut off value 0.5)
[truncated: 13,604 more rows]

## Sheet: osmotic
Osmotic stress genes with B subunit genes (cut off value 0.5)
[truncated: 1,270 more rows]

[truncated: 4 more sheets: Salt, Drought, Heat, Sheet8]
