# Supplementary material for: Co-expression network analysis of protein phosphatase 2A (PP2A) genes with stress-responsive genes in Arabidopsis thaliana reveals 13 key regulators
Source: Sci Rep. 2020 Dec 8;10:21480. doi: 10.1038/s41598-020-77746-z (PMC7722862; doi:10.1038/s41598-020-77746-z)
Supplement: Supplementary file 5 — Supplementary Information 5. [file 41598_2020_77746_MOESM5_ESM.xlsx]

## Sheet: Sheet1
	Co-expression Network Analysis of Protein Phosphatase 2A (PP2A) Genes with Stress-Responsive Genes in Arabidopsis thaliana Reveals 13 Key Regulators
		Zaiba Hasan Khan, Swati Agarwal, Atul Rai, Mounil Binal Memaya, Sandhya Mehrotra, and Rajesh Mehrotra

## Sheet: Sheet2
Supplementary Table S2: The frequency of occurrence of 16 common CREs in hub genes
	Genes
Motif	AT1G50732	AT5G54630	AT5G25890	AT3G46630	AT5G57180	AT4G26530	AT4G13200	AT3G22120	AT3G16000	AT3G22150	AT3G04550	AT3G01370	AT4G13200	Total
ARR1AT	11	14	15	15	21	6	8	6	18	8	11	17	8	158
CAATBOX1	12	10	9	13	17	10	10	14	9	13	12	11	10	150
CACTFTPPCA1	19	18	16	14	19	20	9	19	11	16	12	12	9	194
DOFCOREZM	14	18	16	14	10	6	14	19	12	14	17	12	14	180
EBOXBNNAPA	10	4	12	8	6	14	6	4	10	8	6	10	6	104
GATABOX	6	3	5	9	11	15	7	14	11	12	15	6	7	121
GT1CONSENSUS	8	10	8	13	11	9	8	6	9	15	5	7	8	117
GT1GMSCAM4	4	2	2	5	5	1	3	3	2	3	2	2	3	37
GTGANTG10	7	13	7	13	8	8	8	8	5	11	5	10	8	111
IBOXCORE	1	1	1	3	3	5	3	1	5	6	3	2	3	37
MYCCONSENSUSAT	10	4	12	8	6	14	6	4	10	8	6	10	6	104
NODCON2GM	1	4	7	7	1	4	3	3	2	4	2	2	3	43
OSE2ROOTNODULE	1	4	7	7	1	4	3	3	2	4	2	2	3	43
POLLEN1LELAT52	9	11	7	7	8	2	11	7	8	8	8	4	11	101
TAAAGSTKST1	1	1	4	1	3	1	3	2	2	4	5	2	3	32
WRKY71OS	8	7	8	5	5	5	2	8	3	7	3	5	2	68
