# Supplementary material for: Co-expression network analysis of protein phosphatase 2A (PP2A) genes with stress-responsive genes in Arabidopsis thaliana reveals 13 key regulators
Source: Sci Rep. 2020 Dec 8;10:21480. doi: 10.1038/s41598-020-77746-z (PMC7722862; doi:10.1038/s41598-020-77746-z)
Supplement: Supplementary file 6 — Supplementary Information 6. [file 41598_2020_77746_MOESM6_ESM.xlsx]

## Sheet: Sheet1
	Co-expression Network Analysis of Protein Phosphatase 2A (PP2A) Genes with Stress-Responsive Genes in Arabidopsis thaliana Reveals 13 Key Regulators
		Zaiba Hasan Khan, Swati Agarwal, Atul Rai, Mounil Binal Memaya, Sandhya Mehrotra, and Rajesh Mehrotra

## Sheet: Sheet2
	Supplementary Table S3: The frequency of occurrence of unique motifs in PP2A genes
Motif	Gene	Motif	Gene	Motif	Gene	Motif	Gene	Motif	Gene	Motif	Gene	Motif	Gene	Motif	Gene	Motif	Gene	Motif	Gene	Motif	Gene	Motif	Gene
	AT1G50732		AT5G54630		AT5G25890		AT3G46630		AT5G57180		AT4G26530		AT4G13200		AT3G22120		AT3G16000		AT3G22150		AT3G04550		AT3G01370	Total
AUXRETGA2GMGH3	1	NA	NA	GARE1OSREP1	1	ABREATCONSENSUS	1	PROXBBNNAPA	1	NA	NA	AGMOTIFMYB2	1	GMHDLGMVSPB	1	NA	NA	ATHB6COREAT	1	SURE1STPAT21	1	PROLAMINBOXOSGLUB1	1
HEXAT	1			GCN4OSGLUB1	1	BP5OSWX	1	SV40COREENHAN	1			L1BOXATPDF1	1					EMHVCHORD	1			TATABOXOSPAL	1
OPAQUE2ZMB32	1			GLMHVCHORD	1	CACGCAATGMGH3	1											SORLREP3AT	1
UPRE2AT	1			HBOXCONSENSUSPVCHS	1	EMBP1TAEM	1											TATAPVTRNALEU	1
UPRMOTIFIAT	1			ZDNAFORMINGATCAB1	1	GBOXLERBCS	1
						LRE1	1
Total	5				5		6		2				2		1				4		1		2	28
							1
							1
							1
							1
							1
							1
							1
							1
							1
							1
							1
							1
							1
